# Supplementary material for: A cyclic peptide toolkit reveals mechanistic principles of peptidylarginine deiminase IV regulation
Source: Nat Commun. 2024 Nov 11;15:9746. doi: 10.1038/s41467-024-53554-1 (PMC11555231; doi:10.1038/s41467-024-53554-1)
Supplement: Supplementary file 3 — Supplementary Data 1 [file 41467_2024_53554_MOESM3_ESM.xlsx]

## Sheet: Selection 1 - 10 mM CaCl2 - R9
Selection Round #9	Total Reads #80119
	Peptide Sequence	Number of Reads	Proportion of library reads
ORF 1	MFYRIGFWYPNYQCGSGSGSamber	7695	0.09604
ORF 2	MRDHRSPFDGYCGSGSGSamber	2742	0.03422
ORF 3	MSKYDHRSPYDCGSGSGSamber	720	0.00899
ORF 4	MRDHHYRHPKYCGSGSGSamber	467	0.00583
ORF 5	MSNDYRDHKYKVCGSGSGSamber	300	0.00374
ORF 6	MHRLIVVIYVCGSGSGSamber	204	0.00255
ORF 7	MRDHHHSGRYCGSGSGSamber	204	0.00255
ORF 8	MRDHHRWPHPYCGSGSGSamber	196	0.00245
ORF 9	MATPWLIVVLCGSGSGSamber	196	0.00245
ORF 10	MKDHHYRGVYCGSGSGSamber	190	0.00237
ORF 11	MTHYRVNFKKEIYICGSGSGSamber	178	0.00222
ORF 12	MSVRDHRSPYDCGSGSGSamber	168	0.0021
ORF 13	MRDHHDFGPYCGSGSGSamber	141	0.00176
ORF 14	MFYRIGFWYPNYHCGSGSGSamber	137	0.00171
ORF 15	MLVLTIRLVLCGSGSGSamber	136	0.0017
ORF 16	MSKTDHRSPFDCGSGSGSamber	106	0.00132
ORF 17	MSRWDHRSPYDCGSGSGSamber	98	0.00122
ORF 18	MWLISYTAWSCGSGSGSamber	91	0.00114
ORF 19	MVEILILWWSCGSGSGSamber	90	0.00112
ORF 20	MFYRIGFWYPDYQCGSGSGSamber	88	0.0011
ORF 21	MQIVITVRILSCGSGSGSamber	87	0.00109
ORF 22	MVDHHRAHPVYCGSGSGSamber	84	0.00105
ORF 23	MIVQWWLISISLCGSGSGSamber	82	0.00102
ORF 24	MFYRIGFWYPNYRCGSGSGSamber	79	0.00099
ORF 25	MRDHHYRGKYCGSGSGSamber	72	0.0009
ORF 26	MHDWLIHISFLFCGSGSGSamber	71	0.00089
ORF 27	MLDWYLIALWYSCGSGSGSamber	66	0.00082
ORF 28	MFYRIGFWYPHYQCGSGSGSamber	66	0.00082
ORF 29	MTWLTVRLIYACGSGSGSamber	65	0.00081
ORF 30	MRDHHRSGRYCGSGSGSamber	64	0.0008
ORF 31	MSIRDHRSPFDCGSGSGSamber	62	0.00077
ORF 32	MVLEIQITWYWACGSGSGSamber	62	0.00077
ORF 33	MSKTDHRSPHDCGSGSGSamber	61	0.00076
ORF 34	MLYVRLIMLFGVCGSGSGSamber	61	0.00076
ORF 35	MFYRIGLWYPNYQCGSGSGSamber	61	0.00076
ORF 36	MRDHHQWHLLYCGSGSGSamber	60	0.00075
ORF 37	MLYRIGFWYPNYQCGSGSGSamber	60	0.00075
ORF 38	MRDHRSPLDGYCGSGSGSamber	57	0.00071
ORF 39	MQIAVLVLVVWCGSGSGSamber	55	0.00069
ORF 40	MFYRIGFWYPNYQFGSGSGSamber	54	0.00067
ORF 41	MVLVRYTLWYWCGSGSGSamber	51	0.00064
ORF 42	MVQILIRLYRCGSGSGSamber	50	0.00062
ORF 43	MTRLVIVWFAVCGSGSGSamber	50	0.00062
ORF 44	MLTVRIELYVVVCGSGSGSamber	50	0.00062
ORF 45	MRLILVLVWICGSGSGSamber	49	0.00061
ORF 46	MNSTDHRSPYDCRCGSGSGSamber	48	0.0006
ORF 47	MKDHHRAHPIYCGSGSGSamber	47	0.00059
ORF 48	MKEIYICGSGSGSamber	47	0.00059
ORF 49	MLRLIVVTLRTCGSGSGSamber	45	0.00056
ORF 50	MLTVLVISWIDACGSGSGSamber	43	0.00054
ORF 51	MIRLIVIQWWCGSGSGSamber	43	0.00054
ORF 52	MSTDYRDHTYKACGSGSGSamber	42	0.00052
ORF 53	MKDHHYRGRYCGSGSGSamber	42	0.00052
ORF 54	MHHVLVLVWCGSGSGSamber	39	0.00049
ORF 55	MRDHHRWPHPFCGSGSGSamber	38	0.00047
ORF 56	MRVVIRLIYSSPCGSGSGSamber	38	0.00047
ORF 57	MLTVLVMLVTSCGSGSGSamber	38	0.00047
ORF 58	MFYRIGSWYPNYQCGSGSGSamber	37	0.00046
ORF 59	MTSVIVLWFEWCGSGSGSamber	37	0.00046
ORF 60	MLTVYVRIRLCGSGSGSamber	37	0.00046
ORF 61	MFAVEILITWCGSGSGSamber	37	0.00046
ORF 62	MFYRIGFWYPNHQCGSGSGSamber	36	0.00045
ORF 63	MPWTLVMVLLCGSGSGSamber	35	0.00044
ORF 64	MLALYEWVLTWSCGSGSGSamber	35	0.00044
ORF 65	MQIEWWLVLIACGSGSGSamber	34	0.00042
ORF 66	MVTQYWAYWLVLCGSGSGSamber	34	0.00042
ORF 67	MQYALWYYWLYCGSGSGSamber	34	0.00042
ORF 68	MFYRIGFWHPNYQCGSGSGSamber	34	0.00042
ORF 69	MKDHHHRGIYCGSGSGSamber	33	0.00041
ORF 70	MLWYSIELWLCGSGSGSamber	33	0.00041
ORF 71	MMQITVWLTWFCGSGSGSamber	33	0.00041
ORF 72	MFHRIGFWYPNYQCGSGSGSamber	33	0.00041
ORF 73	MVVEIQVRLYTCGSGSGSamber	32	0.0004
ORF 74	MFYRIGFWYPNYQCGSGGGSamber	32	0.0004
ORF 75	MLTVLVLLQCGSGSGSamber	32	0.0004
ORF 76	MTPWIWLVWLCGSGSGSamber	32	0.0004
ORF 77	MLWYLVIERLTVCGSGSGSamber	31	0.00039
ORF 78	MEYWLIALLLCGSGSGSamber	31	0.00039
ORF 79	MFYRIGFWYPNYQCGCGSGSamber	31	0.00039
ORF 80	MLIAVLVITSCGSGSGSamber	31	0.00039
ORF 81	MTTQIWVRLLLYCGSGSGSamber	31	0.00039
ORF 82	MHTRLTVLVILCCGSGSGSamber	31	0.00039
ORF 83	MRIYVRITLLSCGSGSGSamber	30	0.00037
ORF 84	MFYRIGFRYPNYQCGSGSGSamber	30	0.00037
ORF 85	MLWYLVVVFSCGSGSGSamber	30	0.00037
ORF 86	MPWSYTVLYVAVCGSGSGSamber	30	0.00037
ORF 87	MLTLRILVLWCGSGSGSamber	30	0.00037
ORF 88	MQIWLILIRVCGSGSGSamber	29	0.00036
ORF 89	MQIVWVQVLWYCGSGSGSamber	29	0.00036
ORF 90	MKGHPDPRDHCGSGSGSamber	29	0.00036
ORF 91	MTMKVRVTLWTWCGSGSGSamber	29	0.00036
ORF 92	MTTPWFVQLILICGSGSGSamber	28	0.00035
ORF 93	MTDHHYSHPTYCGSGSGSamber	28	0.00035
ORF 94	MTPVVILLVVCGSGSGSamber	28	0.00035
ORF 95	MTVLTLVLVLICGSGSGSamber	27	0.00034
ORF 96	MWIQLVLLWTCGSGSGSamber	27	0.00034
ORF 97	MWIRLIWLQIVCGSGSGSamber	27	0.00034
ORF 98	MRDHHHSGPYCGSGSGSamber	27	0.00034
ORF 99	MEYWLIVWLCCGSGSGSamber	27	0.00034
ORF 100	MQMVTILVLSCGSGSGSamber	27	0.00034
ORF 101	MLVLISWSWLCGSGSGSamber	26	0.00032
ORF 102	MPWFTLVLILCGSGSGSamber	26	0.00032
ORF 103	MRLDLVIILVVCGSGSGSamber	26	0.00032
ORF 104	MFYRIGFWYPNYQCGGGSGSamber	26	0.00032
ORF 105	MIVITRIVLHWLCGSGSGSamber	26	0.00032
ORF 106	MRTVVWVYLLWSCGSGSGSamber	25	0.00031
ORF 107	MQITLQVMLVWCGSGSGSamber	25	0.00031
ORF 108	MTLWYLVVELWCGSGSGSamber	25	0.00031
ORF 109	MWIVQIVFRSCGSGSGSamber	25	0.00031
ORF 110	MWTVLVQVQISYCGSGSGSamber	25	0.00031
ORF 111	MVTLVIAVWSCGSGSGSamber	24	0.0003
ORF 112	MFYRIGFWYPNYQCGSGSamber	24	0.0003
ORF 113	MSYRIGFWYPNYQCGSGSGSamber	24	0.0003
ORF 114	MVDWTFLTVFLCCGSGSGSamber	24	0.0003
ORF 115	MVTLTVVLWSCGSGSGSamber	24	0.0003
ORF 116	MGTLTVWIEWCGSGSGSamber	24	0.0003
ORF 117	MPWYIWVQIMVCGSGSGSamber	24	0.0003
ORF 118	MALWEWLIIVWCGSGSGSamber	24	0.0003
ORF 119	MQVLLVLVLTISCGSGSGSamber	24	0.0003
ORF 120	MQSKLWYFLLVVCGSGSGSamber	24	0.0003
ORF 121	MRRLDIWLILLCGSGSGSamber	23	0.00029
ORF 122	MRDHHYQHRLYCGSGSGSamber	23	0.00029
ORF 123	MRDHHHRGKYCGSGSGSamber	23	0.00029
ORF 124	MQIMVELVIVCGSGSGSamber	23	0.00029
ORF 125	MVTISVQIWLTCGSGSGSamber	23	0.00029
ORF 126	MVVIEIRVSLYCGSGSGSamber	23	0.00029
ORF 127	MWLIVTFRYWCGSGSGSamber	23	0.00029
ORF 128	MVWLISIVQWCGSGSGSamber	22	0.00027
ORF 129	MFYRTGFWYPNYQCGSGSGSamber	22	0.00027
ORF 130	MFYRIGFWYPNYQCGSGRGSamber	22	0.00027
ORF 131	MWTLTITVLHCGSGSGSamber	22	0.00027
ORF 132	MFYRIGFWYPNYQCGSSSGSamber	22	0.00027
ORF 133	MTPRLIILVYCGSGSGSamber	22	0.00027
ORF 134	MQIEIVLFFECGSGSGSamber	22	0.00027
ORF 135	MFYRIGFWYPSYQCGSGSGSamber	22	0.00027
ORF 136	MVNFKKEIYICGSGSGSamber	22	0.00027
ORF 137	MPWSIRIWLLCGSGSGSamber	22	0.00027
ORF 138	MQIRLIIVELQCGSGSGSamber	22	0.00027
ORF 139	MQLTVLILLACGSGSGSamber	21	0.00026
ORF 140	MQMLILWSSFWCGSGSGSamber	21	0.00026
ORF 141	MFYRIGFWYPNYQCGNGSGSamber	21	0.00026
ORF 142	MRDHHRTGKYCGSGSGSamber	21	0.00026
ORF 143	MTIIVEVTLWYCGSGSGSamber	21	0.00026
ORF 144	MWLIELHFRLCGSGSGSamber	21	0.00026
ORF 145	MRHLWLVLWICGSGSGSamber	21	0.00026
ORF 146	MRDHHYRGRYCGSGSGSamber	21	0.00026
ORF 147	MLWLIEIQVQLLCGSGSGSamber	21	0.00026
ORF 148	MHWVTVQVWLFSCGSGSGSamber	21	0.00026
ORF 149	MFYRIGFWYPNYPCGSGSGSamber	21	0.00026
ORF 150	MVTLTIVLVHLCGSGSGSamber	21	0.00026
ORF 151	MPWSFWIMLCCGSGSGSamber	20	0.00025
ORF 152	MTVTVLVYSWCGSGSGSamber	20	0.00025
ORF 153	MTQITITLTLICCGSGSGSamber	20	0.00025
ORF 154	MRPWSIVLVFIACGSGSGSamber	20	0.00025
ORF 155	MSEQVLVLVLLWCGSGSGSamber	20	0.00025
ORF 156	MGTHRIWLIALYCGSGSGSamber	20	0.00025
ORF 157	MFYRIGFWYPNYQCGSGSGGamber	20	0.00025
ORF 158	MHITVHVQVQLVLCGSGSGSamber	20	0.00025
ORF 159	MLVHYLVIVVCGSGSGSamber	20	0.00025
ORF 160	MQIELWFWVLECGSGSGSamber	20	0.00025
ORF 161	MLTVIVAMWWCCGSGSGSamber	20	0.00025
ORF 162	MTLWWFVVVVSCGSGSGSamber	20	0.00025
ORF 163	MWLIAFWFVDSCGSGSGSamber	20	0.00025
ORF 164	MFYRIGFWYPNYQRGSGSGSamber	20	0.00025
ORF 165	MRTPRLIVLIWLCGSGSGSamber	20	0.00025
ORF 166	MMEWLILLCVCGSGSGSamber	19	0.00024
ORF 167	MQIVLIRTWTCGSGSGSamber	19	0.00024
ORF 168	MVILTFAFWSCGSGSGSamber	19	0.00024
ORF 169	MYRITVLIRQWCGSGSGSamber	19	0.00024
ORF 170	MTVIVTWTWFLCGSGSGSamber	19	0.00024
ORF 171	MLTVLVTLYLCGSGSGSamber	19	0.00024
ORF 172	MWLVIIEAWSCGSGSGSamber	18	0.00022
ORF 173	MFYRIGFWCPNYQCGSGSGSamber	18	0.00022
ORF 174	MRRQCWLVCVWWCGSGSGSamber	18	0.00022
ORF 175	MWRIEVLLWVCGSGSGSamber	18	0.00022
ORF 176	MSWITLVLVWSCGSGSGSamber	18	0.00022
ORF 177	MWWTLELILVGFCGSGSGSamber	18	0.00022
ORF 178	MQPWFILIVTACGSGSGSamber	18	0.00022
ORF 179	MQTVLILWLACGSGSGSamber	18	0.00022
ORF 180	MIVIVYLQITCGSGSGSamber	18	0.00022
ORF 181	MLIVHVVQWSCGSGSGSamber	18	0.00022
ORF 182	MRDHRSPWDGYCGSGSGSamber	18	0.00022
ORF 183	MMTLWYTLWVSVCGSGSGSamber	17	0.00021
ORF 184	MFYRIGFWYPNYQYGSGSGSamber	17	0.00021
ORF 185	MFSRIGFWYPNYQCGSGSGSamber	17	0.00021
ORF 186	MWLIILELWSCGSGSGSamber	17	0.00021
ORF 187	MWTQQITVLILCGSGSGSamber	17	0.00021
ORF 188	MFYRIGFWYPNYQCGRGSGSamber	17	0.00021
ORF 189	MLVILVHYSHCGSGSGSamber	17	0.00021
ORF 190	MSRFQVLVLFACGSGSGSamber	17	0.00021
ORF 191	MQIELIILSWFSCGSGSGSamber	17	0.00021
ORF 192	MEWITVQLWILICGSGSGSamber	17	0.00021
ORF 193	MRDHRSPSDGYCGSGSGSamber	17	0.00021
ORF 194	MTPWFVVYVVSCGSGSGSamber	17	0.00021
ORF 195	MSLDPRDHKYKACGSGSGSamber	17	0.00021
ORF 196	MKRLIWVRLLICGSGSGSamber	17	0.00021
ORF 197	MFYRIGFWYPNYQCGSGSDSamber	17	0.00021
ORF 198	MLFIQIQLWSCGSGSGSamber	16	0.0002
ORF 199	MRLVITLLWCGSGSGSamber	16	0.0002
ORF 200	MVLISITLIRCGSGSGSamber	16	0.0002
ORF 201	MQVTFLWIYCRLCGSGSGSamber	16	0.0002
ORF 202	MTRWYFLLILCGSGSGSamber	16	0.0002
ORF 203	MWISIVVVYTCGSGSGSamber	16	0.0002
ORF 204	MQWKVLILWSCGSGSGSamber	16	0.0002
ORF 205	MFYRIGFWYPNYQCGSGSGRamber	16	0.0002
ORF 206	MIRLRVLIRLYACGSGSGSamber	16	0.0002
ORF 207	MTWLIVYTQTLCGSGSGSamber	16	0.0002
ORF 208	MFYRVGFWYPNYQCGSGSGSamber	16	0.0002
ORF 209	MLTDLVLVLVLSCGSGSGSamber	16	0.0002
ORF 210	MLKWTIRLVLTSCGSGSGSamber	15	0.00019
ORF 211	MQKVLVTVWLVCGSGSGSamber	15	0.00019
ORF 212	MASWLIVFRLYLCGSGSGSamber	15	0.00019
ORF 213	MTWLISITVYKVCGSGSGSamber	15	0.00019
ORF 214	MSEWVLVIQVFCGSGSGSamber	15	0.00019
ORF 215	MLITVTWLIVQCGSGSGSamber	15	0.00019
ORF 216	MLKIVLTWSVVWCGSGSGSamber	15	0.00019
ORF 217	MWVQIEWLLFMCGSGSGSamber	15	0.00019
ORF 218	MQTWVLLFLLCGSGSGSamber	15	0.00019
ORF 219	MYEVTLWFYWSLCGSGSGSamber	15	0.00019
ORF 220	MLQVIEIVWYQPLCGSGSGSamber	15	0.00019
ORF 221	MLQILILTWSTCGSGSGSamber	15	0.00019
ORF 222	MQIEIWVLLLTCGSGSGSamber	15	0.00019
ORF 223	MQVEITLIWMCGSGSGSamber	15	0.00019
ORF 224	MQVRVIVRWLTVCGSGSGSamber	15	0.00019
ORF 225	MVLYVQITLQCGSGSGSamber	15	0.00019
ORF 226	MTLWMQVLITFCGSGSGSamber	15	0.00019
ORF 227	MPWSIWWLWLSWCGSGSGSamber	15	0.00019
ORF 228	MHLTVIWLLTVCGSGSGSamber	15	0.00019
ORF 229	MFAFTWFLVTCGSGSGSamber	15	0.00019
ORF 230	MQWVHIVVEWKCGSGSGSamber	15	0.00019
ORF 231	MRDHHHSGFYCGSGSGSamber	15	0.00019
ORF 232	MQHLVITVLVFCGSGSGSamber	15	0.00019
ORF 233	MHRLILFVLTCGSGSGSamber	15	0.00019
ORF 234	MPWILILAIWCGSGSGSamber	15	0.00019
ORF 235	MFYRIGFWYPNCQCGSGSGSamber	15	0.00019
ORF 236	MLVFRITWFSCGSGSGSamber	15	0.00019
ORF 237	MASQLIIVVCGSGSGSamber	15	0.00019
ORF 238	MLVILWWSCTFCGSGSGSamber	15	0.00019
ORF 239	MQILIQVLISCGSGSGSamber	14	0.00017
ORF 240	MSRTWSMVVLLCGSGSGSamber	14	0.00017
ORF 241	MFYRIGFWYPNYQCGIGSGSamber	14	0.00017
ORF 242	MTSWFLVLILCGSGSGSamber	14	0.00017
ORF 243	MPWIVLVLLHCGSGSGSamber	14	0.00017
ORF 244	MLVRLTWLIICGSGSGSamber	14	0.00017
ORF 245	MTPWFVIVLHSVCGSGSGSamber	14	0.00017
ORF 246	MLVIEWYVTYCGSGSGSamber	14	0.00017
ORF 247	MAPRLIIVLTLCGSGSGSamber	14	0.00017
ORF 248	MTVLWLVVEFCCGSGSGSamber	14	0.00017
ORF 249	MTQLWITWYLCGSGSGSamber	14	0.00017
ORF 250	MWIELEILIWLRCGSGSGSamber	14	0.00017
ORF 251	MRDHHWAHPIYCGSGSGSamber	14	0.00017
ORF 252	MRDHRSPFDGHCGSGSGSamber	14	0.00017
ORF 253	MPWWSLMVVLWCGSGSGSamber	14	0.00017
ORF 254	MVTQVTIRLVVCGSGSGSamber	14	0.00017
ORF 255	MMVIALWYQWLYCGSGSGSamber	14	0.00017
ORF 256	MRTWWIAILVLCGSGSGSamber	14	0.00017
ORF 257	MSVEFLIILLTWCGSGSGSamber	14	0.00017
ORF 258	MRAWLIVIHVCGSGSGSamber	14	0.00017
ORF 259	MWAYTWLIICGSGSGSamber	14	0.00017
ORF 260	MFYRIRFWYPNYQCGSGSGSamber	14	0.00017
ORF 261	MVYEIALTFWYCGSGSGSamber	14	0.00017
ORF 262	MTWLIVLamberIQCGSGSGSamber	14	0.00017
ORF 263	MWISVVLWYSCGSGSGSamber	14	0.00017
ORF 264	MESCRYRQVLQLCGSGSGSamber	14	0.00017
ORF 265	MLTIWVISFTCGSGSGSamber	14	0.00017
ORF 266	MSRLKITVWIWCGSGSGSamber	14	0.00017
ORF 267	MQTWWLLIIRCWCGSGSGSamber	14	0.00017
ORF 268	MQIVRIRYWFWCGSGSGSamber	14	0.00017
ORF 269	MLVLVLVLLVCGSGSGSamber	13	0.00016
ORF 270	MTLGTWFTVVLVCGSGSGSamber	13	0.00016
ORF 271	MRLIVLITVYCGSGSGSamber	13	0.00016
ORF 272	MTTVIVMVLVCGSGSGSamber	13	0.00016
ORF 273	MWKLTVWLCVCGSGSGSamber	13	0.00016
ORF 274	MVEIKIVWMVCGSGSGSamber	13	0.00016
ORF 275	MFALWIRLVCICGSGSGSamber	13	0.00016
ORF 276	MWYKLWLLTWYSCGSGSGSamber	13	0.00016
ORF 277	MTTVVYVLWFCGSGSGSamber	13	0.00016
ORF 278	MQIVPFFVLFLLCGSGSGSamber	13	0.00016
ORF 279	MPVFVQIRLIYVCGSGSGSamber	13	0.00016
ORF 280	MGTTLIVVLVLCGSGSGSamber	13	0.00016
ORF 281	MAYWYVMVLSTCGSGSGSamber	13	0.00016
ORF 282	MQLIEITLWYCGSGSGSamber	13	0.00016
ORF 283	MVQIQIEVWFCGSGSGSamber	13	0.00016
ORF 284	MRRRYGYDITSCGSGSGSamber	13	0.00016
ORF 285	MLTVLVILDCGCGSGSGSamber	13	0.00016
ORF 286	MQIIVWVECCCGSGSGSamber	13	0.00016
ORF 287	MVHYRILILWYSCGSGSGSamber	13	0.00016
ORF 288	MHVLIVILTLSCGSGSGSamber	13	0.00016
ORF 289	MRDHHYRHLKYCGSGSGSamber	13	0.00016
ORF 290	MVYWRTWFWLIMCGSGSGSamber	13	0.00016
ORF 291	MLTLLISVTWSCGSGSGSamber	13	0.00016
ORF 292	MMIALYWYLGCGSGSGSamber	13	0.00016
ORF 293	MHKWVLYVEVWLCGSGSGSamber	13	0.00016
ORF 294	MWLIRTHWLWLCGSGSGSamber	13	0.00016
ORF 295	MIVVISVTLTFCGSGSGSamber	13	0.00016
ORF 296	MQTWWIVTWFSCGSGSGSamber	13	0.00016
ORF 297	MQTLVLTVWLIYVCGSGSGSamber	13	0.00016
ORF 298	MVYLQIEITLRCGSGSGSamber	13	0.00016
ORF 299	MRLILVLVWTCGSGSGSamber	13	0.00016
ORF 300	MRLIVLTSWYISCGSGSGSamber	13	0.00016
ORF 301	MRDHHRNGKYCGSGSGSamber	13	0.00016
ORF 302	MLWYQVQIWHCGSGSGSamber	13	0.00016
ORF 303	MWLIRISVVSTCGSGSGSamber	13	0.00016
ORF 304	MVTIIVYWGTCGSGSGSamber	13	0.00016
ORF 305	MWIVWTFTWSWCGSGSGSamber	13	0.00016
ORF 306	MRYWFVLTWICGSGSGSamber	13	0.00016
ORF 307	MLIVTRVQFLVYCGSGSGSamber	13	0.00016
ORF 308	MLVLVLIWHSHPCGSGSGSamber	13	0.00016
ORF 309	MQTIVWLILMHLCGSGSGSamber	13	0.00016
ORF 310	MTLWLCWLWLIVCGSGSGSamber	13	0.00016
ORF 311	METPWVLLVLYCGSGSGSamber	13	0.00016
ORF 312	MQIWWQIVLYWTWCGSGSGSamber	12	0.00015
ORF 313	MRDHRSPFDGYRGSGSGSamber	12	0.00015
ORF 314	MLTQVLVFVVHCGSGSGSamber	12	0.00015
ORF 315	MQSTWEITVYLFCGSGSGSamber	12	0.00015
ORF 316	MLTVLVRVYICGSGSGSamber	12	0.00015
ORF 317	MVDSLVVLWIWCGSGSGSamber	12	0.00015
ORF 318	MQWYVLVVLYDCGSGSGSamber	12	0.00015
ORF 319	MQITVLLVQWKCGSGSGSamber	12	0.00015
ORF 320	MWLISIEVWRLLCGSGSGSamber	12	0.00015
ORF 321	MRLAWTILVVYVCGSGSGSamber	12	0.00015
ORF 322	MQITYVMVTVFCGSGSGSamber	12	0.00015
ORF 323	MFYRIGFWYPNYLCGSGSGSamber	12	0.00015
ORF 324	MKVTVLWISVCGSGSGSamber	12	0.00015
ORF 325	MVQVRIRVVFCGSGSGSamber	12	0.00015
ORF 326	MRDHHHFSDPFPCGSGSGSamber	12	0.00015
ORF 327	MIELWYMWVICGSGSGSamber	12	0.00015
ORF 328	MLVLYYSWMLTCGSGSGSamber	12	0.00015
ORF 329	MVHAFWIWLLYCGSGSGSamber	12	0.00015
ORF 330	MQIIVSIAFLTCGSGSGSamber	12	0.00015
ORF 331	MPWILISWRLYCGSGSGSamber	12	0.00015
ORF 332	MLVVRIQLISCGSGSGSamber	12	0.00015
ORF 333	MVDWVYWAIWHVQCGSGSGSamber	12	0.00015
ORF 334	MITVLVRLYACGSGSGSamber	12	0.00015
ORF 335	MDRLIVLLILCGSGSGSamber	12	0.00015
ORF 336	MLWIQVLMVHCGSGSGSamber	12	0.00015
ORF 337	MSLEIRLVLWLCGSGSGSamber	12	0.00015
ORF 338	MFYRIGFWYPNYQCGSCSGSamber	12	0.00015
ORF 339	MDYSTDamberCGSGSGSamber	12	0.00015
ORF 340	MWLIRLEWILCTCGSGSGSamber	12	0.00015
ORF 341	MRDHHHTGVYCGSGSGSamber	12	0.00015
ORF 342	MVDLIWVEVTLVCGSGSGSamber	12	0.00015
ORF 343	MHLVWVVVTYCGSGSGSamber	12	0.00015
ORF 344	MHLVYVLVQLCGSGSGSamber	12	0.00015
ORF 345	MILVLVRISWSCGSGSGSamber	12	0.00015
ORF 346	MTTWLIVMVGCGSGSGSamber	12	0.00015
ORF 347	MQVIVVTLIVCGSGSGSamber	12	0.00015
ORF 348	MVLVISVSLCGSGSGSamber	12	0.00015
ORF 349	MQPWVLVIFVDCGSGSGSamber	12	0.00015
ORF 350	MFYRIGFWYPNYQCSSGSGSamber	12	0.00015
ORF 351	MQIHLILVLWCGSGSGSamber	12	0.00015
ORF 352	MTMVLVLFWYCGSGSGSamber	12	0.00015
ORF 353	MLIIEIRLVSCGSGSGSamber	12	0.00015
ORF 354	MWTLTIFLWFCGSGSGSamber	12	0.00015
ORF 355	MQVSLHVVLLYCGSGSGSamber	12	0.00015
ORF 356	MSKSDHRSPYDCGSGSGSamber	12	0.00015
ORF 357	MLWIMVSVSWLCGSGSGSamber	12	0.00015
ORF 358	MTTRIIVIWSCGSGSGSamber	12	0.00015
ORF 359	MTWYVWISLCYCGSGSGSamber	11	0.00014
ORF 360	MQLIMVLIRLCGSGSGSamber	11	0.00014
ORF 361	MVYVEIVLVFCGSGSGSamber	11	0.00014
ORF 362	MPSILVLVYWCGSGSGSamber	11	0.00014
ORF 363	MLWYRIQFLSLTCGSGSGSamber	11	0.00014
ORF 364	MPWTVIVLMHCGSGSGSamber	11	0.00014
ORF 365	MWTITVTVLYTCCGSGSGSamber	11	0.00014
ORF 366	MQITIQLTWYQYCGSGSGSamber	11	0.00014
ORF 367	MGTQIVIVWLTHCGSGSGSamber	11	0.00014
ORF 368	MQRVTYRIVLVLCGSGSGSamber	11	0.00014
ORF 369	MIEVRITITYVLCGSGSGSamber	11	0.00014
ORF 370	MHSSMVLVIVLCGSGSGSamber	11	0.00014
ORF 371	MVEHWYLLITFCGSGSGSamber	11	0.00014
ORF 372	MQVQISVRLIWQCGSGSGSamber	11	0.00014
ORF 373	MMIRLVLWYGCGSGSGSamber	11	0.00014
ORF 374	MVMLTWSVWYLACGSGSGSamber	11	0.00014
ORF 375	MWYVIVMLGLCGSGSGSamber	11	0.00014
ORF 376	MVTWLITVLTWCGSGSGSamber	11	0.00014
ORF 377	MFYRIGVWYPNYQCGSGSGSamber	11	0.00014
ORF 378	MRKYDHRSPYDCGSGSGSamber	11	0.00014
ORF 379	MMKVLVLWSFCGSGSGSamber	11	0.00014
ORF 380	MIVLTVSWIRWSCGSGSGSamber	11	0.00014
ORF 381	MPWVLVLVRYHLCGSGSGSamber	11	0.00014
ORF 382	MVIRLVLWYGCGSGSGSamber	11	0.00014
ORF 383	MRDHRSPFDGYCGSGSamber	11	0.00014
ORF 384	MLTVVITLYTCGSGSGSamber	11	0.00014
ORF 385	MQIVLVLISSYRCGSGSGSamber	11	0.00014
ORF 386	MVEIQITLTFFHCGSGSGSamber	11	0.00014
ORF 387	MPRITWLVLYCGSGSGSamber	11	0.00014
ORF 388	MFYRIGFWYPNYQCGSGSSSamber	11	0.00014
ORF 389	MPWVLTIEWLYCGSGSGSamber	11	0.00014
ORF 390	MQTILIAWFRVCCGSGSGSamber	11	0.00014
ORF 391	MFYRIWFWYPNYQCGSGSGSamber	11	0.00014
ORF 392	MSVEILIRLFYCGSGSGSamber	11	0.00014
ORF 393	MKDHHHRGTYCGSGSGSamber	11	0.00014
ORF 394	MVLIEIEILLVLCGSGSGSamber	11	0.00014
ORF 395	MTASFVVIEIIWCGSGSGSamber	11	0.00014
ORF 396	MLWFTYLQWSCGSGSGSamber	11	0.00014
ORF 397	MTASWYLIVVCGSGSGSamber	11	0.00014
ORF 398	MQWQYVWVTYVWCGSGSGSamber	11	0.00014
ORF 399	MTLIITWSWMCGSGSGSamber	11	0.00014
ORF 400	MMQIVFTWVMVVCGSGSGSamber	11	0.00014
ORF 401	MPYLLVQVQIVSCGSGSGSamber	11	0.00014
ORF 402	MVLDLVLFYWSCGSGSGSamber	11	0.00014
ORF 403	MAYAVTWSWWYCGSGSGSamber	11	0.00014
ORF 404	MFYRIGFWYPNYQCGSGSGIamber	11	0.00014
ORF 405	MLKITLLYLWSCGSGSGSamber	11	0.00014
ORF 406	MRLTWLISVWFCGSGSGSamber	11	0.00014
ORF 407	MWLISVRFLDCGSGSGSamber	11	0.00014
ORF 408	MQIELTITILICGSGSGSamber	11	0.00014
ORF 409	MRDHSSPFDGYCGSGSGSamber	11	0.00014
ORF 410	MWRLAITWLVCCGSGSGSamber	11	0.00014
ORF 411	MVDLALIILWCGSGSGSamber	11	0.00014
ORF 412	MWTQIRISWYCGSGSGSamber	10	0.00012
ORF 413	MTRLLIVILIECGSGSGSamber	10	0.00012
ORF 414	MSKYDHRSPHDCGSGSGSamber	10	0.00012
ORF 415	MKDHHHVHTLYCGSGSGSamber	10	0.00012
ORF 416	MTQRWFLVLVTQCGSGSGSamber	10	0.00012
ORF 417	MQRVIVTFWLYCGSGSGSamber	10	0.00012
ORF 418	MFYRIGIWYPNYQCGSGSGSamber	10	0.00012
ORF 419	MRIVLVWTWLCCGSGSGSamber	10	0.00012
ORF 420	MASQRSCGSGSGSamber	10	0.00012
ORF 421	MHFALEIQFLWLCGSGSGSamber	10	0.00012
ORF 422	MRDHRSPFDGYFGSGSGSamber	10	0.00012
ORF 423	MVTVWLISWSSCGSGSGSamber	10	0.00012
ORF 424	MYYRIGFWYPNYQCGSGSGSamber	10	0.00012
ORF 425	MRDHRSPFDGYCGSGSGGamber	10	0.00012
ORF 426	MQVWHVIVWWKCGSGSGSamber	10	0.00012
ORF 427	MARDCCMACGSGSGSamber	10	0.00012
ORF 428	MTFSVDWLLLVLCGSGSGSamber	10	0.00012
ORF 429	MSRKVTLFVLWYCGSGSGSamber	10	0.00012
ORF 430	MTRTWFLIFVCGSGSGSamber	10	0.00012
ORF 431	MWLIQILVLRCGSGSGSamber	10	0.00012
ORF 432	MVWSWSYIWLVCCGSGSGSamber	10	0.00012
ORF 433	MLSWYLVVFACGSGSGSamber	10	0.00012
ORF 434	MWYWTLVIQSCGSGSGSamber	10	0.00012
ORF 435	MQITFTLVLVCGSGSGSamber	10	0.00012
ORF 436	MRDHHWHHPIYCGSGSGSamber	10	0.00012
ORF 437	MLTVLTIRLWCGSGSGSamber	10	0.00012
ORF 438	MQIRLTILVHCGSGSGSamber	10	0.00012
ORF 439	MKDHHHKGRYCGSGSGSamber	10	0.00012
ORF 440	MVTLYLLVLWSCGSGSGSamber	10	0.00012
ORF 441	MLWYLRFWLVCGSGSGSamber	10	0.00012
ORF 442	MWAIALTLVILVCGSGSGSamber	10	0.00012
ORF 443	MRYWYEIRVEWICGSGSGSamber	10	0.00012
ORF 444	MVSVTWLILECGSGSGSamber	10	0.00012
ORF 445	MTLWLLTWYCCGSGSGSamber	10	0.00012
ORF 446	MRVLVVVVLYLSCGSGSGSamber	10	0.00012
ORF 447	MQTQWVIMLLCGSGSGSamber	10	0.00012
ORF 448	MATRYSWLLLVCCGSGSGSamber	10	0.00012
ORF 449	MRDHHRVHPQYCGSGSGSamber	10	0.00012
ORF 450	MLWWQLILTYRSCGSGSGSamber	10	0.00012
ORF 451	MTWRLVIKLWYNCGSGSGSamber	10	0.00012
ORF 452	MIRLVWSYWLCGSGSGSamber	10	0.00012
ORF 453	MQMWLIWSTWLCGSGSGSamber	10	0.00012
ORF 454	MWIAVHVELLFVCGSGSGSamber	10	0.00012
ORF 455	MQIVLTVWVHRFCGSGSGSamber	10	0.00012
ORF 456	MPWTFLIAYIVACGSGSGSamber	10	0.00012
ORF 457	MTRVQITFVFCGSGSGSamber	10	0.00012
ORF 458	MASVDVIVIIWECGSGSGSamber	10	0.00012
ORF 459	MFYCIGFWYPNYQCGSGSGSamber	10	0.00012
ORF 460	MFYRIGFWYPKYQCGSGSGSamber	10	0.00012
ORF 461	MIAVQWYWMLSSCGSGSGSamber	10	0.00012
ORF 462	MQLTVLWIYTQWCGSGSGSamber	10	0.00012
ORF 463	MTRLVLIVTLVCGSGSGSamber	10	0.00012
ORF 464	MFYRIGFWNPNYQCGSGSGSamber	10	0.00012
ORF 465	MRCVKVILILVLCGSGSGSamber	10	0.00012
ORF 466	MVKYRVLIWYCGSGSGSamber	10	0.00012
ORF 467	MRCKWLIQVLWLCGSGSGSamber	10	0.00012
ORF 468	MLVVLLTWCGSGSGSamber	10	0.00012
ORF 469	MTWVISIRVTCGSGSGSamber	10	0.00012
ORF 470	MVHRLVLVLWCGSGSGSamber	10	0.00012
ORF 471	MVRLITLWFSICGSGSGSamber	10	0.00012
ORF 472	MIIQVLWIQWCGSGSGSamber	10	0.00012
ORF 473	MWSIWLTVLVLCGSGSGSamber	10	0.00012
ORF 474	MTTIVQISVFWPCGSGSGSamber	10	0.00012
ORF 475	MSSWILVLCYCGSGSGSamber	10	0.00012
ORF 476	MFYRIGFWYPNYQCGSGSGNamber	10	0.00012
ORF 477	MFYRLGFWYPNYQCGSGSGSamber	10	0.00012
ORF 478	MFYRIGFWYPNYQCGSGNGSamber	10	0.00012
ORF 479	MPWSIAILIRCCGSGSGSamber	10	0.00012
ORF 480	MTQIWVLWVLCGSGSGSamber	10	0.00012
ORF 481	MVVLWIQLRLCGSGSGSamber	10	0.00012
ORF 482	MQPWYIVILSCGSGSGSamber	9	0.00011
ORF 483	MFYRIGFWYPNYamberCGSGSGSamber	9	0.00011
ORF 484	MISVVYWFEYWLCGSGSGSamber	9	0.00011
ORF 485	MTQVGYVFWLLVCGSGSGSamber	9	0.00011
ORF 486	MQWVNWVTLVIVCGSGSGSamber	9	0.00011
ORF 487	MELLVIRIRFWACGSGSGSamber	9	0.00011
ORF 488	MGSITVLITIWLCGSGSGSamber	9	0.00011
ORF 489	MFRLIMVACYACGSGSGSamber	9	0.00011
ORF 490	MVIVQVLFAFCGSGSGSamber	9	0.00011
ORF 491	MMARIRVTLWFCGSGSGSamber	9	0.00011
ORF 492	MRWYLRITLILCGSGSGSamber	9	0.00011
ORF 493	MHVRISVVLKWCGSGSGSamber	9	0.00011
ORF 494	MHRLIVVICVCGSGSGSamber	9	0.00011
ORF 495	MAWFLVQIKFCGSGSGSamber	9	0.00011
ORF 496	MQQIIVLWVLYCGSGSGSamber	9	0.00011
ORF 497	MQIVWIVTWICGSGSGSamber	9	0.00011
ORF 498	MTWSVAFLISFPSCGSGSGSamber	9	0.00011
ORF 499	MLRIQLVLVLTRCGSGSGSamber	9	0.00011
ORF 500	MSVVVEIWLVCGSGSGSamber	9	0.00011
ORF 501	MVLIVISVCGSGSGSamber	9	0.00011
ORF 502	MVRTLVILVEFCGSGSGSamber	9	0.00011
ORF 503	MRDHRSPFDGYCGCGSGSamber	9	0.00011
ORF 504	MWIEYTLILTCGSGSGSamber	9	0.00011
ORF 505	MQWATLLLVICGSGSGSamber	9	0.00011
ORF 506	MTLIVIDWWLCGSGSGSamber	9	0.00011
ORF 507	MPWNVEIVVWLLCGSGSGSamber	9	0.00011
ORF 508	MKDHHRTGYYCGSGSGSamber	9	0.00011
ORF 509	MQIWWVIVAWCGSGSGSamber	9	0.00011
ORF 510	MFYRIEFWYPNYQCGSGSGSamber	9	0.00011
ORF 511	MVTYYRLISIMVCGSGSGSamber	9	0.00011
ORF 512	MQIVVVWYKVECGSGSGSamber	9	0.00011
ORF 513	MQIAYLWMEWRWFCGSGSGSamber	9	0.00011
ORF 514	MQVMLVLILACGSGSGSamber	9	0.00011
ORF 515	MSTVHWFYLLLECGSGSGSamber	9	0.00011
ORF 516	MLWVLVVLMTLQCGSGSGSamber	9	0.00011
ORF 517	MQTWRITLIVLHCGSGSGSamber	9	0.00011
ORF 518	MVLVLILSYWCGSGSGSamber	9	0.00011
ORF 519	MRDHRSPFGGYCGSGSGSamber	9	0.00011
ORF 520	MPMTVEIVWITWCGSGSGSamber	9	0.00011
ORF 521	MPWSMIWMQLYCGSGSGSamber	9	0.00011
ORF 522	MRDHRSPVDGYCGSGSGSamber	9	0.00011
ORF 523	MFYRIGFCYPNYQCGSGSGSamber	9	0.00011
ORF 524	MYALWTWYVMFACGSGSGSamber	9	0.00011
ORF 525	MQHYIVWVLVSCGSGSGSamber	9	0.00011
ORF 526	MWSIQVRYEWLLCGSGSGSamber	9	0.00011
ORF 527	MWQLRLVVLYLCGSGSGSamber	9	0.00011
ORF 528	MLITIVLWSSRLCGSGSGSamber	9	0.00011
ORF 529	MFYRIGCWYPNYQCGSGSGSamber	9	0.00011
ORF 530	MPWIVMVQTWTCGSGSGSamber	9	0.00011
ORF 531	MQVTWYFRWTFLCGSGSGSamber	9	0.00011
ORF 532	MLVSIWLWYRLCGSGSGSamber	9	0.00011
ORF 533	MVSLWVTLVLHCGSGSGSamber	9	0.00011
ORF 534	MRQRQRQLGRGAEKIGRARLNSSHamber	9	0.00011
ORF 535	MLLVIQLVQVLVCGSGSGSamber	9	0.00011
ORF 536	MAYWYVTLVWTCGSGSGSamber	9	0.00011
ORF 537	MATWFTILIHCGSGSGSamber	9	0.00011
ORF 538	MRDAHYSHPVYCGSGSGSamber	9	0.00011
ORF 539	MWTTQVLVLTIICGSGSGSamber	9	0.00011
ORF 540	MVTIVVILWSCGSGSGSamber	9	0.00011
ORF 541	MIGTWFTLLVLYTCGSGSGSamber	9	0.00011
ORF 542	MQPWMIVVTLEYCGSGSGSamber	9	0.00011
ORF 543	MQIALQIVLLYNCGSGSGSamber	9	0.00011
ORF 544	MCRLMLFVLLYCGSGSGSamber	9	0.00011
ORF 545	MQWYWYVFWSLCGSGSGSamber	9	0.00011
ORF 546	MPWIIVVKVECGSGSGSamber	9	0.00011
ORF 547	MQWVLVIamberISCGSGSGSamber	9	0.00011
ORF 548	MFYRIGFWYPNYQCDSGSGSamber	9	0.00011
ORF 549	MPWIWLIWKLCVWCGSGSGSamber	9	0.00011
ORF 550	MTTVVLVYWSCGSGSGSamber	9	0.00011
ORF 551	MVYRIGFWYPNYQCGSGSGSamber	9	0.00011
ORF 552	MASVIIWLYELTCGSGSGSamber	9	0.00011
ORF 553	MFYRIGFWYPNYQCGSDSGSamber	9	0.00011
ORF 554	MVQIRLVLLSLICGSGSGSamber	9	0.00011
ORF 555	MQRIILVLHVCGSGSGSamber	9	0.00011
ORF 556	MLVLVRVTWYCGSGSGSamber	9	0.00011
ORF 557	MRQEIYICGSGSGSamber	9	0.00011
ORF 558	MTHWVLIWLWLHCGSGSGSamber	9	0.00011
ORF 559	MRDHRSPFDGYCGSGRGSamber	9	0.00011
ORF 560	MLVVQIWYSACGSGSGSamber	9	0.00011
ORF 561	MRDHRSPFDGYCGSGSGRamber	9	0.00011
ORF 562	MIVIRIEVWTCGSGSGSamber	9	0.00011
ORF 563	MFYRIGFLYPNYQCGSGSGSamber	9	0.00011
ORF 564	MTSWILVVKVACGSGSGSamber	9	0.00011
ORF 565	MFYRIGFWYPNYQSGSGSGSamber	9	0.00011
ORF 566	MQITVIWLYCGSGSGSamber	9	0.00011
ORF 567	MLKWFWALLISCGSGSGSamber	9	0.00011
ORF 568	MVVIRVTWLNCGSGSGSamber	9	0.00011
ORF 569	MQVTTITWLWYYCGSGSGSamber	9	0.00011
ORF 570	MIAVKVRLIVLCGSGSGSamber	9	0.00011
ORF 571	MTVHVIVISYCGSGSGSamber	9	0.00011
ORF 572	MFYRIGFamberYPNYQCGSGSGSamber	9	0.00011
ORF 573	MWVDILLWISCGSGSGSamber	9	0.00011
ORF 574	MQRLWYLMVVRCGSGSGSamber	9	0.00011
ORF 575	MTWTIIVKWSCGSGSGSamber	9	0.00011
ORF 576	MCLYATWSLIVVCGSGSGSamber	9	0.00011
ORF 577	MRDHRSPFDGYCDSGSGSamber	9	0.00011
ORF 578	MKRLVLVIRLSICGSGSGSamber	9	0.00011
ORF 579	MQRVEIRISYWYCGSGSGSamber	9	0.00011
ORF 580	MRYVVLLVFECGSGSGSamber	9	0.00011
ORF 581	MRMQITLWIRCGSGSGSamber	9	0.00011
ORF 582	MIEVTVLYVLCGSGSGSamber	9	0.00011
ORF 583	MRITLILVHSCGSGSGSamber	9	0.00011
ORF 584	MVEVKVTWWLHWYCGSGSGSamber	9	0.00011
ORF 585	MQITIMWVHQCGSGSGSamber	9	0.00011
ORF 586	MHLGILVVLLCGSGSGSamber	8	0.0001
ORF 587	MHVLIRLTILCGSGSGSamber	8	0.0001
ORF 588	MVLVVHLTWRCGSGSGSamber	8	0.0001
ORF 589	MSTSLVILVCWSCGSGSGSamber	8	0.0001
ORF 590	MWIVQLEWVFRCGSGSGSamber	8	0.0001
ORF 591	MVTQMFLVLWFCGSGSGSamber	8	0.0001
ORF 592	MVIRLTITLTCGSGSGSamber	8	0.0001
ORF 593	MTHRVIIVVWSCGSGSGSamber	8	0.0001
ORF 594	MVTWWLFLWSCGSGSGSamber	8	0.0001
ORF 595	MCYRIGFWYPNYQCGSGSGSamber	8	0.0001
ORF 596	MHVRQVLVILLCGSGSGSamber	8	0.0001
ORF 597	MCWIEFTLLWSCGSGSGSamber	8	0.0001
ORF 598	MLTVQIVMRCYCGSGSGSamber	8	0.0001
ORF 599	MFSVEILLLLCGSGSGSamber	8	0.0001
ORF 600	MAFRLIWVWCGSGSGSamber	8	0.0001
ORF 601	MPWFYQLVVYYCGSGSGSamber	8	0.0001
ORF 602	MQIKLKIVLRWCGSGSGSamber	8	0.0001
ORF 603	MQLVIHWYSVVCGSGSGSamber	8	0.0001
ORF 604	MTRLTLIVTILCGSGSGSamber	8	0.0001
ORF 605	MVDTVLVILLCGSGSGSamber	8	0.0001
ORF 606	MQQTVEVLILVLDCGSGSGSamber	8	0.0001
ORF 607	MIRLILFILHRDCGSGSGSamber	8	0.0001
ORF 608	MTPWYEIWVEVVWCGSGSGSamber	8	0.0001
ORF 609	MRDHRSPFDGYCGSDSGSamber	8	0.0001
ORF 610	MVWSLTLWFCRCGSGSGSamber	8	0.0001
ORF 611	MTMVWIWELLICGSGSGSamber	8	0.0001
ORF 612	MMQITIIFSLCGSGSGSamber	8	0.0001
ORF 613	MDWYWEVLILSCGSGSGSamber	8	0.0001
ORF 614	MRLIVLICGCCGSGSGSamber	8	0.0001
ORF 615	MWYVTIQLTFMCGSGSGSamber	8	0.0001
ORF 616	MLWYSVWIQLCGSGSGSamber	8	0.0001
ORF 617	MLVTVLIVMYCGSGSGSamber	8	0.0001
ORF 618	MHMFYRIGFWYPNYQCGSGSGSamber	8	0.0001
ORF 619	MLVIVLIVCGSGSGSamber	8	0.0001
ORF 620	MWWISIVLYRHFCGSGSGSamber	8	0.0001
ORF 621	MAPTWFIAVLICGSGSGSamber	8	0.0001
ORF 622	MIWWLISVTWCGSGSGSamber	8	0.0001
ORF 623	MVQIEILHWWCGSGSGSamber	8	0.0001
ORF 624	MQLWFVLLAVHCGSGSGSamber	8	0.0001
ORF 625	MQIRWLVTVLLDCGSGSGSamber	8	0.0001
ORF 626	MQIWVLLLQNCGSGSGSamber	8	0.0001
ORF 627	MLIEITLWMFCGSGSGSamber	8	0.0001
ORF 628	MNRLIVLLMHCGSGSGSamber	8	0.0001
ORF 629	MAHWVHILLVSWCGSGSGSamber	8	0.0001
ORF 630	MLTMVFWLWSCGSGSGSamber	8	0.0001
ORF 631	MIVRIELWFSPCGSGSGSamber	8	0.0001
ORF 632	MFYRIGFWYPNYQCCSGSGSamber	8	0.0001
ORF 633	MTWYWAWTIWYCGSGSGSamber	8	0.0001
ORF 634	MLEISLTVLILWTCGSGSGSamber	8	0.0001
ORF 635	MPYALWILVACGSGSGSamber	8	0.0001
ORF 636	MPWTTWITVVIACGSGSGSamber	8	0.0001
ORF 637	MMWVISVRITLTCGSGSGSamber	8	0.0001
ORF 638	MWIVLEYLTYWSCGSGSGSamber	8	0.0001
ORF 639	MITVLIITLYTCGSGSGSamber	8	0.0001
ORF 640	MTWLIWLCYDCGSGSGSamber	8	0.0001
ORF 641	MTQWSWLVIIWCGSGSGSamber	8	0.0001
ORF 642	MVRQRLIMILLVCGSGSGSamber	8	0.0001
ORF 643	MTAKVTILVWVHCGSGSGSamber	8	0.0001
ORF 644	MTVRAYRFWFMLVCGSGSGSamber	8	0.0001
ORF 645	MRVQYWILALVCGSGSGSamber	8	0.0001
ORF 646	MLWIKIVLFLTTCGSGSGSamber	8	0.0001
ORF 647	MQEYWLIMISVTCGSGSGSamber	8	0.0001
ORF 648	MQIRVVVVCQCGSGSGSamber	8	0.0001
ORF 649	MRDHRSPFDGYCGNGSGSamber	8	0.0001
ORF 650	MQHSVLILVLCGSGSGSamber	8	0.0001
ORF 651	MFYRIGFWDPNYQCGSGSGSamber	8	0.0001
ORF 652	MFTLWIQFVHLCGSGSGSamber	8	0.0001
ORF 653	MRVYVWRLEWLCGSGSGSamber	8	0.0001
ORF 654	MFRALRVTVLFLCGSGSGSamber	8	0.0001
ORF 655	MQIRIVVVLQCGSGSGSamber	8	0.0001
ORF 656	MMTRLIVIMVCGSGSGSamber	8	0.0001
ORF 657	MQISYLWVQVLCGSGSGSamber	8	0.0001
ORF 658	MLRVQISWSWICGSGSGSamber	8	0.0001
ORF 659	MQVTFIHVWLCGSGSGSamber	8	0.0001
ORF 660	MVTVVVLFCGSGSGSamber	8	0.0001
ORF 661	MRLIILITTNGCGSGSGSamber	8	0.0001
ORF 662	MTPWMLVILIVCGSGSGSamber	8	0.0001
ORF 663	MSSVTYVLVLLCGSGSGSamber	8	0.0001
ORF 664	MWSVEILIVYCGSGSGSamber	8	0.0001
ORF 665	MLWIITVDFLCGSGSGSamber	8	0.0001
ORF 666	MLTVLVILDCGSGSGSamber	8	0.0001
ORF 667	MQWVLWLLVVARCGSGSGSamber	8	0.0001
ORF 668	MTWLIVMHLTCGSGSGSamber	8	0.0001
ORF 669	MLEVIVVVFRCGSGSGSamber	8	0.0001
ORF 670	MTQWSIILWLCGSGSGSamber	8	0.0001
ORF 671	MSVEVWIMLYCCGSGSGSamber	8	0.0001
ORF 672	MRDHHHRGSYCGSGSGSamber	8	0.0001
ORF 673	MIQVLILTALCGSGSGSamber	8	0.0001
ORF 674	MQTWTFSWWLICGSGSGSamber	8	0.0001
ORF 675	MLVIRITLWACGSGSGSamber	8	0.0001
ORF 676	MQIWYVTVRYCGSGSGSamber	8	0.0001
ORF 677	MLEFWAVEVIWQCGSGSGSamber	8	0.0001
ORF 678	MAQEIWLMWWCGSGSGSamber	8	0.0001
ORF 679	MTSWWILVCFCGSGSGSamber	8	0.0001
ORF 680	MEWLVLAISWICGSGSGSamber	8	0.0001
ORF 681	MLEVVTWWLLVVCGSGSGSamber	8	0.0001
ORF 682	MRLITQILIYSCGSGSGSamber	8	0.0001
ORF 683	MGSHYWLIVLYLCGSGSGSamber	8	0.0001
ORF 684	MVELEVIVLFVCGSGSGSamber	8	0.0001
ORF 685	MLEYLRLVILISCGSGSGSamber	8	0.0001
ORF 686	MPWWICLRLVVICGSGSGSamber	8	0.0001
ORF 687	MFYRIGFWYPNochreQCGSGSGSamber	8	0.0001
ORF 688	MVVQIRVLIVRLCGSGSGSamber	8	0.0001
ORF 689	MPWALWMVYLSCGSGSGSamber	8	0.0001
ORF 690	MRDRRSPFDGYCGSGSGSamber	8	0.0001
ORF 691	MTQIQISLWFCGSGSGSamber	8	0.0001
ORF 692	MLTTLTWYVLVVCGSGSGSamber	8	0.0001
ORF 693	MMTTVIVWVWCGSGSGSamber	8	0.0001
ORF 694	MPWTFLVVTVRCGSGSGSamber	8	0.0001
ORF 695	MFYSIGFWYPNYQCGSGSGSamber	8	0.0001
ORF 696	MLVVYRLIWYACGSGSGSamber	8	0.0001
ORF 697	MYVIQVLYTSCGSGSGSamber	8	0.0001
ORF 698	MVDHHDAHPIYCGSGSGSamber	8	0.0001
ORF 699	MVVIRLTILTDSCGSGSGSamber	8	0.0001
ORF 700	MRYLVIEIELSWCGSGSGSamber	8	0.0001
ORF 701	MTWIIVEVLYCGSGSGSamber	7	9e-05
ORF 702	MRDHHYSHIKYCGSGSGSamber	7	9e-05
ORF 703	MHLVLIWQLWICGSGSGSamber	7	9e-05
ORF 704	MQIRLTLLIWKCGSGSGSamber	7	9e-05
ORF 705	MRRVNFKKEIYICGSGSGSamber	7	9e-05
ORF 706	MASIVLLYTWSCGSGSGSamber	7	9e-05
ORF 707	MPWILVVFIWCGSGSGSamber	7	9e-05
ORF 708	MRDHRSPFDGYCGSGGGSamber	7	9e-05
ORF 709	MQHRYQFWLLLICGSGSGSamber	7	9e-05
ORF 710	MQLWFVIWLCGSGSGSamber	7	9e-05
ORF 711	MWTRLIVVHFICGSGSGSamber	7	9e-05
ORF 712	MQIVVTFWLFCGSGSGSamber	7	9e-05
ORF 713	MTVQVIWYYQWLSCGSGSGSamber	7	9e-05
ORF 714	MRDHRSSFDGYCGSGSGSamber	7	9e-05
ORF 715	MDNHPRAHCGSGSGSamber	7	9e-05
ORF 716	MRDHRSPFDGYCGGGSGSamber	7	9e-05
ORF 717	MILVIRLTWLCGSGSGSamber	7	9e-05
ORF 718	MVTYVEIKLIWICGSGSGSamber	7	9e-05
ORF 719	MQISVLWIQLICGSGSGSamber	7	9e-05
ORF 720	MRLVFVLILHCGSGSGSamber	7	9e-05
ORF 721	MVQLELKGCGSGSGSamber	7	9e-05
ORF 722	MWTLVLWLTLCGSGSGSamber	7	9e-05
ORF 723	MIEILVHIVQFCGSGSGSamber	7	9e-05
ORF 724	MHVTILVLVCCGSGSGSamber	7	9e-05
ORF 725	MQVEWVWLYLVCGSGSGSamber	7	9e-05
ORF 726	MLNYWLWVVLVWCGSGSGSamber	7	9e-05
ORF 727	MSTQILLMLFCCGSGSGSamber	7	9e-05
ORF 728	MTLWVETWFLLCGSGSGSamber	7	9e-05
ORF 729	MTRVVVLVLISCCGSGSGSamber	7	9e-05
ORF 730	MRIIILWRLWTCGSGSGSamber	7	9e-05
ORF 731	MLWIVVEVYCCGSGSGSamber	7	9e-05
ORF 732	MAYWLIELVLYPCGSGSGSamber	7	9e-05
ORF 733	MHLILVLVLNCGSGSGSamber	7	9e-05
ORF 734	MRFTVHLRIWTFCCGSGSGSamber	7	9e-05
ORF 735	MTQVWLVFSFTWCGSGSGSamber	7	9e-05
ORF 736	MEGPHHSLCGSGSGSamber	7	9e-05
ORF 737	MRIIVWTLLADCGSGSGSamber	7	9e-05
ORF 738	MVRWYLLVLTLTCGSGSGSamber	7	9e-05
ORF 739	MFRLIVIIMVSCGSGSGSamber	7	9e-05
ORF 740	MWYWRVLIRLCGSGSGSamber	7	9e-05
ORF 741	MWIQVLVQLVWHCGSGSGSamber	7	9e-05
ORF 742	MSTEWWILLVACGSGSGSamber	7	9e-05
ORF 743	MVLVVHIEYTRICGSGSGSamber	7	9e-05
ORF 744	MPWEIWILCVCGSGSGSamber	7	9e-05
ORF 745	MTNWMLVLSYWSCGSGSGSamber	7	9e-05
ORF 746	MFYRIGFWYPNYQCGSGIGSamber	7	9e-05
ORF 747	MTWLIAQILVCGSGSGSamber	7	9e-05
ORF 748	MTWLIFAWSLTCGSGSGSamber	7	9e-05
ORF 749	MTWLVYAFLTWQCGSGSGSamber	7	9e-05
ORF 750	MFamberRIGFWYPNYQCGSGSGSamber	7	9e-05
ORF 751	MRMTLALIFVLRCGSGSGSamber	7	9e-05
ORF 752	MLALEFYVLWCCGSGSGSamber	7	9e-05
ORF 753	MHLTRVVVLTFRCGSGSGSamber	7	9e-05
ORF 754	MIEVTILICLCGSGSGSamber	7	9e-05
ORF 755	MTRVYVILLWSCGSGSGSamber	7	9e-05
ORF 756	MQIRVMVVLSCGSGSGSamber	7	9e-05
ORF 757	MFWVEVVISLGCGSGSGSamber	7	9e-05
ORF 758	MTRIRISVIIQCCGSGSGSamber	7	9e-05
ORF 759	MVTLWYLWWHRCGSGSGSamber	7	9e-05
ORF 760	MLQRYWHLLVVVCGSGSGSamber	7	9e-05
ORF 761	MAIVLWWISARLQCGSGSGSamber	7	9e-05
ORF 762	MTLWFVVLVTNACGSGSGSamber	7	9e-05
ORF 763	MWLIWMSVDWCGSGSGSamber	7	9e-05
ORF 764	MLTAIKITVHWSCGSGSGSamber	7	9e-05
ORF 765	MWLVIQWTTWSCGSGSGSamber	7	9e-05
ORF 766	MFYRIGYWYPNYQCGSGSGSamber	7	9e-05
ORF 767	MHVQLWIHLVCGSGSGSamber	7	9e-05
ORF 768	MLDWSVILISFACGSGSGSamber	7	9e-05
ORF 769	MMIVVQITFWYCGSGSGSamber	7	9e-05
ORF 770	MQIMVWISLMCGSGSGSamber	7	9e-05
ORF 771	MRLIVLRISWMCGSGSGSamber	7	9e-05
ORF 772	MRQWVLILQIYCGSGSGSamber	7	9e-05
ORF 773	MTVLWISLTFCGSGSGSamber	7	9e-05
ORF 774	MQIVLFVWLFCGSGSGSamber	7	9e-05
ORF 775	MTLWITMSWYCGSGSGSamber	7	9e-05
ORF 776	MQIILIRLIACGSGSGSamber	7	9e-05
ORF 777	MQIVVLTTWICGSGSGSamber	7	9e-05
ORF 778	MTALWIQWLYCGSGSGSamber	7	9e-05
ORF 779	MVLIRVWYWSCGSGSGSamber	7	9e-05
ORF 780	MHDHRSPFDGYCGSGSGSamber	7	9e-05
ORF 781	MPRYWFLIACCGSGSGSamber	7	9e-05
ORF 782	MLWYWYWSVRCGSGSGSamber	7	9e-05
ORF 783	MTVHWMLITLYCGSGSGSamber	7	9e-05
ORF 784	MVQIIVTWLTLCGSGSGSamber	7	9e-05
ORF 785	MQWLILITWRCGSGSGSamber	7	9e-05
ORF 786	MLSWEIRIWLCGSGSGSamber	7	9e-05
ORF 787	MWQTFISVLIVVCGSGSGSamber	7	9e-05
ORF 788	MIWLISVLVTCGSGSGSamber	7	9e-05
ORF 789	MWIQVIIRLRYCGSGSGSamber	7	9e-05
ORF 790	MQIWVLLLWSSCGSGSGSamber	7	9e-05
ORF 791	MWSLTVVFCRLLCGSGSGSamber	7	9e-05
ORF 792	MQTTVVILWLCGSGSGSamber	7	9e-05
ORF 793	MAQIVWVLLLSCGSGSGSamber	7	9e-05
ORF 794	MSTQFVLLMIWLCGSGSGSamber	7	9e-05
ORF 795	MTTIVVRVRFHWCGSGSGSamber	7	9e-05
ORF 796	MFRLIFLSFHCGSGSGSamber	7	9e-05
ORF 797	MDHRADFFPQLCGSGSGSamber	7	9e-05
ORF 798	MQRVLVIIVEVDCGSGSGSamber	7	9e-05
ORF 799	MTWNLVVWFTLCGSGSGSamber	7	9e-05
ORF 800	MQLVILTIRLYTCGSGSGSamber	7	9e-05
ORF 801	MHRLIVLMFTPCGSGSGSamber	7	9e-05
ORF 802	MLWILVQHWSCGSGSGSamber	7	9e-05
ORF 803	MLQVLVRWWFQYCGSGSGSamber	7	9e-05
ORF 804	MSITWFQLWYQCGSGSGSamber	7	9e-05
ORF 805	MKHVQVLLFLLVCGSGSGSamber	7	9e-05
ORF 806	MQIQWVIVLYCGSGSGSamber	7	9e-05
ORF 807	MRPVILVVFTVVCGSGSGSamber	7	9e-05
ORF 808	MTIMVYRLILTFCGSGSGSamber	7	9e-05
ORF 809	MKCWILIWYRSCGSGSGSamber	7	9e-05
ORF 810	MVIRLVLVITCGSGSGSamber	7	9e-05
ORF 811	MMTSLVLWIAWLCGSGSGSamber	7	9e-05
ORF 812	MVLISVEIAYCRCGSGSGSamber	7	9e-05
ORF 813	MPWILVLILDCGSGSGSamber	7	9e-05
ORF 814	MAHTHRTCGSGSGSamber	7	9e-05
ORF 815	MSKYEHRSPYDCGSGSGSamber	7	9e-05
ORF 816	MKVDWILILYCGSGSGSamber	7	9e-05
ORF 817	MVTQVVIWLSICGSGSGSamber	7	9e-05
ORF 818	MRDHHTPPHPYCGSGSGSamber	7	9e-05
ORF 819	MVTLVFRISWVCGSGSGSamber	7	9e-05
ORF 820	MAWHIVVEILWCGSGSGSamber	7	9e-05
ORF 821	MMTPWYWLLYCGSGSGSamber	7	9e-05
ORF 822	MASMHVSITVYWCGSGSGSamber	7	9e-05
ORF 823	MVRVSIELWFCGSGSGSamber	7	9e-05
ORF 824	MRDHGSPFDGYCGSGSGSamber	7	9e-05
ORF 825	MQIWVWTVCYCGSGSGSamber	7	9e-05
ORF 826	MQYVLVVCAWSCGSGSGSamber	7	9e-05
ORF 827	MTPVVLIVVGLCGSGSGSamber	7	9e-05
ORF 828	MWQITVEFLVCGSGSGSamber	7	9e-05
ORF 829	MPWNILVVLVYCCGSGSGSamber	7	9e-05
ORF 830	MPTGSWWLIVTFCGSGSGSamber	7	9e-05
ORF 831	MLVVQILALWCGSGSGSamber	7	9e-05
ORF 832	MQITIWELLLVLCGSGSGSamber	7	9e-05
ORF 833	MPWILVVCLWACGSGSGSamber	7	9e-05
ORF 834	MWVTVLVLHLCGSGSGSamber	7	9e-05
ORF 835	MQIASITLVIVCGSGSGSamber	7	9e-05
ORF 836	MALVQYWLLIRCGSGSGSamber	7	9e-05
ORF 837	MPWKISLWLVLCGSGSGSamber	7	9e-05
ORF 838	MQITWLLVVHCGSGSGSamber	7	9e-05
ORF 839	MWTIRVVYVELCGSGSGSamber	7	9e-05
ORF 840	MQIWIIRIAHWCGSGSGSamber	7	9e-05
ORF 841	MTPLVLTWLMVCCGSGSGSamber	7	9e-05
ORF 842	MFYLIGFWYPNYQCGSGSGSamber	7	9e-05
ORF 843	MRDHRSPFDGCCGSGSGSamber	7	9e-05
ORF 844	MRDHHYRHKKYCGSGSGSamber	7	9e-05
ORF 845	MDTLVLISIWLCGSGSGSamber	7	9e-05
ORF 846	MSEITLWLTWWYCGSGSGSamber	7	9e-05
ORF 847	MLWIRITLTVCGSGSGSamber	7	9e-05
ORF 848	MFCRIGFWYPNYQCGSGSGSamber	7	9e-05
ORF 849	MVQLVILVYSCGSGSGSamber	7	9e-05
ORF 850	MVTQWTIHLIWSCGSGSGSamber	7	9e-05
ORF 851	MMQITLWLIRLCGSGSGSamber	7	9e-05
ORF 852	MPWLIVVCLLCGSGSGSamber	7	9e-05
ORF 853	MMVLIISLVHCGSGSGSamber	7	9e-05
ORF 854	MVDWIILVWSCGSGSGSamber	7	9e-05
ORF 855	MVLVYWLMRISCGSGSGSamber	6	7e-05
ORF 856	MSVVWILWSYCGSGSGSamber	6	7e-05
ORF 857	MVEVILQITWYPCGSGSGSamber	6	7e-05
ORF 858	MRYWLKLVVVLCCGSGSGSamber	6	7e-05
ORF 859	MRYWFTVSVELCGSGSGSamber	6	7e-05
ORF 860	MQIQLTLWYTCGSGSGSamber	6	7e-05
ORF 861	MSEVKIRIRLWFTCGSGSGSamber	6	7e-05
ORF 862	MDRRYRKPWMHCGSGSGSamber	6	7e-05
ORF 863	MVTVLIVIVSLCGSGSGSamber	6	7e-05
ORF 864	MLTVVLITWYCGSGSGSamber	6	7e-05
ORF 865	MKHSWWIVLICGSGSGSamber	6	7e-05
ORF 866	MRLIVLTYVSCGSGSGSamber	6	7e-05
ORF 867	MQLQVVITWYCGSGSGSamber	6	7e-05
ORF 868	MPWVLILQWCGSGSGSamber	6	7e-05
ORF 869	MTRLWILVWLCGSGSGSamber	6	7e-05
ORF 870	MQLWYRVLVVLCGSGSGSamber	6	7e-05
ORF 871	MRRTWYVIVVCGSGSGSamber	6	7e-05
ORF 872	MHQWSVIVWVCGSGSGSamber	6	7e-05
ORF 873	MTQIKVVLVLEVQCGSGSGSamber	6	7e-05
ORF 874	MRATYVWIIWSCGSGSGSamber	6	7e-05
ORF 875	MKPWMEIVLVICGSGSGSamber	6	7e-05
ORF 876	MHPQLVLVWFWCGSGSGSamber	6	7e-05
ORF 877	MQGMWLIIRLYRCGSGSGSamber	6	7e-05
ORF 878	MTRYWFLLLIECGSGSGSamber	6	7e-05
ORF 879	MWVQFWSLQWTWCGSGSGSamber	6	7e-05
ORF 880	MTIVVWISWYCGSGSGSamber	6	7e-05
ORF 881	MRAYALFLVLVHCGSGSGSamber	6	7e-05
ORF 882	MDSVLISLVWICGSGSGSamber	6	7e-05
ORF 883	MSIWVEVWFLECGSGSGSamber	6	7e-05
ORF 884	MHTWLVLVLTCGSGSGSamber	6	7e-05
ORF 885	MQLWFVVCLTFCGSGSGSamber	6	7e-05
ORF 886	MASVVIVLQIACGSGSGSamber	6	7e-05
ORF 887	MLTVRVIWVFARCGSGSGSamber	6	7e-05
ORF 888	MGWLIVSWITYCGSGSGSamber	6	7e-05
ORF 889	MQLIVVDWFLGLCGSGSGSamber	6	7e-05
ORF 890	MWLIWYELRSLCGSGSGSamber	6	7e-05
ORF 891	MMVDLVSVLLWYCGSGSGSamber	6	7e-05
ORF 892	MDWILLQLVSWSCGSGSGSamber	6	7e-05
ORF 893	MWLQITLYVKTCGSGSGSamber	6	7e-05
ORF 894	MWLISYTVWSCGSGSGSamber	6	7e-05
ORF 895	MTLIEYWWLVLCGSGSGSamber	6	7e-05
ORF 896	MSTQIWVFILSCGSGSGSamber	6	7e-05
ORF 897	MLVLIVSLEIWLCGSGSGSamber	6	7e-05
ORF 898	MLYEVGLIWLICGSGSGSamber	6	7e-05
ORF 899	MQITWVISMSLSCGSGSGSamber	6	7e-05
ORF 900	MHQVQIISLYWYCGSGSGSamber	6	7e-05
ORF 901	MQVEVLMVVLFCGSGSGSamber	6	7e-05
ORF 902	MQITVHVVLVYCGSGSGSamber	6	7e-05
ORF 903	MQFVLVISLTLCGSGSGSamber	6	7e-05
ORF 904	MHVTWTILLISCGSGSGSamber	6	7e-05
ORF 905	MLIRVVLLLRSCGSGSGSamber	6	7e-05
ORF 906	MTQMWLVTITLYCGSGSGSamber	6	7e-05
ORF 907	MRDHRSPIDGYCGSGSGSamber	6	7e-05
ORF 908	MQFTWLRILVLCGSGSGSamber	6	7e-05
ORF 909	MQITFFWSYWVCGSGSGSamber	6	7e-05
ORF 910	MDEPWFLLFMLQCGSGSGSamber	6	7e-05
ORF 911	MVQTSVILVVYVCGSGSGSamber	6	7e-05
ORF 912	MVTVLVMELWYCGSGSGSamber	6	7e-05
ORF 913	MVRVLFVWMLFACGSGSGSamber	6	7e-05
ORF 914	MTVQLFVLVCCGSGSGSamber	6	7e-05
ORF 915	MRTWIQIVLVICGSGSGSamber	6	7e-05
ORF 916	MFYRMGFWYPNYQCGSGSGSamber	6	7e-05
ORF 917	MQWVLVLSILVCCGSGSGSamber	6	7e-05
ORF 918	MVNIKVLVLCWWCGSGSGSamber	6	7e-05
ORF 919	MVTITFLVQWSTCGSGSGSamber	6	7e-05
ORF 920	MHLTVIIWRSWTCGSGSGSamber	6	7e-05
ORF 921	MRLIIQVLLVCGSGSGSamber	6	7e-05
ORF 922	MLYTIRLIYVCGSGSGSamber	6	7e-05
ORF 923	MVEILVVIMSCCGSGSGSamber	6	7e-05
ORF 924	MLYWIEVLWCSCGSGSGSamber	6	7e-05
ORF 925	MVLYTYRITLWWCGSGSGSamber	6	7e-05
ORF 926	MQSWLVLVNLSLCGSGSGSamber	6	7e-05
ORF 927	MRDYRSPFDGYCGSGSGSamber	6	7e-05
ORF 928	MRDHHHTHSQYCGSGSGSamber	6	7e-05
ORF 929	MQIRWQILIRLCGSGSGSamber	6	7e-05
ORF 930	MQIEVIVLVPLTCGSGSGSamber	6	7e-05
ORF 931	MIVVQRYQWVLIVCGSGSGSamber	6	7e-05
ORF 932	MQVTIRLMVLWTCGSGSGSamber	6	7e-05
ORF 933	MRTIVWVLMSCGSGSGSamber	6	7e-05
ORF 934	MWTLWICVKWSCGSGSGSamber	6	7e-05
ORF 935	MTLVIRIAWYSTCGSGSGSamber	6	7e-05
ORF 936	MQIVVTVLIRSCGSGSGSamber	6	7e-05
ORF 937	MNWLIYVYWSCGSGSGSamber	6	7e-05
ORF 938	MPWVIMLVGYCGSGSGSamber	6	7e-05
ORF 939	MTRLLVWISWCGSGSGSamber	6	7e-05
ORF 940	MALIALWVYCRCGSGSGSamber	6	7e-05
ORF 941	MQVLITWLVLCGSGSGSamber	6	7e-05
ORF 942	MLIGLSYWYWYCGSGSGSamber	6	7e-05
ORF 943	MTQWWAISVVLFCGSGSGSamber	6	7e-05
ORF 944	MTVHTIWVVLCGSGSGSamber	6	7e-05
ORF 945	MQRLIIRIWAHCGSGSGSamber	6	7e-05
ORF 946	MHVLFMRLTWCGSGSGSamber	6	7e-05
ORF 947	MDRLIILLVYCGSGSGSamber	6	7e-05
ORF 948	MHWFLWVSISQCGSGSGSamber	6	7e-05
ORF 949	MQIKWLVVYWCCGSGSGSamber	6	7e-05
ORF 950	MVWIQITQFLTCGSGSGSamber	6	7e-05
ORF 951	MHWSVYVVWVDCGSGSGSamber	6	7e-05
ORF 952	MLQIELILYRCGSGSGSamber	6	7e-05
ORF 953	MPWYRFWVQYTLCGSGSGSamber	6	7e-05
ORF 954	MRLIIWLVTHCGSGSGSamber	6	7e-05
ORF 955	MTWLIVQIASCGSGSGSamber	6	7e-05
ORF 956	MRYWTVFLLVSCGSGSGSamber	6	7e-05
ORF 957	MVWIQITVVRCCGSGSGSamber	6	7e-05
ORF 958	MVDFWVQIVLCGSGSGSamber	6	7e-05
ORF 959	MTIWTLRVLWLICGSGSGSamber	6	7e-05
ORF 960	MRVTFKLWIFVCGSGSGSamber	6	7e-05
ORF 961	MQTSWWLVWLCGSGSGSamber	6	7e-05
ORF 962	MRLITLWVWLLYCGSGSGSamber	6	7e-05
ORF 963	MAEIWLIIRFCGSGSGSamber	6	7e-05
ORF 964	MAIRVVVWLHLCGSGSGSamber	6	7e-05
ORF 965	MLVLVIELYLWLCGSGSGSamber	6	7e-05
ORF 966	MQITVVLWSCGSGSGSamber	6	7e-05
ORF 967	MGWLLIRLWICGSGSGSamber	6	7e-05
ORF 968	MVELLMSWSVLICGSGSGSamber	6	7e-05
ORF 969	MVYVVIQLWSTCGSGSGSamber	6	7e-05
ORF 970	MCWIQYWLMWSCGSGSGSamber	6	7e-05
ORF 971	MIRLIVMWIWRCGSGSGSamber	6	7e-05
ORF 972	MQIEVWIHYWCGSGSGSamber	6	7e-05
ORF 973	MHRLIIRTWIWLCGSGSGSamber	6	7e-05
ORF 974	MEYWLIYLSLSCGSGSGSamber	6	7e-05
ORF 975	MEWLVLVIAFWCGSGSGSamber	6	7e-05
ORF 976	MRDHRSPFDRYCGSGSGSamber	6	7e-05
ORF 977	MWTFLVLISWRLCGSGSGSamber	6	7e-05
ORF 978	MVTWYWQIEWSCCGSGSGSamber	6	7e-05
ORF 979	MIVVWYSVWLCGSGSGSamber	6	7e-05
ORF 980	MFALVWYWYTWVCGSGSGSamber	6	7e-05
ORF 981	MTSVTLTWYWCGSGSGSamber	6	7e-05
ORF 982	MQTYWYVRILVLCGSGSGSamber	6	7e-05
ORF 983	MLVVQITIYVCGSGSGSamber	6	7e-05
ORF 984	MWSIEITLWLQCGSGSGSamber	6	7e-05
ORF 985	MMWVDLSVWFCGSGSGSamber	6	7e-05
ORF 986	MRVYLISITWSCGSGSGSamber	6	7e-05
ORF 987	MRDHRSPCDGYCGSGSGSamber	6	7e-05
ORF 988	MRDHRSPFDGYCGSGIGSamber	6	7e-05
ORF 989	MFRLVLILSCCGSGSGSamber	6	7e-05
ORF 990	MFYRIGFWYSNYQCGSGSGSamber	6	7e-05
ORF 991	MWIQLVLILWSCGSGSGSamber	6	7e-05
ORF 992	MVTVLYVQLYICGSGSGSamber	6	7e-05
ORF 993	MLWKWLVVWICGSGSGSamber	6	7e-05
ORF 994	MLTVLIVTVLCGSGSGSamber	6	7e-05
ORF 995	MLWEIVTVTFLCGSGSGSamber	6	7e-05
ORF 996	MRGHRSPFDGYCGSGSGSamber	6	7e-05
ORF 997	MGTLYLILSLCGSGSGSamber	6	7e-05
ORF 998	MLSVVTVTYVLACGSGSGSamber	6	7e-05
ORF 999	MLWLIELILHWECGSGSGSamber	6	7e-05
ORF 1000	MFYRIGFWYHNYQCGSGSGSamber	6	7e-05
ORF 1001	MFYVEIEILLVLCGSGSGSamber	6	7e-05
ORF 1002	MVTEIALWLVYCGSGSGSamber	6	7e-05
ORF 1003	MTDWLVMFIEWSCGSGSGSamber	6	7e-05
ORF 1004	MLAVLIHLAVVRCGSGSGSamber	6	7e-05
ORF 1005	MWLIFRVRLTCGSGSGSamber	6	7e-05
ORF 1006	MIQIQISLWFCGSGSGSamber	6	7e-05
ORF 1007	MHLVIVSLRWCGSGSGSamber	6	7e-05
ORF 1008	MLWILITLHCGSGSGSamber	6	7e-05
ORF 1009	MQITVIVMVQTCGSGSGSamber	6	7e-05
ORF 1010	MTWIIVLSFSWCGSGSGSamber	6	7e-05
ORF 1011	MLWYRIVLFRCGSGSGSamber	6	7e-05
ORF 1012	MQITIWLITSCGSGSGSamber	6	7e-05
ORF 1013	MLVWWYIAWTCGSGSGSamber	6	7e-05
ORF 1014	MHLVVLVMLTCGSGSGSamber	6	7e-05
ORF 1015	MTWRLALVLLLSCGSGSGSamber	6	7e-05
ORF 1016	MIALLVRWIACGSGSGSamber	6	7e-05
ORF 1017	MVIRILVHWYCGSGSGSamber	6	7e-05
ORF 1018	MPWFLELFWISCGSGSGSamber	6	7e-05
ORF 1019	MLWSWVFICWCGSGSGSamber	6	7e-05
ORF 1020	MTPWTIMFVLCGSGSGSamber	6	7e-05
ORF 1021	MHAWILVLFSCGSGSGSamber	6	7e-05
ORF 1022	MTIRLIVWIALHCGSGSGSamber	6	7e-05
ORF 1023	MGIAWITVLSMCGSGSGSamber	6	7e-05
ORF 1024	MAKYSWLVLVILCGSGSGSamber	6	7e-05
ORF 1025	MHFTTVLVIYVCGSGSGSamber	6	7e-05
ORF 1026	MREHRSPFDGYCGSGSGSamber	6	7e-05
ORF 1027	MWPWVLVLMQCGSGSGSamber	6	7e-05
ORF 1028	MEPWWFMVWVLCGSGSGSamber	6	7e-05
ORF 1029	MRFILIRWYSWCGSGSGSamber	6	7e-05
ORF 1030	MAQMWVLIALCGSGSGSamber	6	7e-05
ORF 1031	MWLISVLRYWSCGSGSGSamber	6	7e-05
ORF 1032	MYRLIVRLRFCGSGSGSamber	6	7e-05
ORF 1033	MLRIRLIMVACGSGSGSamber	6	7e-05
ORF 1034	MRETSWFILICGSGSGSamber	6	7e-05
ORF 1035	MWSIEVTITVVCGSGSGSamber	6	7e-05
ORF 1036	MVKLTVLVQFHCGSGSGSamber	6	7e-05
ORF 1037	MAYLVLIRLWLSYCGSGSGSamber	6	7e-05
ORF 1038	MRLLVIWWSFCGSGSGSamber	6	7e-05
ORF 1039	MQWRLIYWYRLYLCGSGSGSamber	6	7e-05
ORF 1040	MTYRLIIVLHCCGSGSGSamber	6	7e-05
ORF 1041	MSKYDHRSPYDCGCGSGSamber	6	7e-05
ORF 1042	MAWSVEITFWLSCGSGSGSamber	6	7e-05
ORF 1043	MIAYTWVFTWYCGSGSGSamber	6	7e-05
ORF 1044	MTVTLIFEWWFCGSGSGSamber	6	7e-05
ORF 1045	MRDHRSPFDGYCGSGNGSamber	6	7e-05
ORF 1046	MTWFEVILTYRFCGSGSGSamber	6	7e-05
ORF 1047	MWVLSVVISTWLCGSGSGSamber	6	7e-05
ORF 1048	MHVRVVIQVLQCGSGSGSamber	6	7e-05
ORF 1049	MIWASYWVLRIVCGSGSGSamber	6	7e-05
ORF 1050	MLWYQRLAWVLICGSGSGSamber	6	7e-05
ORF 1051	MVNVWYIRLICGSGSGSamber	6	7e-05
ORF 1052	MWSLYLYYLSCGSGSGSamber	6	7e-05
ORF 1053	MPWEIWLTILLTCGSGSGSamber	6	7e-05
ORF 1054	MVWTHVELWLWYQCGSGSGSamber	6	7e-05
ORF 1055	MTLELVVLVTVCGSGSGSamber	6	7e-05
ORF 1056	MFTQIVITLLCGSGSGSamber	6	7e-05
ORF 1057	MLITVQISLVTCGSGSGSamber	6	7e-05
ORF 1058	MKLVLVWLMTVCGSGSGSamber	6	7e-05
ORF 1059	MQIYVIQFAWACGSGSGSamber	6	7e-05
ORF 1060	MQHKWLVVLWSCGSGSGSamber	6	7e-05
ORF 1061	MAKLRYWFLLVRCGSGSGSamber	6	7e-05
ORF 1062	MEPWWLVIELTCGSGSGSamber	6	7e-05
ORF 1063	MTWTWVLVSIDLCGSGSGSamber	6	7e-05
ORF 1064	MVLWITVQVHLFCGSGSGSamber	6	7e-05
ORF 1065	MWHVLIRLYVCGSGSGSamber	6	7e-05
ORF 1066	MQMSLTVILIWCGSGSGSamber	6	7e-05
ORF 1067	MLHVQITLLIVWCGSGSGSamber	6	7e-05
ORF 1068	MWVIALRCVWVCGSGSGSamber	5	6e-05
ORF 1069	MCQLVWLWLTLCGSGSGSamber	5	6e-05
ORF 1070	MHALWIILLWYACGSGSGSamber	5	6e-05
ORF 1071	MFYSWYWSWCFGCGSGSGSamber	5	6e-05
ORF 1072	MTWSVRSWILVICGSGSGSamber	5	6e-05
ORF 1073	MRFASWIQISYRCGSGSGSamber	5	6e-05
ORF 1074	MVVLSIYWSSCCGSGSGSamber	5	6e-05
ORF 1075	MVLVLISFSACGSGSGSamber	5	6e-05
ORF 1076	MRSWHITLWLCGSGSGSamber	5	6e-05
ORF 1077	MFYRIVFWYPNYQCGSGSGSamber	5	6e-05
ORF 1078	MKRVQWTVLVLCGSGSGSamber	5	6e-05
ORF 1079	MWTWSVLVVSCGSGSGSamber	5	6e-05
ORF 1080	MLWYWLVTWTCGSGSGSamber	5	6e-05
ORF 1081	MTWVLTWCWMSWCGSGSGSamber	5	6e-05
ORF 1082	MVWHHYVLVEVFCGSGSGSamber	5	6e-05
ORF 1083	MAQWLYIAWYCGSGSGSamber	5	6e-05
ORF 1084	MIRLILLLTLIPCGSGSGSamber	5	6e-05
ORF 1085	MQVTFLVLVMNCGSGSGSamber	5	6e-05
ORF 1086	MVITVQIKLYYACGSGSGSamber	5	6e-05
ORF 1087	MQVWIEILLVCGSGSGSamber	5	6e-05
ORF 1088	MVQWYWLVAYWCGSGSGSamber	5	6e-05
ORF 1089	MEVDIRITLIWCGSGSGSamber	5	6e-05
ORF 1090	MIRLIVMLHACGSGSGSamber	5	6e-05
ORF 1091	MKRLVFEIRVLVCGSGSGSamber	5	6e-05
ORF 1092	MHLWVLVLWNTCGSGSGSamber	5	6e-05
ORF 1093	MAQFWLVIYLCGSGSGSamber	5	6e-05
ORF 1094	MAIVHITLWARFCGSGSGSamber	5	6e-05
ORF 1095	MQEYWILVSIYCGSGSGSamber	5	6e-05
ORF 1096	MRLITIVVLISCGSGSGSamber	5	6e-05
ORF 1097	MQRWYVLVWLACGSGSGSamber	5	6e-05
ORF 1098	MVLIWIQCWQCGSGSGSamber	5	6e-05
ORF 1099	MNWPAGSWGWKRCGSGSGSamber	5	6e-05
ORF 1100	MQTRQIWLILVLCGSGSGSamber	5	6e-05
ORF 1101	MQVRVTLLITLCGSGSGSamber	5	6e-05
ORF 1102	MQYWQVIITLCGSGSGSamber	5	6e-05
ORF 1103	MQIWLTLVLKIDCGSGSGSamber	5	6e-05
ORF 1104	MQITISIWLTTCGSGSGSamber	5	6e-05
ORF 1105	MVELQILILVCGSGSGSamber	5	6e-05
ORF 1106	MRDHHRVHPIYCGSGSGSamber	5	6e-05
ORF 1107	MPWVILAFWLCCGSGSGSamber	5	6e-05
ORF 1108	MQITIVTITFCGSGSGSamber	5	6e-05
ORF 1109	MTSWYamberLIVFVRCGSGSGSamber	5	6e-05
ORF 1110	MIRLVIRYMVCGSGSGSamber	5	6e-05
ORF 1111	MQIRVWIVVLSCGSGSGSamber	5	6e-05
ORF 1112	MYEWWQVTLLICGSGSGSamber	5	6e-05
ORF 1113	MWLIILWVRYCGSGSGSamber	5	6e-05
ORF 1114	MRLNVLVIKFVALCGSGSGSamber	5	6e-05
ORF 1115	MASSPASVGCGSGSGSamber	5	6e-05
ORF 1116	MARLLIISVLFVCGSGSGSamber	5	6e-05
ORF 1117	MQVTILILSSCGSGSGSamber	5	6e-05
ORF 1118	MFYRIGFWYPNYKCGSGSGSamber	5	6e-05
ORF 1119	MLYRWRVTIRLNCGSGSGSamber	5	6e-05
ORF 1120	MRRLIVVIYVCGSGSGSamber	5	6e-05
ORF 1121	MLTVQYVIVIQCGSGSGSamber	5	6e-05
ORF 1122	MPSRLVFLVVVCGSGSGSamber	5	6e-05
ORF 1123	MPWWIDLVVYWCGSGSGSamber	5	6e-05
ORF 1124	MPWTWILIRISCGSGSGSamber	5	6e-05
ORF 1125	MPTYRLIIIAICGSGSGSamber	5	6e-05
ORF 1126	MLWVLLISLLDCGSGSGSamber	5	6e-05
ORF 1127	MQHSWTWFIVVVCGSGSGSamber	5	6e-05
ORF 1128	MTRLVILVFSVCGSGSGSamber	5	6e-05
ORF 1129	MLWILVVCVGACGSGSGSamber	5	6e-05
ORF 1130	MWSIRVTLTLMVCGSGSGSamber	5	6e-05
ORF 1131	MIRLIITQTMVDCGSGSGSamber	5	6e-05
ORF 1132	MPWFVTVVVSWCGSGSGSamber	5	6e-05
ORF 1133	MRDHHRSGPYCGSGSGSamber	5	6e-05
ORF 1134	MRLIVLVLMECGSGSGSamber	5	6e-05
ORF 1135	MMKVRIFLFFCGSGSGSamber	5	6e-05
ORF 1136	MMLWWKVIVLVCGSGSGSamber	5	6e-05
ORF 1137	MVTLVIKWAIICGSGSGSamber	5	6e-05
ORF 1138	MAYWVISVTMLCGSGSGSamber	5	6e-05
ORF 1139	MLWYLTVWSWYCGSGSGSamber	5	6e-05
ORF 1140	MHLTFLVLVCFCGSGSGSamber	5	6e-05
ORF 1141	MRHHWVLVISLCGSGSGSamber	5	6e-05
ORF 1142	MRLTVWVLSTWYCGSGSGSamber	5	6e-05
ORF 1143	MSWLVVIRIWLCGSGSGSamber	5	6e-05
ORF 1144	MVLISVSTLVYCCGSGSGSamber	5	6e-05
ORF 1145	MRIELVLWIVSTCGSGSGSamber	5	6e-05
ORF 1146	MLVIVIRTLWSCGSGSGSamber	5	6e-05
ORF 1147	MRWYVEIVLYVCGSGSGSamber	5	6e-05
ORF 1148	MQITWVLTIMCGSGSGSamber	5	6e-05
ORF 1149	MSVVIVKWFWSCGSGSGSamber	5	6e-05
ORF 1150	MRLRITLTLWLNCGSGSGSamber	5	6e-05
ORF 1151	MQCVWLITFVCGSGSGSamber	5	6e-05
ORF 1152	MRIVVTVTVTCWCGSGSGSamber	5	6e-05
ORF 1153	MKVTLISVRVVLCGSGSGSamber	5	6e-05
ORF 1154	MPWWILVVRGCGSGSGSamber	5	6e-05
ORF 1155	MWYWSVLITLYCGSGSGSamber	5	6e-05
ORF 1156	MTFIAVTLVLCLCGSGSGSamber	5	6e-05
ORF 1157	MQIVWWLHVLFCGSGSGSamber	5	6e-05
ORF 1158	MQSVEWFLLVLCGSGSGSamber	5	6e-05
ORF 1159	MTWVQIWYVCWCGSGSGSamber	5	6e-05
ORF 1160	MTLYTVRVRLIICGSGSGSamber	5	6e-05
ORF 1161	MSEYRISVFLYLCGSGSGSamber	5	6e-05
ORF 1162	MFTWATFTWLIVCGSGSGSamber	5	6e-05
ORF 1163	MLIVQIIWTCGSGSGSamber	5	6e-05
ORF 1164	MQFDWLLVLWATCGSGSGSamber	5	6e-05
ORF 1165	MISVISIELYVICGSGSGSamber	5	6e-05
ORF 1166	MFYRIGFWYPNYQCGSGSCSamber	5	6e-05
ORF 1167	MLVWILRWSFWICGSGSGSamber	5	6e-05
ORF 1168	MTLTVIVIILTCGSGSGSamber	5	6e-05
ORF 1169	MARLWYIKLVWCGSGSGSamber	5	6e-05
ORF 1170	MFYRIGFWYPDYHCGSGSGSamber	5	6e-05
ORF 1171	MTMWLIYFLCGSGSGSamber	5	6e-05
ORF 1172	MQIVITFSFPCGSGSGSamber	5	6e-05
ORF 1173	MHRSRLVIIIWCGSGSGSamber	5	6e-05
ORF 1174	MAVHVIVTIQYCGSGSGSamber	5	6e-05
ORF 1175	MRRRFGMSIVNCGSGSGSamber	5	6e-05
ORF 1176	MWTVKIHIWLSAYCGSGSGSamber	5	6e-05
ORF 1177	MSVEVWVLLICGSGSGSamber	5	6e-05
ORF 1178	MMYEISIVLTVWCGSGSGSamber	5	6e-05
ORF 1179	MGTLTIYVVLVCGSGSGSamber	5	6e-05
ORF 1180	MHRLIVVVYVCGSGSGSamber	5	6e-05
ORF 1181	MHLTILWSVTVCGSGSGSamber	5	6e-05
ORF 1182	MPWFLVMTIACCGSGSGSamber	5	6e-05
ORF 1183	MLTLTWIMVWRWCGSGSGSamber	5	6e-05
ORF 1184	MQLVHVLILSCGSGSGSamber	5	6e-05
ORF 1185	MPSWTITLVIVCGSGSGSamber	5	6e-05
ORF 1186	MQVTLIRFLICGSGSGSamber	5	6e-05
ORF 1187	MVDHHYSHAKYCGSGSGSamber	5	6e-05
ORF 1188	MNWEFRLVISWCCGSGSGSamber	5	6e-05
ORF 1189	MWLIVamberITHLFCGSGSGSamber	5	6e-05
ORF 1190	MWAYWYRVIVVCGSGSGSamber	5	6e-05
ORF 1191	MPWFRIMVTLLICGSGSGSamber	5	6e-05
ORF 1192	MHSTWLVLVISCGSGSGSamber	5	6e-05
ORF 1193	MWITRIKITVICGSGSGSamber	5	6e-05
ORF 1194	MHDWTVLILWCCGSGSGSamber	5	6e-05
ORF 1195	MQIHRVLVVVWACGSGSGSamber	5	6e-05
ORF 1196	MLKIEVWLLLCGSGSGSamber	5	6e-05
ORF 1197	MPKYWLVTVVWCGSGSGSamber	5	6e-05
ORF 1198	MVTLVIQWSCGSGSGSamber	5	6e-05
ORF 1199	MVLVKVHLFRCGSGSGSamber	5	6e-05
ORF 1200	MQRVFVLTLYWSCGSGSGSamber	5	6e-05
ORF 1201	MLWSLTIVIALCGSGSGSamber	5	6e-05
ORF 1202	MPTWLKIRIRLICGSGSGSamber	5	6e-05
ORF 1203	MTQWLILQISCGSGSGSamber	5	6e-05
ORF 1204	MSSNLILILYLCGSGSGSamber	5	6e-05
ORF 1205	MFYRIGFopalYPNYQCGSGSGSamber	5	6e-05
ORF 1206	MTRLWYIEMHIRCGSGSGSamber	5	6e-05
ORF 1207	MRLIVQVIVIRCGSGSGSamber	5	6e-05
ORF 1208	MRMTWLIQIRIWCGSGSGSamber	5	6e-05
ORF 1209	MTILVRILVWTSCGSGSGSamber	5	6e-05
ORF 1210	MAVWYLRIDWYWCGSGSGSamber	5	6e-05
ORF 1211	MHLVLVHIQYCGSGSGSamber	5	6e-05
ORF 1212	MTWLMVLVISWCGSGSGSamber	5	6e-05
ORF 1213	MHPALVMVLICGSGSGSamber	5	6e-05
ORF 1214	MRVLITLILSCGSGSGSamber	5	6e-05
ORF 1215	MRQRQRQLGRGAEKIGSTRLNSSHamber	5	6e-05
ORF 1216	MTVEIIVVISVSCGSGSGSamber	5	6e-05
ORF 1217	MWFILAIRFSGCGSGSGSamber	5	6e-05
ORF 1218	MWQIILITLSCGSGSGSamber	5	6e-05
ORF 1219	MFYRIGFWYPNNQCGSGSGSamber	5	6e-05
ORF 1220	MHYWSVCVYVWVCGSGSGSamber	5	6e-05
ORF 1221	MFYRIGFWSPNYQCGSGSGSamber	5	6e-05
ORF 1222	MLRLIITVTVYCGSGSGSamber	5	6e-05
ORF 1223	MFYRIGFWYPNYQCGSGCGSamber	5	6e-05
ORF 1224	MTLTVYEVLFWSCGSGSGSamber	5	6e-05
ORF 1225	MLWFRLRVLWLVCGSGSGSamber	5	6e-05
ORF 1226	MHLTVIMWVQCGSGSGSamber	5	6e-05
ORF 1227	MVLIWKVVVSVWCGSGSGSamber	5	6e-05
ORF 1228	MQISIYVAWIRFCGSGSGSamber	5	6e-05
ORF 1229	MLVVEWWLITCGSGSGSamber	5	6e-05
ORF 1230	MQHLWVLTWYFCGSGSGSamber	5	6e-05
ORF 1231	MLWMLIWLWVSCGSGSGSamber	5	6e-05
ORF 1232	MIELTFTLWFRCGSGSGSamber	5	6e-05
ORF 1233	MTPLVLAWLILICGSGSGSamber	5	6e-05
ORF 1234	MTRPIILVVFCGSGSGSamber	5	6e-05
ORF 1235	MWHVLITQVWLCGSGSGSamber	5	6e-05
ORF 1236	MASLVIVVSVACGSGSGSamber	5	6e-05
ORF 1237	MISHTVWLWYWCGSGSGSamber	5	6e-05
ORF 1238	MWLILKLIRWWSCGSGSGSamber	5	6e-05
ORF 1239	MRDHRSPYDGYCGSGSGSamber	5	6e-05
ORF 1240	MLRWVLVVIRYCGSGSGSamber	5	6e-05
ORF 1241	MRWLILYYAYCGSGSGSamber	5	6e-05
ORF 1242	MIMIVLATWSYCGSGSGSamber	5	6e-05
ORF 1243	MQQITLWVIQVCGSGSGSamber	5	6e-05
ORF 1244	MLMVTQVFLFWFCGSGSGSamber	5	6e-05
ORF 1245	MLRVRLTFLFYCGSGSGSamber	5	6e-05
ORF 1246	MVYVIKVYRWSCGSGSGSamber	5	6e-05
ORF 1247	MRLWITLVYRCGSGSGSamber	5	6e-05
ORF 1248	MQWYKVEVVWFCGSGSGSamber	5	6e-05
ORF 1249	MQPWTLKIWIAWCGSGSGSamber	5	6e-05
ORF 1250	MLTVLFTWMSLPCGSGSGSamber	5	6e-05
ORF 1251	MRLIFLWLSYGCGSGSGSamber	5	6e-05
ORF 1252	MLEILTIHVLWCACGSGSGSamber	5	6e-05
ORF 1253	MWLIAWVYTWCGSGSGSamber	5	6e-05
ORF 1254	MISVVIRYIRCGSGSGSamber	5	6e-05
ORF 1255	MQIVMWLIVERCGSGSGSamber	5	6e-05
ORF 1256	MVRIQITFLALCGSGSGSamber	5	6e-05
ORF 1257	MRLTIGLTLRRRYTYAopalSamber	5	6e-05
ORF 1258	MQLVHLKLWILVCGSGSGSamber	5	6e-05
ORF 1259	MVRTYYWPGGLVCGSGSGSamber	5	6e-05
ORF 1260	MLVLRIDVWSCGSGSGSamber	5	6e-05
ORF 1261	MQAIVILIQSWSCGSGSGSamber	5	6e-05
ORF 1262	MQITIVLLTTCGSGSGSamber	5	6e-05
ORF 1263	MFYRIGFWYLNYQCGSGSGSamber	5	6e-05
ORF 1264	MTNLVLIYLTCGSGSGSamber	5	6e-05
ORF 1265	MVLIKLWWSWYCGSGSGSamber	5	6e-05
ORF 1266	MVRIVLLSLSVCGSGSGSamber	5	6e-05
ORF 1267	MFRLTISVQTWYCGSGSGSamber	5	6e-05
ORF 1268	MIALILVQCGSGSGSamber	5	6e-05
ORF 1269	MATWMFVSVWSCGSGSGSamber	5	6e-05
ORF 1270	MQIAVLVLVVWFGSGSGSamber	5	6e-05
ORF 1271	MTLAWSVVFWLCGSGSGSamber	5	6e-05
ORF 1272	MPWTWVLLVICGSGSGSamber	5	6e-05
ORF 1273	MLKVIYIRLIWCGSGSGSamber	5	6e-05
ORF 1274	MQITLRLTWYCGSGSGSamber	5	6e-05
ORF 1275	MWSWHVQFELVLCGSGSGSamber	5	6e-05
ORF 1276	MEIRLIVYISCGSGSGSamber	5	6e-05
ORF 1277	MQRVVVVLVVSICGSGSGSamber	5	6e-05
ORF 1278	MFDRIGFWYPNYQCGSGSGSamber	5	6e-05
ORF 1279	MTTRTWWFLVVCGSGSGSamber	5	6e-05
ORF 1280	MHVLTIQLIVCGSGSGSamber	5	6e-05
ORF 1281	MITLIMWYSWCGSGSGSamber	5	6e-05
ORF 1282	MQITVTFLISLCGSGSGSamber	5	6e-05
ORF 1283	MVIALWFLCGSGSGSamber	5	6e-05
ORF 1284	MPQIVIVLVWNSCGSGSGSamber	5	6e-05
ORF 1285	MTWTVITLVDWCGSGSGSamber	5	6e-05
ORF 1286	MVDWTFLTVFLWCGSGSGSamber	5	6e-05
ORF 1287	MLTIVITFHPCGSGSGSamber	5	6e-05
ORF 1288	MTQITTLWWIVVCGSGSGSamber	5	6e-05
ORF 1289	MRDHHYRHPRYCGSGSGSamber	5	6e-05
ORF 1290	MWLIamberITLTCGSGSGSamber	5	6e-05
ORF 1291	MLISIIWVQFRLCGSGSGSamber	5	6e-05
ORF 1292	MFYRIGFWFPNYQCGSGSGSamber	5	6e-05
ORF 1293	MQMITLLVWVWCGSGSGSamber	5	6e-05
ORF 1294	MQITLLTLIVVCGSGSGSamber	5	6e-05
ORF 1295	MRPSLVVIITWCCGSGSGSamber	5	6e-05
ORF 1296	MTRIRVVIVWDCGSGSGSamber	5	6e-05
ORF 1297	MTTTLIVLWTWCGSGSGSamber	5	6e-05
ORF 1298	MSLQITLVLVCGSGSGSamber	5	6e-05
ORF 1299	MWLIMELTLYAWCGSGSGSamber	5	6e-05
ORF 1300	MLVVHWLITYCGSGSGSamber	5	6e-05
ORF 1301	MWALVICWWFACGSGSGSamber	5	6e-05
ORF 1302	MFLIVIALTWCGSGSGSamber	5	6e-05
ORF 1303	MLGMVVVRFWWSCGSGSGSamber	5	6e-05
ORF 1304	MVHVTQWVWLLMCGSGSGSamber	5	6e-05
ORF 1305	MMEMVEVLFWLWCGSGSGSamber	5	6e-05
ORF 1306	MLWILRLEITCGSGSGSamber	5	6e-05
ORF 1307	MVTWLIITSVYCGSGSGSamber	5	6e-05
ORF 1308	MLWSITVVLSSCCGSGSGSamber	5	6e-05
ORF 1309	MWIQFHVWWMVCGSGSGSamber	5	6e-05
ORF 1310	MTLWEWILVVCGSGSGSamber	5	6e-05
ORF 1311	MTRFWVSVLIIECGSGSGSamber	5	6e-05
ORF 1312	MRQRQRQLGRGAEKIGRATRLNSSHamber	5	6e-05
ORF 1313	MTWLISVWWWAICGSGSGSamber	5	6e-05
ORF 1314	MVLVTFLAVYCGSGSGSamber	5	6e-05
ORF 1315	MPWIIAIVVDCGSGSGSamber	5	6e-05
ORF 1316	MQVLWYWLMYCGSGSGSamber	5	6e-05
ORF 1317	MATVIVIVTLCGSGSGSamber	5	6e-05
ORF 1318	MTRVTVFVYWSCGSGSGSamber	5	6e-05
ORF 1319	MLIRITLWTEMHCGSGSGSamber	5	6e-05
ORF 1320	MRWKVQVQFVYVCGSGSGSamber	5	6e-05
ORF 1321	MTQIILVLVLVECGSGSGSamber	5	6e-05
ORF 1322	MARVNLVVLVLCGSGSGSamber	5	6e-05
ORF 1323	MWLISVRLHAWSCGSGSGSamber	5	6e-05
ORF 1324	MHQVVVLIHWSCGSGSGSamber	5	6e-05
ORF 1325	MTHVQISLTFWCGSGSGSamber	5	6e-05
ORF 1326	MLVIEIWYVCGSGSGSamber	5	6e-05
ORF 1327	MGKYDHRSPYDCGSGSGSamber	5	6e-05
ORF 1328	MFYRIGFWYTNYQCGSGSGSamber	5	6e-05
ORF 1329	MQHSLTIVVWICGSGSGSamber	5	6e-05
ORF 1330	MIVVQIEYVMCGSGSGSamber	5	6e-05
ORF 1331	MMTLVILAIHCGSGSGSamber	5	6e-05
ORF 1332	MWQLTLVLIACGSGSGSamber	5	6e-05
ORF 1333	MWAIVIYCGSGSGSamber	5	6e-05
ORF 1334	MTRLYFTLWFCGSGSGSamber	5	6e-05
ORF 1335	MKWLIIVYRRWSCGSGSGSamber	5	6e-05
ORF 1336	MLTVVILVSACGSGSGSamber	5	6e-05
ORF 1337	MQIIVVSVQCFYCGSGSGSamber	5	6e-05
ORF 1338	MRITVVTWWYCGSGSGSamber	5	6e-05
ORF 1339	MQMLLVEVLWLFCGSGSGSamber	5	6e-05
ORF 1340	MRYVEVTLLWLSCGSGSGSamber	5	6e-05
ORF 1341	MHLRLVLWFICGSGSGSamber	5	6e-05
ORF 1342	MIAWLITISPCGSGSGSamber	5	6e-05
ORF 1343	MWISITVTWSAQCGSGSGSamber	5	6e-05
ORF 1344	MFYRIGFWochrePNYQCGSGSGSamber	5	6e-05
ORF 1345	MQVIVFLALDCGSGSGSamber	5	6e-05
ORF 1346	MQRKTLVVILLVDCGSGSGSamber	5	6e-05
ORF 1347	MQLWIRLIWCHSCGSGSGSamber	5	6e-05
ORF 1348	MRLILSVVLACCGSGSGSamber	5	6e-05
ORF 1349	MWEFSITWYWLCGSGSGSamber	5	6e-05
ORF 1350	MAQWTVVIVSVCGSGSGSamber	5	6e-05
ORF 1351	MVDLVILWIWRCCGSGSGSamber	5	6e-05
ORF 1352	MLWYWAFWSWTCGSGSGSamber	5	6e-05
ORF 1353	MTPKWISILIVCGSGSGSamber	5	6e-05
ORF 1354	MVEFLVWYTLMSCGSGSGSamber	5	6e-05
ORF 1355	MKPWVFILVICGSGSGSamber	5	6e-05
ORF 1356	MYLSVEVWLLVCGSGSGSamber	5	6e-05
ORF 1357	MHLIIRLWWYCGSGSGSamber	5	6e-05
ORF 1358	MTLWYRIMVYCGSGSGSamber	5	6e-05
ORF 1359	MTWVSWFLVTCGSGSGSamber	5	6e-05
ORF 1360	MWVILTTVWVCGSGSGSamber	5	6e-05
ORF 1361	MPWKITVWIQLCGSGSGSamber	5	6e-05
ORF 1362	MPWFTVLWYVCGSGSGSamber	5	6e-05
ORF 1363	MEWSWYFVFWWCGSGSGSamber	5	6e-05
ORF 1364	MQLTITLWLSCGSGSGSamber	5	6e-05
ORF 1365	MQLITVQILLLCGSGSGSamber	5	6e-05
ORF 1366	MLWITLISWCCGSGSGSamber	5	6e-05
ORF 1367	MHRQWVLVMIICGSGSGSamber	5	6e-05
ORF 1368	MLVISLTILRCGSGSGSamber	5	6e-05
ORF 1369	MANTFWLILICGSGSGSamber	5	6e-05
ORF 1370	MAYEVWRLVFWYCGSGSGSamber	5	6e-05
ORF 1371	MHRLVVIYIWCGSGSGSamber	5	6e-05
ORF 1372	MFRRLVIMWLHCGSGSGSamber	5	6e-05
ORF 1373	MRVVIWLWSCWWCGSGSGSamber	5	6e-05
ORF 1374	MLASWWLEILYCGSGSGSamber	5	6e-05
ORF 1375	MSKYDHSSPYDCGSGSGSamber	5	6e-05
ORF 1376	MIDWHVQYVIWFCGSGSGSamber	5	6e-05
ORF 1377	MMVRLTWSIWYCGSGSGSamber	5	6e-05
ORF 1378	MTWLVLVVKVCGSGSGSamber	5	6e-05
ORF 1379	MQRVRVILLCCGSGSGSamber	5	6e-05
ORF 1380	MQLQITLRYWWSCGSGSGSamber	5	6e-05
ORF 1381	MVTWSTILMWFCGSGSGSamber	5	6e-05
ORF 1382	MLTVTWLIVSTCGSGSGSamber	5	6e-05
ORF 1383	MTQLVWYWLVTCGSGSGSamber	5	6e-05
ORF 1384	MTSIVWIVVYWCGSGSGSamber	5	6e-05
ORF 1385	MPVDVLILVTWSCGSGSGSamber	5	6e-05
ORF 1386	MARLMYWIAISCGSGSGSamber	5	6e-05
ORF 1387	MPWSFELTVVICGSGSGSamber	5	6e-05
ORF 1388	MLEIRILVSVRTCGSGSGSamber	5	6e-05
ORF 1389	MVTVHWYLELYCGSGSGSamber	5	6e-05
ORF 1390	MIRVVIRYRFCGSGSGSamber	5	6e-05
ORF 1391	MQLWLVTLTWYCGSGSGSamber	5	6e-05
ORF 1392	MQIYVVITLVDCGSGSGSamber	5	6e-05
ORF 1393	MVHVTIELFWCCGSGSGSamber	5	6e-05
ORF 1394	MWTYIRLMVWQCGSGSGSamber	5	6e-05
ORF 1395	MLWYHIVLHVCGSGSGSamber	5	6e-05
ORF 1396	MVDVLIIEVRLCGSGSGSamber	5	6e-05
ORF 1397	MVRLILLLYSGCGSGSGSamber	5	6e-05
ORF 1398	MTRVITIVWQVCGSGSGSamber	5	6e-05
ORF 1399	MQISVTILYHCCGSGSGSamber	5	6e-05
ORF 1400	MVRHLLITLWWNWCGSGSGSamber	5	6e-05
ORF 1401	MPWVVIICGSGSGSamber	5	6e-05
ORF 1402	MRDHRSPFDGYCGSGSDSamber	5	6e-05
ORF 1403	MWSLILVMVVLCGSGSGSamber	5	6e-05
ORF 1404	MLDHHYRHPSYCGSGSGSamber	5	6e-05
ORF 1405	MVFSVDVLVYAVCGSGSGSamber	5	6e-05
ORF 1406	MKWYELWSWYWTCGSGSGSamber	4	5e-05
ORF 1407	MVQWYAYTLVFLCGSGSGSamber	4	5e-05
ORF 1408	MIRVRFVQIVVWCGSGSGSamber	4	5e-05
ORF 1409	MSITHYWWIVWSCGSGSGSamber	4	5e-05
ORF 1410	MVSVEIRLTYYRCGSGSGSamber	4	5e-05
ORF 1411	MVILQIRFTFCGSGSGSamber	4	5e-05
ORF 1412	MLHVEIWLISTNCGSGSGSamber	4	5e-05
ORF 1413	MWWYIQITWDVSCGSGSGSamber	4	5e-05
ORF 1414	MTWVVLVWFVCGSGSGSamber	4	5e-05
ORF 1415	MQNLYVLVTWSMCGSGSGSamber	4	5e-05
ORF 1416	MHDRLILVVAVTCGSGSGSamber	4	5e-05
ORF 1417	MTWIVRISILCCGSGSGSamber	4	5e-05
ORF 1418	MARLVIIRVAMCGSGSGSamber	4	5e-05
ORF 1419	MTKWTLIRLIWLCGSGSGSamber	4	5e-05
ORF 1420	MIVWMRFDLWLCGSGSGSamber	4	5e-05
ORF 1421	MFYEFALWYLWCGSGSGSamber	4	5e-05
ORF 1422	MVELVLVHYWQLCGSGSGSamber	4	5e-05
ORF 1423	MWTVTKIVIRLVCGSGSGSamber	4	5e-05
ORF 1424	MASFVVWYWLSWCGSGSGSamber	4	5e-05
ORF 1425	MTYWKILLWFCGSGSGSamber	4	5e-05
ORF 1426	MMKVIWVKATWYCGSGSGSamber	4	5e-05
ORF 1427	MWQILVSIAWSCGSGSGSamber	4	5e-05
ORF 1428	MFYRIGFWYPTYQCGSGSGSamber	4	5e-05
ORF 1429	MQISVTVLIWYARCGSGSGSamber	4	5e-05
ORF 1430	MWLVMVDIVWCGSGSGSamber	4	5e-05
ORF 1431	MIAWYTYRLWYCGSGSGSamber	4	5e-05
ORF 1432	MLWILVILGNCGSGSGSamber	4	5e-05
ORF 1433	MRLTWFVLLTCGSGSGSamber	4	5e-05
ORF 1434	MVTVVIKVYYESCGSGSGSamber	4	5e-05
ORF 1435	MITVQFWVYALSCGSGSGSamber	4	5e-05
ORF 1436	MLDVLVILVACGSGSGSamber	4	5e-05
ORF 1437	MVQTVLVWVSVMCGSGSGSamber	4	5e-05
ORF 1438	MTTVVVILAHYCGSGSGSamber	4	5e-05
ORF 1439	MMVIELWFWHRHCGSGSGSamber	4	5e-05
ORF 1440	MQLVIIAIRLVLCGSGSGSamber	4	5e-05
ORF 1441	MSALIWWSYWVCGSGSGSamber	4	5e-05
ORF 1442	MQIMAILLLLYCGSGSGSamber	4	5e-05
ORF 1443	MQIHRLTVLLLTVCGSGSGSamber	4	5e-05
ORF 1444	MTSFVLITWICGSGSGSamber	4	5e-05
ORF 1445	MKGGEDKRTWCGSGSGSamber	4	5e-05
ORF 1446	MWLTISVLIWICGSGSGSamber	4	5e-05
ORF 1447	MLEILVLTVKIWCGSGSGSamber	4	5e-05
ORF 1448	MVLLIVWTIRSCGSGSGSamber	4	5e-05
ORF 1449	MMASVRIRLVFVCGSGSGSamber	4	5e-05
ORF 1450	MRLKWYLVLAVTCGSGSGSamber	4	5e-05
ORF 1451	MVTQWVIYVACGSGSGSamber	4	5e-05
ORF 1452	MWHSVLTVVWCCGSGSGSamber	4	5e-05
ORF 1453	MVSVTVHLVWVCGSGSGSamber	4	5e-05
ORF 1454	MDETVLVLVMSMCGSGSGSamber	4	5e-05
ORF 1455	MVRVILICGSGSGSamber	4	5e-05
ORF 1456	MQLVIVCYWACGSGSGSamber	4	5e-05
ORF 1457	MRTWYLIVWMCGSGSGSamber	4	5e-05
ORF 1458	MTTRLILWVSVCGSGSGSamber	4	5e-05
ORF 1459	MTWQITLYLVCGSGSGSamber	4	5e-05
ORF 1460	MLRYWSITLMYCGSGSGSamber	4	5e-05
ORF 1461	MVTWILTILVCGSGSGSamber	4	5e-05
ORF 1462	MQIRPVVLIVVTCGSGSGSamber	4	5e-05
ORF 1463	MQILVTIVLASCGSGSGSamber	4	5e-05
ORF 1464	MTPWLMVVVTWCGSGSGSamber	4	5e-05
ORF 1465	MVTLHLIAWVELCGSGSGSamber	4	5e-05
ORF 1466	MVRLIIRLALTACGSGSGSamber	4	5e-05
ORF 1467	MLWIMIRWLVSCGSGSGSamber	4	5e-05
ORF 1468	MCRLNVFILISPCGSGSGSamber	4	5e-05
ORF 1469	MTDVIVVWVTWCGSGSGSamber	4	5e-05
ORF 1470	MVWITLALWSRSCGSGSGSamber	4	5e-05
ORF 1471	MRQRQRQLFKKEIYICGSGSGSamber	4	5e-05
ORF 1472	MVLWIILVYRCGSGSGSamber	4	5e-05
ORF 1473	MWVLTLTLWTDWCGSGSGSamber	4	5e-05
ORF 1474	MARLVVWVSYSCGSGSGSamber	4	5e-05
ORF 1475	MVWTLSVYLLIVCGSGSGSamber	4	5e-05
ORF 1476	MRITTVVWIHWCGSGSGSamber	4	5e-05
ORF 1477	MTLQITWALIVQCGSGSGSamber	4	5e-05
ORF 1478	MTSIRVTILIVCGSGSGSamber	4	5e-05
ORF 1479	MQTLTVLTVWLICGSGSGSamber	4	5e-05
ORF 1480	MQVTLVIVSWWSCGSGSGSamber	4	5e-05
ORF 1481	MARLTVLVRLLYCGSGSGSamber	4	5e-05
ORF 1482	MRLTWTFILVTCGSGSGSamber	4	5e-05
ORF 1483	MSDWVIRLYFLCGSGSGSamber	4	5e-05
ORF 1484	MQVTFLVVLKNSCGSGSGSamber	4	5e-05
ORF 1485	MVRPHFCGSGSGSamber	4	5e-05
ORF 1486	MRLVIWLVYGCGSGSGSamber	4	5e-05
ORF 1487	MQITVVIIVACGSGSGSamber	4	5e-05
ORF 1488	MATWTIILVHTFCGSGSGSamber	4	5e-05
ORF 1489	MWLIRLMYLTCGSGSGSamber	4	5e-05
ORF 1490	MPWYHAVLVWLCCGSGSGSamber	4	5e-05
ORF 1491	MSSVLIMLLVHCGSGSGSamber	4	5e-05
ORF 1492	MQMKTVIVLTWVCGSGSGSamber	4	5e-05
ORF 1493	MGNWLIFIELLCCGSGSGSamber	4	5e-05
ORF 1494	MWYWTVRIWLCGSGSGSamber	4	5e-05
ORF 1495	MTVTWLLWFWCGSGSGSamber	4	5e-05
ORF 1496	MHWPWYIILLCGSGSGSamber	4	5e-05
ORF 1497	MRWSLYWFMAVHCGSGSGSamber	4	5e-05
ORF 1498	MRVIIILCGSGSGSamber	4	5e-05
ORF 1499	MTLTVQVTIWVVCGSGSGSamber	4	5e-05
ORF 1500	MWIRVDWMVLTACGSGSGSamber	4	5e-05
ORF 1501	MQITILLLQWTTCGSGSGSamber	4	5e-05
ORF 1502	MSWYSVWIRWVGCGSGSGSamber	4	5e-05
ORF 1503	MTWHVIALWYCGSGSGSamber	4	5e-05
ORF 1504	MLKVLVLWFWSCGSGSGSamber	4	5e-05
ORF 1505	MVTYVVIQVQCGSGSGSamber	4	5e-05
ORF 1506	MFYRNGFWYPNYQCGSGSGSamber	4	5e-05
ORF 1507	MHWILTVVFWCGSGSGSamber	4	5e-05
ORF 1508	MPWLILICWQQSCGSGSGSamber	4	5e-05
ORF 1509	MLWIDLTISFPMCGSGSGSamber	4	5e-05
ORF 1510	MHDRLIIVVWCGSGSGSamber	4	5e-05
ORF 1511	MTPWSLILLVCGSGSGSamber	4	5e-05
ORF 1512	MPWIQVLWLHCGSGSGSamber	4	5e-05
ORF 1513	MQITIALTVWLVCGSGSGSamber	4	5e-05
ORF 1514	MKYWVTVLWLVCGSGSGSamber	4	5e-05
ORF 1515	MWYVVWYRATLICGSGSGSamber	4	5e-05
ORF 1516	MTFVVISIRSCGSGSGSamber	4	5e-05
ORF 1517	MRPVIRLTIIVCGSGSGSamber	4	5e-05
ORF 1518	MPWVSIKIYWLCGSGSGSamber	4	5e-05
ORF 1519	MWLIRISTHTCGSGSGSamber	4	5e-05
ORF 1520	MSKYDHRSPYDCGSGSGGamber	4	5e-05
ORF 1521	MHQTWWLIWFCGSGSGSamber	4	5e-05
ORF 1522	MATWSILVLVWKCGSGSGSamber	4	5e-05
ORF 1523	MQIAVLVITRHLCGSGSGSamber	4	5e-05
ORF 1524	MRIHVTMWLFWCGSGSGSamber	4	5e-05
ORF 1525	MHVVTLWIQWCGSGSGSamber	4	5e-05
ORF 1526	MLRITFRLITCGSGSGSamber	4	5e-05
ORF 1527	MTWWYWLVLYCGSGSGSamber	4	5e-05
ORF 1528	MTVQIVVYVQCGSGSGSamber	4	5e-05
ORF 1529	MWVLTVRLTNWYCGSGSGSamber	4	5e-05
ORF 1530	MPRWIEITVMLCGSGSGSamber	4	5e-05
ORF 1531	MTLLVLVTVICGSGSGSamber	4	5e-05
ORF 1532	MVSVDLLIMFWLCGSGSGSamber	4	5e-05
ORF 1533	MIGITVVWVSWWCGSGSGSamber	4	5e-05
ORF 1534	MLVLSVQYRWLVCGSGSGSamber	4	5e-05
ORF 1535	MKLVVLIAYWCGSGSGSamber	4	5e-05
ORF 1536	MSVEYLFILYCGSGSGSamber	4	5e-05
ORF 1537	MPTILVLVIWCCGSGSGSamber	4	5e-05
ORF 1538	MRDHRSLFDGYCGSGSGSamber	4	5e-05
ORF 1539	MGTWYILLLTLHCGSGSGSamber	4	5e-05
ORF 1540	MWWLILQIQTCGSGSGSamber	4	5e-05
ORF 1541	MVEVLILLSDCGSGSGSamber	4	5e-05
ORF 1542	MLDLVILVLYESCGSGSGSamber	4	5e-05
ORF 1543	MTWKWLIILYCGSGSGSamber	4	5e-05
ORF 1544	MWIALEIRLVLCGSGSGSamber	4	5e-05
ORF 1545	MHRLIWILVICGSGSGSamber	4	5e-05
ORF 1546	MRQRQRQLGRGRKRSKSTRLNSSHamber	4	5e-05
ORF 1547	MVSVEYFVVWVCGSGSGSamber	4	5e-05
ORF 1548	MVDVLVWTWLYCGSGSGSamber	4	5e-05
ORF 1549	MTIRLIIWTVSCGSGSGSamber	4	5e-05
ORF 1550	MLVVLIELLVECGSGSGSamber	4	5e-05
ORF 1551	MWSLEVILMTCGSGSGSamber	4	5e-05
ORF 1552	MLDGWYYWLVQIVCGSGSGSamber	4	5e-05
ORF 1553	MFQIRIHWYLVTCGSGSGSamber	4	5e-05
ORF 1554	MHRLVWIQITLDCGSGSGSamber	4	5e-05
ORF 1555	MPGPWILVVVCGSGSGSamber	4	5e-05
ORF 1556	MRIVLYWYSNCGSGSGSamber	4	5e-05
ORF 1557	MLVRIQVRVLVSCGSGSGSamber	4	5e-05
ORF 1558	MRWTLILVSISYCGSGSGSamber	4	5e-05
ORF 1559	MWTITIVLNQWSCGSGSGSamber	4	5e-05
ORF 1560	MPHLVWLQIRMVCGSGSGSamber	4	5e-05
ORF 1561	MSKYDHRSPYDCGGGSGSamber	4	5e-05
ORF 1562	MTHWLIVLELYCGSGSGSamber	4	5e-05
ORF 1563	MLTIITLWWRCCGSGSGSamber	4	5e-05
ORF 1564	MIMVRVLIWSCGSGSGSamber	4	5e-05
ORF 1565	MFVVITLTVSWICGSGSGSamber	4	5e-05
ORF 1566	MQIRIYLSLMMVCGSGSGSamber	4	5e-05
ORF 1567	MLWVVTWWLSLCGSGSGSamber	4	5e-05
ORF 1568	MTLILIAISMCGSGSGSamber	4	5e-05
ORF 1569	MVSLWVILYTCGSGSGSamber	4	5e-05
ORF 1570	MAIRAILIVLTYCGSGSGSamber	4	5e-05
ORF 1571	MPWYLLTMYLRCGSGSGSamber	4	5e-05
ORF 1572	MLSWLVIQIRCGSGSGSamber	4	5e-05
ORF 1573	MVEYVVYVCWCGSGSGSamber	4	5e-05
ORF 1574	MVTVQISMVWMVCGSGSGSamber	4	5e-05
ORF 1575	MIEVMFTITWSCGSGSGSamber	4	5e-05
ORF 1576	MTLIRLIFLCGSGSGSamber	4	5e-05
ORF 1577	MIRAWIWLIICCGSGSGSamber	4	5e-05
ORF 1578	MLSWFLYVKVYCGSGSGSamber	4	5e-05
ORF 1579	MHTVLITVYWYHCGSGSGSamber	4	5e-05
ORF 1580	MHLWVITLWTGCGSGSGSamber	4	5e-05
ORF 1581	MSTQWVIVTIILCGSGSGSamber	4	5e-05
ORF 1582	MAVWLIWYHACLCGSGSGSamber	4	5e-05
ORF 1583	MQVTLSWAVLLYCGSGSGSamber	4	5e-05
ORF 1584	MVIYRLVWITYGCGSGSGSamber	4	5e-05
ORF 1585	MRTWWWFLVYYCGSGSGSamber	4	5e-05
ORF 1586	MLVHDYWLVLVLCGSGSGSamber	4	5e-05
ORF 1587	MEQIHVIVVISTCGSGSGSamber	4	5e-05
ORF 1588	MTQIILYWLRCGSGSGSamber	4	5e-05
ORF 1589	MTWYSVLVSWVVVCGSGSGSamber	4	5e-05
ORF 1590	MADWYWAVLVYACGSGSGSamber	4	5e-05
ORF 1591	MLRITIMLTYCGSGSGSamber	4	5e-05
ORF 1592	MQIVTLVICLHLCGSGSGSamber	4	5e-05
ORF 1593	MTRLEVVLWLCGSGSGSamber	4	5e-05
ORF 1594	MWILVISFVLACGSGSGSamber	4	5e-05
ORF 1595	MSWYRVVMVLCGSGSGSamber	4	5e-05
ORF 1596	MMAVLVSWYLACGSGSGSamber	4	5e-05
ORF 1597	MQRITLVIHWLCGSGSGSamber	4	5e-05
ORF 1598	MARWFVLVCLACGSGSGSamber	4	5e-05
ORF 1599	MRSTWVLLMTWCGSGSGSamber	4	5e-05
ORF 1600	MPWLVYIAWTDCGSGSGSamber	4	5e-05
ORF 1601	MQWVHALWLLLICGSGSGSamber	4	5e-05
ORF 1602	MVVILVMVHWCGSGSGSamber	4	5e-05
ORF 1603	MQIQYFWIWLTLCGSGSGSamber	4	5e-05
ORF 1604	MLTWFISVWCGSGSGSamber	4	5e-05
ORF 1605	MLRLTVILASLCGSGSGSamber	4	5e-05
ORF 1606	MQALVLWFLSCGSGSGSamber	4	5e-05
ORF 1607	MQLELEIIWLICGSGSGSamber	4	5e-05
ORF 1608	MVDLWLIYLCGSGSGSamber	4	5e-05
ORF 1609	MALWFWLLVTCGSGSGSamber	4	5e-05
ORF 1610	MIRIRLVVLLTCGSGSGSamber	4	5e-05
ORF 1611	MSLVLIWALLDCGSGSGSamber	4	5e-05
ORF 1612	MSVVIYVRISGCGSGSGSamber	4	5e-05
ORF 1613	MPWSVLIVSVSCGSGSGSamber	4	5e-05
ORF 1614	MGTYTWMLVICGSGSGSamber	4	5e-05
ORF 1615	MRVHWLILYRCGSGSGSamber	4	5e-05
ORF 1616	MQMWIVAWVVVCGSGSGSamber	4	5e-05
ORF 1617	MWTWLWVIRLELKCGSGSGSamber	4	5e-05
ORF 1618	MFYRIGFWYPNYQCGSGSGCamber	4	5e-05
ORF 1619	MLVITISWYLTSCGSGSGSamber	4	5e-05
ORF 1620	MVDYWVITIKWLCGSGSGSamber	4	5e-05
ORF 1621	MRPWFILVLICCGSGSGSamber	4	5e-05
ORF 1622	MPWMYWTITISWCGSGSGSamber	4	5e-05
ORF 1623	MQVWWIRLISICGSGSGSamber	4	5e-05
ORF 1624	MYVYTIALWICGSGSGSamber	4	5e-05
ORF 1625	MLWVRIELYLHDCGSGSGSamber	4	5e-05
ORF 1626	MQITIQIHLVCGSGSGSamber	4	5e-05
ORF 1627	MQFWLVILSHCGSGSGSamber	4	5e-05
ORF 1628	MSWLVIKLLWSCGSGSGSamber	4	5e-05
ORF 1629	MTHVLIVAWLWCGSGSGSamber	4	5e-05
ORF 1630	MVTWWLSVYVWLCGSGSGSamber	4	5e-05
ORF 1631	MQIQVSIYVLVCGSGSGSamber	4	5e-05
ORF 1632	MGTLVLLLVCCGSGSGSamber	4	5e-05
ORF 1633	MKVWVEVVVLVLCGSGSGSamber	4	5e-05
ORF 1634	MWILMQRQWYWFCGSGSGSamber	4	5e-05
ORF 1635	MPNGWFLLWIAWCGSGSGSamber	4	5e-05
ORF 1636	MMPWILVLSVCGSGSGSamber	4	5e-05
ORF 1637	MPWSYWLLVLMGCGSGSGSamber	4	5e-05
ORF 1638	MHELIVILSISWCGSGSGSamber	4	5e-05
ORF 1639	MLIRIVLWLSLRCGSGSGSamber	4	5e-05
ORF 1640	MHVLIRISLRLCGSGSGSamber	4	5e-05
ORF 1641	MKYWVIVAYVRCGSGSGSamber	4	5e-05
ORF 1642	MRQRQRQIYICGSGSGSamber	4	5e-05
ORF 1643	MVRILMQIRYWCGSGSGSamber	4	5e-05
ORF 1644	MRDHRSPFYGYCGSGSGSamber	4	5e-05
ORF 1645	MNAWLIALVYTACGSGSGSamber	4	5e-05
ORF 1646	MVTWLIRITFAVCGSGSGSamber	4	5e-05
ORF 1647	MTLVWWYSVEVHCGSGSGSamber	4	5e-05
ORF 1648	MESWLMVWISCGSGSGSamber	4	5e-05
ORF 1649	MVSYILIVSCGSGSGSamber	4	5e-05
ORF 1650	MTFQVLVLVFICGSGSGSamber	4	5e-05
ORF 1651	MWQIEVRISYCGSGSGSamber	4	5e-05
ORF 1652	MARYVVLLFEWCGSGSGSamber	4	5e-05
ORF 1653	MQWYVEIWYLCGSGSGSamber	4	5e-05
ORF 1654	MVTWVILVSWCGSGSGSamber	4	5e-05
ORF 1655	MIEFVVVLELVFCGSGSGSamber	4	5e-05
ORF 1656	MLITVWILPLCGSGSGSamber	4	5e-05
ORF 1657	MPWIQMLIVMHCGSGSGSamber	4	5e-05
ORF 1658	MFRLLITISLCGSGSGSamber	4	5e-05
ORF 1659	MKIRLTVWLICGSGSGSamber	4	5e-05
ORF 1660	MTSQMWVIVTLCGSGSGSamber	4	5e-05
ORF 1661	MQIEVRVIIHLCGSGSGSamber	4	5e-05
ORF 1662	MKPWTLVVVIICGSGSGSamber	4	5e-05
ORF 1663	MRTYVLVWFCGSGSGSamber	4	5e-05
ORF 1664	MTLTMWIATFWCGSGSGSamber	4	5e-05
ORF 1665	MQILRLWILVCGSGSGSamber	4	5e-05
ORF 1666	MLWFQVLIAEWSCGSGSGSamber	4	5e-05
ORF 1667	MGTTVWVIVCGSGSGSamber	4	5e-05
ORF 1668	MPNWLIVSWLWCGSGSGSamber	4	5e-05
ORF 1669	MQLRISVLIFCGSGSGSamber	4	5e-05
ORF 1670	MPDGWWLIIYCGSGSGSamber	4	5e-05
ORF 1671	MGTQTVIIILCGSGSGSamber	4	5e-05
ORF 1672	MVQVVIVWWLCGSGSGSamber	4	5e-05
ORF 1673	MAMLILIECWALCGSGSGSamber	4	5e-05
ORF 1674	MTWNVQWTWLILCGSGSGSamber	4	5e-05
ORF 1675	MIVEFLVIRLVCGSGSGSamber	4	5e-05
ORF 1676	MWIELFLCVWWCGSGSGSamber	4	5e-05
ORF 1677	MGTLTIVLWAVCGSGSGSamber	4	5e-05
ORF 1678	MIERLIFVLVWCGSGSGSamber	4	5e-05
ORF 1679	MTVGFLLIELYCGSGSGSamber	4	5e-05
ORF 1680	MRLVIVIWYVKWCGSGSGSamber	4	5e-05
ORF 1681	MTWTLVVMVSWCGSGSGSamber	4	5e-05
ORF 1682	MQVSWISLLLICGSGSGSamber	4	5e-05
ORF 1683	MVTIYVAVYRCGSGSGSamber	4	5e-05
ORF 1684	MPWSCSIWWIVVCGSGSGSamber	4	5e-05
ORF 1685	MITVLYQYWICGSGSGSamber	4	5e-05
ORF 1686	MWLQILITWTSPCGSGSGSamber	4	5e-05
ORF 1687	MHVVEIWLIQWQCGSGSGSamber	4	5e-05
ORF 1688	MQVTVSVIWVAFCGSGSGSamber	4	5e-05
ORF 1689	MLVIVTLNLYTCGSGSGSamber	4	5e-05
ORF 1690	MMQVVLTLFLTCGSGSGSamber	4	5e-05
ORF 1691	MWHLQVQLEVWLCGSGSGSamber	4	5e-05
ORF 1692	MLIILVQYTWSCGSGSGSamber	4	5e-05
ORF 1693	MHRLILILTWCGSGSGSamber	4	5e-05
ORF 1694	MTLWMILMVDCGSGSGSamber	4	5e-05
ORF 1695	MTLDVWVVVLYCGSGSGSamber	4	5e-05
ORF 1696	MGTVAWLVVICCGSGSGSamber	4	5e-05
ORF 1697	MCWFLVIRLHCGSGSGSamber	4	5e-05
ORF 1698	MISIIWLWWNCGSGSGSamber	4	5e-05
ORF 1699	MFTEVHVHIVWVCGSGSGSamber	4	5e-05
ORF 1700	MIKPWWILLVVTCGSGSGSamber	4	5e-05
ORF 1701	MIVTTVVLWFCGSGSGSamber	4	5e-05
ORF 1702	MDamberHRYSCGSGSGSamber	4	5e-05
ORF 1703	MRIMVVLRLRCGSGSGSamber	4	5e-05
ORF 1704	MASDAIYLIVLICGSGSGSamber	4	5e-05
ORF 1705	MVDFLLTVLIMCGSGSGSamber	4	5e-05
ORF 1706	MLAIVWLVSVTCGSGSGSamber	4	5e-05
ORF 1707	MRLIIRVTALWSCGSGSGSamber	4	5e-05
ORF 1708	MGLTLRRRYTYAopalSamber	4	5e-05
ORF 1709	MDPRNLGLCGSGSGSamber	4	5e-05
ORF 1710	MDWRLAFMVMLSCGSGSGSamber	4	5e-05
ORF 1711	MWHLVLLVRSCGSGSGSamber	4	5e-05
ORF 1712	MSVRDHGSPYDCGSGSGSamber	4	5e-05
ORF 1713	MWWILVSVLWCNCGSGSGSamber	4	5e-05
ORF 1714	MVLESWWILWCGSGSGSamber	4	5e-05
ORF 1715	MQIEIIEITLCWCGSGSGSamber	4	5e-05
ORF 1716	MIAHWWFWSYTSCGSGSGSamber	4	5e-05
ORF 1717	MTVRWYLMLCCGSGSGSamber	4	5e-05
ORF 1718	MWWLAIRLVLYCGSGSGSamber	4	5e-05
ORF 1719	MRIWLISFTLCGSGSGSamber	4	5e-05
ORF 1720	MWLIQVDLLIWCCGSGSGSamber	4	5e-05
ORF 1721	MFYRIGFWYPNYQCGSVSGSamber	4	5e-05
ORF 1722	MTTYVWWITFLTWCGSGSGSamber	4	5e-05
ORF 1723	MQIEIIVQITLSVCGSGSGSamber	4	5e-05
ORF 1724	MLVLWYCVRFSCGSGSGSamber	4	5e-05
ORF 1725	MTSIRVVWLACGSGSGSamber	4	5e-05
ORF 1726	MWIVTLVVYSCGSGSGSamber	4	5e-05
ORF 1727	MPSSFVVMFVCCGSGSGSamber	4	5e-05
ORF 1728	MHWLIRILIVSCGSGSGSamber	4	5e-05
ORF 1729	MTMVQILIRWSCGSGSGSamber	4	5e-05
ORF 1730	MLIVLNWYWSTCGSGSGSamber	4	5e-05
ORF 1731	MTTMWFTLIHVCGSGSGSamber	4	5e-05
ORF 1732	MVWYVSIVWYACGSGSGSamber	4	5e-05
ORF 1733	MLTIVWYVTVWICGSGSGSamber	4	5e-05
ORF 1734	MIWVLIRSWCCGSGSGSamber	4	5e-05
ORF 1735	MIVWYWLVVCCGSGSGSamber	4	5e-05
ORF 1736	MTPWVVLFMQCGSGSGSamber	4	5e-05
ORF 1737	MVTQIMMLFCTCGSGSGSamber	4	5e-05
ORF 1738	MWTLHVTVVWKWCGSGSGSamber	4	5e-05
ORF 1739	MLTVIVQVLRYCGSGSGSamber	4	5e-05
ORF 1740	MHRLIWLSIKWYCGSGSGSamber	4	5e-05
ORF 1741	MFMFVFVLRWSCGSGSGSamber	4	5e-05
ORF 1742	MQWVWLILIICGSGSGSamber	4	5e-05
ORF 1743	MGACMVCGSGSGSamber	4	5e-05
ORF 1744	MVAWSYLVIYTCGSGSGSamber	4	5e-05
ORF 1745	MTTVWWLWFVVCGSGSGSamber	4	5e-05
ORF 1746	MISWTVWARLICGSGSGSamber	4	5e-05
ORF 1747	MARLKITLIYHCGSGSGSamber	4	5e-05
ORF 1748	MQIDWVWVQLFCGSGSGSamber	4	5e-05
ORF 1749	MRQRQRQRQLEIYICGSGSGSamber	4	5e-05
ORF 1750	MTVSWLILRITCGSGSGSamber	4	5e-05
ORF 1751	MRDHHYRHPKYCGRGSGSamber	4	5e-05
ORF 1752	MRDHHYRHPKYCGCGSGSGSamber	4	5e-05
ORF 1753	MRLYRVLVVWIVRCGSGSGSamber	4	5e-05
ORF 1754	MWLDWLIYSLCGSGSGSamber	4	5e-05
ORF 1755	MALTVLIEWYWCGSGSGSamber	4	5e-05
ORF 1756	MVLVRVIWAWSCGSGSGSamber	4	5e-05
ORF 1757	MTWYLELQVFVLCGSGSGSamber	4	5e-05
ORF 1758	MTPAIVVLWLSCGSGSGSamber	4	5e-05
ORF 1759	MQRVIMLIVTCGSGSGSamber	4	5e-05
ORF 1760	MPWSLTLVWICGSGSGSamber	4	5e-05
ORF 1761	MMKYLIVLLWSCGSGSGSamber	4	5e-05
ORF 1762	MVWLVIVNCELYCGSGSGSamber	4	5e-05
ORF 1763	MAYSQWLVIVYLCGSGSGSamber	4	5e-05
ORF 1764	MQWQVTISYFVCGSGSGSamber	4	5e-05
ORF 1765	MQKAWFWLIWIRCGSGSGSamber	4	5e-05
ORF 1766	MTRLIIVWKIGKCGSGSGSamber	4	5e-05
ORF 1767	MKSIEIILLWFCGSGSGSamber	4	5e-05
ORF 1768	MSNDYRDHKYRVCGSGSGSamber	4	5e-05
ORF 1769	MVLDVWLTLWYCGSGSGSamber	4	5e-05
ORF 1770	MVHVKVLVRLYHCGSGSGSamber	4	5e-05
ORF 1771	MVLIQQWITWSWCGSGSGSamber	4	5e-05
ORF 1772	MLVRYTWILAWCGSGSGSamber	4	5e-05
ORF 1773	MQITVWVIHCCGSGSGSamber	4	5e-05
ORF 1774	MRQRQRQRQEIYICGSGSGSamber	4	5e-05
ORF 1775	MISTRLYWFWYCGSGSGSamber	4	5e-05
ORF 1776	MAQIRWYLLFVCGSGSGSamber	4	5e-05
ORF 1777	MQWTVILLLWNCGSGSGSamber	4	5e-05
ORF 1778	MVQWFVLLIQTCGSGSGSamber	4	5e-05
ORF 1779	MAHWLIVLLVLCGSGSGSamber	4	5e-05
ORF 1780	MQRVIVLVVWTCGSGSGSamber	4	5e-05
ORF 1781	MEYWSLTLILCGSGSGSamber	4	5e-05
ORF 1782	MWKIVVSFHAQWCGSGSGSamber	4	5e-05
ORF 1783	MVILAVLCCLCGSGSGSamber	4	5e-05
ORF 1784	MATWTISITVRCGSGSGSamber	4	5e-05
ORF 1785	MWTHTWWLYYWSCGSGSGSamber	4	5e-05
ORF 1786	MQQYVVVTYVYCGSGSGSamber	4	5e-05
ORF 1787	MQYERLIMIWYCGSGSGSamber	4	5e-05
ORF 1788	MMTWYHVLIWFCGSGSGSamber	4	5e-05
ORF 1789	MQSWVRITLFVTFCGSGSGSamber	4	5e-05
ORF 1790	MTWLITFIVLCGSGSGSamber	4	5e-05
ORF 1791	MARVVVVFIHCCGSGSGSamber	4	5e-05
ORF 1792	MQIWLYVVWAVCGSGSGSamber	4	5e-05
ORF 1793	MLVLISVTLVCGSGSGSamber	4	5e-05
ORF 1794	MHLVIVSVQLLCGSGSGSamber	4	5e-05
ORF 1795	MVVLVYWTLRCGSGSGSamber	4	5e-05
ORF 1796	MPWILWMTILCGSGSGSamber	4	5e-05
ORF 1797	MPWIWITVVIWCGSGSGSamber	4	5e-05
ORF 1798	MRQRQRQLGRGAEKIGRAHVopalTPSHamber	4	5e-05
ORF 1799	MARVHTPCGSGSGSamber	4	5e-05
ORF 1800	MAWFILVLQYCGSGSGSamber	4	5e-05
ORF 1801	MTTLLIWVEVDLCGSGSGSamber	4	5e-05
ORF 1802	MNWTWWFVLTVVCGSGSGSamber	4	5e-05
ORF 1803	MQITLWITLYWCGSGSGSamber	4	5e-05
ORF 1804	MVFTVTITWSYCGSGSGSamber	4	5e-05
ORF 1805	MWLWYSYVQITHLCGSGSGSamber	4	5e-05
ORF 1806	MSWTEYYWLMWSCGSGSGSamber	4	5e-05
ORF 1807	MATWIHYVLWEICGSGSGSamber	4	5e-05
ORF 1808	MQMVTILILIQHCGSGSGSamber	4	5e-05
ORF 1809	MPCVTVLVIMCGSGSGSamber	4	5e-05
ORF 1810	MQTVLVIVTKCGSGSGSamber	4	5e-05
ORF 1811	MWLIRIQTLLIVCGSGSGSamber	4	5e-05
ORF 1812	MWLIITWTPLRCGSGSGSamber	4	5e-05
ORF 1813	MHHWLLVEIQLLCGSGSGSamber	4	5e-05
ORF 1814	MLVLIMSVDVCGSGSGSamber	4	5e-05
ORF 1815	MRDHRSPFDGYCGSGSVSamber	4	5e-05
ORF 1816	MQVTLWRVLVTWCGSGSGSamber	4	5e-05
ORF 1817	MQIMVTWYLICGSGSGSamber	4	5e-05
ORF 1818	MTCILIVLVHYKCGSGSGSamber	4	5e-05
ORF 1819	MTLVLIQLHWFCGSGSGSamber	4	5e-05
ORF 1820	MTVLVIVWTVCGSGSGSamber	4	5e-05
ORF 1821	MRVQISVTLFLNCGSGSGSamber	4	5e-05
ORF 1822	MRYRLIVWVCGSGSGSamber	4	5e-05
ORF 1823	MVKEWLIIVVHCGSGSGSamber	4	5e-05
ORF 1824	MVLVLVHFSVSACGSGSGSamber	4	5e-05
ORF 1825	MTTVIILSVTCYCGSGSGSamber	4	5e-05
ORF 1826	MGTLLVVIWHPCGSGSGSamber	4	5e-05
ORF 1827	MAWAVLIRYTVCGSGSGSamber	4	5e-05
ORF 1828	MKRSYRLILLVYCGSGSGSamber	4	5e-05
ORF 1829	MWLMLITWTCGSGSGSamber	4	5e-05
ORF 1830	MKTFLITVLWSCGSGSGSamber	4	5e-05
ORF 1831	MGTLIRVLFLCGSGSGSamber	4	5e-05
ORF 1832	MRDHRSPFDGYCGSSSGSamber	4	5e-05
ORF 1833	MWWISVTVQCYVCGSGSGSamber	4	5e-05
ORF 1834	MVLVISVTFWCGSGSGSamber	4	5e-05
ORF 1835	MSWFLVIRWKCGSGSGSamber	4	5e-05
ORF 1836	MSVLVWLLVHCGSGSGSamber	4	5e-05
ORF 1837	MVSRPWVLLVICGSGSGSamber	4	5e-05
ORF 1838	MIVLHWVLWSSTCGSGSGSamber	4	5e-05
ORF 1839	MQFTLWVLFACGSGSGSamber	4	5e-05
ORF 1840	MSDHRSPFDGYCGSGSGSamber	4	5e-05
ORF 1841	MVVLVYYWAYCGSGSGSamber	4	5e-05
ORF 1842	MLTLRVLIISCGSGSGSamber	4	5e-05
ORF 1843	MLALFLAIVTCGSGSGSamber	4	5e-05
ORF 1844	MVWMYVEWLVSCGSGSGSamber	4	5e-05
ORF 1845	MTWIAVLLICSCGSGSGSamber	4	5e-05
ORF 1846	MVTTVWLILYCGSGSGSamber	4	5e-05
ORF 1847	MVTPWYVLVICGSGSGSamber	4	5e-05
ORF 1848	MSRVTVLILLWNCGSGSGSamber	4	5e-05
ORF 1849	MFARLIVRQWFSCGSGSGSamber	4	5e-05
ORF 1850	MRYLALIWYSCGSGSGSamber	4	5e-05
ORF 1851	MWTYYLITWSCGSGSGSamber	4	5e-05
ORF 1852	MLWYITAIWLIRCGSGSGSamber	4	5e-05
ORF 1853	MRDHHRSGMYCGSGSGSamber	4	5e-05
ORF 1854	MQWVLKLWFKCGSGSGSamber	4	5e-05
ORF 1855	MTLLVLVCIWICGSGSGSamber	4	5e-05
ORF 1856	MLIVEVQIWVHRCGSGSGSamber	4	5e-05
ORF 1857	MLTWTVWIVLVACGSGSGSamber	4	5e-05
ORF 1858	MRLWVIWSSVHCGSGSGSamber	4	5e-05
ORF 1859	MQIVWVVLTINACGSGSGSamber	4	5e-05
ORF 1860	MVLIWISLSFHCGSGSGSamber	4	5e-05
ORF 1861	MRDHHQWHPLYCGSGSGSamber	4	5e-05
ORF 1862	MHRLIVVIYVFGSGSGSamber	4	5e-05
ORF 1863	MAWTWIEILFVWCGSGSGSamber	4	5e-05
ORF 1864	MPWFVFMLVCGSGSGSamber	4	5e-05
ORF 1865	MGTTLLWVVLCCCGSGSGSamber	4	5e-05
ORF 1866	MFVLFWSRYRFCGSGSGSamber	4	5e-05
ORF 1867	MGLTLRRRYTYGSGSGSamber	4	5e-05
ORF 1868	MLILWYTLVTCGSGSGSamber	4	5e-05
ORF 1869	MLHSPVLMLVVLCGSGSGSamber	4	5e-05
ORF 1870	MVQHRVIVIIVCGSGSGSamber	4	5e-05
ORF 1871	MWYSIRLSVSYWCGSGSGSamber	4	5e-05
ORF 1872	MRDHHYRHPKYCGGGSGSamber	4	5e-05
ORF 1873	MTQITIVWFLPYCGSGSGSamber	4	5e-05
ORF 1874	MAISIVQVRFWLCGSGSGSamber	4	5e-05
ORF 1875	MSVASWYWLIWCGSGSGSamber	4	5e-05
ORF 1876	MHWYLVRVRLYWCGSGSGSamber	4	5e-05
ORF 1877	MVKVLILITQCGSGSGSamber	4	5e-05
ORF 1878	MHLKVVILLLCGSGSGSamber	4	5e-05
ORF 1879	MLTRTVLIVWRCGSGSGSamber	4	5e-05
ORF 1880	MQTWLMVVWCGSGSGSamber	4	5e-05
ORF 1881	MLTVMVIVLSCGSGSGSamber	4	5e-05
ORF 1882	MWTVEVVLLLLCGSGSGSamber	4	5e-05
ORF 1883	MITLRLIFITCGSGSGSamber	4	5e-05
ORF 1884	MPWTVIVAWFSCGSGSGSamber	4	5e-05
ORF 1885	MTQIKWLVFLTLCGSGSGSamber	4	5e-05
ORF 1886	MDRLNLLFLILYCGSGSGSamber	4	5e-05
ORF 1887	MVKVTVTYVICGSGSGSamber	4	5e-05
ORF 1888	MAQNWVLLLFHCGSGSGSamber	4	5e-05
ORF 1889	MQISVVLIYQRCGSGSGSamber	4	5e-05
ORF 1890	MQIKMWIVALWICGSGSGSamber	4	5e-05
ORF 1891	MWLITMVWAQSCGSGSGSamber	4	5e-05
ORF 1892	MRLLWWWIAVWCDCGSGSGSamber	4	5e-05
ORF 1893	MVQLVLWLEVICGSGSGSamber	4	5e-05
ORF 1894	MWTHLVLWVYSCGSGSGSamber	4	5e-05
ORF 1895	MILWIQVIRLTLCGSGSGSamber	4	5e-05
ORF 1896	MVIPVVVLVYCGSGSGSamber	4	5e-05
ORF 1897	MKPWVWILIRCGSGSGSamber	4	5e-05
ORF 1898	MVILVRFVSVSCGSGSGSamber	4	5e-05
ORF 1899	MTRTMIVLWYYSCGSGSGSamber	4	5e-05
ORF 1900	MQIRTVTVILVWCGSGSGSamber	4	5e-05
ORF 1901	MVDWLFEVWICGSGSGSamber	4	5e-05
ORF 1902	MSQQIVLIALFWCGSGSGSamber	4	5e-05
ORF 1903	MRDHHHDGPYCGSGSGSamber	4	5e-05
ORF 1904	MQWLVVLHLSCGSGSGSamber	4	5e-05
ORF 1905	MLWYWTVMAIRCGSGSGSamber	4	5e-05
ORF 1906	MRDHHYGHPKYCGSGSGSamber	4	5e-05
ORF 1907	MRQRQRQLGRGAEKIRKSTRLNSSHamber	4	5e-05
ORF 1908	MLVVTWYLVCGSGSGSamber	4	5e-05
ORF 1909	MIQLWLYWSVCCGSGSGSamber	4	5e-05
ORF 1910	MWVTWYLFVAWCGSGSGSamber	4	5e-05
ORF 1911	MWIRLTVAWLICGSGSGSamber	4	5e-05
ORF 1912	MQWFVQVTVELFCGSGSGSamber	4	5e-05
ORF 1913	MELIVWIQWDCGSGSGSamber	4	5e-05
ORF 1914	MITLIRLWSYCGSGSGSamber	4	5e-05
ORF 1915	MWSLVLVWHLVVCGSGSGSamber	4	5e-05
ORF 1916	MQYVVVILHLCGSGSGSamber	4	5e-05
ORF 1917	MTLVISIVLTCGSGSGSamber	4	5e-05
ORF 1918	MQSWYFVLWLMQCGSGSGSamber	4	5e-05
ORF 1919	MSISLTVVWSYCGSGSGSamber	4	5e-05
ORF 1920	MVQIKISVSVYCGSGSGSamber	4	5e-05
ORF 1921	MTLWVISICTEICGSGSGSamber	4	5e-05
ORF 1922	MQWVYVRVMFCGSGSGSamber	4	5e-05
ORF 1923	MWVLTLVVRYCGSGSGSamber	4	5e-05
ORF 1924	MTDVMHITVLWFCGSGSGSamber	4	5e-05
ORF 1925	MIVVLTWTWVLCGSGSGSamber	4	5e-05
ORF 1926	MRDHRSPFDGYCGRGSGSamber	4	5e-05
ORF 1927	MWPRYWFIVVCGSGSGSamber	4	5e-05
ORF 1928	MLRLVILMTVCCGSGSGSamber	4	5e-05
ORF 1929	MQVISISFYRLCGSGSGSamber	4	5e-05
ORF 1930	MPEVLVQITLYLCGSGSGSamber	4	5e-05
ORF 1931	MWHTHLVIVLLCGSGSGSamber	4	5e-05
ORF 1932	MSLSIEIWVVWTCGSGSGSamber	4	5e-05
ORF 1933	MRPRFWLVEIWCGSGSGSamber	4	5e-05
ORF 1934	MPISVILVYYRCGSGSGSamber	4	5e-05
ORF 1935	MVTMLTLWFLCGSGSGSamber	4	5e-05
ORF 1936	MFVQIRLYLVRCGSGSGSamber	4	5e-05
ORF 1937	MVRIVIQATYLYCGSGSGSamber	4	5e-05
ORF 1938	MPWSVIIWVISCGSGSGSamber	4	5e-05
ORF 1939	MTNSCACPSDGYGRIDCGSamber	4	5e-05
ORF 1940	MAMSWWWISFVCGSGSGSamber	4	5e-05
ORF 1941	MRRREWYLVIWLCGSGSGSamber	4	5e-05
ORF 1942	MTVSVVVWVLYCGSGSGSamber	4	5e-05
ORF 1943	MIDVALWFVVCGSGSGSamber	4	5e-05
ORF 1944	MRDHRSPFDVYCGSGSGSamber	4	5e-05
ORF 1945	MRTTYWVVIVQCGSGSGSamber	4	5e-05
ORF 1946	MWTYVYVAVQWYCGSGSGSamber	4	5e-05
ORF 1947	MVHVLVWYSICGSGSGSamber	4	5e-05
ORF 1948	MLYRIGLWYPNYQCGSGSGSamber	4	5e-05
ORF 1949	MQWRTWLLIFCGSGSGSamber	4	5e-05
ORF 1950	MPWYSIMLCFCGSGSGSamber	4	5e-05
ORF 1951	MHWWIDLWWLSFCGSGSGSamber	4	5e-05
ORF 1952	MIALVVLRWYCGSGSGSamber	4	5e-05
ORF 1953	MIVVEYWWAWFCGSGSGSamber	4	5e-05
ORF 1954	MAIDIQLWFICGSGSGSamber	4	5e-05
ORF 1955	MIELWYWHVCWCGSGSGSamber	4	5e-05
ORF 1956	MQVLWYWLVYCGSGSGSamber	4	5e-05
ORF 1957	MVIHIVWTVTCGSGSGSamber	4	5e-05
ORF 1958	MQIRLIWVIEAMCGSGSGSamber	4	5e-05
ORF 1959	MPHWWLICFMACGSGSGSamber	4	5e-05
ORF 1960	MWVRFLIQLYVCGSGSGSamber	4	5e-05
ORF 1961	MHLTVRVIIVCGSGSGSamber	4	5e-05
ORF 1962	MALQWIVLVYCGSGSGSamber	4	5e-05
ORF 1963	MTTIVWLCWVCVCGSGSGSamber	4	5e-05
ORF 1964	MRISVIWMYWTWPCGSGSGSamber	4	5e-05
ORF 1965	MASIVIYVWDCGSGSGSamber	4	5e-05
ORF 1966	MASTFRLVLWICGSGSGSamber	4	5e-05
ORF 1967	MPWSYTVMLALVCGSGSGSamber	4	5e-05
ORF 1968	MTLQIVLWYTCGSGSGSamber	4	5e-05
ORF 1969	MIDHHHRHTRYCGSGSGSamber	4	5e-05
ORF 1970	MVGYWLIQVLLCGSGSGSamber	4	5e-05
ORF 1971	MAVHIEIELVLLCGSGSGSamber	4	5e-05
ORF 1972	MVQVTYTVWWLICGSGSGSamber	4	5e-05
ORF 1973	MGTITWVRIWYCGSGSGSamber	4	5e-05
ORF 1974	MWTVRVIVWCLCGSGSGSamber	4	5e-05
ORF 1975	MASWILVMRYPCGSGSGSamber	4	5e-05
ORF 1976	MASSLIIRIVWVCGSGSGSamber	4	5e-05
ORF 1977	MRDHHAFHTIYCGSGSGSamber	4	5e-05
ORF 1978	MHLWLISIDYEWCGSGSGSamber	4	5e-05
ORF 1979	MITSWITILVCGSGSGSamber	4	5e-05
ORF 1980	MQSDWYLVVLVDCGSGSGSamber	4	5e-05
ORF 1981	MIRLSLVVLLEYCGSGSGSamber	4	5e-05
ORF 1982	MWTWVLTFRLRLCGSGSGSamber	4	5e-05
ORF 1983	MWWTYWLVSLATCGSGSGSamber	4	5e-05
ORF 1984	MWLIELWILDCGSGSGSamber	4	5e-05
ORF 1985	MVTWLIAILVDWCGSGSGSamber	4	5e-05
ORF 1986	MTSWTVWLVVVCGSGSGSamber	4	5e-05
ORF 1987	MHSRLMLVYYLACGSGSGSamber	4	5e-05
ORF 1988	MSKYDHRSPYDCSSGSGSamber	4	5e-05
ORF 1989	MVSFRIamberLILVDWCGSGSGSamber	4	5e-05
ORF 1990	MLVIVRLSLICGSGSGSamber	4	5e-05
ORF 1991	MQVLWVKLLVLCGSGSGSamber	4	5e-05
ORF 1992	MTSWVRIVLLSCGSGSGSamber	4	5e-05
ORF 1993	MRDHRSPFDGYCGIGSGSamber	4	5e-05
ORF 1994	MVIVTVLLWRRCGSGSGSamber	4	5e-05
ORF 1995	MIELVTVLWFCGSGSGSamber	4	5e-05
ORF 1996	MHFELTWLMVLVCGSGSGSamber	4	5e-05
ORF 1997	MWLVLHWFLWTTCGSGSGSamber	4	5e-05
ORF 1998	MWLWIQVLISQCGSGSGSamber	4	5e-05
[truncated: 42,856 more rows]

## Sheet: Selection 1 - 10 mM CaCl2 - R8
Selection Round #8	Total Reads #36905
	Peptide Sequence	Number of Reads	Proportion of library reads
ORF 1	MFYRIGFWYPNYQCGSGSGSamber	947	0.02566
ORF 2	MTHYRVNFKKEIYICGSGSGSamber	237	0.00642
ORF 3	MATPWLIVVLCGSGSGSamber	82	0.00222
ORF 4	MHRLIVVIYVCGSGSGSamber	68	0.00184
ORF 5	MKEIYICGSGSGSamber	54	0.00146
ORF 6	MLVLTIRLVLCGSGSGSamber	40	0.00108
ORF 7	MIVQWWLISISLCGSGSGSamber	32	0.00087
ORF 8	MLYVRLIMLFGVCGSGSGSamber	28	0.00076
ORF 9	MRQRQRQLGRGAEKIGRARLNSSHamber	26	0.0007
ORF 10	MWLISYTAWSCGSGSGSamber	25	0.00068
ORF 11	MRDHRSPFDGYCGSGSGSamber	22	0.0006
ORF 12	MVEILILWWSCGSGSGSamber	22	0.0006
ORF 13	MVLEIQITWYWACGSGSGSamber	21	0.00057
ORF 14	MLTVRIELYVVVCGSGSGSamber	20	0.00054
ORF 15	MRLILVLVWICGSGSGSamber	19	0.00051
ORF 16	MLWYSIELWLCGSGSGSamber	19	0.00051
ORF 17	MEYWLIVWLCCGSGSGSamber	19	0.00051
ORF 18	MTRLVIVWFAVCGSGSGSamber	18	0.00049
ORF 19	MFYRIGFWYPNYHCGSGSGSamber	18	0.00049
ORF 20	MHDWLIHISFLFCGSGSGSamber	17	0.00046
ORF 21	MWIRLIWLQIVCGSGSGSamber	17	0.00046
ORF 22	MPWILILAIWCGSGSGSamber	17	0.00046
ORF 23	MQIVITVRILSCGSGSGSamber	17	0.00046
ORF 24	MLTVYVRIRLCGSGSGSamber	17	0.00046
ORF 25	MLTVLVLLQCGSGSGSamber	17	0.00046
ORF 26	MTPVVILLVVCGSGSGSamber	17	0.00046
ORF 27	MWTVLVQVQISYCGSGSGSamber	16	0.00043
ORF 28	MHTRLTVLVILCCGSGSGSamber	16	0.00043
ORF 29	MQIAVLVLVVWCGSGSGSamber	15	0.00041
ORF 30	MEYWLIALLLCGSGSGSamber	15	0.00041
ORF 31	MRTPRLIVLIWLCGSGSGSamber	15	0.00041
ORF 32	MLTVLVISWIDACGSGSGSamber	15	0.00041
ORF 33	MLTLRILVLWCGSGSGSamber	15	0.00041
ORF 34	MLDWYLIALWYSCGSGSGSamber	14	0.00038
ORF 35	MTPWIWLVWLCGSGSGSamber	14	0.00038
ORF 36	MQIEWWLVLIACGSGSGSamber	13	0.00035
ORF 37	MSWITLVLVWSCGSGSGSamber	13	0.00035
ORF 38	MVTQYWAYWLVLCGSGSGSamber	13	0.00035
ORF 39	MQYALWYYWLYCGSGSGSamber	13	0.00035
ORF 40	MWIQLVLLWTCGSGSGSamber	13	0.00035
ORF 41	MTPRLIILVYCGSGSGSamber	13	0.00035
ORF 42	MVTIIVYWGTCGSGSGSamber	13	0.00035
ORF 43	MPWYIWVQIMVCGSGSGSamber	13	0.00035
ORF 44	MVNFKKEIYICGSGSGSamber	13	0.00035
ORF 45	MPWSYTVLYVAVCGSGSGSamber	13	0.00035
ORF 46	MQIVRIRYWFWCGSGSGSamber	13	0.00035
ORF 47	MPWTLVMVLLCGSGSGSamber	12	0.00033
ORF 48	MMEWLILLCVCGSGSGSamber	12	0.00033
ORF 49	MHHVLVLVWCGSGSGSamber	12	0.00033
ORF 50	MTWLTVRLIYACGSGSGSamber	12	0.00033
ORF 51	MRRQCWLVCVWWCGSGSGSamber	12	0.00033
ORF 52	MQIVLIRTWTCGSGSGSamber	12	0.00033
ORF 53	MLRLIVVTLRTCGSGSGSamber	12	0.00033
ORF 54	MGTHRIWLIALYCGSGSGSamber	12	0.00033
ORF 55	MVDLIWVEVTLVCGSGSGSamber	12	0.00033
ORF 56	MIRLIVIQWWCGSGSGSamber	11	0.0003
ORF 57	MQIWLILIRVCGSGSGSamber	11	0.0003
ORF 58	MRLDLVIILVVCGSGSGSamber	11	0.0003
ORF 59	MTLWLLTWYCCGSGSGSamber	11	0.0003
ORF 60	MLWYLVIERLTVCGSGSGSamber	11	0.0003
ORF 61	MTLWWFVVVVSCGSGSGSamber	11	0.0003
ORF 62	MLWYLVVVFSCGSGSGSamber	11	0.0003
ORF 63	MRQRQRQRVNFKKEIYICGSGSGSamber	11	0.0003
ORF 64	MQKVLVTVWLVCGSGSGSamber	10	0.00027
ORF 65	MPSILVLVYWCGSGSGSamber	10	0.00027
ORF 66	MQSTWEITVYLFCGSGSGSamber	10	0.00027
ORF 67	MTQLWITWYLCGSGSGSamber	10	0.00027
ORF 68	MTVTVLVYSWCGSGSGSamber	10	0.00027
ORF 69	MLALYEWVLTWSCGSGSGSamber	10	0.00027
ORF 70	MWLIELHFRLCGSGSGSamber	10	0.00027
ORF 71	MRQRQRHFKKEIYICGSGSGSamber	10	0.00027
ORF 72	MQIEIVLFFECGSGSGSamber	10	0.00027
ORF 73	MLTVLVMLVTSCGSGSGSamber	10	0.00027
ORF 74	MQTWWIVTWFSCGSGSGSamber	10	0.00027
ORF 75	MVLIEIEILLVLCGSGSGSamber	10	0.00027
ORF 76	MLIAVLVITSCGSGSGSamber	10	0.00027
ORF 77	MALWEWLIIVWCGSGSGSamber	10	0.00027
ORF 78	MLVIEWYVTYCGSGSGSamber	9	0.00024
ORF 79	MWTLTITVLHCGSGSGSamber	9	0.00024
ORF 80	MPWLVYIAWTDCGSGSGSamber	9	0.00024
ORF 81	MVDWVYWAIWHVQCGSGSGSamber	9	0.00024
ORF 82	MQIIVWVECCCGSGSGSamber	9	0.00024
ORF 83	MDRLIVLLILCGSGSGSamber	9	0.00024
ORF 84	MMQITVWLTWFCGSGSGSamber	9	0.00024
ORF 85	MQIELWFWVLECGSGSGSamber	9	0.00024
ORF 86	MFYRIGFWYPNYQFGSGSGSamber	9	0.00024
ORF 87	MRQEIYICGSGSGSamber	9	0.00024
ORF 88	MQWVHIVVEWKCGSGSGSamber	9	0.00024
ORF 89	MTSVIVLWFEWCGSGSGSamber	9	0.00024
ORF 90	MFYRIGFWYPNYRCGSGSGSamber	9	0.00024
ORF 91	MTMKVRVTLWTWCGSGSGSamber	9	0.00024
ORF 92	MVRLITLWFSICGSGSGSamber	9	0.00024
ORF 93	MQIRLIIVELQCGSGSGSamber	9	0.00024
ORF 94	MLIIEIRLVSCGSGSGSamber	9	0.00024
ORF 95	MRQRQRQHFKKEIYICGSGSGSamber	9	0.00024
ORF 96	MQLTVLILLACGSGSGSamber	8	0.00022
ORF 97	MRLIVLITVYCGSGSGSamber	8	0.00022
ORF 98	MPWFTLVLILCGSGSGSamber	8	0.00022
ORF 99	MLTQVLVFVVHCGSGSGSamber	8	0.00022
ORF 100	MTSWFLVLILCGSGSGSamber	8	0.00022
ORF 101	MVQILIRLYRCGSGSGSamber	8	0.00022
ORF 102	MLITVTWLIVQCGSGSGSamber	8	0.00022
ORF 103	MQLVIHWYSVVCGSGSGSamber	8	0.00022
ORF 104	MWVQIEWLLFMCGSGSGSamber	8	0.00022
ORF 105	MTVLTLVLVLICGSGSGSamber	8	0.00022
ORF 106	MRVVIRLIYSSPCGSGSGSamber	8	0.00022
ORF 107	MSRFQVLVLFACGSGSGSamber	8	0.00022
ORF 108	MWWTLELILVGFCGSGSGSamber	8	0.00022
ORF 109	MPWVIMLVGYCGSGSGSamber	8	0.00022
ORF 110	MWYVIVMLGLCGSGSGSamber	8	0.00022
ORF 111	MQIMVELVIVCGSGSGSamber	8	0.00022
ORF 112	MQIVVLTTWICGSGSGSamber	8	0.00022
ORF 113	MTLWYLVVELWCGSGSGSamber	8	0.00022
ORF 114	MHLVWVVVTYCGSGSGSamber	8	0.00022
ORF 115	MGTLTVWIEWCGSGSGSamber	8	0.00022
ORF 116	MVVEIQVRLYTCGSGSGSamber	8	0.00022
ORF 117	MWAYTWLIICGSGSGSamber	8	0.00022
ORF 118	MIQLWLYWSVCCGSGSGSamber	8	0.00022
ORF 119	MTSWWILVCFCGSGSGSamber	8	0.00022
ORF 120	MVLVRYTLWYWCGSGSGSamber	8	0.00022
ORF 121	MQVLLVLVLTISCGSGSGSamber	8	0.00022
ORF 122	MQTWWLLIIRCWCGSGSGSamber	8	0.00022
ORF 123	MVTLTIVLVHLCGSGSGSamber	8	0.00022
ORF 124	MQMVTILVLSCGSGSGSamber	8	0.00022
ORF 125	MVNVWYIRLICGSGSGSamber	8	0.00022
ORF 126	MTTRIIVIWSCGSGSGSamber	8	0.00022
ORF 127	MPWSFWIMLCCGSGSGSamber	7	0.00019
ORF 128	MMTLWYTLWVSVCGSGSGSamber	7	0.00019
ORF 129	MVYEIALTFWYCGSGSGSamber	7	0.00019
ORF 130	MFRLIMVACYACGSGSGSamber	7	0.00019
ORF 131	MHVRISVVLKWCGSGSGSamber	7	0.00019
ORF 132	MQHLVITVLVFCGSGSGSamber	7	0.00019
ORF 133	MTIIVEVTLWYCGSGSGSamber	7	0.00019
ORF 134	MWKLTVWLCVCGSGSGSamber	7	0.00019
ORF 135	MTPWFVIVLHSVCGSGSGSamber	7	0.00019
ORF 136	MLITIVLWSSRLCGSGSGSamber	7	0.00019
ORF 137	MTWYVWISLCYCGSGSGSamber	7	0.00019
ORF 138	MLKIVLTWSVVWCGSGSGSamber	7	0.00019
ORF 139	MHFALEIQFLWLCGSGSGSamber	7	0.00019
ORF 140	MFYRIGLWYPNYQCGSGSGSamber	7	0.00019
ORF 141	MTPWYEIWVEVVWCGSGSGSamber	7	0.00019
ORF 142	MQITIQLTWYQYCGSGSGSamber	7	0.00019
ORF 143	MNWEFRLVISWCCGSGSGSamber	7	0.00019
ORF 144	MSTEWWILLVACGSGSGSamber	7	0.00019
ORF 145	MQIVPFFVLFLLCGSGSGSamber	7	0.00019
ORF 146	MRPWSIVLVFIACGSGSGSamber	7	0.00019
ORF 147	MYRITVLIRQWCGSGSGSamber	7	0.00019
ORF 148	MVLISITLIRCGSGSGSamber	7	0.00019
ORF 149	MQIEIWVLLLTCGSGSGSamber	7	0.00019
ORF 150	MQVTFLWIYCRLCGSGSGSamber	7	0.00019
ORF 151	MIELWYMWVICGSGSGSamber	7	0.00019
ORF 152	MMIRLVLWYGCGSGSGSamber	7	0.00019
ORF 153	MWYWTLVIQSCGSGSGSamber	7	0.00019
ORF 154	MHITVHVQVQLVLCGSGSGSamber	7	0.00019
ORF 155	MVILTFAFWSCGSGSGSamber	7	0.00019
ORF 156	MTRWYFLLILCGSGSGSamber	7	0.00019
ORF 157	MTALWIQWLYCGSGSGSamber	7	0.00019
ORF 158	MWIVQIVFRSCGSGSGSamber	7	0.00019
ORF 159	MTQVGYVFWLLVCGSGSGSamber	7	0.00019
ORF 160	MQIVWVQVLWYCGSGSGSamber	7	0.00019
ORF 161	MFYRIGFWYPNHQCGSGSGSamber	7	0.00019
ORF 162	MDYSTDamberCGSGSGSamber	7	0.00019
ORF 163	MHKWVLYVEVWLCGSGSGSamber	7	0.00019
ORF 164	MTTVVLVYWSCGSGSGSamber	7	0.00019
ORF 165	MLWLIEIQVQLLCGSGSGSamber	7	0.00019
ORF 166	MTTPWFVQLILICGSGSGSamber	7	0.00019
ORF 167	MQTILIAWFRVCCGSGSGSamber	7	0.00019
ORF 168	MQQIIVLWVLYCGSGSGSamber	7	0.00019
ORF 169	MVVIEIRVSLYCGSGSGSamber	7	0.00019
ORF 170	MQTVLILWLACGSGSGSamber	7	0.00019
ORF 171	MVLMQYVVTVHCGSGSGSamber	7	0.00019
ORF 172	MLTVLVILDCGSGSGSamber	7	0.00019
ORF 173	MTPWFVVYVVSCGSGSGSamber	7	0.00019
ORF 174	MQWKVLILWSCGSGSGSamber	7	0.00019
ORF 175	MLYRIGFWYPNYQCGSGSGSamber	7	0.00019
ORF 176	MFYRIGFWYPNYQCGSGSamber	7	0.00019
ORF 177	MQPWVLVIFVDCGSGSGSamber	7	0.00019
ORF 178	MTTQIWVRLLLYCGSGSGSamber	7	0.00019
ORF 179	MWISVVLWYSCGSGSGSamber	7	0.00019
ORF 180	MPWSIAILIRCCGSGSGSamber	7	0.00019
ORF 181	MWLIAFWFVDSCGSGSGSamber	7	0.00019
ORF 182	MVLWITVQVHLFCGSGSGSamber	7	0.00019
ORF 183	MVDWIILVWSCGSGSGSamber	7	0.00019
ORF 184	MVTLWYTAMLTCGSGSGSamber	6	0.00016
ORF 185	MRLVITLLWCGSGSGSamber	6	0.00016
ORF 186	MRLIVLTYVSCGSGSGSamber	6	0.00016
ORF 187	MQLWYRVLVVLCGSGSGSamber	6	0.00016
ORF 188	MQILIQVLISCGSGSGSamber	6	0.00016
ORF 189	MVRVILICGSGSGSamber	6	0.00016
ORF 190	MLKWTIRLVLTSCGSGSGSamber	6	0.00016
ORF 191	MRIYVRITLLSCGSGSGSamber	6	0.00016
ORF 192	MILVIRLTWLCGSGSGSamber	6	0.00016
ORF 193	MTILVWFLVSCGSGSGSamber	6	0.00016
ORF 194	MVDSLVVLWIWCGSGSGSamber	6	0.00016
ORF 195	MQQVLLILVSVCCGSGSGSamber	6	0.00016
ORF 196	MVLIVISVCGSGSGSamber	6	0.00016
ORF 197	MPWTWILIRISCGSGSGSamber	6	0.00016
ORF 198	MPTYRLIIIAICGSGSGSamber	6	0.00016
ORF 199	MQTWVLLFLLCGSGSGSamber	6	0.00016
ORF 200	MQCVWLITFVCGSGSGSamber	6	0.00016
ORF 201	MSVVIVKWFWSCGSGSGSamber	6	0.00016
ORF 202	MLQILILTWSTCGSGSGSamber	6	0.00016
ORF 203	MFYRIGSWYPNYQCGSGSGSamber	6	0.00016
ORF 204	MTQITITLTLICCGSGSGSamber	6	0.00016
ORF 205	MWAIALTLVILVCGSGSGSamber	6	0.00016
ORF 206	MIGTWFTLLVLYTCGSGSGSamber	6	0.00016
ORF 207	MGTTLIVVLVLCGSGSGSamber	6	0.00016
ORF 208	MSEQVLVLVLLWCGSGSGSamber	6	0.00016
ORF 209	MQIWWVIVAWCGSGSGSamber	6	0.00016
ORF 210	MGTQIVIVWLTHCGSGSGSamber	6	0.00016
ORF 211	MQALVLWFLSCGSGSGSamber	6	0.00016
ORF 212	MARDCCMACGSGSGSamber	6	0.00016
ORF 213	MQVTFIHVWLCGSGSGSamber	6	0.00016
ORF 214	MQLIEITLWYCGSGSGSamber	6	0.00016
ORF 215	MRMWVSVVLLICGSGSGSamber	6	0.00016
ORF 216	MLVLYYSWMLTCGSGSGSamber	6	0.00016
ORF 217	MQVTLIRFLICGSGSGSamber	6	0.00016
ORF 218	MHWLIVYARLSVCGSGSGSamber	6	0.00016
ORF 219	MKIRLTVWLICGSGSGSamber	6	0.00016
ORF 220	MQIIVSIAFLTCGSGSGSamber	6	0.00016
ORF 221	MPWILISWRLYCGSGSGSamber	6	0.00016
ORF 222	MTWYWAWTIWYCGSGSGSamber	6	0.00016
ORF 223	MRHLWLVLWICGSGSGSamber	6	0.00016
ORF 224	MMIVRLILWTQCGSGSGSamber	6	0.00016
ORF 225	MVTLYLLVLWSCGSGSGSamber	6	0.00016
ORF 226	MDWRLAFMVMLSCGSGSGSamber	6	0.00016
ORF 227	MQVTWYFRWTFLCGSGSGSamber	6	0.00016
ORF 228	MQRVLLVRMVVCGSGSGSamber	6	0.00016
ORF 229	MVSLWVTLVLHCGSGSGSamber	6	0.00016
ORF 230	MTWLIVQIASCGSGSGSamber	6	0.00016
ORF 231	MLWIQVLMVHCGSGSGSamber	6	0.00016
ORF 232	MPWSVVFVVTVCGSGSGSamber	6	0.00016
ORF 233	MVTISVQIWLTCGSGSGSamber	6	0.00016
ORF 234	MQITIVLLTTCGSGSGSamber	6	0.00016
ORF 235	MVYWRTWFWLIMCGSGSGSamber	6	0.00016
ORF 236	MQVLIIRVRYCGSGSGSamber	6	0.00016
ORF 237	MQITVVLWSCGSGSGSamber	6	0.00016
ORF 238	MMTRLIVIMVCGSGSGSamber	6	0.00016
ORF 239	MQWVLVIamberISCGSGSGSamber	6	0.00016
ORF 240	MWLIRTHWLWLCGSGSGSamber	6	0.00016
ORF 241	MLTVLLMHFTCGSGSGSamber	6	0.00016
ORF 242	MLWILVQHWSCGSGSGSamber	6	0.00016
ORF 243	MTLLVLVCIWICGSGSGSamber	6	0.00016
ORF 244	MFAVEILITWCGSGSGSamber	6	0.00016
ORF 245	MLVVQIWYSACGSGSGSamber	6	0.00016
ORF 246	MQISVVLIYQRCGSGSGSamber	6	0.00016
ORF 247	MKVTVLWISVCGSGSGSamber	6	0.00016
ORF 248	MVLVISVSLCGSGSGSamber	6	0.00016
ORF 249	MIRLRVLIRLYACGSGSGSamber	6	0.00016
ORF 250	MFYRIGFWYPHYQCGSGSGSamber	6	0.00016
ORF 251	MIVITRIVLHWLCGSGSGSamber	6	0.00016
ORF 252	MKPWVFILVICGSGSGSamber	6	0.00016
ORF 253	MLTIRLVYLYCGSGSGSamber	6	0.00016
ORF 254	MLIVHVVQWSCGSGSGSamber	6	0.00016
ORF 255	MWIVWTFTWSWCGSGSGSamber	6	0.00016
ORF 256	MLTIWVISFTCGSGSGSamber	6	0.00016
ORF 257	MTWLIVYTQTLCGSGSGSamber	6	0.00016
ORF 258	MQRVEIRISYWYCGSGSGSamber	6	0.00016
ORF 259	MVDLALIILWCGSGSGSamber	6	0.00016
ORF 260	MQSKLWYFLLVVCGSGSGSamber	6	0.00016
ORF 261	MLTVLVTLYLCGSGSGSamber	6	0.00016
ORF 262	MPWTFLVVTVRCGSGSGSamber	6	0.00016
ORF 263	MQVSLHVVLLYCGSGSGSamber	6	0.00016
ORF 264	MTRVITIVWQVCGSGSGSamber	6	0.00016
ORF 265	MVWTHVELWLWYQCGSGSGSamber	6	0.00016
ORF 266	MQPWYIVILSCGSGSGSamber	5	0.00014
ORF 267	MQIWWQIVLYWTWCGSGSGSamber	5	0.00014
ORF 268	MVWLISIVQWCGSGSGSamber	5	0.00014
ORF 269	MWIVVTFIQVHWCGSGSGSamber	5	0.00014
ORF 270	MVLVVHLTWRCGSGSGSamber	5	0.00014
ORF 271	MFTFLVTMVWSCGSGSGSamber	5	0.00014
ORF 272	MVIRLTITLTCGSGSGSamber	5	0.00014
ORF 273	MTHRVIIVVWSCGSGSGSamber	5	0.00014
ORF 274	MFSVEILLLLCGSGSGSamber	5	0.00014
ORF 275	MLTVLVRVYICGSGSGSamber	5	0.00014
ORF 276	MASWLIVFRLYLCGSGSGSamber	5	0.00014
ORF 277	MFYRIGFWYPNYQCGNGSGSamber	5	0.00014
ORF 278	MPWFYQLVVYYCGSGSGSamber	5	0.00014
ORF 279	MHTWLVLVLTCGSGSGSamber	5	0.00014
ORF 280	MRYWFVLTWICGSGSGSamber	5	0.00014
ORF 281	MWLIWYELRSLCGSGSGSamber	5	0.00014
ORF 282	MSVVVEIWLVCGSGSGSamber	5	0.00014
ORF 283	MVDTVLVILLCGSGSGSamber	5	0.00014
ORF 284	MQWLLVVVISCGSGSGSamber	5	0.00014
ORF 285	MTWWYWLVLYCGSGSGSamber	5	0.00014
ORF 286	MLRITWSFLVYGCGSGSGSamber	5	0.00014
ORF 287	MAWFLVQIKFCGSGSGSamber	5	0.00014
ORF 288	MQVLYWTWLFCGSGSGSamber	5	0.00014
ORF 289	MPTILVLVIWCCGSGSGSamber	5	0.00014
ORF 290	MAPRLIIVLTLCGSGSGSamber	5	0.00014
ORF 291	MAYWLIELVLYPCGSGSGSamber	5	0.00014
ORF 292	MYEVTLWFYWSLCGSGSGSamber	5	0.00014
ORF 293	MLWYLTVWSWYCGSGSGSamber	5	0.00014
ORF 294	MLQVIEIVWYQPLCGSGSGSamber	5	0.00014
ORF 295	MWLIILELWSCGSGSGSamber	5	0.00014
ORF 296	MRPRFWLVEIWCGSGSGSamber	5	0.00014
ORF 297	MLVLIVSLEIWLCGSGSGSamber	5	0.00014
ORF 298	MLWVLTIRYRLCGSGSGSamber	5	0.00014
ORF 299	MQITWVLTIMCGSGSGSamber	5	0.00014
ORF 300	MVLVSWWMIVLCGSGSGSamber	5	0.00014
ORF 301	MVDWTFLTVFLCCGSGSGSamber	5	0.00014
ORF 302	MTFIAVTLVLCLCGSGSGSamber	5	0.00014
ORF 303	MLWYSVWIQLCGSGSGSamber	5	0.00014
ORF 304	MWIELEILIWLRCGSGSGSamber	5	0.00014
ORF 305	MPWNVEIVVWLLCGSGSGSamber	5	0.00014
ORF 306	MTTVVYVLWFCGSGSGSamber	5	0.00014
ORF 307	MCWIQYWLMWSCGSGSGSamber	5	0.00014
ORF 308	MLRITIMLTYCGSGSGSamber	5	0.00014
ORF 309	MTRLEVVLWLCGSGSGSamber	5	0.00014
ORF 310	MTWLIFAWSLTCGSGSGSamber	5	0.00014
ORF 311	MQVWITYWVLWCGSGSGSamber	5	0.00014
ORF 312	MVIEWVITLWFCGSGSGSamber	5	0.00014
ORF 313	MQIVITFSFPCGSGSGSamber	5	0.00014
ORF 314	MRAWLIVSYRCGSGSGSamber	5	0.00014
ORF 315	MQIVVVWYKVECGSGSGSamber	5	0.00014
ORF 316	MSRKVTLFVLWYCGSGSGSamber	5	0.00014
ORF 317	MLIRIVLWLSLRCGSGSGSamber	5	0.00014
ORF 318	MRTLWILITWCGSGSGSamber	5	0.00014
ORF 319	MVTQMFLVLWFCGSGSGSamber	5	0.00014
ORF 320	MWLIQILVLRCGSGSGSamber	5	0.00014
ORF 321	MSTQFVLLMIWLCGSGSGSamber	5	0.00014
ORF 322	MVDFWVQIVLCGSGSGSamber	5	0.00014
ORF 323	MFYRIGFRYPNYQCGSGSGSamber	5	0.00014
ORF 324	MQVWHVIVWWKCGSGSGSamber	5	0.00014
ORF 325	MPWWSLMVVLWCGSGSGSamber	5	0.00014
ORF 326	MRVLITLILSCGSGSGSamber	5	0.00014
ORF 327	MVLYVQITLQCGSGSGSamber	5	0.00014
ORF 328	MRQRQRQLGRGAEKIGSTRLNSSHamber	5	0.00014
ORF 329	MWQIILITLSCGSGSGSamber	5	0.00014
ORF 330	MLVIVTLNLYTCGSGSGSamber	5	0.00014
ORF 331	MHQVLVIRIIWSCGSGSGSamber	5	0.00014
ORF 332	MLDWSVILISFACGSGSGSamber	5	0.00014
ORF 333	MQIRLTILVHCGSGSGSamber	5	0.00014
ORF 334	MQITLQVMLVWCGSGSGSamber	5	0.00014
ORF 335	MWSIEITLWLQCGSGSGSamber	5	0.00014
ORF 336	MQIEIIVQITLSVCGSGSGSamber	5	0.00014
ORF 337	MPTGSWWLIVTFCGSGSGSamber	5	0.00014
ORF 338	MLTIVRLIIWVCGSGSGSamber	5	0.00014
ORF 339	MAYWYVTLVWTCGSGSGSamber	5	0.00014
ORF 340	MMVIALWYQWLYCGSGSGSamber	5	0.00014
ORF 341	MWTTQVLVLTIICGSGSGSamber	5	0.00014
ORF 342	MWIQVIIRLRYCGSGSGSamber	5	0.00014
ORF 343	MVTIVVILWSCGSGSGSamber	5	0.00014
ORF 344	MFRALRVTVLFLCGSGSGSamber	5	0.00014
ORF 345	MQIIVFSLWDCGSGSGSamber	5	0.00014
ORF 346	MTVIVTWTWFLCGSGSGSamber	5	0.00014
ORF 347	MSVEFLIILLTWCGSGSGSamber	5	0.00014
ORF 348	MHRLIVLMFTPCGSGSGSamber	5	0.00014
ORF 349	MQRVIYVKLWVCGSGSGSamber	5	0.00014
ORF 350	MLTVQITYFSICGSGSGSamber	5	0.00014
ORF 351	MHVLTIQLIVCGSGSGSamber	5	0.00014
ORF 352	MPVFVQIRLIYVCGSGSGSamber	5	0.00014
ORF 353	MQITVTFLISLCGSGSGSamber	5	0.00014
ORF 354	MFALVWYWYTWVCGSGSGSamber	5	0.00014
ORF 355	MTSVTLTWYWCGSGSGSamber	5	0.00014
ORF 356	MLTIVITFHPCGSGSGSamber	5	0.00014
ORF 357	MPWVLTIEWLYCGSGSGSamber	5	0.00014
ORF 358	MHAWILVLFSCGSGSGSamber	5	0.00014
ORF 359	MWWISVTVQCYVCGSGSGSamber	5	0.00014
ORF 360	MCLYATWSLIVVCGSGSGSamber	5	0.00014
ORF 361	MVLILVRYRLSFCGSGSGSamber	5	0.00014
ORF 362	MQTLVLTVWLIYVCGSGSGSamber	5	0.00014
ORF 363	MRFEWLILAWSCGSGSGSamber	5	0.00014
ORF 364	MVWIQITQFLTCGSGSGSamber	5	0.00014
ORF 365	MQMITLLVWVWCGSGSGSamber	5	0.00014
ORF 366	MLVTLVFWFCGSGSGSamber	5	0.00014
ORF 367	MPWILVLILDCGSGSGSamber	5	0.00014
ORF 368	MLLVLVEIVWICGSGSGSamber	5	0.00014
ORF 369	MWQSWSWLVWICGSGSGSamber	5	0.00014
ORF 370	MVTQVVIWLSICGSGSGSamber	5	0.00014
ORF 371	MRCKWLIQVLWLCGSGSGSamber	5	0.00014
ORF 372	MWISIVVVYTCGSGSGSamber	5	0.00014
ORF 373	MQIKWLVVYWCCGSGSGSamber	5	0.00014
ORF 374	MRQRQRQLGRGAETRPFKKEIYICGSGSGSamber	5	0.00014
ORF 375	MQVIVVTLIVCGSGSGSamber	5	0.00014
ORF 376	MWLIRISVVSTCGSGSGSamber	5	0.00014
ORF 377	MWAIVIYCGSGSGSamber	5	0.00014
ORF 378	MIAVKVRLIVLCGSGSGSamber	5	0.00014
ORF 379	MAKYSWLVLVILCGSGSGSamber	5	0.00014
ORF 380	MLTVVILVSACGSGSGSamber	5	0.00014
ORF 381	MRQRHFKKEIYICGSGSGSamber	5	0.00014
ORF 382	MTWLIVLamberIQCGSGSGSamber	5	0.00014
ORF 383	MPWILVVCLWACGSGSGSamber	5	0.00014
ORF 384	MWVTVLVLHLCGSGSGSamber	5	0.00014
ORF 385	MRLITQILIYSCGSGSGSamber	5	0.00014
ORF 386	MVELEVIVLFVCGSGSGSamber	5	0.00014
ORF 387	MIIQVLWIQWCGSGSGSamber	5	0.00014
ORF 388	MMQIVFTWVMVVCGSGSGSamber	5	0.00014
ORF 389	MWTIRVVYVELCGSGSGSamber	5	0.00014
ORF 390	MQIRLVLTLYCGSGSGSamber	5	0.00014
ORF 391	MAYAVTWSWWYCGSGSGSamber	5	0.00014
ORF 392	MRQRQRQLKKEIYICGSGSGSamber	5	0.00014
ORF 393	MTLQIVLWYTCGSGSGSamber	5	0.00014
ORF 394	MWVILTTVWVCGSGSGSamber	5	0.00014
ORF 395	MVQVTYTVWWLICGSGSGSamber	5	0.00014
ORF 396	MPWSIRIWLLCGSGSGSamber	5	0.00014
ORF 397	MPWLIVVCLLCGSGSGSamber	5	0.00014
ORF 398	MHRQWVLVMIICGSGSGSamber	5	0.00014
ORF 399	MANTFWLILICGSGSGSamber	5	0.00014
ORF 400	MTRWYLVVLSCGSGSGSamber	5	0.00014
ORF 401	MSRLKITVWIWCGSGSGSamber	5	0.00014
ORF 402	MQVLWVKLLVLCGSGSGSamber	5	0.00014
ORF 403	MQIELTITILICGSGSGSamber	5	0.00014
ORF 404	MFYRIGFWYPNYPCGSGSGSamber	5	0.00014
ORF 405	MFTLWIQFVHLCGSGSGSamber	5	0.00014
ORF 406	MRKWYSLLVLIVCGSGSGSamber	5	0.00014
ORF 407	MHRLILAVILSVCGSGSGSamber	5	0.00014
ORF 408	MVTQWTIHLIWSCGSGSGSamber	5	0.00014
ORF 409	MVVLWIQLRLCGSGSGSamber	5	0.00014
ORF 410	MLITVQISLVTCGSGSGSamber	5	0.00014
ORF 411	MASQLIIVVCGSGSGSamber	5	0.00014
ORF 412	MTWPLILVVVTSCGSGSGSamber	5	0.00014
ORF 413	MVTQSVYWWIWWSCGSGSGSamber	5	0.00014
ORF 414	MLFIQIQLWSCGSGSGSamber	4	0.00011
ORF 415	MSITHYWWIVWSCGSGSGSamber	4	0.00011
ORF 416	MLAYHVTIWFCGSGSGSamber	4	0.00011
ORF 417	MTWVVLVWFVCGSGSGSamber	4	0.00011
ORF 418	MTLGTWFTVVLVCGSGSGSamber	4	0.00011
ORF 419	MTLEYLIVQIQLCGSGSGSamber	4	0.00011
ORF 420	MISVVYWFEYWLCGSGSGSamber	4	0.00011
ORF 421	MWNLVVFLAYYCGSGSGSamber	4	0.00011
ORF 422	MWIQITVHFNCGSGSGSamber	4	0.00011
ORF 423	MFYRIVFWYPNYQCGSGSGSamber	4	0.00011
ORF 424	MQWVNWVTLVIVCGSGSGSamber	4	0.00011
ORF 425	MVQTVLVWVSVMCGSGSGSamber	4	0.00011
ORF 426	MQMLILWSSFWCGSGSGSamber	4	0.00011
ORF 427	MTVDILYVVMCGSGSGSamber	4	0.00011
ORF 428	MPWWIIVQWKYRCGSGSGSamber	4	0.00011
ORF 429	MVIVQVLFAFCGSGSGSamber	4	0.00011
ORF 430	MKGGEDKRTWCGSGSGSamber	4	0.00011
ORF 431	MMASVRIRLVFVCGSGSGSamber	4	0.00011
ORF 432	MVQWYWLVAYWCGSGSGSamber	4	0.00011
ORF 433	MVEIKIVWMVCGSGSGSamber	4	0.00011
ORF 434	MTQIKVVLVLEVQCGSGSGSamber	4	0.00011
ORF 435	MTQRWFLVLVTQCGSGSGSamber	4	0.00011
ORF 436	MSRTWSMVVLLCGSGSGSamber	4	0.00011
ORF 437	MVHITLIVWMCGSGSGSamber	4	0.00011
ORF 438	MTWQITLYLVCGSGSGSamber	4	0.00011
ORF 439	MRRLDIWLILLCGSGSGSamber	4	0.00011
ORF 440	MHVRQVLVILLCGSGSGSamber	4	0.00011
ORF 441	MMWLTVTITWFCGSGSGSamber	4	0.00011
ORF 442	MQEYWILVSIYCGSGSGSamber	4	0.00011
ORF 443	MWLIVTVCSLTCGSGSGSamber	4	0.00011
ORF 444	MLTIEVLWLWTCGSGSGSamber	4	0.00011
ORF 445	MQRVIVTFWLYCGSGSGSamber	4	0.00011
ORF 446	MFYRIGFWYPDYQCGSGSGSamber	4	0.00011
ORF 447	MTVHWMLITLYCGSGSGSamber	4	0.00011
ORF 448	MCWIEFTLLWSCGSGSGSamber	4	0.00011
ORF 449	MLTVQIVMRCYCGSGSGSamber	4	0.00011
ORF 450	MFYRTGFWYPNYQCGSGSGSamber	4	0.00011
ORF 451	MFYRIGFWYPNYQCGSGRGSamber	4	0.00011
ORF 452	MSVEYLFILYCGSGSGSamber	4	0.00011
ORF 453	MQVRLILVLCGSGSGSamber	4	0.00011
ORF 454	MWLIILWVRYCGSGSGSamber	4	0.00011
ORF 455	MHIEIWFLAVQCGSGSGSamber	4	0.00011
ORF 456	MQIVVTIHVWAWCGSGSGSamber	4	0.00011
ORF 457	MIDVWLISQFYCGSGSGSamber	4	0.00011
ORF 458	MFYRNGFWYPNYQCGSGSGSamber	4	0.00011
ORF 459	MLRIQLVLVLTRCGSGSGSamber	4	0.00011
ORF 460	MWIEVVLLTICGSGSGSamber	4	0.00011
ORF 461	MASQRSCGSGSGSamber	4	0.00011
ORF 462	MHLTIQWFLYCGSGSGSamber	4	0.00011
ORF 463	MWIWLVTWSTTCGSGSGSamber	4	0.00011
ORF 464	MTVHRLQWLIVTCGSGSGSamber	4	0.00011
ORF 465	MPWFVTVVVSWCGSGSGSamber	4	0.00011
ORF 466	MMVDLVSVLLWYCGSGSGSamber	4	0.00011
ORF 467	MSTHVILTLWVCCGSGSGSamber	4	0.00011
ORF 468	MPSSWIIWLACGSGSGSamber	4	0.00011
ORF 469	MATLVLVVVHACGSGSGSamber	4	0.00011
ORF 470	MILVQFTVRYVLCGSGSGSamber	4	0.00011
ORF 471	MMWLISITILCGSGSGSamber	4	0.00011
ORF 472	MMKVRIFLFFCGSGSGSamber	4	0.00011
ORF 473	MMEIMLVLILCGSGSGSamber	4	0.00011
ORF 474	MVLVLTIIEYSCGSGSGSamber	4	0.00011
ORF 475	MVVEIHIELYTCGSGSGSamber	4	0.00011
ORF 476	MTQVWLVFSFTWCGSGSGSamber	4	0.00011
ORF 477	MEGPHHSLCGSGSGSamber	4	0.00011
ORF 478	MHLWVITLWTGCGSGSGSamber	4	0.00011
ORF 479	MMVIELWFWHRHCGSGSGSamber	4	0.00011
ORF 480	MTLIVIDWWLCGSGSGSamber	4	0.00011
ORF 481	MVEHWYLLITFCGSGSGSamber	4	0.00011
ORF 482	MVWSLTLWFCRCGSGSGSamber	4	0.00011
ORF 483	MWTQQITVLILCGSGSGSamber	4	0.00011
ORF 484	MWYWRVLIRLCGSGSGSamber	4	0.00011
ORF 485	MLIRVVLLLRSCGSGSGSamber	4	0.00011
ORF 486	MVIELWFIIRSLCGSGSGSamber	4	0.00011
ORF 487	MHWVTVQVWLFSCGSGSGSamber	4	0.00011
ORF 488	MLVILVHYSHCGSGSGSamber	4	0.00011
ORF 489	MHMFYRIGFWYPNYQCGSGSGSamber	4	0.00011
ORF 490	MISVISIELYVICGSGSGSamber	4	0.00011
ORF 491	MARWFVLVCLACGSGSGSamber	4	0.00011
ORF 492	MATILIVDWILPCGSGSGSamber	4	0.00011
ORF 493	MVRVLFVWMLFACGSGSGSamber	4	0.00011
ORF 494	MQTLRVVILVCGSGSGSamber	4	0.00011
ORF 495	MTWLVYAFLTWQCGSGSGSamber	4	0.00011
ORF 496	MLVISLTILRCGSGSGSamber	4	0.00011
ORF 497	MRHYDWVLTLYLCGSGSGSamber	4	0.00011
ORF 498	MVQVRIRVVFCGSGSGSamber	4	0.00011
ORF 499	MRIIVLAFRICGSGSGSamber	4	0.00011
ORF 500	MRLIIQVLLVCGSGSGSamber	4	0.00011
ORF 501	MVESFWLLIFCGSGSGSamber	4	0.00011
ORF 502	MLYTIRLIYVCGSGSGSamber	4	0.00011
ORF 503	MTFSVDWLLLVLCGSGSGSamber	4	0.00011
ORF 504	MQWVLIIRQSTPCGSGSGSamber	4	0.00011
ORF 505	MQFWLVILSHCGSGSGSamber	4	0.00011
ORF 506	MHLTRVVVLTFRCGSGSGSamber	4	0.00011
ORF 507	MLKWVLVLWLSCGSGSGSamber	4	0.00011
ORF 508	MPWFLVMTIACCGSGSGSamber	4	0.00011
ORF 509	MQIRWLVTVLLDCGSGSGSamber	4	0.00011
ORF 510	MPWSYWLLVLMGCGSGSGSamber	4	0.00011
ORF 511	MHVLIRISLRLCGSGSGSamber	4	0.00011
ORF 512	MWQIEVRISYCGSGSGSamber	4	0.00011
ORF 513	MVTWVILVSWCGSGSGSamber	4	0.00011
ORF 514	MVWSWSYIWLVCCGSGSGSamber	4	0.00011
ORF 515	MTQTALVVLFWCCGSGSGSamber	4	0.00011
ORF 516	MQPWFILIVTACGSGSGSamber	4	0.00011
ORF 517	MLIEITLWMFCGSGSGSamber	4	0.00011
ORF 518	MTLVIWWSFTVCGSGSGSamber	4	0.00011
ORF 519	MQVEITLIWMCGSGSGSamber	4	0.00011
ORF 520	MQVRVIVRWLTVCGSGSGSamber	4	0.00011
ORF 521	MQVQISVRLIWQCGSGSGSamber	4	0.00011
ORF 522	MLTVLVILFRLACGSGSGSamber	4	0.00011
ORF 523	MQIYVIWTSSCGSGSGSamber	4	0.00011
ORF 524	MQIVITVILALSWCGSGSGSamber	4	0.00011
ORF 525	MLTVLVILDCGCGSGSGSamber	4	0.00011
ORF 526	MLEISLTVLILWTCGSGSGSamber	4	0.00011
ORF 527	MPWWISLWMVTLCGSGSGSamber	4	0.00011
ORF 528	MWLVIQWTTWSCGSGSGSamber	4	0.00011
ORF 529	MLVQISVWVMCGSGSGSamber	4	0.00011
ORF 530	MLVMRVEIWTSCGSGSGSamber	4	0.00011
ORF 531	MVLIWKVVVSVWCGSGSGSamber	4	0.00011
ORF 532	MHVQLWIHLVCGSGSGSamber	4	0.00011
ORF 533	MMIVVQITFWYCGSGSGSamber	4	0.00011
ORF 534	MTLWMQVLITFCGSGSGSamber	4	0.00011
ORF 535	MQRLIIRIWAHCGSGSGSamber	4	0.00011
ORF 536	MRLILVLVEIKCGSGSGSamber	4	0.00011
ORF 537	MVHYRILILWYSCGSGSGSamber	4	0.00011
ORF 538	MTLWWFMVRVACGSGSGSamber	4	0.00011
ORF 539	MTQWSWLVIIWCGSGSGSamber	4	0.00011
ORF 540	MLWYLRFWLVCGSGSGSamber	4	0.00011
ORF 541	MLVEILFILSVCGSGSGSamber	4	0.00011
ORF 542	MMKTWLIMICWYCGSGSGSamber	4	0.00011
ORF 543	MQVFIWVRLMLCGSGSGSamber	4	0.00011
ORF 544	MLQIELILYRCGSGSGSamber	4	0.00011
ORF 545	MWTISILWASCGSGSGSamber	4	0.00011
ORF 546	MPWYRFWVQYTLCGSGSGSamber	4	0.00011
ORF 547	MEWITVQLWILICGSGSGSamber	4	0.00011
ORF 548	MDWYWEVLILSCGSGSGSamber	4	0.00011
ORF 549	MVRQRLIMILLVCGSGSGSamber	4	0.00011
ORF 550	MRLIIWLVTHCGSGSGSamber	4	0.00011
ORF 551	MVTQVTIRLVVCGSGSGSamber	4	0.00011
ORF 552	MRYWTVFLLVSCGSGSGSamber	4	0.00011
ORF 553	MWWITLVLHVRCGSGSGSamber	4	0.00011
ORF 554	MQIVMWLIVERCGSGSGSamber	4	0.00011
ORF 555	MWYWLVTFRLACGSGSGSamber	4	0.00011
ORF 556	MGTITRIRIMWICGSGSGSamber	4	0.00011
ORF 557	MLIVLWIETSCGSGSGSamber	4	0.00011
ORF 558	MWKIHWLIWIGCGSGSGSamber	4	0.00011
ORF 559	MTQLVWYWLVTCGSGSGSamber	4	0.00011
ORF 560	MRILTIQVLLCGSGSGSamber	4	0.00011
ORF 561	MQWLILITWRCGSGSGSamber	4	0.00011
ORF 562	MQTSWWLVWLCGSGSGSamber	4	0.00011
ORF 563	MLSWEIRIWLCGSGSGSamber	4	0.00011
ORF 564	MIWLISVLVTCGSGSGSamber	4	0.00011
ORF 565	MLTVVITLYTCGSGSGSamber	4	0.00011
ORF 566	MLDVQIRLTFTCGSGSGSamber	4	0.00011
ORF 567	MVIVVALWSCGSGSGSamber	4	0.00011
ORF 568	MGTNTVWVLMVVCGSGSGSamber	4	0.00011
ORF 569	MLKWVHVLWLSCGSGSGSamber	4	0.00011
ORF 570	MRQRQRQRQEIYICGSGSGSamber	4	0.00011
ORF 571	MISTRLYWFWYCGSGSGSamber	4	0.00011
ORF 572	MGQYWWLVMVVCGSGSGSamber	4	0.00011
ORF 573	MLWWQLILTYRSCGSGSGSamber	4	0.00011
ORF 574	MWLIILTFLPCGSGSGSamber	4	0.00011
ORF 575	MTTIVVRVRFHWCGSGSGSamber	4	0.00011
ORF 576	MQMWLIWSTWLCGSGSGSamber	4	0.00011
ORF 577	MWIAVHVELLFVCGSGSGSamber	4	0.00011
ORF 578	MQISYLWVQVLCGSGSGSamber	4	0.00011
ORF 579	MMIALYWYLGCGSGSGSamber	4	0.00011
ORF 580	MQMWIEFALIWFCGSGSGSamber	4	0.00011
ORF 581	MTTVIVIWVDCGSGSGSamber	4	0.00011
ORF 582	MWTLTIFLWFCGSGSGSamber	4	0.00011
ORF 583	MWSWHVQFELVLCGSGSGSamber	4	0.00011
ORF 584	MIVWVQVLVFCGSGSGSamber	4	0.00011
ORF 585	MQIEVWIHYWCGSGSGSamber	4	0.00011
ORF 586	MQITVWVIHCCGSGSGSamber	4	0.00011
ORF 587	MHRLIIRTWIWLCGSGSGSamber	4	0.00011
ORF 588	MVSEILIVWWSCGSGSGSamber	4	0.00011
ORF 589	MPRITWLVLYCGSGSGSamber	4	0.00011
ORF 590	MQTVLVIVTKCGSGSGSamber	4	0.00011
ORF 591	MTVRITVWLHCGSGSGSamber	4	0.00011
ORF 592	MWLIRIQTLLIVCGSGSGSamber	4	0.00011
ORF 593	MVIALWFLCGSGSGSamber	4	0.00011
ORF 594	MLHLFELWLFVLCGSGSGSamber	4	0.00011
ORF 595	MVDFKWTLMVVCGSGSGSamber	4	0.00011
ORF 596	MWSLVILWYEWSCGSGSGSamber	4	0.00011
ORF 597	MGTLMLFISWCCGSGSGSamber	4	0.00011
ORF 598	MSTLIILIKWSCGSGSGSamber	4	0.00011
ORF 599	MTRLVITLWVSCGSGSGSamber	4	0.00011
ORF 600	MTPWMLVILIVCGSGSGSamber	4	0.00011
ORF 601	MQPYYWLISVWSFCGSGSGSamber	4	0.00011
ORF 602	MVTRYIMWVSVTCGSGSGSamber	4	0.00011
ORF 603	MTPWFQLVLLLNCGSGSGSamber	4	0.00011
ORF 604	MWLISVRFLDCGSGSGSamber	4	0.00011
ORF 605	MHLTVIWLLTVCGSGSGSamber	4	0.00011
ORF 606	MVYLQIEITLRCGSGSGSamber	4	0.00011
ORF 607	MRAWLIVIHVCGSGSGSamber	4	0.00011
ORF 608	MPWILVVFIWCGSGSGSamber	4	0.00011
ORF 609	MGLTLRRRYTYGSGSGSamber	4	0.00011
ORF 610	MRQRQRQLGRGAETVLFKKEIYICGSGSGSamber	4	0.00011
ORF 611	MQIVQFQVLVVYCGSGSGSamber	4	0.00011
ORF 612	MFYVEIEILLVLCGSGSGSamber	4	0.00011
ORF 613	MQTVIVLVSCGSGSGSamber	4	0.00011
ORF 614	MQLTWYIWVTCGSGSGSamber	4	0.00011
ORF 615	MSVEVWIMLYCCGSGSGSamber	4	0.00011
ORF 616	MTMVWIMHVKCGSGSGSamber	4	0.00011
ORF 617	MVTLVFRISWVCGSGSGSamber	4	0.00011
ORF 618	MQTWLMVVWCGSGSGSamber	4	0.00011
ORF 619	MATWTIILVHTFCGSGSGSamber	4	0.00011
ORF 620	MVKYRVLIWYCGSGSGSamber	4	0.00011
ORF 621	MIVIRIEVWTCGSGSGSamber	4	0.00011
ORF 622	MHVLIVRWRIRCGSGSGSamber	4	0.00011
ORF 623	MLTRLVVVLGYCGSGSGSamber	4	0.00011
ORF 624	MSVEILIRLFYCGSGSGSamber	4	0.00011
ORF 625	MRDHHYRHPKYCGSGSGSamber	4	0.00011
ORF 626	MQTWTFSWWLICGSGSGSamber	4	0.00011
ORF 627	MTSWILVVKVACGSGSGSamber	4	0.00011
ORF 628	MVQLVLWLEVICGSGSGSamber	4	0.00011
ORF 629	MCYGLHIVLWWYCGSGSGSamber	4	0.00011
ORF 630	MFYRIGFWYPNYQSGSGSGSamber	4	0.00011
ORF 631	MQWYWLYWSLWCGSGSGSamber	4	0.00011
ORF 632	MMLWFILVVCGSGSGSamber	4	0.00011
ORF 633	MMTLVILAIHCGSGSGSamber	4	0.00011
ORF 634	MLWYQVQIWHCGSGSGSamber	4	0.00011
ORF 635	MPWTVMLVICGSGSGSamber	4	0.00011
ORF 636	MLVVTWYLVCGSGSGSamber	4	0.00011
ORF 637	MKWTWLVLVAWWCGSGSGSamber	4	0.00011
ORF 638	MLTVIVAMWWCCGSGSGSamber	4	0.00011
ORF 639	MWQITVEFLVCGSGSGSamber	4	0.00011
ORF 640	MLVVLLTWCGSGSGSamber	4	0.00011
ORF 641	MFYRIRFWYPNYQCGSGSGSamber	4	0.00011
ORF 642	MLVLVRVFVQCGSGSGSamber	4	0.00011
ORF 643	MLEVVTWWLLVVCGSGSGSamber	4	0.00011
ORF 644	MIVIVYLQITCGSGSGSamber	4	0.00011
ORF 645	MPEVLVQITLYLCGSGSGSamber	4	0.00011
ORF 646	MQIVWVFHATLCGSGSGSamber	4	0.00011
ORF 647	MRTTYWVVIVQCGSGSGSamber	4	0.00011
ORF 648	MLTIVFVTWSSFCGSGSGSamber	4	0.00011
ORF 649	MPWYSIMLCFCGSGSGSamber	4	0.00011
ORF 650	MAQMWVLIALCGSGSGSamber	4	0.00011
ORF 651	MLEYLRLVILISCGSGSGSamber	4	0.00011
ORF 652	MPWTLQILVLSCGSGSGSamber	4	0.00011
ORF 653	MWVRFLIQLYVCGSGSGSamber	4	0.00011
ORF 654	MQRLWYLMVVRCGSGSGSamber	4	0.00011
ORF 655	MTLTVILAWSCGSGSGSamber	4	0.00011
ORF 656	MVIKVSLRLVLICGSGSGSamber	4	0.00011
ORF 657	MFYRIGFWYPNYQCGSGSDSamber	4	0.00011
ORF 658	MQIHLILVLWCGSGSGSamber	4	0.00011
ORF 659	MPWYLLTMYLRCGSGSGSamber	4	0.00011
ORF 660	MTMVLVLFWYCGSGSGSamber	4	0.00011
ORF 661	MRLTWLISVWFCGSGSGSamber	4	0.00011
ORF 662	MDTLVLISIWLCGSGSGSamber	4	0.00011
ORF 663	MLWIRITLTVCGSGSGSamber	4	0.00011
ORF 664	MLIVTRVQFLVYCGSGSGSamber	4	0.00011
ORF 665	MRMQITLWIRCGSGSGSamber	4	0.00011
ORF 666	MQEVLYVLYWSCGSGSGSamber	4	0.00011
ORF 667	MTIVVIRLNVVYCGSGSGSamber	4	0.00011
ORF 668	MFYRIGFWYPNCQCGSGSGSamber	4	0.00011
ORF 669	MHLTTWALVIVTCGSGSGSamber	4	0.00011
ORF 670	MLVFRITWFSCGSGSGSamber	4	0.00011
ORF 671	MTQIWVLWVLCGSGSGSamber	4	0.00011
ORF 672	MVQLVILVYSCGSGSGSamber	4	0.00011
ORF 673	MHLWIQISWFVCGSGSGSamber	4	0.00011
ORF 674	MVTILVHIRNCGSGSGSamber	4	0.00011
ORF 675	MLVLVRVTWYCGSGSGSamber	4	0.00011
ORF 676	MQPWYMLLIMQCGSGSGSamber	4	0.00011
ORF 677	MTLWLCWLWLIVCGSGSGSamber	4	0.00011
ORF 678	MKPSSFWIYVICCGSGSGSamber	4	0.00011
ORF 679	MWRIEVLLWVCGSGSGSamber	4	0.00011
ORF 680	MRITLILVHSCGSGSGSamber	4	0.00011
ORF 681	MQILVIRLSVWCGSGSGSamber	4	0.00011
ORF 682	MLHVQITLLIVWCGSGSGSamber	4	0.00011
ORF 683	MWWIVTYVWWSCGSGSGSamber	4	0.00011
ORF 684	MVEVKVTWWLHWYCGSGSGSamber	4	0.00011
ORF 685	MLVILWWSCTFCGSGSGSamber	4	0.00011
ORF 686	MCQLVWLWLTLCGSGSGSamber	3	8e-05
ORF 687	MSVIWIEVWIRCGSGSGSamber	3	8e-05
ORF 688	MGMQWLVLCLILCGSGSGSamber	3	8e-05
ORF 689	MQYALIVLQCACGSGSGSamber	3	8e-05
ORF 690	MIRVRFVQIVVWCGSGSGSamber	3	8e-05
ORF 691	MIVWMRFDLWLCGSGSGSamber	3	8e-05
ORF 692	MIVKIRLIVETCGSGSGSamber	3	8e-05
ORF 693	MHWYLVIVTKCGSGSGSamber	3	8e-05
ORF 694	MARWLIWLSMCGSGSGSamber	3	8e-05
ORF 695	MAMVILVRVRYICGSGSGSamber	3	8e-05
ORF 696	MAWTVMVIRFRCGSGSGSamber	3	8e-05
ORF 697	MQISVTVLIWYARCGSGSGSamber	3	8e-05
ORF 698	MLVLISWSWLCGSGSGSamber	3	8e-05
ORF 699	MPWCGRLVLVIVCGSGSGSamber	3	8e-05
ORF 700	MRVQLLFWFFVCCGSGSGSamber	3	8e-05
ORF 701	MIAWYTYRLWYCGSGSGSamber	3	8e-05
ORF 702	MRYWFTVSVELCGSGSGSamber	3	8e-05
ORF 703	MAWILVLVCTCGSGSGSamber	3	8e-05
ORF 704	MRRVNFKKEIYICGSGSGSamber	3	8e-05
ORF 705	MGSITVLITIWLCGSGSGSamber	3	8e-05
ORF 706	MQIWLTIYFASQCGSGSGSamber	3	8e-05
ORF 707	MQRVYWTLVLCGSGSGSamber	3	8e-05
ORF 708	MTTVVIVSYYWCGSGSGSamber	3	8e-05
ORF 709	MVEYVVYVCWCGSGSGSamber	3	8e-05
ORF 710	MRLRISIVWFCGSGSGSamber	3	8e-05
ORF 711	MVILIKVFSTVVCGSGSGSamber	3	8e-05
ORF 712	MLQIWLIYLTDCGSGSGSamber	3	8e-05
ORF 713	MWLVIIEAWSCGSGSGSamber	3	8e-05
ORF 714	MSTITIVVWCVLCGSGSGSamber	3	8e-05
ORF 715	MLVLIWSYVMTCGSGSGSamber	3	8e-05
ORF 716	MRLVLVVSMSCGSGSGSamber	3	8e-05
ORF 717	MIDTLIVWLISCGSGSGSamber	3	8e-05
ORF 718	MWLIILRWVLQCGSGSGSamber	3	8e-05
ORF 719	MRLKWYLVLAVTCGSGSGSamber	3	8e-05
ORF 720	MQVWIEILLVCGSGSGSamber	3	8e-05
ORF 721	MMARIRVTLWFCGSGSGSamber	3	8e-05
ORF 722	MWHTQVLISWTVCGSGSGSamber	3	8e-05
ORF 723	MHLWVLVLWNTCGSGSGSamber	3	8e-05
ORF 724	MVSVTVHLVWVCGSGSGSamber	3	8e-05
ORF 725	MEYQLSIRLILWCGSGSGSamber	3	8e-05
ORF 726	MTTRLILWVSVCGSGSGSamber	3	8e-05
ORF 727	MTTVIVMVLVCGSGSGSamber	3	8e-05
ORF 728	MTSWTSVQIWIICGSGSGSamber	3	8e-05
ORF 729	MTWHIVITVTCGSGSGSamber	3	8e-05
ORF 730	MVTWILTILVCGSGSGSamber	3	8e-05
ORF 731	MNWPAGSWGWKRCGSGSGSamber	3	8e-05
ORF 732	MKARWLITLKIVCGSGSGSamber	3	8e-05
ORF 733	MQTRQIWLILVLCGSGSGSamber	3	8e-05
ORF 734	MRIEYWVRIWICGSGSGSamber	3	8e-05
ORF 735	MWQITLEVYCGSGSGSamber	3	8e-05
ORF 736	MEQFSIILVVSCGSGSGSamber	3	8e-05
ORF 737	MIWLQISVWMTCGSGSGSamber	3	8e-05
ORF 738	MRQRQRQLFKKEIYICGSGSGSamber	3	8e-05
ORF 739	MQDVIRLWLIVVCGSGSGSamber	3	8e-05
ORF 740	MFDVWVLILVSCGSGSGSamber	3	8e-05
ORF 741	MWLIILRTQIRCGSGSGSamber	3	8e-05
ORF 742	MAWLIVWQTTACGSGSGSamber	3	8e-05
ORF 743	MWLTIEVVYTCGSGSGSamber	3	8e-05
ORF 744	MRVQFIVLVCCGSGSGSamber	3	8e-05
ORF 745	MFYRIGIWYPNYQCGSGSGSamber	3	8e-05
ORF 746	MTVITIVWAYCGSGSGSamber	3	8e-05
ORF 747	MEFTLTMVVYCGSGSGSamber	3	8e-05
ORF 748	MAFRLIWVWCGSGSGSamber	3	8e-05
ORF 749	MAPVVILLVVCGSGSGSamber	3	8e-05
ORF 750	MVTQWWILFLLCGSGSGSamber	3	8e-05
ORF 751	MRQRQRQFKKEIYICGSGSGSamber	3	8e-05
ORF 752	MPWVILAFWLCCGSGSGSamber	3	8e-05
ORF 753	MIADTWWILVYRCGSGSGSamber	3	8e-05
ORF 754	MQIVWIVTWICGSGSGSamber	3	8e-05
ORF 755	MASLIYMVWVCGSGSGSamber	3	8e-05
ORF 756	MPWIVLVLLHCGSGSGSamber	3	8e-05
ORF 757	MLVRLTWLIICGSGSGSamber	3	8e-05
ORF 758	MRITWILLIGHCGSGSGSamber	3	8e-05
ORF 759	MRLVFVLILHCGSGSGSamber	3	8e-05
ORF 760	MQFDWLLVLWATCGSGSGSamber	3	8e-05
ORF 761	MDSVLISLVWICGSGSGSamber	3	8e-05
ORF 762	MYWLWYVLVHCGSGSGSamber	3	8e-05
ORF 763	MQIVWIKIHLCGSGSGSamber	3	8e-05
ORF 764	MEYWLTVFWYCGSGSGSamber	3	8e-05
ORF 765	MQLWFVVCLTFCGSGSGSamber	3	8e-05
ORF 766	MQWYVLVVLYDCGSGSGSamber	3	8e-05
ORF 767	MPTFTVWIVLLCGSGSGSamber	3	8e-05
ORF 768	MVRVIQLSLYRRCGSGSGSamber	3	8e-05
ORF 769	MFYRIGFWCPNYQCGSGSGSamber	3	8e-05
ORF 770	MIEILVHIVQFCGSGSGSamber	3	8e-05
ORF 771	MARLLIISVLFVCGSGSGSamber	3	8e-05
ORF 772	MTVWIVIEFWCGSGSGSamber	3	8e-05
ORF 773	MTWGITVTVWLCGSGSGSamber	3	8e-05
ORF 774	MSEWVLVIQVFCGSGSGSamber	3	8e-05
ORF 775	MHWLILIALCTCGSGSGSamber	3	8e-05
ORF 776	MTVTWLLVITCGSGSGSamber	3	8e-05
ORF 777	MHDRLIIVVWCGSGSGSamber	3	8e-05
ORF 778	MNSVDVIIILCGSGSGSamber	3	8e-05
ORF 779	MVWWIQWTFMVGCGSGSGSamber	3	8e-05
ORF 780	MRRLIVVIYVCGSGSGSamber	3	8e-05
ORF 781	MTPLIILWIACGSGSGSamber	3	8e-05
ORF 782	MRPVIRLTIIVCGSGSGSamber	3	8e-05
ORF 783	MQIKLKIVLRWCGSGSGSamber	3	8e-05
ORF 784	MIEYVQIRVILCGSGSGSamber	3	8e-05
ORF 785	MFAIRVRLWWCGSGSGSamber	3	8e-05
ORF 786	MQTTWVLIMLECGSGSGSamber	3	8e-05
ORF 787	MGKSHLVVLVIRCGSGSGSamber	3	8e-05
ORF 788	MTVIWVTWWYQCGSGSGSamber	3	8e-05
ORF 789	MGTAIVIELLICGSGSGSamber	3	8e-05
ORF 790	MPSTWWLIVLCGSGSGSamber	3	8e-05
ORF 791	MWPIVLWFAWSCCGSGSGSamber	3	8e-05
ORF 792	MKITLVLILYSCGSGSGSamber	3	8e-05
ORF 793	MDWILLQLVSWSCGSGSGSamber	3	8e-05
ORF 794	MHVVTLWIQWCGSGSGSamber	3	8e-05
ORF 795	MAPNTDTCGSGSGSamber	3	8e-05
ORF 796	MWVLTVRLTNWYCGSGSGSamber	3	8e-05
ORF 797	MPWYLVISWLNCGSGSGSamber	3	8e-05
ORF 798	MHVIWVHWTVHCGSGSGSamber	3	8e-05
ORF 799	MPRWIEITVMLCGSGSGSamber	3	8e-05
ORF 800	MTLLVLVTVICGSGSGSamber	3	8e-05
ORF 801	MLWTSVVEIMFYCGSGSGSamber	3	8e-05
ORF 802	MIRLIITQTMVDCGSGSGSamber	3	8e-05
ORF 803	MFSRIGFWYPNYQCGSGSGSamber	3	8e-05
ORF 804	MRLIIVLSTRYCGSGSGSamber	3	8e-05
ORF 805	MTQVLVLVITMPCGSGSGSamber	3	8e-05
ORF 806	MWIVQLEWVFRCGSGSGSamber	3	8e-05
ORF 807	MVSLVLVFLWSCGSGSGSamber	3	8e-05
ORF 808	MVEVLILLSDCGSGSGSamber	3	8e-05
ORF 809	MFALWWSLFVVCCGSGSGSamber	3	8e-05
ORF 810	MAYYWSLWVLIRCGSGSGSamber	3	8e-05
ORF 811	MTVLSITIIWACGSGSGSamber	3	8e-05
ORF 812	MFWSFVVEVVYACGSGSGSamber	3	8e-05
ORF 813	MSQWLIVWMMCGSGSGSamber	3	8e-05
ORF 814	MMLWWKVIVLVCGSGSGSamber	3	8e-05
ORF 815	MVTLVIKWAIICGSGSGSamber	3	8e-05
ORF 816	MRWTVLVVKWCGSGSGSamber	3	8e-05
ORF 817	MASRHLVILWLCCGSGSGSamber	3	8e-05
ORF 818	MASCGLVIVVMCGSGSGSamber	3	8e-05
ORF 819	MLWVLVNWLLICGSGSGSamber	3	8e-05
ORF 820	MQITYVMVTVFCGSGSGSamber	3	8e-05
ORF 821	MWKIVVSWYWCGSGSGSamber	3	8e-05
ORF 822	MTLIEYWWLVLCGSGSGSamber	3	8e-05
ORF 823	MQVQIVLVFGCGSGSGSamber	3	8e-05
ORF 824	MRHHWVLVISLCGSGSGSamber	3	8e-05
ORF 825	MFQIRIHWYLVTCGSGSGSamber	3	8e-05
ORF 826	MPWTVRIQLLLVCGSGSGSamber	3	8e-05
ORF 827	MLWVRIQVYLCGSGSGSamber	3	8e-05
ORF 828	MPWCLVILWYCGSGSGSamber	3	8e-05
ORF 829	MHRIKIWYSLVLTCGSGSGSamber	3	8e-05
ORF 830	MLVRIQVRVLVSCGSGSGSamber	3	8e-05
ORF 831	MAYEVFVLWSCGSGSGSamber	3	8e-05
ORF 832	MVRELIITVFVYCGSGSGSamber	3	8e-05
ORF 833	MLEIQLEIWVECCGSGSGSamber	3	8e-05
ORF 834	MESCRYRQVLQLCGSGSGSamber	3	8e-05
ORF 835	MQIRIRITVSCGSGSGSamber	3	8e-05
ORF 836	MTRFWVSVLIIECGSGSGSamber	3	8e-05
ORF 837	MFSQISITLLVMCGSGSGSamber	3	8e-05
ORF 838	MMRVVWLYLWCGSGSGSamber	3	8e-05
ORF 839	MHQVQIISLYWYCGSGSGSamber	3	8e-05
ORF 840	MTLWVTWVTWRCGSGSGSamber	3	8e-05
ORF 841	MNTWVISLYWACGSGSGSamber	3	8e-05
ORF 842	MVRWYLLVLTLTCGSGSGSamber	3	8e-05
ORF 843	MSWVTWYWYFWHCGSGSGSamber	3	8e-05
ORF 844	MTamberITVLILCGSGSGSamber	3	8e-05
ORF 845	MRIVVTVTVTCWCGSGSGSamber	3	8e-05
ORF 846	MRQRQRQLGRGAERIGRARLNSSHamber	3	8e-05
ORF 847	MISHTVWLWYWCGSGSGSamber	3	8e-05
ORF 848	MQWVLLIIHQCGSGSGSamber	3	8e-05
ORF 849	MVLYEIVILKWCGSGSGSamber	3	8e-05
ORF 850	MLQWYVCISWCLVCGSGSGSamber	3	8e-05
ORF 851	MQIVWWLHVLFCGSGSGSamber	3	8e-05
ORF 852	MITVIVLISRHWCGSGSGSamber	3	8e-05
ORF 853	MTQMWLVTITLYCGSGSGSamber	3	8e-05
ORF 854	MQYVIRLTFTWCGSGSGSamber	3	8e-05
ORF 855	MKWLIIRLICSCGSGSGSamber	3	8e-05
ORF 856	MWLITETLVWLCCGSGSGSamber	3	8e-05
ORF 857	MQVLIWLCWQCGSGSGSamber	3	8e-05
ORF 858	MWYIVISISTHRCGSGSGSamber	3	8e-05
ORF 859	MVLVVHIEYTRICGSGSGSamber	3	8e-05
ORF 860	MVRLAILVMICGSGSGSamber	3	8e-05
ORF 861	MSWYWIELLVCGSGSGSamber	3	8e-05
ORF 862	MDTWYVEVILCGSGSGSamber	3	8e-05
ORF 863	MFTWATFTWLIVCGSGSGSamber	3	8e-05
ORF 864	MRMTVLVLRLRCGSGSGSamber	3	8e-05
ORF 865	MRLIVWISITPCGSGSGSamber	3	8e-05
ORF 866	MIQQWIIVWFCGSGSGSamber	3	8e-05
ORF 867	MSVVILIMSTCGSGSGSamber	3	8e-05
ORF 868	MMAVLVSWYLACGSGSGSamber	3	8e-05
ORF 869	MFYRIGFWYPNYQCGSGIGSamber	3	8e-05
ORF 870	MDATWYYVWFEVYCGSGSGSamber	3	8e-05
ORF 871	MVTFVWVAWSCGSGSGSamber	3	8e-05
ORF 872	MQIVVQVSVYACGSGSGSamber	3	8e-05
ORF 873	MQIRWYIWYELVCGSGSGSamber	3	8e-05
ORF 874	MWITVRITVWYCGSGSGSamber	3	8e-05
ORF 875	MFLALLVVVSRWCGSGSGSamber	3	8e-05
ORF 876	MWWISIVLYRHFCGSGSGSamber	3	8e-05
ORF 877	MVEFLVKLWFGHCGSGSGSamber	3	8e-05
ORF 878	MLVVIWLWSFCGSGSGSamber	3	8e-05
ORF 879	MRLTVMRITVTICGSGSGSamber	3	8e-05
ORF 880	MSAWILAWISCGSGSGSamber	3	8e-05
ORF 881	MRLMVTVLWLCGSGSGSamber	3	8e-05
ORF 882	MPDFTLVIRLWCGSGSGSamber	3	8e-05
ORF 883	MRIWLYIAWSCGSGSGSamber	3	8e-05
ORF 884	MSIIAVFVLWWTCGSGSGSamber	3	8e-05
ORF 885	MLVITISWYLTSCGSGSGSamber	3	8e-05
ORF 886	MAVHVIVTIQYCGSGSGSamber	3	8e-05
ORF 887	MYVYTIALWICGSGSGSamber	3	8e-05
ORF 888	MSVEVWVLLICGSGSGSamber	3	8e-05
ORF 889	MMYEISIVLTVWCGSGSGSamber	3	8e-05
ORF 890	MFYRIGFWHPNYQCGSGSGSamber	3	8e-05
ORF 891	MGTLTIYVVLVCGSGSGSamber	3	8e-05
ORF 892	MIEVWLIHWRCGSGSGSamber	3	8e-05
ORF 893	MRITVVVYTIRFCGSGSGSamber	3	8e-05
ORF 894	MLVHLIWIQALCGSGSGSamber	3	8e-05
ORF 895	MATIIVWMYSCGSGSGSamber	3	8e-05
ORF 896	MPDSEVWLIVVMCGSGSGSamber	3	8e-05
ORF 897	MMALILYWFCGSGSGSamber	3	8e-05
ORF 898	MVEILVVIMSCCGSGSGSamber	3	8e-05
ORF 899	MPNGWFLLWIAWCGSGSGSamber	3	8e-05
ORF 900	MLITVHVRLMCGSGSGSamber	3	8e-05
ORF 901	MQMTILVLTLMCGSGSGSamber	3	8e-05
ORF 902	MQLVHVLILSCGSGSGSamber	3	8e-05
ORF 903	MVTWLIRITFAVCGSGSGSamber	3	8e-05
ORF 904	MSTVHWFYLLLECGSGSGSamber	3	8e-05
ORF 905	MITLYVLWYPCGSGSGSamber	3	8e-05
ORF 906	MVDIWLWWITVCGSGSGSamber	3	8e-05
ORF 907	MLWSIHVVIWTVCGSGSGSamber	3	8e-05
ORF 908	MQITLYYALLLTCGSGSGSamber	3	8e-05
ORF 909	MRQRQRQRQRRYTYAAAAAAAAAEIYICGSGSGSamber	3	8e-05
ORF 910	MNLWIIKLWYCGSGSGSamber	3	8e-05
ORF 911	MSNDYRDHKYKVCGSGSGSamber	3	8e-05
ORF 912	MWITRIKITVICGSGSGSamber	3	8e-05
ORF 913	MQTWRITLIVLHCGSGSGSamber	3	8e-05
ORF 914	MFNRIGFWYPNYQCGSGSGSamber	3	8e-05
ORF 915	MTQIWLLLWSVECGSGSGSamber	3	8e-05
ORF 916	MLLVEIQITYCGSGSGSamber	3	8e-05
ORF 917	MQIWVLLLQNCGSGSGSamber	3	8e-05
ORF 918	MRTYVLVWFCGSGSGSamber	3	8e-05
ORF 919	MLWIRLSVRTCGSGSGSamber	3	8e-05
ORF 920	MRVLIIWYESCGSGSGSamber	3	8e-05
ORF 921	MLIVVTWTSRWCGSGSGSamber	3	8e-05
ORF 922	MPWLISILIICGSGSGSamber	3	8e-05
ORF 923	MVTLVIQWSCGSGSGSamber	3	8e-05
ORF 924	MNRLIVLLMHCGSGSGSamber	3	8e-05
ORF 925	MTQIRIFVWFCGSGSGSamber	3	8e-05
ORF 926	MQITLKIVFSVCGSGSGSamber	3	8e-05
ORF 927	MAHWVHILLVSWCGSGSGSamber	3	8e-05
ORF 928	MWLMEIVIVYSCGSGSGSamber	3	8e-05
ORF 929	MVHAFWIWLLYCGSGSGSamber	3	8e-05
ORF 930	MLVFKARWTWYCGSGSGSamber	3	8e-05
ORF 931	MTLTMWIATFWCGSGSGSamber	3	8e-05
ORF 932	MWTMWVQFLAWCGSGSGSamber	3	8e-05
ORF 933	MAIVLWWISARLQCGSGSGSamber	3	8e-05
ORF 934	MIVRIELWFSPCGSGSGSamber	3	8e-05
ORF 935	MPMTVEIVWITWCGSGSGSamber	3	8e-05
ORF 936	MKYRLIITLYCGSGSGSamber	3	8e-05
ORF 937	MRMTWLIQIRIWCGSGSGSamber	3	8e-05
ORF 938	MRQEYFAILLYLCGSGSGSamber	3	8e-05
ORF 939	MVILIVVVCGSGSGSamber	3	8e-05
ORF 940	MLLYRVVICFCGSGSGSamber	3	8e-05
ORF 941	MPWSMIWMQLYCGSGSGSamber	3	8e-05
ORF 942	MQIRVFEVRIFVCGSGSGSamber	3	8e-05
ORF 943	MEARTVLVIIRYCGSGSGSamber	3	8e-05
ORF 944	MQSSWFYLVICGSGSGSamber	3	8e-05
ORF 945	MIMVRVLIWSCGSGSGSamber	3	8e-05
ORF 946	MPYALWILVACGSGSGSamber	3	8e-05
ORF 947	MWRIVLIRLHVCGSGSGSamber	3	8e-05
ORF 948	MAQIMVLAFWCGSGSGSamber	3	8e-05
ORF 949	MPWRYWIVMSCGSGSGSamber	3	8e-05
ORF 950	MPVMIVLVVICGSGSGSamber	3	8e-05
ORF 951	MVTWLITVLTWCGSGSGSamber	3	8e-05
ORF 952	MVESSWITLWVYCGSGSGSamber	3	8e-05
ORF 953	MPWTTWITVVIACGSGSGSamber	3	8e-05
ORF 954	MQVVVLCWLPCGSGSGSamber	3	8e-05
ORF 955	MTRLLVWISWCGSGSGSamber	3	8e-05
ORF 956	MLWYFWLLAVCGSGSGSamber	3	8e-05
ORF 957	MMWVISVRITLTCGSGSGSamber	3	8e-05
ORF 958	MLRLIITVTVYCGSGSGSamber	3	8e-05
ORF 959	MQHLWVLTWYFCGSGSGSamber	3	8e-05
ORF 960	MWILQRYWLKVWYCGSGSGSamber	3	8e-05
ORF 961	MTVHTIWVVLCGSGSGSamber	3	8e-05
ORF 962	MQHYIVWVLVSCGSGSGSamber	3	8e-05
ORF 963	MITVDLWIQVMCGSGSGSamber	3	8e-05
ORF 964	MRLITWIVMVTCGSGSGSamber	3	8e-05
ORF 965	MQIMVWISLMCGSGSGSamber	3	8e-05
ORF 966	MAIVHIWVYHWTCGSGSGSamber	3	8e-05
ORF 967	MRLIVLRISWMCGSGSGSamber	3	8e-05
ORF 968	MPWSIWWLWLSWCGSGSGSamber	3	8e-05
ORF 969	MITVLIITLYTCGSGSGSamber	3	8e-05
ORF 970	MTWLIWLCYDCGSGSGSamber	3	8e-05
ORF 971	MDRLIILLVYCGSGSGSamber	3	8e-05
ORF 972	MWSIQVRYEWLLCGSGSGSamber	3	8e-05
ORF 973	MLIWQVSVRFYCGSGSGSamber	3	8e-05
ORF 974	MITVLVRLYACGSGSGSamber	3	8e-05
ORF 975	MMLTIVLTWSCGSGSGSamber	3	8e-05
ORF 976	MPWIVMVQTWTCGSGSGSamber	3	8e-05
ORF 977	MWLTVRVFLYLCCGSGSGSamber	3	8e-05
ORF 978	MWITLTIQIWISCGSGSGSamber	3	8e-05
ORF 979	MDPRNLGLCGSGSGSamber	3	8e-05
ORF 980	MLKVDIVIVISSCGSGSGSamber	3	8e-05
ORF 981	MLSIWLVILVCGSGSGSamber	3	8e-05
ORF 982	MVWTQIVWLLWCGSGSGSamber	3	8e-05
ORF 983	MTVRWYLMLCCGSGSGSamber	3	8e-05
ORF 984	MWTLVLSWNWCGSGSGSamber	3	8e-05
ORF 985	MVELYFAHWLISCGSGSGSamber	3	8e-05
ORF 986	MVRVSIELWFCGSGSGSamber	3	8e-05
ORF 987	MLRVRLTFLFYCGSGSGSamber	3	8e-05
ORF 988	MHIEIARLWYWCGSGSGSamber	3	8e-05
ORF 989	MQVLIVLVRDCGSGSGSamber	3	8e-05
ORF 990	MVLVILVEARCGSGSGSamber	3	8e-05
ORF 991	MTVVQIRLVIVVDCGSGSGSamber	3	8e-05
ORF 992	MLISITVLWCCGSGSGSamber	3	8e-05
ORF 993	MVVEIVLVLRCGSGSGSamber	3	8e-05
ORF 994	MRTRAWLVIIVCGSGSGSamber	3	8e-05
ORF 995	MHRLILFVLTCGSGSGSamber	3	8e-05
ORF 996	MRVQYWILALVCGSGSGSamber	3	8e-05
ORF 997	MRLHWEITVWLCGSGSGSamber	3	8e-05
ORF 998	MWLILLEYWWVCGSGSGSamber	3	8e-05
ORF 999	MKLWIVLILCWYCGSGSGSamber	3	8e-05
ORF 1000	MYVFLLVISTCGSGSGSamber	3	8e-05
ORF 1001	MAVWLIWYHACLCGSGSGSamber	3	8e-05
ORF 1002	MQHVLIRVTWLMSCGSGSGSamber	3	8e-05
ORF 1003	MFHRIGFWYPNYQCGSGSGSamber	3	8e-05
ORF 1004	MYWRLMISLVTCGSGSGSamber	3	8e-05
ORF 1005	MARLIIIRLTCGSGSGSamber	3	8e-05
ORF 1006	MQTLYWVVWTCGSGSGSamber	3	8e-05
ORF 1007	MTTVKVYWYWSCGSGSGSamber	3	8e-05
ORF 1008	MANWHLTIWFCGSGSGSamber	3	8e-05
ORF 1009	MTIWTLRVLWLICGSGSGSamber	3	8e-05
ORF 1010	MVQIIVTWLTLCGSGSGSamber	3	8e-05
ORF 1011	MWVVKISITLCGSGSGSamber	3	8e-05
ORF 1012	MQHSVLILVLCGSGSGSamber	3	8e-05
ORF 1013	MLVHYLVIVVCGSGSGSamber	3	8e-05
ORF 1014	MTTWYFLFALLCGSGSGSamber	3	8e-05
ORF 1015	MAIRVVVWLHLCGSGSGSamber	3	8e-05
ORF 1016	MQQWVVIVAVCGSGSGSamber	3	8e-05
ORF 1017	MWAWYSFWLIALCGSGSGSamber	3	8e-05
ORF 1018	MQWHLRLIVITCGSGSGSamber	3	8e-05
ORF 1019	MTVVWHYWAVWCGSGSGSamber	3	8e-05
ORF 1020	MLTLLISVTWSCGSGSGSamber	3	8e-05
ORF 1021	MQRWTVLILLSLCGSGSGSamber	3	8e-05
ORF 1022	MAQIVWVLLLSCGSGSGSamber	3	8e-05
ORF 1023	MQWTVILLLWNCGSGSGSamber	3	8e-05
ORF 1024	MVDILILMTLYCGSGSGSamber	3	8e-05
ORF 1025	MQPWMIVVTLEYCGSGSGSamber	3	8e-05
ORF 1026	MTSLVLILVGCGSGSGSamber	3	8e-05
ORF 1027	MPWALVWVLTHCGSGSGSamber	3	8e-05
ORF 1028	MATQLIVMHWWICGSGSGSamber	3	8e-05
ORF 1029	MQWYWYVFWSLCGSGSGSamber	3	8e-05
ORF 1030	MLIEVWLIDLLCGSGSGSamber	3	8e-05
ORF 1031	MIRLVWSYWLCGSGSGSamber	3	8e-05
ORF 1032	MLDWTMIVMVCGSGSGSamber	3	8e-05
ORF 1033	MRTWWIAILVLCGSGSGSamber	3	8e-05
ORF 1034	MLISVVLFWSDCGSGSGSamber	3	8e-05
ORF 1035	MTRLMTLLVCVCGSGSGSamber	3	8e-05
ORF 1036	MVELLMSWSVLICGSGSGSamber	3	8e-05
ORF 1037	MVYVVIQLWSTCGSGSGSamber	3	8e-05
ORF 1038	MFYRIGFWYPNYQCDSGSGSamber	3	8e-05
ORF 1039	MQIRITLVFDYCGSGSGSamber	3	8e-05
ORF 1040	MPWTWVLLVICGSGSGSamber	3	8e-05
ORF 1041	MSVMVIVTVWCGSGSGSamber	3	8e-05
ORF 1042	MRVMVITFTYVCGSGSGSamber	3	8e-05
ORF 1043	MNWTWWFVLTVVCGSGSGSamber	3	8e-05
ORF 1044	MQITVWWLWVCGSGSGSamber	3	8e-05
ORF 1045	MMLLWFSWIRLCGSGSGSamber	3	8e-05
ORF 1046	MATWIHYVLWEICGSGSGSamber	3	8e-05
ORF 1047	MTTRTWWFLVVCGSGSGSamber	3	8e-05
ORF 1048	MLTWLFMIVSWSCGSGSGSamber	3	8e-05
ORF 1049	MQIHVQIWFVSCGSGSGSamber	3	8e-05
ORF 1050	MLRVISWTLLCGSGSGSamber	3	8e-05
ORF 1051	MITLIMWYSWCGSGSGSamber	3	8e-05
ORF 1052	MLTVLIVTVLCGSGSGSamber	3	8e-05
ORF 1053	MSITWFQLWYQCGSGSGSamber	3	8e-05
ORF 1054	MLVLVIRIWRCGSGSGSamber	3	8e-05
ORF 1055	MVTWYWQIEWSCCGSGSGSamber	3	8e-05
ORF 1056	MWVLRRWILVWLCGSGSGSamber	3	8e-05
ORF 1057	MLWIRIVLQMSCGSGSGSamber	3	8e-05
ORF 1058	MCQIKWVVILLACGSGSGSamber	3	8e-05
ORF 1059	MTLVLIQLHWFCGSGSGSamber	3	8e-05
ORF 1060	MMSITLTFLVVVCGSGSGSamber	3	8e-05
ORF 1061	MTTLTILVMLCGSGSGSamber	3	8e-05
ORF 1062	MCVLVIRWSWSCGSGSGSamber	3	8e-05
ORF 1063	MFWLIIAPLNHCGSGSGSamber	3	8e-05
ORF 1064	MQMVVLVICGSGSGSamber	3	8e-05
ORF 1065	MWLSITVHLVVTCGSGSGSamber	3	8e-05
ORF 1066	MVWMLIWVHYCGSGSGSamber	3	8e-05
ORF 1067	MVRVNVLVFRFNCGSGSGSamber	3	8e-05
ORF 1068	MASVDVIVIIWECGSGSGSamber	3	8e-05
ORF 1069	MFVLMIWLISCGSGSGSamber	3	8e-05
ORF 1070	MLVVQILALWCGSGSGSamber	3	8e-05
ORF 1071	MHLVLIVLTCGSGSGSamber	3	8e-05
ORF 1072	MLVMIQVLTICGSGSGSamber	3	8e-05
ORF 1073	MQITTLIILWTLCGSGSGSamber	3	8e-05
ORF 1074	MWITVLIFSTCGSGSGSamber	3	8e-05
ORF 1075	MRVYLISITWSCGSGSGSamber	3	8e-05
ORF 1076	MMTSLVLWIAWLCGSGSGSamber	3	8e-05
ORF 1077	MTTVVWLFCWCGSGSGSamber	3	8e-05
ORF 1078	MLTLRVLIISCGSGSGSamber	3	8e-05
ORF 1079	MISALIVLLYDCGSGSGSamber	3	8e-05
ORF 1080	MRPSLVVIITWCCGSGSGSamber	3	8e-05
ORF 1081	MQISILVTLVICGSGSGSamber	3	8e-05
ORF 1082	MLWYWMWEVTVRCGSGSGSamber	3	8e-05
ORF 1083	MTVLLVIVTVICGSGSGSamber	3	8e-05
ORF 1084	MRLIIVTWIRYSCGSGSGSamber	3	8e-05
ORF 1085	MWLIITWTPLRCGSGSGSamber	3	8e-05
ORF 1086	MFYRIGFWYPKYQCGSGSGSamber	3	8e-05
ORF 1087	MQIELFVLVQLCGSGSGSamber	3	8e-05
ORF 1088	MQQSEWIQVQIWFCGSGSGSamber	3	8e-05
ORF 1089	MTYHTWLLVICGSGSGSamber	3	8e-05
ORF 1090	MLWYITAIWLIRCGSGSGSamber	3	8e-05
ORF 1091	MVHRYFCGSGSGSamber	3	8e-05
ORF 1092	MKWYELWSWYWTCGSGSGSamber	3	8e-05
ORF 1093	MRDWYVVTWYYTCGSGSGSamber	3	8e-05
ORF 1094	MLWILMQIEWCGSGSGSamber	3	8e-05
ORF 1095	MRLWVIWSSVHCGSGSGSamber	3	8e-05
ORF 1096	MTHWVLIWLWLHCGSGSGSamber	3	8e-05
ORF 1097	MFYRIGFWYPNNQCGSGSGSamber	3	8e-05
ORF 1098	MQMVWLHFWWCGSGSGSamber	3	8e-05
ORF 1099	MAHLVLMVWLICGSGSGSamber	3	8e-05
ORF 1100	MVHVTQWVWLLMCGSGSGSamber	3	8e-05
ORF 1101	MVTVLVFLHLVCGSGSGSamber	3	8e-05
ORF 1102	MAWSITITLVISCGSGSGSamber	3	8e-05
ORF 1103	MLFDIQVLIMVSCGSGSGSamber	3	8e-05
ORF 1104	MQLTVLWIYTQWCGSGSGSamber	3	8e-05
ORF 1105	MLTIQITLVYVCGSGSGSamber	3	8e-05
ORF 1106	MRQKEIYICGSGSGSamber	3	8e-05
ORF 1107	MWLIILLTLCGSGSGSamber	3	8e-05
ORF 1108	MTAPWIRLLLLVVCGSGSGSamber	3	8e-05
ORF 1109	MVTEIALWLVYCGSGSGSamber	3	8e-05
ORF 1110	MVDVWIQFDSPDCGSGSGSamber	3	8e-05
ORF 1111	MPWASWYWVIVLLCGSGSGSamber	3	8e-05
ORF 1112	MARLIVHLFLCGSGSGSamber	3	8e-05
ORF 1113	MLWSITVVLSSCCGSGSGSamber	3	8e-05
ORF 1114	MVGLTWWLLMVHCGSGSGSamber	3	8e-05
ORF 1115	MRLIVLTSWYISCGSGSGSamber	3	8e-05
ORF 1116	MLQLISWYSWFLCGSGSGSamber	3	8e-05
ORF 1117	MAISIVQVRFWLCGSGSGSamber	3	8e-05
ORF 1118	MHVVWLIVWSCGSGSGSamber	3	8e-05
ORF 1119	MLYVEIWLISNCCGSGSGSamber	3	8e-05
ORF 1120	MLTRTVLIVWRCGSGSGSamber	3	8e-05
ORF 1121	MAIEVRLFLWIDCGSGSGSamber	3	8e-05
ORF 1122	MVQIRLMVCLWCGSGSGSamber	3	8e-05
ORF 1123	MVLVTFLAVYCGSGSGSamber	3	8e-05
ORF 1124	MWIELRITLLTTCGSGSGSamber	3	8e-05
ORF 1125	MQATILVVVWTCGSGSGSamber	3	8e-05
ORF 1126	MQVLWYWLMYCGSGSGSamber	3	8e-05
ORF 1127	MIGWLVSIRLYCGSGSGSamber	3	8e-05
ORF 1128	MVDYVTVRWTLVLCGSGSGSamber	3	8e-05
ORF 1129	MWLIALRLLYCGSGSGSamber	3	8e-05
ORF 1130	MRQRQRQQKEIYICGSGSGSamber	3	8e-05
ORF 1131	MLVHDYWLMLVLCGSGSGSamber	3	8e-05
ORF 1132	MMVDWQIMVTLKLCGSGSGSamber	3	8e-05
ORF 1133	MIQIQISLWFCGSGSGSamber	3	8e-05
ORF 1134	MIVLTVSWIRWSCGSGSGSamber	3	8e-05
ORF 1135	MWLITMVWAQSCGSGSGSamber	3	8e-05
ORF 1136	MQIDVILWVLCGSGSGSamber	3	8e-05
ORF 1137	MRLLWWWIAVWCDCGSGSGSamber	3	8e-05
ORF 1138	MHLVIVSLRWCGSGSGSamber	3	8e-05
ORF 1139	MMVLVLYCRSCGSGSGSamber	3	8e-05
ORF 1140	MQVLIWYWLTVLCGSGSGSamber	3	8e-05
ORF 1141	MQLPWFLIACLCGSGSGSamber	3	8e-05
ORF 1142	MFYRIGFWYPNYQCGSGGGSamber	3	8e-05
ORF 1143	MAMHVIVLIVCCGSGSGSamber	3	8e-05
ORF 1144	MWIDVTVLVLSCGSGSGSamber	3	8e-05
ORF 1145	MAQITVWLRLAACGSGSGSamber	3	8e-05
ORF 1146	MWIVSQHVLILVCGSGSGSamber	3	8e-05
ORF 1147	MPWSYISVTVSYCGSGSGSamber	3	8e-05
ORF 1148	MQIWYVTVRYCGSGSGSamber	3	8e-05
ORF 1149	MLVIEIWYVCGSGSGSamber	3	8e-05
ORF 1150	MVVIRVTWLNCGSGSGSamber	3	8e-05
ORF 1151	MTIRLIVWIALHCGSGSGSamber	3	8e-05
ORF 1152	MLTVRYSVTWCGSGSGSamber	3	8e-05
ORF 1153	MQITVIVMVQTCGSGSGSamber	3	8e-05
ORF 1154	MIALWVVIKIGCGSGSGSamber	3	8e-05
ORF 1155	MPWWIATLIICGSGSGSamber	3	8e-05
ORF 1156	MQIWVWTVCYCGSGSGSamber	3	8e-05
ORF 1157	MLTVWVTMYLYCGSGSGSamber	3	8e-05
ORF 1158	MWLISITIHPCGSGSGSamber	3	8e-05
ORF 1159	MHLVVLVMLTCGSGSGSamber	3	8e-05
ORF 1160	MWLISIALVAWCGSGSGSamber	3	8e-05
ORF 1161	MPRTLTIVWLICGSGSGSamber	3	8e-05
ORF 1162	MTRLYFTLWFCGSGSGSamber	3	8e-05
ORF 1163	MTARIMWLLIWCGSGSGSamber	3	8e-05
ORF 1164	MLEIHIVYWSCGSGSGSamber	3	8e-05
ORF 1165	MQWFVQVTVELFCGSGSGSamber	3	8e-05
ORF 1166	MARLIVVVLTCGSGSGSamber	3	8e-05
ORF 1167	MKWLIIVYRRWSCGSGSGSamber	3	8e-05
ORF 1168	MTVWILHLTWNCGSGSGSamber	3	8e-05
ORF 1169	MIAVQWYWMLSSCGSGSGSamber	3	8e-05
ORF 1170	MVETLIFAWIQVCGSGSGSamber	3	8e-05
ORF 1171	MWSLVLVWHLVVCGSGSGSamber	3	8e-05
ORF 1172	MQMLLVEVLWLFCGSGSGSamber	3	8e-05
ORF 1173	MLVLILTMSVCGSGSGSamber	3	8e-05
ORF 1174	MMTIVVLTWLCGSGSGSamber	3	8e-05
ORF 1175	MTWVISIRVTCGSGSGSamber	3	8e-05
ORF 1176	MIEIVVFTVHQCGSGSGSamber	3	8e-05
ORF 1177	MHLRLVLWFICGSGSGSamber	3	8e-05
ORF 1178	MWMAQLIWYVVTCGSGSGSamber	3	8e-05
ORF 1179	MVHRLVLVLWCGSGSGSamber	3	8e-05
ORF 1180	MWVLTLVVRYCGSGSGSamber	3	8e-05
ORF 1181	MLIRLKITLITCGSGSGSamber	3	8e-05
ORF 1182	MWAWHLMLIWLICGSGSGSamber	3	8e-05
ORF 1183	MRQRPNFKKEIYICGSGSGSamber	3	8e-05
ORF 1184	MWPWVLVLMQCGSGSGSamber	3	8e-05
ORF 1185	MQRKTLVVILLVDCGSGSGSamber	3	8e-05
ORF 1186	MFYRIGFWYPNYQCGCGSGSamber	3	8e-05
ORF 1187	MTWWQITIIEICGSGSGSamber	3	8e-05
ORF 1188	MQLWIRFYLYLCGSGSGSamber	3	8e-05
ORF 1189	MMLTVVILVHGHCGSGSGSamber	3	8e-05
ORF 1190	MPSFWFLVLYCGSGSGSamber	3	8e-05
ORF 1191	MLITRVWLIWSCGSGSGSamber	3	8e-05
ORF 1192	MTRLTYIMVYCGSGSGSamber	3	8e-05
ORF 1193	MWLVIQLIQISWCGSGSGSamber	3	8e-05
ORF 1194	MKRLIWVRLLICGSGSGSamber	3	8e-05
ORF 1195	MAQWTVVIVSVCGSGSGSamber	3	8e-05
ORF 1196	MVWTLWFIELLICGSGSGSamber	3	8e-05
ORF 1197	MPWKISLWLVLCGSGSGSamber	3	8e-05
ORF 1198	MPQLWIRVLIWFCGSGSGSamber	3	8e-05
ORF 1199	MVTITFLVQWSTCGSGSGSamber	3	8e-05
ORF 1200	MQWQYVWVTYVWCGSGSGSamber	3	8e-05
ORF 1201	MVDLVILWIWRCCGSGSGSamber	3	8e-05
ORF 1202	MFYRIGFWYPSYQCGSGSGSamber	3	8e-05
ORF 1203	MWLISVLRYWSCGSGSGSamber	3	8e-05
ORF 1204	MVLVIVMCGSGSGSamber	3	8e-05
ORF 1205	MTRPWILVLLNCGSGSGSamber	3	8e-05
ORF 1206	MQYLEMRLTLWVCGSGSGSamber	3	8e-05
ORF 1207	MWHVKVVIVYESCGSGSGSamber	3	8e-05
ORF 1208	MQMWYWVIWHCGSGSGSamber	3	8e-05
ORF 1209	MAIDIQLWFICGSGSGSamber	3	8e-05
ORF 1210	MIELWYWHVCWCGSGSGSamber	3	8e-05
ORF 1211	MRHAILLWIQWSRCGSGSGSamber	3	8e-05
ORF 1212	MRIVVEITLEVYCGSGSGSamber	3	8e-05
ORF 1213	MHLTVRVIIVCGSGSGSamber	3	8e-05
ORF 1214	MTGTLTVQLLIVCGSGSGSamber	3	8e-05
ORF 1215	MRETSWFILICGSGSGSamber	3	8e-05
ORF 1216	MLSWFWYWSFCGSGSGSamber	3	8e-05
ORF 1217	MHLIIRLWWYCGSGSGSamber	3	8e-05
ORF 1218	MAWYYVKIVTSCGSGSGSamber	3	8e-05
ORF 1219	MTLWYRIMVYCGSGSGSamber	3	8e-05
ORF 1220	MTYVVIEVFLGRCGSGSGSamber	3	8e-05
ORF 1221	MPRLIILVMVHKCGSGSGSamber	3	8e-05
ORF 1222	MILIIQLYRYCGSGSGSamber	3	8e-05
ORF 1223	MWQISLRSWFCGSGSGSamber	3	8e-05
ORF 1224	MRYEWVQIRLIICGSGSGSamber	3	8e-05
ORF 1225	MATWIILVQMTCGSGSGSamber	3	8e-05
ORF 1226	MCCWLISVLLCGSGSGSamber	3	8e-05
ORF 1227	MLIMRLVYGSCGSGSGSamber	3	8e-05
ORF 1228	MHRILVTVLIVTCGSGSGSamber	3	8e-05
ORF 1229	MPYQWVLYWCRVCGSGSGSamber	3	8e-05
ORF 1230	MFRVIIVVHRLCGSGSGSamber	3	8e-05
ORF 1231	MFYRIGFWFPNYQCGSGSGSamber	3	8e-05
ORF 1232	MWSIWLTVLVLCGSGSGSamber	3	8e-05
ORF 1233	MIAYWYVMKWCCGSGSGSamber	3	8e-05
ORF 1234	MRQRQRQLGRGRKRRKSTRLNSSHamber	3	8e-05
ORF 1235	MGIVLWVCWFLCCGSGSGSamber	3	8e-05
ORF 1236	MRQRQRQLGRGAENFKKEIYICGSGSGSamber	3	8e-05
ORF 1237	MLWITLISWCCGSGSGSamber	3	8e-05
ORF 1238	MQIQVLIVIDCGSGSGSamber	3	8e-05
ORF 1239	MQIRVLIYLYCGSGSGSamber	3	8e-05
ORF 1240	MQSQTWLVILVCGSGSGSamber	3	8e-05
ORF 1241	MTTIVQISVFWPCGSGSGSamber	3	8e-05
ORF 1242	MRTSDWFFALWYCGSGSGSamber	3	8e-05
ORF 1243	MTWLIVMHLTCGSGSGSamber	3	8e-05
ORF 1244	MELMVLIYICGSGSGSamber	3	8e-05
ORF 1245	MGTWTVVVQFTTCGSGSGSamber	3	8e-05
ORF 1246	MQIIMVHIRLCGSGSGSamber	3	8e-05
ORF 1247	MLESLIIIAWYSCGSGSGSamber	3	8e-05
ORF 1248	MQITLVVILPPFCGSGSGSamber	3	8e-05
ORF 1249	MTQIQISLWFCGSGSGSamber	3	8e-05
ORF 1250	MRQRQRVNFKKEIYICGSGSGSamber	3	8e-05
ORF 1251	MQIIEWVFTWDCGSGSGSamber	3	8e-05
ORF 1252	MIWASYWVLRIVCGSGSGSamber	3	8e-05
ORF 1253	MVIVLVAIHWLCGSGSGSamber	3	8e-05
ORF 1254	MVIVEISWYSSLCGSGSGSamber	3	8e-05
ORF 1255	MFYRIGFWYPNYQRGSGSGSamber	3	8e-05
ORF 1256	MSRNIVLIILVSCGSGSGSamber	3	8e-05
ORF 1257	MVQWFSVLILLCGSGSGSamber	3	8e-05
ORF 1258	MVEITVKLVLCGSGSGSamber	3	8e-05
ORF 1259	MWHVLIRLYVCGSGSGSamber	3	8e-05
ORF 1260	MMTTVIVWVWCGSGSGSamber	3	8e-05
ORF 1261	MTLWILIPVKCGSGSGSamber	3	8e-05
ORF 1262	MWIVSWTLIYCGSGSGSamber	3	8e-05
ORF 1263	MARLMYWIAISCGSGSGSamber	3	8e-05
ORF 1264	MPGFWLIVDMCGSGSGSamber	3	8e-05
ORF 1265	MPWSFELTVVICGSGSGSamber	3	8e-05
ORF 1266	MVSVEVLILTLDCGSGSGSamber	3	8e-05
ORF 1267	MFELYLWYSRYPCGSGSGSamber	3	8e-05
ORF 1268	MQTIVWLILMHLCGSGSGSamber	3	8e-05
ORF 1269	MVQIKVVMWSCGSGSGSamber	3	8e-05
ORF 1270	MQWVLLVWLGCGSGSGSamber	3	8e-05
ORF 1271	MVHVTIELFWCCGSGSGSamber	3	8e-05
ORF 1272	MWATWITVVYVCGSGSGSamber	3	8e-05
ORF 1273	MQDVQLWITWWACGSGSGSamber	3	8e-05
ORF 1274	MRDHHDFGPYCGSGSGSamber	3	8e-05
ORF 1275	MLQITYVLIVCGSGSGSamber	3	8e-05
ORF 1276	MQWVIVFVALSCGSGSGSamber	3	8e-05
ORF 1277	MVVLVYLGVHCGSGSGSamber	3	8e-05
ORF 1278	MVWFLTIEVSCCGSGSGSamber	3	8e-05
ORF 1279	MTLELVVLVTVCGSGSGSamber	3	8e-05
ORF 1280	MQRVQLWLLLCCGSGSGSamber	3	8e-05
ORF 1281	MQIMVLRYTLFSCGSGSGSamber	3	8e-05
ORF 1282	MWVDILLWISCGSGSGSamber	3	8e-05
ORF 1283	MHYEWVQIRLIICGSGSGSamber	3	8e-05
ORF 1284	MWSLILVMVVLCGSGSGSamber	3	8e-05
ORF 1285	MMWATWYVLLLRCGSGSGSamber	3	8e-05
ORF 1286	MRTVVWVYLLWSCGSGSGSamber	3	8e-05
ORF 1287	MRYYVNVVLWYSCGSGSGSamber	3	8e-05
ORF 1288	MTQIWMLVRILVCGSGSGSamber	3	8e-05
ORF 1289	MATPWSIVVLCGSGSGSamber	3	8e-05
ORF 1290	MVVIRLTILTDSCGSGSGSamber	3	8e-05
ORF 1291	MRQRQRQIYICGSGSGSamber	3	8e-05
ORF 1292	MVRWLVLILRCGSGSGSamber	3	8e-05
ORF 1293	MRYLVIEIELSWCGSGSGSamber	3	8e-05
ORF 1294	MVSAWTIMVIVSCGSGSGSamber	2	5e-05
ORF 1295	MFTITLIWLYCGSGSGSamber	2	5e-05
ORF 1296	MGMQAWIIVVTCGSSSGSamber	2	5e-05
ORF 1297	MSHRLVLVIWSCGSGSGSamber	2	5e-05
ORF 1298	MTLVIMYVAVTSCGSGSGSamber	2	5e-05
ORF 1299	MWLTTWYLLVYRCGSGSGSamber	2	5e-05
ORF 1300	MEVELIVWYWSCGSGSGSamber	2	5e-05
ORF 1301	MMLVVTWYCGSGSGSamber	2	5e-05
ORF 1302	MVLVYWLMRISCGSGSGSamber	2	5e-05
ORF 1303	MSVVWILWSYCGSGSGSamber	2	5e-05
ORF 1304	MVHTVLILFVFCGSGSGSamber	2	5e-05
ORF 1305	MRYTLVLWWRLCGSGSGSamber	2	5e-05
ORF 1306	MHQVTWLWFWYACGSGSGSamber	2	5e-05
ORF 1307	MVWTLVIKFSFCGSGSGSamber	2	5e-05
ORF 1308	MRLIVQVFLCGSGSGSamber	2	5e-05
ORF 1309	MHALWIILLWYACGSGSGSamber	2	5e-05
ORF 1310	MWQIMLTFMVCGSGSGSamber	2	5e-05
ORF 1311	MTLTIIVQWIACGSGSGSamber	2	5e-05
ORF 1312	MHVLIRLTILCGSGSGSamber	2	5e-05
ORF 1313	MAMVAYVIVTWCGSGSGSamber	2	5e-05
ORF 1314	MFYRIGFWYPNYamberCGSGSGSamber	2	5e-05
ORF 1315	MTWISLLLYCLCGSGSGSamber	2	5e-05
ORF 1316	MLHVEIWLISTNCGSGSGSamber	2	5e-05
ORF 1317	MQNLYVLVTWSMCGSGSGSamber	2	5e-05
ORF 1318	MVYAEVWLYLLCGSGSGSamber	2	5e-05
ORF 1319	MHDRLILVVAVTCGSGSGSamber	2	5e-05
ORF 1320	MATKLLVVMTWCGSGSGSamber	2	5e-05
ORF 1321	MTWIVRISILCCGSGSGSamber	2	5e-05
ORF 1322	MARLVIIRVAMCGSGSGSamber	2	5e-05
ORF 1323	MTWSVRSWILVICGSGSGSamber	2	5e-05
ORF 1324	MWQISWTIRWCGSGSGSamber	2	5e-05
ORF 1325	MFYEFALWYLWCGSGSGSamber	2	5e-05
ORF 1326	MSTVWLITLTPCGSGSGSamber	2	5e-05
ORF 1327	MVELVLVHYWQLCGSGSGSamber	2	5e-05
ORF 1328	MSVIKIVVLWSCGSGSGSamber	2	5e-05
ORF 1329	MCSWILAIWSCGSGSGSamber	2	5e-05
ORF 1330	MGYCRLMVIVVCGSGSGSamber	2	5e-05
ORF 1331	MERTTVWLVMVCGSGSGSamber	2	5e-05
ORF 1332	MVVLSIYWSSCCGSGSGSamber	2	5e-05
ORF 1333	MTRTWFLIFVCGSGSGSamber	2	5e-05
ORF 1334	MTVVVVFIPRCGSGSGSamber	2	5e-05
ORF 1335	MADWVLVLWTCGSGSGSamber	2	5e-05
ORF 1336	MLRLQFWLISVLCGSGSGSamber	2	5e-05
ORF 1337	MELVVLIYWSCGSGSGSamber	2	5e-05
ORF 1338	MVCTVIVLVRLYCGSGSGSamber	2	5e-05
ORF 1339	MYQWWLQWLVICGSGSGSamber	2	5e-05
ORF 1340	MQIEIFVLTFRCGSGSGSamber	2	5e-05
ORF 1341	MVEVQVYLIYCGSGSGSamber	2	5e-05
ORF 1342	MVWQIVYWEWFCGSGSGSamber	2	5e-05
ORF 1343	MWWTSWYICWFLCGSGSGSamber	2	5e-05
ORF 1344	MKYALVIVWVCGSGSGSamber	2	5e-05
ORF 1345	MTLTVLVLFVCGSGSGSamber	2	5e-05
ORF 1346	MHHWVLVLTISCGSGSGSamber	2	5e-05
ORF 1347	MVTWFTIWLECGSGSGSamber	2	5e-05
ORF 1348	MRYWLKLVVVLCCGSGSGSamber	2	5e-05
ORF 1349	MKWWLLELWYSCGSGSGSamber	2	5e-05
ORF 1350	MHLMWIRVVVCGSGSGSamber	2	5e-05
ORF 1351	MHLVLIWQLWICGSGSGSamber	2	5e-05
ORF 1352	MITVRWVLKSLRLCGSGSGSamber	2	5e-05
ORF 1353	MKVKTYITVLILCGSGSGSamber	2	5e-05
ORF 1354	MTLWIEIWLIIHCGSGSGSamber	2	5e-05
ORF 1355	METVQITLVLYRCGSGSGSamber	2	5e-05
ORF 1356	MVLIVIQVRGCGSGSGSamber	2	5e-05
ORF 1357	MWYVRVLVLWASCGSGSGSamber	2	5e-05
ORF 1358	MVWLVITYRFNCGSGSGSamber	2	5e-05
ORF 1359	MRTYVLVWFSGSGSGSamber	2	5e-05
ORF 1360	MQLIMVLIRLCGSGSGSamber	2	5e-05
ORF 1361	MHLTVVMLRIVACGSGSGSamber	2	5e-05
ORF 1362	MLVTITILVLTCGSGSGSamber	2	5e-05
ORF 1363	MVEPFLMLVLCGSGSGSamber	2	5e-05
ORF 1364	MRQITVYWYVWCGSGSGSamber	2	5e-05
ORF 1365	MLSVQYSVTVWVCGSGSGSamber	2	5e-05
ORF 1366	MWVILISHRRYCGSGSGSamber	2	5e-05
ORF 1367	MHLIQIVVIWPCGSGSGSamber	2	5e-05
ORF 1368	MLWNIRLIWTCGSGSGSamber	2	5e-05
ORF 1369	MLDIVIHIVVCGSGSGSamber	2	5e-05
ORF 1370	MLWYWLVTWTCGSGSGSamber	2	5e-05
ORF 1371	MILFFIRYSSCGSGSGSamber	2	5e-05
ORF 1372	MELLVIRIRFWACGSGSGSamber	2	5e-05
ORF 1373	MWAWFVVTYVCGSGSGSamber	2	5e-05
ORF 1374	MRVVVYVVAYCGSGSGSamber	2	5e-05
ORF 1375	MIRMWIVMSFCGSGSGSamber	2	5e-05
ORF 1376	MTWVLTWCWMSWCGSGSGSamber	2	5e-05
ORF 1377	MLTRLYLYVICGSGSGSamber	2	5e-05
ORF 1378	MVILLYMEWSCGSGSGSamber	2	5e-05
ORF 1379	MVLMWRIVICCGSGSGSamber	2	5e-05
ORF 1380	MLWYWNWYCAVVCGSGSGSamber	2	5e-05
ORF 1381	MTWLIVLamberIRCGSGSGSamber	2	5e-05
ORF 1382	MGWSWFIEITVSCGSGSGSamber	2	5e-05
ORF 1383	MRVLVIQVLVSCGSGSGSamber	2	5e-05
ORF 1384	MKQWLYLMLWFCGSGSGSamber	2	5e-05
ORF 1385	MAGWYVLLVTYCGSGSGSamber	2	5e-05
ORF 1386	MPWDITVMLFVHCGSGSGSamber	2	5e-05
ORF 1387	MNWLIVLCVSRICGSGSGSamber	2	5e-05
ORF 1388	MMMVHIRITLSTCGSGSGSamber	2	5e-05
ORF 1389	MAPILIMVTICGSGSGSamber	2	5e-05
ORF 1390	MASIVLLYTWSCGSGSGSamber	2	5e-05
ORF 1391	MEPWEIWLCLLVCGSGSGSamber	2	5e-05
ORF 1392	MQIVVFLMVLQCGSGSGSamber	2	5e-05
ORF 1393	MIILVIRYLTSCGSGSGSamber	2	5e-05
ORF 1394	MDEWLIFIEWCGSGSGSamber	2	5e-05
ORF 1395	MVWRLVVILCCGSGSGSamber	2	5e-05
ORF 1396	MAQLIRILLVWSCGSGSGSamber	2	5e-05
ORF 1397	MFQCLTWLLLYACGSGSGSamber	2	5e-05
ORF 1398	MHLVAILVLRCGSGSGSamber	2	5e-05
ORF 1399	MIRLMWVTYLVACGSGSGSamber	2	5e-05
ORF 1400	MVLKITIWWYCGSGSGSamber	2	5e-05
ORF 1401	MLVEFLYALCLCGSGSGSamber	2	5e-05
ORF 1402	MQIIIVLTITCGSGSGSamber	2	5e-05
ORF 1403	MLRAIIIRLVVDCGSGSGSamber	2	5e-05
ORF 1404	MPWYSVKVSMRVCGSGSGSamber	2	5e-05
ORF 1405	MMRWWLVLVVLCGSGSGSamber	2	5e-05
ORF 1406	MQTVLVFRLTVCCGSGSGSamber	2	5e-05
ORF 1407	MHTVHWFWWSLYCGSGSGSamber	2	5e-05
ORF 1408	MLTQYTWILVLCGSGSGSamber	2	5e-05
ORF 1409	MWTWFWVLQMVVCGSGSGSamber	2	5e-05
ORF 1410	MFYRIGFWYPNYQYGSGSGSamber	2	5e-05
ORF 1411	MITVLVIWSEILCGSGSGSamber	2	5e-05
ORF 1412	MSAYTIIIAWCGSGSGSamber	2	5e-05
ORF 1413	MASTNWYLWLLVCGSGSGSamber	2	5e-05
ORF 1414	MSWFLVMWLNSVCGSGSGSamber	2	5e-05
ORF 1415	MRWYVVLQLWCGSGSGSamber	2	5e-05
ORF 1416	MHWIILYSLVSCGSGSGSamber	2	5e-05
ORF 1417	MKSWYLIISWCGSGSGSamber	2	5e-05
ORF 1418	MWLTISVLIWICGSGSGSamber	2	5e-05
ORF 1419	MRVTFLWIYCRLCGSGSGSamber	2	5e-05
ORF 1420	MVTIVIVTTHCGSGSGSamber	2	5e-05
ORF 1421	MVLVIEVIVTCGSGSGSamber	2	5e-05
ORF 1422	MQIRWVWYLTLVCGSGSGSamber	2	5e-05
ORF 1423	MPWVLILQWCGSGSGSamber	2	5e-05
ORF 1424	MLVIVRLSLICGSGSGSamber	2	5e-05
ORF 1425	MPWRIRLRVLYVCGSGSGSamber	2	5e-05
ORF 1426	MVTQWVIYVACGSGSGSamber	2	5e-05
ORF 1427	MRVIVEVLWMYCGSGSGSamber	2	5e-05
ORF 1428	MVNFMKEIYICGSGSGSamber	2	5e-05
ORF 1429	MGWLIYSVTVCGSGSGSamber	2	5e-05
ORF 1430	MQIELWFWVLDCGSGSGSamber	2	5e-05
ORF 1431	MRRLVWVLWMCGSGSGSamber	2	5e-05
ORF 1432	MVWIFAEVVALVCGSGSamber	2	5e-05
ORF 1433	MTRLWILVWLCGSGSGSamber	2	5e-05
ORF 1434	MEVDIRITLIWCGSGSGSamber	2	5e-05
ORF 1435	MLVSVRLWISVRCGSGSGSamber	2	5e-05
ORF 1436	MLLVLYAFWYWCGSGSGSamber	2	5e-05
ORF 1437	MTTLTLILVLCGSGSGSamber	2	5e-05
ORF 1438	MKRLWYTVVVWCGSGSGSamber	2	5e-05
ORF 1439	MTWILTVLVDLCGSGSGSamber	2	5e-05
ORF 1440	MVLQISISIWLGCGSGSGSamber	2	5e-05
ORF 1441	MWHSVLTVVWCCGSGSGSamber	2	5e-05
ORF 1442	MIRLIVMLHACGSGSGSamber	2	5e-05
ORF 1443	MQTKLIIRVWVQCGSGSGSamber	2	5e-05
ORF 1444	MQVIIVLVEYCCGSGSGSamber	2	5e-05
ORF 1445	MLVVIRVTVYPACGSGSGSamber	2	5e-05
ORF 1446	MHMLIVVEWRFDCGSGSGSamber	2	5e-05
ORF 1447	MHPNNRIVVVLICGSGSGSamber	2	5e-05
ORF 1448	MLQYLAVKVVILMCGSGSGSamber	2	5e-05
ORF 1449	MHQWSVIVWVCGSGSGSamber	2	5e-05
ORF 1450	MTSIVIMQWLEYCGSGSGSamber	2	5e-05
ORF 1451	MHRLIVVICVCGSGSGSamber	2	5e-05
ORF 1452	MSSFYWVSVALVLCGSGSGSamber	2	5e-05
ORF 1453	MTLLWVYFVSCGSGSGSamber	2	5e-05
ORF 1454	MRTWVLVLIHWCGSGSGSamber	2	5e-05
ORF 1455	MPWILAITLLCGSGSGSamber	2	5e-05
ORF 1456	MVIVRWFLYSCGSGSGSamber	2	5e-05
ORF 1457	MPWSIWCILYCGSGSGSamber	2	5e-05
ORF 1458	MQIVVTFWLFCGSGSGSamber	2	5e-05
ORF 1459	MTNLWVWWNFCGSGSGSamber	2	5e-05
ORF 1460	MQHWLWVLLYCGSGSGSamber	2	5e-05
ORF 1461	MLTVLVILDCGCDSGSGSamber	2	5e-05
ORF 1462	MWILTITMVTYTCGSGSGSamber	2	5e-05
ORF 1463	MQWRLSLYLICGSGSGSamber	2	5e-05
ORF 1464	MRTWYLIVWMCGSGSGSamber	2	5e-05
ORF 1465	MRAEMWLIVLRYCGSGSGSamber	2	5e-05
ORF 1466	MHLTYWIWLLCCGSGSGSamber	2	5e-05
ORF 1467	MRSWFLILLFLCGSGSGSamber	2	5e-05
ORF 1468	MRLTIWLMVLQCGSGSGSamber	2	5e-05
ORF 1469	MRATYVWIIWSCGSGSGSamber	2	5e-05
ORF 1470	MRIVLYIWLMNCGSGSGSamber	2	5e-05
ORF 1471	MHLQIGLLIWFTYCGSGSGSamber	2	5e-05
ORF 1472	MLRYWSITLMYCGSGSGSamber	2	5e-05
ORF 1473	MLYIRVTWVFCGSGSGSamber	2	5e-05
ORF 1474	MVEIQISFHHLCGSGSGSamber	2	5e-05
ORF 1475	MWYWITFTYSTCGSGSGSamber	2	5e-05
ORF 1476	MQFLIIVSIVCGSGSGSamber	2	5e-05
ORF 1477	MWIAMYRLILLTCGSGSGSamber	2	5e-05
ORF 1478	MSWWLILTYAWTCGSGSGSamber	2	5e-05
ORF 1479	MRLITIVVLISCGSGSGSamber	2	5e-05
ORF 1480	MQIRPVVLIVVTCGSGSGSamber	2	5e-05
ORF 1481	MVLIITIRLRQCGSGSGSamber	2	5e-05
ORF 1482	MLWYVVCIRLCGSGSGSamber	2	5e-05
ORF 1483	MEWYVRIRVYVCGSGSGSamber	2	5e-05
ORF 1484	MWRLQVLLSLTWCGSGSGSamber	2	5e-05
ORF 1485	MRLYRVLVVWIVRCGSGSGSamber	2	5e-05
ORF 1486	MQGMWLIIRLYRCGSGSGSamber	2	5e-05
ORF 1487	MVRTSIVLVLHCGSGSGSamber	2	5e-05
ORF 1488	MIWFRMWVYTWFCGSGSGSamber	2	5e-05
ORF 1489	MQVIVVYWTVCGSGSGSamber	2	5e-05
ORF 1490	MTLVLIIRSWCGSGSGSamber	2	5e-05
ORF 1491	MIWSWMYFWWSCGSGSGSamber	2	5e-05
ORF 1492	MKTWIIILIRSDCGSGSGSamber	2	5e-05
ORF 1493	MVNWFLLVYTCGSGSGSamber	2	5e-05
ORF 1494	MIVLIVRLCQDSCGSGSGSamber	2	5e-05
ORF 1495	MLWISIVVMVCGSGSGSamber	2	5e-05
ORF 1496	MQYRVWLIYICGSGSGSamber	2	5e-05
ORF 1497	MWSTVTVILICGSGSGSamber	2	5e-05
ORF 1498	MVQVLMVVLLCGSGSGSamber	2	5e-05
ORF 1499	MLWILILENCGSGSGSamber	2	5e-05
ORF 1500	MVWITLALWSRSCGSGSGSamber	2	5e-05
ORF 1501	MVMWRLTFWLICGSGSGSamber	2	5e-05
ORF 1502	MQRVLITVLASWCGSGSGSamber	2	5e-05
ORF 1503	MHVLITAWFMCGSGSGSamber	2	5e-05
ORF 1504	MQWVHVHIVLRCGSGSGSamber	2	5e-05
ORF 1505	MRPIIVTWVIWFCGSGSGSamber	2	5e-05
ORF 1506	MCTWFMLVLGYCGSGSGSamber	2	5e-05
ORF 1507	MVIIMLAFTCGSGSGSamber	2	5e-05
ORF 1508	MLQITILVDTLCGSGSGSamber	2	5e-05
ORF 1509	MPWYVVYTLVECGSGSGSamber	2	5e-05
ORF 1510	MSEVWTILFMCCGSGSGSamber	2	5e-05
ORF 1511	MPQVFVVIVLLCGSGSGSamber	2	5e-05
ORF 1512	MWSVEIHLVYCGSGSGSamber	2	5e-05
ORF 1513	MTTIIVFWamberTCGSGSGSamber	2	5e-05
ORF 1514	MWTSIWLVWWLNCGSGSGSamber	2	5e-05
ORF 1515	MPWVKVDVLLIMCGSGSGSamber	2	5e-05
ORF 1516	MLTVFMLWVCTCGSGSGSamber	2	5e-05
ORF 1517	MRVWTYILVRWCGSGSGSamber	2	5e-05
ORF 1518	MQVRVTLLITLCGSGSGSamber	2	5e-05
ORF 1519	MNSLVILLWACGSGSGSamber	2	5e-05
ORF 1520	MVIRLVLWSWYCGSGSGSamber	2	5e-05
ORF 1521	MVEVTFITWSFCGSGSGSamber	2	5e-05
ORF 1522	MMQILVFRLQCGSGSGSamber	2	5e-05
ORF 1523	MMASYTFLVLVQCGSGSGSamber	2	5e-05
ORF 1524	MTITIVHWYSARCGSGSGSamber	2	5e-05
ORF 1525	MEYWRLVICWCGSGSGSamber	2	5e-05
ORF 1526	MIVVVYWSISCGSGSGSamber	2	5e-05
ORF 1527	MTSIRVTILIVCGSGSGSamber	2	5e-05
ORF 1528	MQIEQWIVVLVCGSGSGSamber	2	5e-05
ORF 1529	MCFLAAILHICGSGSGSamber	2	5e-05
ORF 1530	MTVLVLHMLALCGSGSGSamber	2	5e-05
ORF 1531	MKNWFWVLTWSYCGSGSGSamber	2	5e-05
ORF 1532	MTLVLLFITCGSGSGSamber	2	5e-05
ORF 1533	MWKLVLQVFLTYCGSGSGSamber	2	5e-05
ORF 1534	MIVLIWYSHYCGSGSGSamber	2	5e-05
ORF 1535	MSRLIVLSWFCGSGSGSamber	2	5e-05
ORF 1536	MRAVWLIVLKWCGSGSGSamber	2	5e-05
ORF 1537	MVELVYVLVASYCGSGSGSamber	2	5e-05
ORF 1538	MTIMVTWFSVHCGSGSGSamber	2	5e-05
ORF 1539	MLVIVVLTPKSTCGSGSGSamber	2	5e-05
ORF 1540	MTIVVWISWYCGSGSGSamber	2	5e-05
ORF 1541	MADVIIWVTLLLCGSGSGSamber	2	5e-05
ORF 1542	MLWKWLVVWICGSGSGSamber	2	5e-05
ORF 1543	MRVLVLALYRSVCCGSGSGSamber	2	5e-05
ORF 1544	MRTASWIILFEYCGSGSGSamber	2	5e-05
ORF 1545	MLGMVVVRFWWSCGSGSGSamber	2	5e-05
ORF 1546	MTIITVLWSTCGSGSGSamber	2	5e-05
ORF 1547	MRQRQRQLGRGAEKIGRAHVNSSHamber	2	5e-05
ORF 1548	MWQLEFIWVAFCGSGSGSamber	2	5e-05
ORF 1549	MQISVLWIQLICGSGSGSamber	2	5e-05
ORF 1550	MRIVLVWTWLCCGSGSGSamber	2	5e-05
ORF 1551	MRMILELWIRLCGSGSGSamber	2	5e-05
ORF 1552	MVTISVLIVVSHCGSGSGSamber	2	5e-05
ORF 1553	MIVQYWQWVISCGSGSGSamber	2	5e-05
ORF 1554	MVRIVLHVTLCGSGSGSamber	2	5e-05
ORF 1555	MQITVVIIVACGSGSGSamber	2	5e-05
ORF 1556	MQIRIVIQVRCVCGSGSGSamber	2	5e-05
ORF 1557	MPWYHAVLVWLCCGSGSGSamber	2	5e-05
ORF 1558	MDVMVCVWIWVGCGSGSGSamber	2	5e-05
ORF 1559	MVFALTILWYCGSGSGSamber	2	5e-05
ORF 1560	MWLIWVMHSVWCGSGSGSamber	2	5e-05
ORF 1561	MTVTMVLIRLNCGSGSGSamber	2	5e-05
ORF 1562	MPWSHVLFLLWLSCGSGSGSamber	2	5e-05
ORF 1563	MTWLIISLMTCGSGSGSamber	2	5e-05
ORF 1564	MWLAYWVEYTWCCGSGSGSamber	2	5e-05
ORF 1565	MATWYVILAMCGSGSGSamber	2	5e-05
ORF 1566	MKLTVRVRIHSCGSGSGSamber	2	5e-05
ORF 1567	MVDWYVRFLTVFCGSGSGSamber	2	5e-05
ORF 1568	MTTALVFIAIYCGSGSGSamber	2	5e-05
ORF 1569	MWYWTVRIWLCGSGSGSamber	2	5e-05
ORF 1570	MTPWYILVAYCGSGSGSamber	2	5e-05
ORF 1571	MTVTWLLWFWCGSGSGSamber	2	5e-05
ORF 1572	MVTIIVISVRSHCGSGSGSamber	2	5e-05
ORF 1573	MATWFVLFLICGSGSGSamber	2	5e-05
ORF 1574	MQVIVMWLMLCGSGSGSamber	2	5e-05
ORF 1575	MPWFLQVVVLVWCGSGSGSamber	2	5e-05
ORF 1576	MGTFILWYTFTTHCGSGSGSamber	2	5e-05
ORF 1577	MRamberIVIMLTMCGGGSGSamber	2	5e-05
ORF 1578	MAPVIFVLLSFACGSGSGSamber	2	5e-05
ORF 1579	MQITILLLQWTTCGSGSGSamber	2	5e-05
ORF 1580	MAVTWLILIWLCGSGSGSamber	2	5e-05
ORF 1581	MRLVFIRFLLCGSGSGSamber	2	5e-05
ORF 1582	MVQVLAVLISCGSGSGSamber	2	5e-05
ORF 1583	MLIEVWWSVFLCGSGSGSamber	2	5e-05
ORF 1584	MLWQIEVVYLVCGSGSGSamber	2	5e-05
ORF 1585	MHGLRLLILIQSCGSGSGSamber	2	5e-05
ORF 1586	MSWYSVWIRWVGCGSGSGSamber	2	5e-05
ORF 1587	MTQWTMWITIRMCGSGSGSamber	2	5e-05
ORF 1588	MLIIELITCGSGSGSamber	2	5e-05
ORF 1589	MWTLVLWLTLCGSGSGSamber	2	5e-05
ORF 1590	MWKLILRLEAWFCGSGSGSamber	2	5e-05
ORF 1591	MRLNVLVIKFVALCGSGSGSamber	2	5e-05
ORF 1592	MLKVLVLWFWSCGSGSGSamber	2	5e-05
ORF 1593	MLRIRWKVVFLYCGSGSGSamber	2	5e-05
ORF 1594	MRVLKIWYAWWLCGSGSGSamber	2	5e-05
ORF 1595	MRSWHITLWLCGSGSGSamber	2	5e-05
ORF 1596	MLWTVWELYVVCGSGSGSamber	2	5e-05
ORF 1597	MLDHYWFRLIIICGSGSGSamber	2	5e-05
ORF 1598	MQRTWFVLLITCGSGSGSamber	2	5e-05
ORF 1599	MHWWIDLWWLSFCGSGSGSamber	2	5e-05
ORF 1600	MLIVLVKRWILVCGSGSGSamber	2	5e-05
ORF 1601	MASVVIVLQIACGSGSGSamber	2	5e-05
ORF 1602	MALVFWLSVIWCGSGSGSamber	2	5e-05
ORF 1603	MAVTWYWFEYTVCGSGSGSamber	2	5e-05
ORF 1604	MTLVIMVLYGLPCGSGSGSamber	2	5e-05
ORF 1605	MWVYYWSFELTCGSGSGSamber	2	5e-05
ORF 1606	MWNWTLCVTYCGSGSGSamber	2	5e-05
ORF 1607	MPWTILICWMCGSGSGSamber	2	5e-05
ORF 1608	MVLMLISVEIACGSGSGSamber	2	5e-05
ORF 1609	MARWLTIVVVVCGSGSGSamber	2	5e-05
ORF 1610	MEPFHLVLVFSFCGSGSGSamber	2	5e-05
ORF 1611	MHVLWYWYSLCGSGSGSamber	2	5e-05
ORF 1612	MTIVIVQYWVCGSGSGSamber	2	5e-05
ORF 1613	MTWMQYVIMWSSCGSGSGSamber	2	5e-05
ORF 1614	MLVLIIEVVLCGSGSGSamber	2	5e-05
ORF 1615	MQFSILVVIKGCGSGSGSamber	2	5e-05
ORF 1616	MQITIALTVWLVCGSGSGSamber	2	5e-05
ORF 1617	MQLWYLWVLTLCGSGSGSamber	2	5e-05
ORF 1618	MYLYMTRVVYMTCGSGSGSamber	2	5e-05
ORF 1619	MWVHWYTTYLLICGSGSGSamber	2	5e-05
ORF 1620	MQIVLYELLLYCGSGSGSamber	2	5e-05
ORF 1621	MLTVQYVIVIQCGSGSGSamber	2	5e-05
ORF 1622	MVWTLILFLTVHCGSGSGSamber	2	5e-05
ORF 1623	MQPVRIMVVVCGSGSGSamber	2	5e-05
ORF 1624	MMVWRYWALLLTCGSGSGSamber	2	5e-05
ORF 1625	MVVIYTVHVCGSGSGSamberDGGRKRSEEHTSELSHamber	2	5e-05
ORF 1626	MTWILLAWYWSCGSGSGSamber	2	5e-05
ORF 1627	MQIMAFVVWLCGSGSGSamber	2	5e-05
ORF 1628	MKVIVRLWFCGSGSGSamber	2	5e-05
ORF 1629	MWLIRISTHTCGSGSGSamber	2	5e-05
ORF 1630	MPWDYATWIVVICGSGSGSamber	2	5e-05
ORF 1631	MSYVQIWSIRLWSCGSGSGSamber	2	5e-05
ORF 1632	MTVLIVLAMLHCGSGSGSamber	2	5e-05
ORF 1633	MPYWTVKLFMIWCGSGSGSamber	2	5e-05
ORF 1634	MTWITILTVWCGSGSGSamber	2	5e-05
ORF 1635	MFTLVVIVHSWKCGSGSGSamber	2	5e-05
ORF 1636	MGTLRLIVIVamberACGSGSGSamber	2	5e-05
ORF 1637	MTWLIICLMTCGSGSGSamber	2	5e-05
ORF 1638	MWLIAFQLMVTCGSGSGSamber	2	5e-05
ORF 1639	MFIVIVTLQWSCGSGSGSamber	2	5e-05
ORF 1640	MRLTVRIAVYAVCGSGSGSamber	2	5e-05
ORF 1641	MQPHVTVMVLWVCGSGSGSamber	2	5e-05
ORF 1642	MMTIWTVVYWHCGSGSGSamber	2	5e-05
ORF 1643	MVWMQLVLVLRCGSGSGSamber	2	5e-05
ORF 1644	MQIGWCIIIVSCGSGSGSamber	2	5e-05
ORF 1645	MSVYLTIEITVLCGSGSGSamber	2	5e-05
ORF 1646	MLVLRIEVQWVCGSGSGSamber	2	5e-05
ORF 1647	MVTVVILVKACGSGSGSamber	2	5e-05
ORF 1648	MMSRVTITLWFCGSGSGSamber	2	5e-05
ORF 1649	MVWIVEVYWRCGSGSGSamber	2	5e-05
ORF 1650	MTRLVILVFSVCGSGSGSamber	2	5e-05
ORF 1651	MTRLILLVTIISCGSGSGSamber	2	5e-05
ORF 1652	MSTQILLMLFCCGSGSGSamber	2	5e-05
ORF 1653	MIVIQVSICFCGSGSGSamber	2	5e-05
ORF 1654	MTVVLLVFQLSRCGSGSGSamber	2	5e-05
ORF 1655	MRHRIEFFVYVCGSGSGSamber	2	5e-05
ORF 1656	MQIAVLVITRHLCGSGSGSamber	2	5e-05
ORF 1657	MMFIRIEFEVWSCGSGSGSamber	2	5e-05
ORF 1658	MVVYWLTIWTCGSGSGSamber	2	5e-05
ORF 1659	MRVLIRYWRLECGSGSGSamber	2	5e-05
ORF 1660	MQLSVIILVSHCGSGSGSamber	2	5e-05
ORF 1661	MLDVLVILVACGSGSGSamber	2	5e-05
ORF 1662	MRYSWVIWSWILCGSGSGSamber	2	5e-05
ORF 1663	MVDWWIIRWWFPCGSGSGSamber	2	5e-05
ORF 1664	MLLVQVTTWSCGSGSGSamber	2	5e-05
ORF 1665	MQIamberLIYIVSCGSGSGSamber	2	5e-05
ORF 1666	MKWTVVIQWVCGSGSGSamber	2	5e-05
ORF 1667	MISLHVKIVVWTCGSGSGSamber	2	5e-05
ORF 1668	MAQIVRIVIACGSGSGSamber	2	5e-05
ORF 1669	MQKVLVLLVWCCGSGSGSamber	2	5e-05
ORF 1670	MTLWVETWFLLCGSGSGSamber	2	5e-05
ORF 1671	MRVRLFIEVFWCGSGSGSamber	2	5e-05
ORF 1672	MMRLIVCLSLLCGSGSGSamber	2	5e-05
ORF 1673	MVRTLVILVEFCGSGSGSamber	2	5e-05
ORF 1674	MWTQIVMWLMRCGSGSGSamber	2	5e-05
ORF 1675	MRQRQRQLGRGAEKIGRAPRLNSSHamber	2	5e-05
ORF 1676	MSYRIGFWYPNYQCGSGSGSamber	2	5e-05
ORF 1677	MRWYLRITLILCGSGSGSamber	2	5e-05
ORF 1678	MTQLVVRVVLMCGSGSGSamber	2	5e-05
ORF 1679	MVLLVIVVARCGSGSGSamber	2	5e-05
ORF 1680	MLEILVLIPWLCGSGSGSamber	2	5e-05
ORF 1681	MEWLIVFAYLRCGSGSGSamber	2	5e-05
ORF 1682	MTLRKVLVMLWCGSGSGSamber	2	5e-05
ORF 1683	MTLISIVLWVRCGSGSGSamber	2	5e-05
ORF 1684	MQQMAYILVIWFCGSGSGSamber	2	5e-05
ORF 1685	MWLYWLMTIYVVCGSGSGSamber	2	5e-05
ORF 1686	MPWSIQMLYLSCGSGSGSamber	2	5e-05
ORF 1687	MASMIVQWWLWLCGSGSGSamber	2	5e-05
ORF 1688	MMTITIQVVISCGSGSGSamber	2	5e-05
ORF 1689	MTRVVVLVLISCCGSGSGSamber	2	5e-05
ORF 1690	MTTVILVTWICGSGSGSamber	2	5e-05
ORF 1691	MLWYWVTWTSIMCGSGSGSamber	2	5e-05
ORF 1692	MLWTWLLAIRWYCGSGSGSamber	2	5e-05
ORF 1693	MLIVTYVLDVFCGSGSGSamber	2	5e-05
ORF 1694	MWRVGVLCGSGSGSamber	2	5e-05
ORF 1695	MKLVVLIAYWCGSGSGSamber	2	5e-05
ORF 1696	MCTVIRPIVVLICGSGSGSamber	2	5e-05
ORF 1697	MASCWLMSAFWFCGSGSGSamber	2	5e-05
ORF 1698	MWTITVTVLYTCCGSGSGSamber	2	5e-05
ORF 1699	MQLMVTILTWCGSGSGSamber	2	5e-05
ORF 1700	MWWLILQIQTCGSGSGSamber	2	5e-05
ORF 1701	MLDLVILVLYESCGSGSGSamber	2	5e-05
ORF 1702	MLKITLLYLWSCGSGSGSamber	2	5e-05
ORF 1703	MVLIWIQCGSGSGSamber	2	5e-05
ORF 1704	MQLWVLISLTRCGSGSGSamber	2	5e-05
ORF 1705	MTLQVLVLLVSICGSGSGSamber	2	5e-05
ORF 1706	MKWFWYWLSVRFCGSGSGSamber	2	5e-05
ORF 1707	MATWLICFDMQCGSGSGSamber	2	5e-05
ORF 1708	MRQRQRQQEIYICGSGSGSamber	2	5e-05
ORF 1709	MPWWSLSVQLVCGSGSGSamber	2	5e-05
ORF 1710	MVQYVALVVLAYCGSGSGSamber	2	5e-05
ORF 1711	MRFQVIVVTWVCGSGSGSamber	2	5e-05
ORF 1712	MRIQHWTLVLYYCGSGSGSamber	2	5e-05
ORF 1713	MLISVIVMRVDCGSGSGSamber	2	5e-05
ORF 1714	MLVVKVSWSWQQCGSGSGSamber	2	5e-05
ORF 1715	MVIHWTLVVACGSGSGSamber	2	5e-05
ORF 1716	MALVIWIQSFSCGSGSGSamber	2	5e-05
ORF 1717	MDYAWLILMQCGSGSGSamber	2	5e-05
ORF 1718	MRLVIRYWMCCGSGSGSamber	2	5e-05
ORF 1719	MWLISIEVWRLLCGSGSGSamber	2	5e-05
ORF 1720	MFVVHWSWWHCGSGSGSamber	2	5e-05
ORF 1721	MSIDVTLVLVWNCGSGSGSamber	2	5e-05
ORF 1722	MTGSLTLVIYVCGSGSGSamber	2	5e-05
ORF 1723	MMWSIFLARYCGSGSGSamber	2	5e-05
ORF 1724	MRVPWIVVLISCGSGSGSamber	2	5e-05
ORF 1725	MAWELLVVWVFCGSGSGSamber	2	5e-05
ORF 1726	MSTKFWVILTWDCGSGSGSamber	2	5e-05
ORF 1727	MLSYTFRLMVHCGSGSGSamber	2	5e-05
ORF 1728	MVALVVYWLRCGSGSGSamber	2	5e-05
ORF 1729	MLNWSVTYWVMWCGSGSGSamber	2	5e-05
ORF 1730	MSMYQVLWISMCGSGSGSamber	2	5e-05
ORF 1731	MQTIVVSLIVRCGSGSGSamber	2	5e-05
ORF 1732	MTVLWLVVEFCCGSGSGSamber	2	5e-05
ORF 1733	MISIVFHWYSVCGSGSGSamber	2	5e-05
ORF 1734	MQIWITVKLRCGSGSGSamber	2	5e-05
ORF 1735	MQRWWIWYITVCGSGSGSamber	2	5e-05
ORF 1736	MHLILVLVLNCGSGSGSamber	2	5e-05
ORF 1737	MTIRLIIWTVSCGSGSGSamber	2	5e-05
ORF 1738	MWVHILTLVLCGSGSGSamber	2	5e-05
ORF 1739	MFALWIRLVCICGSGSGSamber	2	5e-05
ORF 1740	MRFTVHLRIWTFCCGSGSGSamber	2	5e-05
ORF 1741	MLDGWYYWLVQIVCGSGSGSamber	2	5e-05
ORF 1742	MQTLIIRISMCGSGSGSamber	2	5e-05
ORF 1743	MMITVSWLVWFCGSGSGSamber	2	5e-05
ORF 1744	MLILVWVLTTWCGSGSGSamber	2	5e-05
ORF 1745	MQTMRFLAILTWCGSGSGSamber	2	5e-05
ORF 1746	MLWTKMVWMCCGSGSGSamber	2	5e-05
ORF 1747	MVWLVYamberLLIRCGSGSGSamber	2	5e-05
ORF 1748	MVWIRYAVLCWTCGSGSGSamber	2	5e-05
ORF 1749	MSWTVLVLMNCGSGSGSamber	2	5e-05
ORF 1750	MQITWFTLYMLCGSGSGSamber	2	5e-05
ORF 1751	MQITLALIVWTCGSGSGSamber	2	5e-05
ORF 1752	MTWVLVQMVEFCGSGSGSamber	2	5e-05
ORF 1753	MDEPWFLLFMLQCGSGSGSamber	2	5e-05
ORF 1754	MPWRTWFRLTLWCGSGSGSamber	2	5e-05
ORF 1755	MIRVELAIWYWLCGSGSGSamber	2	5e-05
ORF 1756	MLLMIAWSWFLRCGSGSGSamber	2	5e-05
ORF 1757	MAETLVLIWLSCGSGSGSamber	2	5e-05
ORF 1758	MRYVIRIAVWFRCGSGSGSamber	2	5e-05
ORF 1759	MQWATLLLVICGSGSGSamber	2	5e-05
ORF 1760	MSWLVVIRIWLCGSGSGSamber	2	5e-05
ORF 1761	MGIAVQVLIYLFCGSGSGSamber	2	5e-05
ORF 1762	MQIEVVTIRVLCGSGSGSamber	2	5e-05
ORF 1763	MLWYWSILMNLPCGSGSGSamber	2	5e-05
ORF 1764	MSTQIWVFILSCGSGSGSamber	2	5e-05
ORF 1765	MIRIRLVVLLTCGSGSGSamber	2	5e-05
ORF 1766	MLYWTITLYMCGSGSGSamber	2	5e-05
ORF 1767	MTLGWYWLCMCGSGSGSamber	2	5e-05
ORF 1768	MWKLKIRIVRFLLCGSGSGSamber	2	5e-05
ORF 1769	MTYWLIEIHVVWTCGSGSGSamber	2	5e-05
ORF 1770	MGTTITVILYRCGSGSGSamber	2	5e-05
ORF 1771	MQEWRLIWLWFYCGSGSGSamber	2	5e-05
ORF 1772	MRIIVWTLLADCGSGSGSamber	2	5e-05
ORF 1773	MQITIWLSIRCGSGSGSamber	2	5e-05
ORF 1774	MSVEIYFWTVCGSGSGSamber	2	5e-05
ORF 1775	MTHWLIVLELYCGSGSGSamber	2	5e-05
ORF 1776	MLMVTQVFLFWFCGSGSGSamber	2	5e-05
ORF 1777	MHVRVLVIWYCGSGSGSamber	2	5e-05
ORF 1778	MTLVLVTFSYEIRCGSGSGSamber	2	5e-05
ORF 1779	MRLVYLRFWSCGSGSGSamber	2	5e-05
ORF 1780	MHHLEVWILVCGSGSGSamber	2	5e-05
ORF 1781	MTHLVIVWVSSTTCGSGSGSamber	2	5e-05
ORF 1782	MWHSHKLTIVLFCGSGSGSamber	2	5e-05
ORF 1783	MQELVIVLYVCGSGSGSamber	2	5e-05
ORF 1784	MPWYKWVLITCGSGSGSamber	2	5e-05
ORF 1785	MLRLVIWSTTCGSGSGSamber	2	5e-05
ORF 1786	MRRWQITIVHLVCGSGSGSamber	2	5e-05
ORF 1787	MWILVRFLIESCGSGSGSamber	2	5e-05
ORF 1788	MLVQIWLQYFRLCGSGSGSamber	2	5e-05
ORF 1789	MRMVLIVRLVVCGSGSGSamber	2	5e-05
ORF 1790	MWTVEVVLLLLCGSGSGSamber	2	5e-05
ORF 1791	MVEWLILELHWCGSGSGSamber	2	5e-05
ORF 1792	MVWILVCLCETICGSGSGSamber	2	5e-05
ORF 1793	MAVVSIWIVVLFCGSGSGSamber	2	5e-05
ORF 1794	MRFHWLIVVTWCGSGSGSamber	2	5e-05
ORF 1795	MVEIVWWITTYCGSGSGSamber	2	5e-05
ORF 1796	MFSVIVILYSHCGSGSGSamber	2	5e-05
ORF 1797	MKVDYLVWLVIRCGSGSGSamber	2	5e-05
ORF 1798	MLIVVIVQLSLRCGSGSGSamber	2	5e-05
ORF 1799	MATWMVEWVLLCGSGSGSamber	2	5e-05
ORF 1800	MWYKLWLLTWYSCGSGSGSamber	2	5e-05
ORF 1801	MQWVLVIAMKCGSGSGSamber	2	5e-05
ORF 1802	MWIWTYVEWYSCCGSGSGSamber	2	5e-05
ORF 1803	MFYRIGFCYPNYQCGSGSGSamber	2	5e-05
ORF 1804	MHVLWYKITVQLCGSGSGSamber	2	5e-05
ORF 1805	MTVSIKTVLTWFCGSGSGSamber	2	5e-05
ORF 1806	MQITVHVVLVYCGSGSGSamber	2	5e-05
ORF 1807	MLWIRITLWHKCGSGSGSamber	2	5e-05
ORF 1808	MHSQIIVWWVCGSGSGSamber	2	5e-05
ORF 1809	MTPVIVLIVLSCGSGSGSamber	2	5e-05
ORF 1810	MLDTHWVWLVFCGSGSGSamber	2	5e-05
ORF 1811	MVEILVRYRYCGSGSGSamber	2	5e-05
ORF 1812	MTVLHIAILYYHCGSGSGSamber	2	5e-05
ORF 1813	MTRLISVVWVFTCGSGSGSamber	2	5e-05
ORF 1814	MTYAKLWYCVLICGSGSGSamber	2	5e-05
ORF 1815	MAIVLWYVSHCGSGSGSamber	2	5e-05
ORF 1816	MHVTWTILLISCGSGSGSamber	2	5e-05
ORF 1817	MPWWILVVRGCGSGSGSamber	2	5e-05
ORF 1818	MTIVAVYVLLCGSGSGSamber	2	5e-05
ORF 1819	MQGKTVIVWLACGSGSGSamber	2	5e-05
ORF 1820	MLITVLTMHWSCGSGSGSamber	2	5e-05
ORF 1821	MLFLILVRTSRYCGSGSGSamber	2	5e-05
ORF 1822	MVTFVYVRIRNCGSGSGSamber	2	5e-05
ORF 1823	MVEITVLLYLSICGSGSGSamber	2	5e-05
ORF 1824	MATFVILITLVCGSGSGSamber	2	5e-05
ORF 1825	MQIWLVWIPEPCGSGSGSamber	2	5e-05
ORF 1826	MWVHVLRVLWLCGSGSGSamber	2	5e-05
ORF 1827	MWLILVMDSYPWCGSGSGSamber	2	5e-05
ORF 1828	MLQITWSIVLADCGSGSGSamber	2	5e-05
ORF 1829	MMEWWYIAVLCGSGSGSamber	2	5e-05
ORF 1830	MAAMFWLSVWSCGSGSGSamber	2	5e-05
ORF 1831	MTLIVIDWWPCGSGSGSamber	2	5e-05
ORF 1832	MWLEISTFLWSCGSGSGSamber	2	5e-05
ORF 1833	MVKLWVEVTFGCGSGSGSamber	2	5e-05
ORF 1834	MVTamberYWAYWLVLCGSGSGSamber	2	5e-05
ORF 1835	MTVTVVIFRHCGSGSGSamber	2	5e-05
ORF 1836	MRLLIEVWLVLPCGSGSGSamber	2	5e-05
ORF 1837	MKITLCITWFCGSGSGSamber	2	5e-05
ORF 1838	MHWVLLLVMRQACGSGSGSamber	2	5e-05
ORF 1839	MQSVEWFLLVLCGSGSGSamber	2	5e-05
ORF 1840	MWIYVRMHIVVWCGSGSGSamber	2	5e-05
ORF 1841	MVSVVWSFWLSVCGSGSGSamber	2	5e-05
ORF 1842	MMWYMVEVVTYICGSGSGSamber	2	5e-05
ORF 1843	MVKVTFLVWLTSCGSGSGSamber	2	5e-05
ORF 1844	MTLIRLIFLCGSGSGSamber	2	5e-05
ORF 1845	MVEIQILYLLVVCGSGSGSamber	2	5e-05
ORF 1846	MIRAWIWLIICCGSGSGSamber	2	5e-05
ORF 1847	MTWVQIWYVCWCGSGSGSamber	2	5e-05
ORF 1848	MRILIWRLVSCGSGSGSamber	2	5e-05
ORF 1849	MTLYTVRVRLIICGSGSGSamber	2	5e-05
ORF 1850	MSTQWVIVTIILCGSGSGSamber	2	5e-05
ORF 1851	MLIVQAYFVLTLCGSGSGSamber	2	5e-05
ORF 1852	MWHWLIVIQYCGSGSGSamber	2	5e-05
ORF 1853	MQIVVTIWAFCGSGSGSamber	2	5e-05
ORF 1854	MIVVRWKYWSCGSGSGSamber	2	5e-05
ORF 1855	MSWEYWYVIAVCGSGSGSamber	2	5e-05
ORF 1856	MLTWIVVEIWTSCGSGSGSamber	2	5e-05
ORF 1857	MFYRIGFWYPNYQCGRGSGSamber	2	5e-05
ORF 1858	MVIVVEWEVFCGSGSGSamber	2	5e-05
ORF 1859	MQIVIFVRWSHQCGSGSGSamber	2	5e-05
ORF 1860	MLIVEIRAITVCGSGSGSamber	2	5e-05
ORF 1861	MLVMQITLVFVSCGSGSGSamber	2	5e-05
ORF 1862	MRQWVLIWWSCGSGSGSamber	2	5e-05
ORF 1863	MATWIMLVYESCGSGSGSamber	2	5e-05
ORF 1864	MLVHDYWLVLVLCGSGSGSamber	2	5e-05
ORF 1865	MWLITWEIKWLTCGSGSGSamber	2	5e-05
ORF 1866	MVHWLVVLISSCGSGSGSamber	2	5e-05
ORF 1867	MTQIILYWLRCGSGSGSamber	2	5e-05
ORF 1868	MQHSHHLGLCGSGSGSamber	2	5e-05
ORF 1869	MHWSIWLTWYCGSGSGSamber	2	5e-05
ORF 1870	MFTLDIQIVLICGSGSGSamber	2	5e-05
ORF 1871	MWLISITVWECGSGSGSamber	2	5e-05
ORF 1872	MRLLIVISQIRLCGSGSGSamber	2	5e-05
ORF 1873	MRGYCWWWCILVCGSGSGSamber	2	5e-05
ORF 1874	MWLILITICRVHCGSGSGSamber	2	5e-05
ORF 1875	MQIWCVIVVMCGSGSGSamber	2	5e-05
ORF 1876	MPWEIWILCVCGSGSGSamber	2	5e-05
ORF 1877	MTVLWILVHSRCGSGSGSamber	2	5e-05
ORF 1878	MRLWIMVQVRFCGSGSGSamber	2	5e-05
ORF 1879	MQMTLVVTWVMLLCGSGSGSamber	2	5e-05
ORF 1880	MYYRIGFWYPNYQCGSGSGSamber	2	5e-05
ORF 1881	MGTLELWITMCGSGSGSamber	2	5e-05
ORF 1882	MSWYLVTFLSCGSGSGSamber	2	5e-05
ORF 1883	MQIVFLVWRQCGSGSGSamber	2	5e-05
ORF 1884	MTMWIRFIWSCGSGSGSamber	2	5e-05
ORF 1885	MNGWRLIVLVCGSGSGSamber	2	5e-05
ORF 1886	MLWLIVMRFDSLCGSGSGSamber	2	5e-05
ORF 1887	MWILVISFVLACGSGSGSamber	2	5e-05
ORF 1888	MLVIVLIVCGSGSGSamber	2	5e-05
ORF 1889	MARVLFIWYSICGSGSGSamber	2	5e-05
ORF 1890	MKWLTVILISCGSGSGSamber	2	5e-05
ORF 1891	MRHWVLIVLRGTCGSGSGSamber	2	5e-05
ORF 1892	MIVITYVQINCGSGSGSamber	2	5e-05
ORF 1893	MLIMFVTWCVDVCGSGSGSamber	2	5e-05
ORF 1894	MFWTWEMWLVAVYCGSGSGSamber	2	5e-05
ORF 1895	MNESSTWLLVVLCGSGSGSamber	2	5e-05
ORF 1896	MLTAIKITVHWSCGSGSGSamber	2	5e-05
ORF 1897	MTWLIAQILVCGSGSGSamber	2	5e-05
ORF 1898	MVEVEIILYCVCGSGSGSamber	2	5e-05
ORF 1899	MARLTIIWLYRSCGSGSGSamber	2	5e-05
ORF 1900	MWLILSILILCGSGSGSamber	2	5e-05
ORF 1901	MTMVIWAYVVRSCGSGSGSamber	2	5e-05
ORF 1902	MFVLTVYVLFCGSGSGSamber	2	5e-05
ORF 1903	MQILTFSLAFLICGSGSGSamber	2	5e-05
ORF 1904	MSIRLSVTWYWCGSGSGSamber	2	5e-05
ORF 1905	MEYEWLIAMAWCGSGSGSamber	2	5e-05
ORF 1906	MSIVRLIVIMHSCGSGSGSamber	2	5e-05
ORF 1907	MQRLIVWIFHDSCGSGSGSamber	2	5e-05
ORF 1908	MQIRLVVLHLCGSGSGSamber	2	5e-05
ORF 1909	MYLIVLYSTWCCGSGSGSamber	2	5e-05
ORF 1910	MTRLVLIVTLVCGSGSGSamber	2	5e-05
ORF 1911	MVQVLLVWNWCGSGSGSamber	2	5e-05
ORF 1912	MLQALVIFVTTCGSGSGSamber	2	5e-05
ORF 1913	MLTVHIVLLTGACGSGSGSamber	2	5e-05
ORF 1914	MQWVHALWLLLICGSGSGSamber	2	5e-05
ORF 1915	MLWYWKISIWTCGSGSGSamber	2	5e-05
ORF 1916	MIQAFIEVIWLRCGSGSGSamber	2	5e-05
ORF 1917	MARSWLTVVVFCGSGSGSamber	2	5e-05
ORF 1918	MATQISWLLVVCGSGSGSamber	2	5e-05
ORF 1919	MLTVLWLMWSCGSGSGSamber	2	5e-05
ORF 1920	MLFRLVIILGVCCGSGSGSamber	2	5e-05
ORF 1921	MWLTVLVIKHLGICGSGSGSamber	2	5e-05
ORF 1922	MRLVVIMELCCGSGSGSamber	2	5e-05
ORF 1923	MPTLVLVWSVLCGSGSGSamber	2	5e-05
ORF 1924	MFAVRITLTFCGSGSGSamber	2	5e-05
ORF 1925	MHNKPWYWVLIICGSGSGSamber	2	5e-05
ORF 1926	MVWYSWLFWLDVCGSGSGSamber	2	5e-05
ORF 1927	MARLWYIKLVWCGSGSGSamber	2	5e-05
ORF 1928	MMQVQILLVVCGSGSGSamber	2	5e-05
ORF 1929	MTPTTLILVLCGSGSGSamber	2	5e-05
ORF 1930	MTPWYMWMWLLCGSGSGSamber	2	5e-05
ORF 1931	MLWLVIQLFRLCGSGSGSamber	2	5e-05
ORF 1932	MRLVRIWFVHCGSGSGSamber	2	5e-05
ORF 1933	MVTMSVRVRWYCGSGSGSamber	2	5e-05
ORF 1934	MFYRMGFWYPNYQCGSGSGSamber	2	5e-05
ORF 1935	MWTLTIamberIWISHCGSGSGSamber	2	5e-05
ORF 1936	MKTLWLICTWICGSGSGSamber	2	5e-05
ORF 1937	MLVHRLVIVMWQVCGSGSGSamber	2	5e-05
ORF 1938	MMQVCYIWFGCGSGSGSamber	2	5e-05
ORF 1939	MEFTHWLILDLWCGSGSGSamber	2	5e-05
ORF 1940	MQWWTFYIWFCGSGSGSamber	2	5e-05
ORF 1941	MPWMVVISWRYGCGSGGGSamber	2	5e-05
ORF 1942	MFYRIEFWYPNYQCGSGSGSamber	2	5e-05
ORF 1943	MPWSVLIVSVSCGSGSGSamber	2	5e-05
ORF 1944	MWLIVTFRYWCGSGSGSamber	2	5e-05
ORF 1945	MQLVLVITAVCGSGSGSamber	2	5e-05
ORF 1946	MRWKLILWVAYCGSGSGSamber	2	5e-05
ORF 1947	MWTWVLTFRLRLCGSGSGSamber	2	5e-05
ORF 1948	MGTYTWMLVICGSGSGSamber	2	5e-05
ORF 1949	MNHVILLLWYCGSGSGSamber	2	5e-05
ORF 1950	MLWFFLVCVTCGSGSGSamber	2	5e-05
ORF 1951	MEWIWLTLVFCGSGSGSamber	2	5e-05
ORF 1952	MRSGSGSamberDGGRKRSEEHTLNSSHamber	2	5e-05
ORF 1953	MWTIVLWLYSCGSGSGSamber	2	5e-05
ORF 1954	MAYWYVMVLSTCGSGSGSamber	2	5e-05
ORF 1955	MPWSLMIWLASCGSGSGSamber	2	5e-05
ORF 1956	MLNWLEVTLFVLCGSGSGSamber	2	5e-05
ORF 1957	MQVLVLRYVEWCCGSGSGSamber	2	5e-05
ORF 1958	MIRVKVDIRVLLCGSGSGSamber	2	5e-05
ORF 1959	MRPWFILVLICCGSGSGSamber	2	5e-05
ORF 1960	MFVICARLIVLWCGSGSGSamber	2	5e-05
ORF 1961	MPMVRIRLISLYLCGSGSGSamber	2	5e-05
ORF 1962	MRMTLALIFVLRCGSGSGSamber	2	5e-05
ORF 1963	MTRLIVVTIVKHQCGSGSGSamber	2	5e-05
ORF 1964	MLEWKVILYLSCGSGSGSamber	2	5e-05
ORF 1965	MWIVTVWYWRVQCGSGSGSamber	2	5e-05
ORF 1966	MTVTLLYIVWSCGSGSGSamber	2	5e-05
ORF 1967	MAEYWFWYLEMCGSGSGSamber	2	5e-05
ORF 1968	MFDLTYVLTIWMCGSGSGSamber	2	5e-05
ORF 1969	MAWAIVISLLTCGSGSGSamber	2	5e-05
ORF 1970	MLWVRIELYLHDCGSGSGSamber	2	5e-05
ORF 1971	MRTQILVLWSCGSGSGSamber	2	5e-05
ORF 1972	MRQHFKKEIYICGSGSGSamber	2	5e-05
ORF 1973	MWVQLILVTTRCGSGSGSamber	2	5e-05
ORF 1974	MVTVYLWISHSCGSGSGSamber	2	5e-05
ORF 1975	MPQVVLISWVSYCGSGSGSamber	2	5e-05
ORF 1976	MRSTRVIIVIQFCGSGSGSamber	2	5e-05
ORF 1977	MMHDWLLLLVDICGSGSGSamber	2	5e-05
ORF 1978	MMVTIRLTVWMCGSGSGSamber	2	5e-05
ORF 1979	MLALEFYVLWCCGSGSGSamber	2	5e-05
ORF 1980	MTLVVHWLITCGSGSGSamber	2	5e-05
ORF 1981	MLIVLVHTVHCGSGSGSamber	2	5e-05
ORF 1982	MAQIILVVLWVPCGSGSGSamber	2	5e-05
ORF 1983	MWTYVLTITLMQCGSGSGSamber	2	5e-05
ORF 1984	MLKVEIRWWIMLCGSGSGSamber	2	5e-05
ORF 1985	MVILVEWTIYWCCGSGSGSamber	2	5e-05
ORF 1986	MLRWLLVVLSIRCGSGSGSamber	2	5e-05
ORF 1987	MGTTILLVWFCGSGSGSamber	2	5e-05
ORF 1988	MLWISIWTVHYPCGSGSGSamber	2	5e-05
ORF 1989	MLVLKIRVIVNVCGSGSGSamber	2	5e-05
ORF 1990	MTVRISLVFLITCGSGSGSamber	2	5e-05
ORF 1991	MQIWLVLLAECGSGSGSamber	2	5e-05
ORF 1992	MSMWIRVTWSWYCGSGSGSamber	2	5e-05
ORF 1993	MWTSRILLLLVCGSGSGSamber	2	5e-05
ORF 1994	MHIRLVLLYSLCGSGSGSamber	2	5e-05
ORF 1995	MRDHHHRGKYCGSGSGSamber	2	5e-05
ORF 1996	MRLIVVKLSCYCGSGSGSamber	2	5e-05
ORF 1997	MLIVSWTWYWLCGSGSGSamber	2	5e-05
ORF 1998	MRVLIVFRCGSGSGSamber	2	5e-05
[truncated: 26,659 more rows]

## Sheet: Selection 1 - 10 mM CaCl2 - R7
Selection Round #7	Total Reads #22232
	Peptide Sequence	Number of Reads	Proportion of library reads
ORF 1	MTHYRVNFKKEIYICGSGSGSamber	310	0.01394
ORF 2	MFYRIGFWYPNYQCGSGSGSamber	128	0.00576
ORF 3	MKEIYICGSGSGSamber	68	0.00306
ORF 4	MVNFKKEIYICGSGSGSamber	38	0.00171
ORF 5	MESCRYRQVLQLCGSGSGSamber	37	0.00166
ORF 6	MATPWLIVVLCGSGSGSamber	24	0.00108
ORF 7	MRQRQRQLGRGAEKIGRARLNSSHamber	24	0.00108
ORF 8	MHRLIVVIYVCGSGSGSamber	20	0.0009
ORF 9	MLVLTIRLVLCGSGSGSamber	12	0.00054
ORF 10	MWLISYTAWSCGSGSGSamber	11	0.00049
ORF 11	MVEILILWWSCGSGSGSamber	11	0.00049
ORF 12	MTRLVIVWFAVCGSGSGSamber	10	0.00045
ORF 13	MQKVLVTVWLVCGSGSGSamber	9	0.0004
ORF 14	MLYVRLIMLFGVCGSGSGSamber	8	0.00036
ORF 15	MQIVITVRILSCGSGSGSamber	8	0.00036
ORF 16	MLTVYVRIRLCGSGSGSamber	7	0.00031
ORF 17	MRLILVLVWICGSGSGSamber	7	0.00031
ORF 18	MRQRQRQLGRGAEKIGRAHVNSSHamber	7	0.00031
ORF 19	MVTLVIAVWSCGSGSGSamber	7	0.00031
ORF 20	MPWYIWVQIMVCGSGSGSamber	7	0.00031
ORF 21	MQIEWWLVLIACGSGSGSamber	7	0.00031
ORF 22	MRQRQRQLGRGAEKIGSTRLNSSHamber	7	0.00031
ORF 23	MPWSFWIMLCCGSGSGSamber	6	0.00027
ORF 24	MRQRQRQLGRGAEKIRKSTRLNSSHamber	6	0.00027
ORF 25	MLTVIVAMWWCCGSGSGSamber	6	0.00027
ORF 26	MQMLILWSSFWCGSGSGSamber	6	0.00027
ORF 27	MVHRLVLVLWCGSGSGSamber	6	0.00027
ORF 28	MQIELWFWVLECGSGSGSamber	6	0.00027
ORF 29	MLTVLVMLVTSCGSGSGSamber	6	0.00027
ORF 30	MHHVLVLVWCGSGSGSamber	6	0.00027
ORF 31	MSRTWSMVVLLCGSGSGSamber	6	0.00027
ORF 32	MVLEIQITWYWACGSGSGSamber	6	0.00027
ORF 33	MRQRQRQLGRGAEamber	6	0.00027
ORF 34	MPWVIMLVGYCGSGSGSamber	6	0.00027
ORF 35	MTLVILSWYWEWCGSGSGSamber	5	0.00022
ORF 36	MVTIIVYWGTCGSGSGSamber	5	0.00022
ORF 37	MVTISVQIWLTCGSGSGSamber	5	0.00022
ORF 38	MMVIALWYQWLYCGSGSGSamber	5	0.00022
ORF 39	MQIWLILIRVCGSGSGSamber	5	0.00022
ORF 40	MVYWRTWFWLIMCGSGSGSamber	5	0.00022
ORF 41	MLTVRIELYVVVCGSGSGSamber	5	0.00022
ORF 42	MVTVHIWLHCCGSGSGSamber	5	0.00022
ORF 43	MVLVRYTLWYWCGSGSGSamber	5	0.00022
ORF 44	MLRLIVVTLRTCGSGSGSamber	5	0.00022
ORF 45	MMTWYHVLIWFCGSGSGSamber	5	0.00022
ORF 46	MTFSVDWLLLVLCGSGSGSamber	5	0.00022
ORF 47	MLTVLVISWIDACGSGSGSamber	5	0.00022
ORF 48	MTLVTLHRYYDYGQPCGSGSGSamber	5	0.00022
ORF 49	MVVIEIRVSLYCGSGSGSamber	5	0.00022
ORF 50	MLDWYLIALWYSCGSGSGSamber	5	0.00022
ORF 51	MHLVIVSVQLLCGSGSGSamber	5	0.00022
ORF 52	MRTVVWVYLLWSCGSGSGSamber	5	0.00022
ORF 53	MTPWFVVYVVSCGSGSGSamber	5	0.00022
ORF 54	MRQRQRQLGRGAEKIGRAHVLNSSHamber	5	0.00022
ORF 55	MRQRQRQRVNFKKEIYICGSGSGSamber	5	0.00022
ORF 56	MYEVTLWFYWSLCGSGSGSamber	5	0.00022
ORF 57	MHTRLTVLVILCCGSGSGSamber	5	0.00022
ORF 58	MLTLRILVLWCGSGSGSamber	5	0.00022
ORF 59	MHRLILFVLTCGSGSGSamber	5	0.00022
ORF 60	MQVLIWLCWQCGSGSGSamber	5	0.00022
ORF 61	MQYALWYYWLYCGSGSGSamber	4	0.00018
ORF 62	MLWYWYWSVRCGSGSGSamber	4	0.00018
ORF 63	MLVILVHYSHCGSGSGSamber	4	0.00018
ORF 64	MVTWWLFLWSCGSGSGSamber	4	0.00018
ORF 65	MIVQWWLISISLCGSGSGSamber	4	0.00018
ORF 66	MGTTLIVVLVLCGSGSGSamber	4	0.00018
ORF 67	MRLVITLLWCGSGSGSamber	4	0.00018
ORF 68	MPWTLVMVLLCGSGSGSamber	4	0.00018
ORF 69	MTASFVVIEIIWCGSGSGSamber	4	0.00018
ORF 70	MSRFQVLVLFACGSGSGSamber	4	0.00018
ORF 71	MVYEIALTFWYCGSGSGSamber	4	0.00018
ORF 72	MWETTWLIIAVCGSGSGSamber	4	0.00018
ORF 73	MRVVIRLIYSSPCGSGSGSamber	4	0.00018
ORF 74	MQVTFLWIYCRLCGSGSGSamber	4	0.00018
ORF 75	MQIAVLVLVVWCGSGSGSamber	4	0.00018
ORF 76	MVLVIEVIVTCGSGSGSamber	4	0.00018
ORF 77	MIELWYMWVICGSGSGSamber	4	0.00018
ORF 78	MLALYEWVLTWSCGSGSGSamber	4	0.00018
ORF 79	MWMVTVTIVWVCGSGSGSamber	4	0.00018
ORF 80	MMQIVFTWVMVVCGSGSGSamber	4	0.00018
ORF 81	MWIRLIWLQIVCGSGSGSamber	4	0.00018
ORF 82	MRKWQHVLVLVLCGSGSGSamber	4	0.00018
ORF 83	MRQRSGSamberDGGRKRSEEHTSNSSHamber	4	0.00018
ORF 84	MRQRQRQLFKKEIYICGSGSGSamber	4	0.00018
ORF 85	MQSTWEITVYLFCGSGSGSamber	4	0.00018
ORF 86	MLQVLVRWWFQYCGSGSGSamber	4	0.00018
ORF 87	MQIRWQILIRLCGSGSGSamber	4	0.00018
ORF 88	MTPRLIILVYCGSGSGSamber	4	0.00018
ORF 89	MAYAVTWSWWYCGSGSGSamber	4	0.00018
ORF 90	MGTLTVWIEWCGSGSGSamber	4	0.00018
ORF 91	MGTHRIWLIALYCGSGSGSamber	4	0.00018
ORF 92	MPWTILICWMCGSGSGSamber	4	0.00018
ORF 93	MIRLIVIQWWCGSGSGSamber	4	0.00018
ORF 94	MWQTFISVLIVVCGSGSGSamber	4	0.00018
ORF 95	MPWIVLVLLHCGSGSGSamber	4	0.00018
ORF 96	MWYWTVRIWLCGSGSGSamber	4	0.00018
ORF 97	MVQILIRLYRCGSGSGSamber	4	0.00018
ORF 98	MVRQIVVLWFLPCGSGSGSamber	4	0.00018
ORF 99	MLITVTWLIVQCGSGSGSamber	4	0.00018
ORF 100	MEYWLIALLLCGSGSGSamber	4	0.00018
ORF 101	MQIRLIIVELQCGSGSGSamber	4	0.00018
ORF 102	MTPWFVIVLHSVCGSGSGSamber	4	0.00018
ORF 103	MTHYRVNFKKEIYICGNGSGSamber	4	0.00018
ORF 104	MPWWMLSLILIVCGSGSGSamber	4	0.00018
ORF 105	MQMVTILVLSCGSGSGSamber	4	0.00018
ORF 106	MQIMVWISLMCGSGSGSamber	4	0.00018
ORF 107	MTHWVLIWLWLHCGSGSGSamber	4	0.00018
ORF 108	MLWEIVTVTFLCGSGSGSamber	4	0.00018
ORF 109	MRQRQRQLGRGAEKIGRAPRLNSSHamber	4	0.00018
ORF 110	MTTHYRVNFKKEIYICGSGSGSamber	4	0.00018
ORF 111	MRQRQRQLGRGAEKIGKSTRLNSSHamber	4	0.00018
ORF 112	MTPVVILLVVCGSGSGSamber	4	0.00018
ORF 113	MRQRQRQHFKKEIYICGSGSGSamber	4	0.00018
ORF 114	MWLISIEVWRLLCGSGSGSamber	4	0.00018
ORF 115	MTQLWITWYLCGSGSGSamber	4	0.00018
ORF 116	MRQRQRQLGRGAEKIESTRLNSSHamber	4	0.00018
ORF 117	MWLIAFWFVDSCGSGSGSamber	4	0.00018
ORF 118	MVTQYWAYWLVLCGSGSGSamber	4	0.00018
ORF 119	MLMVTQVFLFWFCGSGSGSamber	4	0.00018
ORF 120	MLVLIVSLEIWLCGSGSGSamber	4	0.00018
ORF 121	MQPWYMLLIMQCGSGSGSamber	4	0.00018
ORF 122	MTSVIVLWFEWCGSGSGSamber	4	0.00018
ORF 123	METPWVLLVLYCGSGSGSamber	4	0.00018
ORF 124	MVELEVIVLFVCGSGSGSamber	4	0.00018
ORF 125	MWIVQIVFRSCGSGSGSamber	4	0.00018
ORF 126	MTQITITLTLICCGSGSGSamber	4	0.00018
ORF 127	MQIRLLVLLMLCGSGSGSamber	3	0.00013
ORF 128	MTQWamberITFTWICGSGSGSamber	3	0.00013
ORF 129	MIVLIRLRWLVYCGSGSGSamber	3	0.00013
ORF 130	MQWWYITILVASCGSGSGSamber	3	0.00013
ORF 131	MFYRIGFWYPNYQCGGGSGSamber	3	0.00013
ORF 132	MAQEIWLMWWCGSGSGSamber	3	0.00013
ORF 133	MLWTVELMVVTLCGSGSGSamber	3	0.00013
ORF 134	MQVTTITWLWYYCGSGSGSamber	3	0.00013
ORF 135	MLTVLVLLQCGSGSGSamber	3	0.00013
ORF 136	MPVFVQIRLIYVCGSGSGSamber	3	0.00013
ORF 137	MRMTVLVLRLRCGSGSGSamber	3	0.00013
ORF 138	MTLTVLVLFVCGSGSGSamber	3	0.00013
ORF 139	MLVLISWSWLCGSGSGSamber	3	0.00013
ORF 140	MSKVRLYLYLVDCGSGSGSamber	3	0.00013
ORF 141	MVRYEWVIALMLVCGSGSGSamber	3	0.00013
ORF 142	MGTQIVIVWLTHCGSGSGSamber	3	0.00013
ORF 143	MQLTVLILLACGSGSGSamber	3	0.00013
ORF 144	MVTLTVVLWSCGSGSGSamber	3	0.00013
ORF 145	MRLMLAILVTWCGSGSGSamber	3	0.00013
ORF 146	MYLTQILFLYCGSGSGSamber	3	0.00013
ORF 147	MWTTQVLVLTIICGSGSGSamber	3	0.00013
ORF 148	MLRLTVILASLCGSGSGSamber	3	0.00013
ORF 149	MRLIVLITVYCGSGSGSamber	3	0.00013
ORF 150	MPWFTLVLILCGSGSGSamber	3	0.00013
ORF 151	MRQGSGSamberDGGRKRSEEHTLNSSHamber	3	0.00013
ORF 152	MLLMVIVAFWYCGSGSGSamber	3	0.00013
ORF 153	MTMKVRVTLWTWCGSGSGSamber	3	0.00013
ORF 154	MWWTLELILVGFCGSGSGSamber	3	0.00013
ORF 155	MLVMQITLVFVSCGSGSGSamber	3	0.00013
ORF 156	MWLIVTFRYWCGSGSGSamber	3	0.00013
ORF 157	MNVWLVVWKVVCGSGSGSamber	3	0.00013
ORF 158	MTNSCACPSDGYGRIDCSamber	3	0.00013
ORF 159	MWIVQLEWVFRCGSGSGSamber	3	0.00013
ORF 160	MQIVITFSFPCGSGSGSamber	3	0.00013
ORF 161	MWSITLVMLCCGSGSGSamber	3	0.00013
ORF 162	MAYWYVMVLSTCGSGSGSamber	3	0.00013
ORF 163	MQITVVLWSCGSGSGSamber	3	0.00013
ORF 164	MWPWVLVLMQCGSGSGSamber	3	0.00013
ORF 165	MRQRQRQLGRGRKRSEEHTSNSSHamber	3	0.00013
ORF 166	MLVWLIRYKITWCGSGSGSamber	3	0.00013
ORF 167	MRQRQHICGSGSGSamber	3	0.00013
ORF 168	MTFVLINIRLCGSGSGSamber	3	0.00013
ORF 169	MAHWYTVVLHLSKCGSGSGSamber	3	0.00013
ORF 170	MQIVIVMFTVRCGSGSGSamber	3	0.00013
ORF 171	MLKWTIRLVLTSCGSGSGSamber	3	0.00013
ORF 172	MQIRWLLFLLCGSGSGSamber	3	0.00013
ORF 173	MQHLVIAFWYCGSGSGSamber	3	0.00013
ORF 174	MWVQIEWLLFMCGSGSGSamber	3	0.00013
ORF 175	MIRIALYLFWSCGSGSGSamber	3	0.00013
ORF 176	MSSWILVLCYCGSGSGSamber	3	0.00013
ORF 177	MQKVTVRYWLLLCGSGSGSamber	3	0.00013
ORF 178	MTALVVLVLVCGSGSGSamber	3	0.00013
ORF 179	MWLIWVCSIRTKCGSGSGSamber	3	0.00013
ORF 180	MVTIVFVVSFCGSGSGSamber	3	0.00013
ORF 181	MQIEVWIHYWCGSGSGSamber	3	0.00013
ORF 182	MRQRQRQLGRGAEKIGRAHVopalTSHamber	3	0.00013
ORF 183	MATRLIMLVRLACGSGSGSamber	3	0.00013
ORF 184	MWIQLVLLWTCGSGSGSamber	3	0.00013
ORF 185	MRLTSWWIELVTCGSGSGSamber	3	0.00013
ORF 186	MALWEWLIIVWCGSGSGSamber	3	0.00013
ORF 187	MRIVVEITLEVYCGSGSGSamber	3	0.00013
ORF 188	MRQRQRQLGRGAEKIGRAHSLNSSHamber	3	0.00013
ORF 189	MALQWIVLVYCGSGSGSamber	3	0.00013
ORF 190	MQVTLVIVSWWSCGSGSGSamber	3	0.00013
ORF 191	MRWMWVLVHTWYRCGSGSGSamber	3	0.00013
ORF 192	MVTWYWQIEWSCCGSGSGSamber	3	0.00013
ORF 193	MLIVVTWTSRWCGSGSGSamber	3	0.00013
ORF 194	MNRLIVLLMHCGSGSGSamber	3	0.00013
ORF 195	MMLNVVWLWWFCGSGSGSamber	3	0.00013
ORF 196	MDWVLYVQISSLCGSGSGSamber	3	0.00013
ORF 197	MAHWVHILLVSWCGSGSGSamber	3	0.00013
ORF 198	MVVQIRVLIVRLCGSGSGSamber	3	0.00013
ORF 199	MCASTLVLVLVYCGSGSGSamber	3	0.00013
ORF 200	MWTMWVQFLAWCGSGSGSamber	3	0.00013
ORF 201	MTWRLALVLLLSCGSGSGSamber	3	0.00013
ORF 202	MPWYHAVLVWLCCGSGSGSamber	3	0.00013
ORF 203	MLVRLTWLIICGSGSGSamber	3	0.00013
ORF 204	MQIIVSIAFLTCGSGSGSamber	3	0.00013
ORF 205	MMQITIIFSLCGSGSGSamber	3	0.00013
ORF 206	MPWYLLTMYLRCGSGSGSamber	3	0.00013
ORF 207	MFYRIGFWYPNYQCGNGSGSamber	3	0.00013
ORF 208	MWQRLIIRLVWWCGSGSGSamber	3	0.00013
ORF 209	MTNALVIYVWLSCGSGSGSamber	3	0.00013
ORF 210	MSAIWTVWLFLYCGSGSGSamber	3	0.00013
ORF 211	MHRITWTLWMQCGSGSGSamber	3	0.00013
ORF 212	MKWQWVLLWLCGSGSGSamber	3	0.00013
ORF 213	MLWLIEIQVQLLCGSGSGSamber	3	0.00013
ORF 214	MPWYLMLFVMTYCGSGSGSamber	3	0.00013
ORF 215	MTWHVIALWYCGSGSGSamber	3	0.00013
ORF 216	MVDYWVITIKWLCGSGSGSamber	3	0.00013
ORF 217	MQTILIAWFRVCCGSGSGSamber	3	0.00013
ORF 218	MQITTLIILWTLCGSGSGSamber	3	0.00013
ORF 219	MPCSHRHRCGSGSGSamber	3	0.00013
ORF 220	MLRIQLVLVLTRCGSGSGSamber	3	0.00013
ORF 221	MTWLTVRLIYACGSGSGSamber	3	0.00013
ORF 222	MRTYQLVWLISCGSGSGSamber	3	0.00013
ORF 223	MHKWVLCLFYWCGSGSGSamber	3	0.00013
ORF 224	MWLIamberITLTCGSGSGSamber	3	0.00013
ORF 225	MWLIELHFRLCGSGSGSamber	3	0.00013
ORF 226	MLWYRMTVTYCGSGSGSamber	3	0.00013
ORF 227	MMEWLILLCVCGSGSGSamber	3	0.00013
ORF 228	MLTMVFWLWSCGSGSGSamber	3	0.00013
ORF 229	MHLVYVLVQLCGSGSGSamber	3	0.00013
ORF 230	MVLYVQITLQCGSGSGSamber	3	0.00013
ORF 231	MQTVLILWLACGSGSGSamber	3	0.00013
ORF 232	MTPLIILWIACGSGSGSamber	3	0.00013
ORF 233	MSRLIYVLFVCLCGSGSGSamber	3	0.00013
ORF 234	MRYWFVLTWICGSGSGSamber	3	0.00013
ORF 235	MQVEWVWLYLVCGSGSGSamber	3	0.00013
ORF 236	MRQGSGSamberDGGRKRSEEHTSNSSHamber	3	0.00013
ORF 237	MIWLISVLVTCGSGSGSamber	3	0.00013
ORF 238	MLVIVRLSLICGSGSGSamber	3	0.00013
ORF 239	MRYLALIWYSCGSGSGSamber	3	0.00013
ORF 240	MAMLILLLYRCGSGSGSamber	3	0.00013
ORF 241	MHVRVVIQVLQCGSGSGSamber	3	0.00013
ORF 242	MRQRQRQFKKEIYICGSGSGSamber	3	0.00013
ORF 243	MAVQIVWFSWMCGSGSGSamber	3	0.00013
ORF 244	MLWIMVSVSWLCGSGSGSamber	3	0.00013
ORF 245	MRQRQRQLGRGAEKIGRAHVopalTRHamber	3	0.00013
ORF 246	MWRLAITWLVCCGSGSGSamber	3	0.00013
ORF 247	MLTVQYVIVIQCGSGSGSamber	3	0.00013
ORF 248	MTITILIMWTYCGSGSGSamber	3	0.00013
ORF 249	MRLITWIVMVTCGSGSGSamber	3	0.00013
ORF 250	MVLWITVQVHLFCGSGSGSamber	3	0.00013
ORF 251	MVRTLVILVEFCGSGSGSamber	3	0.00013
ORF 252	MQQWVVIVAVCGSGSGSamber	3	0.00013
ORF 253	MWSIQVRYEWLLCGSGSGSamber	3	0.00013
ORF 254	MWRIEITWVVLCGSGSGSamber	3	0.00013
ORF 255	MQITIVLLTTCGSGSGSamber	3	0.00013
ORF 256	MFAIRVRLWWCGSGSGSamber	3	0.00013
ORF 257	MPTILVLVIWCCGSGSGSamber	3	0.00013
ORF 258	MWLILKLIRWWSCGSGSGSamber	3	0.00013
ORF 259	MVNFKKEIYICGSGRGSamber	3	0.00013
ORF 260	MTVIVLVTCYACCGSGSGSamber	3	0.00013
ORF 261	MTLIQIVWVTWTCGSGSGSamber	3	0.00013
ORF 262	MVLIVISVCGSGSGSamber	3	0.00013
ORF 263	MQVSLHVVLLYCGSGSGSamber	3	0.00013
ORF 264	MRWLILYYAYCGSGSGSamber	3	0.00013
ORF 265	MAHWYLILWFCGSGSGSamber	3	0.00013
ORF 266	MFALWIRLVCICGSGSGSamber	3	0.00013
ORF 267	MQHYLVILCWHCGSGSGSamber	3	0.00013
ORF 268	MRQRQRQLGRGAEKIGRATRLNSSHamber	3	0.00013
ORF 269	MWLIILELWSCGSGSGSamber	3	0.00013
ORF 270	MRQRQRQLGRGAEKIGRAHVCSSHamber	3	0.00013
ORF 271	MQWVHIVVEWKCGSGSGSamber	3	0.00013
ORF 272	MLAYYVEVIWLLCGSGSGSamber	3	0.00013
ORF 273	MVTLVFRISWVCGSGSGSamber	3	0.00013
ORF 274	MQRVLLVRMVVCGSGSGSamber	3	0.00013
ORF 275	MTLWYLVVELWCGSGSGSamber	3	0.00013
ORF 276	MRLVTFRFILCGSGSGSamber	3	0.00013
ORF 277	MVVLWIQLRLCGSGSGSamber	3	0.00013
ORF 278	MRQRQRQLGRGAEKMKSTRLNSSHamber	3	0.00013
ORF 279	MRYVEVTLLWLSCGSGSGSamber	3	0.00013
ORF 280	MPTGSWWLIVTFCGSGSGSamber	3	0.00013
ORF 281	MVRQRLIMILLVCGSGSGSamber	3	0.00013
ORF 282	MWTVSVILVCGSGSGSamber	3	0.00013
ORF 283	MTWVISIRVTCGSGSGSamber	3	0.00013
ORF 284	MQIVVLTTWICGSGSGSamber	3	0.00013
ORF 285	MTTWLIVMVGCGSGSGSamber	3	0.00013
ORF 286	MNWEFRLVISWCCGSGSGSamber	3	0.00013
ORF 287	MVQFVRIEIVWSCGSGSGSamber	3	0.00013
ORF 288	MWTVLVQVQISYCGSGSGSamber	3	0.00013
ORF 289	MWTLTITVLHCGSGSGSamber	3	0.00013
ORF 290	MDRLIVLLILCGSGSGSamber	3	0.00013
ORF 291	MRHSWIVLLYCGSGSGSamber	3	0.00013
ORF 292	MQHKWLVVLWSCGSGSGSamber	3	0.00013
ORF 293	MAYWYVTLVWTCGSGSGSamber	3	0.00013
ORF 294	MPMESVLILLVICGSGSGSamber	3	0.00013
ORF 295	MWTQQITVLILCGSGSGSamber	3	0.00013
ORF 296	MQLTWYWTFTLMCGSGSGSamber	3	0.00013
ORF 297	MILVLVRISWSCGSGSGSamber	3	0.00013
ORF 298	MQEYWLIMISVTCGSGSGSamber	3	0.00013
ORF 299	MQIMVIIVVQCGSGSGSamber	3	0.00013
ORF 300	MTWPLILVVVTSCGSGSGSamber	3	0.00013
ORF 301	MVILTFAFWSCGSGSGSamber	3	0.00013
ORF 302	MQIVWWLHVLFCGSGSGSamber	3	0.00013
ORF 303	MTTQIWVRLLLYCGSGSGSamber	3	0.00013
ORF 304	MVTLTIVLVHLCGSGSGSamber	3	0.00013
ORF 305	MLIAVLVITSCGSGSGSamber	3	0.00013
ORF 306	MWVYWQVVLEYHCGSGSGSamber	2	9e-05
ORF 307	MMVLWLICLHCGSGSGSamber	2	9e-05
ORF 308	MTWIIVEVLYCGSGSGSamber	2	9e-05
ORF 309	MRPWYWFWHAVCGSGSGSamber	2	9e-05
ORF 310	MLVLVLVLLVCGSGSGSamber	2	9e-05
ORF 311	MVMIWHVLILTTCGSGSGSamber	2	9e-05
ORF 312	MCVYWQIVLVSCGSGSGSamber	2	9e-05
ORF 313	MVKLVIEWLICGSGSGSamber	2	9e-05
ORF 314	MREYVLVRIIWSCGSGSGSamber	2	9e-05
ORF 315	MVTLVLAVFQCGSGSGSamber	2	9e-05
ORF 316	MQLVHLKLWILVCGSGSGSamber	2	9e-05
ORF 317	MTQIWITLTSLCGSGSGSamber	2	9e-05
ORF 318	MWYLWWSVVITLCGSGSGSamber	2	9e-05
ORF 319	MANQYLLVWYGLCGSGSGSamber	2	9e-05
ORF 320	MTWLIISFVHVCGSGSGSamber	2	9e-05
ORF 321	MRMLTILLWTCGSGSGSamber	2	9e-05
ORF 322	MFGHYMVLIIQPCGSGSGSamber	2	9e-05
ORF 323	MPRYWFLIACCGSGSGSamber	2	9e-05
ORF 324	MRLLVLYSamberYTVCGSGSGSamber	2	9e-05
ORF 325	MFIRLILALLQTCGSGSGSamber	2	9e-05
ORF 326	MQIDWVWVQLFCGSGSGSamber	2	9e-05
ORF 327	MLWYQVQIWHCGSGSGSamber	2	9e-05
ORF 328	MSWWLILELCCGSGSGSamber	2	9e-05
ORF 329	MRLSCILVLVYYCGSGSGSamber	2	9e-05
ORF 330	MSIWILTFMHCGSGSGSamber	2	9e-05
ORF 331	MLKILYMRVTWTCGSGSGSamber	2	9e-05
ORF 332	MLIFVSVCVLKSCGSGSGSamber	2	9e-05
ORF 333	MRHVQWVVMIAWCGSGSGSamber	2	9e-05
ORF 334	MLYWSIIVIYRYCGSGSGSamber	2	9e-05
ORF 335	MIARIQLWHFRLLCGSGSGSamber	2	9e-05
ORF 336	MLVTVLIVMYCGSGSGSamber	2	9e-05
ORF 337	MEIMLYFEWWSCGSGSGSamber	2	9e-05
ORF 338	MNQWVLLVILRCGSGSGSamber	2	9e-05
ORF 339	MRDWYVVTWYYTCGSGSGSamber	2	9e-05
ORF 340	MQLITVLIRLCGSGSGSamber	2	9e-05
ORF 341	MRFMVVVIVHPCGSGSGSamber	2	9e-05
ORF 342	MRQRQRQLGRGAEKIGRAHVopalTPSHamber	2	9e-05
ORF 343	MWAYWYRVIVVCGSGSGSamber	2	9e-05
ORF 344	MRSGSGSamberDGGRKRSEEHTSNSSHamber	2	9e-05
ORF 345	MIGTWFTLLVLYTCGSGSGSamber	2	9e-05
ORF 346	MWLIRISVVSTCGSGSGSamber	2	9e-05
ORF 347	MQMRMLIRFYAYCGSGSGSamber	2	9e-05
ORF 348	MRYLWMRLEIYVCGSGSGSamber	2	9e-05
ORF 349	MQHLWVLTWYFCGSGSGSamber	2	9e-05
ORF 350	MQKVQVLFVLWTCGSGSGSamber	2	9e-05
ORF 351	MQIWVLLLWSSCGSGSGSamber	2	9e-05
ORF 352	MWLWWamberVEIVCGSGSGSamber	2	9e-05
ORF 353	MPKRWTLILYCGSGSGSamber	2	9e-05
ORF 354	MAWYWLVamberTWSCGSGSGSamber	2	9e-05
ORF 355	MMEVTVVLSLVCGSGSGSamber	2	9e-05
ORF 356	MLQVLVIFIQCGSGSGSamber	2	9e-05
ORF 357	MTTVKVYWYWSCGSGSGSamber	2	9e-05
ORF 358	MLGPWYIVITCGSGSGSamber	2	9e-05
ORF 359	MLWYRIVLFRCGSGSGSamber	2	9e-05
ORF 360	MCTWVRLLALVCGSGSGSamber	2	9e-05
ORF 361	MWQIWLTFTRCGSGSGSamber	2	9e-05
ORF 362	MVRTSLWFLVVICGSGSGSamber	2	9e-05
ORF 363	MWAIVIYCGSGSGSamber	2	9e-05
ORF 364	MILMQIQLWLFSCGSGSGSamber	2	9e-05
ORF 365	MQSFVPWTVVLLCGSGSGSamber	2	9e-05
ORF 366	MWYVELMHIWFCGSGSGSamber	2	9e-05
ORF 367	MSWVLIIRASWKCGSGSGSamber	2	9e-05
ORF 368	MPWILMLYACCGSGSGSamber	2	9e-05
ORF 369	MQIVWVQVLWYCGSGSGSamber	2	9e-05
ORF 370	MRLYRVLVVWIVRCGSGSGSamber	2	9e-05
ORF 371	MTHYRVNFKKEIYICSSGSGSamber	2	9e-05
ORF 372	MVNFKKEIYICGRGSGIamber	2	9e-05
ORF 373	MTQIILYWLRCGSGSGSamber	2	9e-05
ORF 374	MHAWILVLFSCGSGSGSamber	2	9e-05
ORF 375	MYVFLLVISTCGSGSGSamber	2	9e-05
ORF 376	MWTSRILLLLVCGSGSGSamber	2	9e-05
ORF 377	MTVFVLTIRWCGSGSGSamber	2	9e-05
ORF 378	MVYWLYIANITLCGSGSGSamber	2	9e-05
ORF 379	MESRRYRQVLQLCGSGSGSamber	2	9e-05
ORF 380	MTWVQIWYVCWCGSGSGSamber	2	9e-05
ORF 381	MLWYNVTIIWMCGSGSGSamber	2	9e-05
ORF 382	MISVVLVLamberHSCGSGSGSamber	2	9e-05
ORF 383	MPKWTWLVVLVCGSGSGSamber	2	9e-05
ORF 384	MIQVLIYLAVCGSGSGSamber	2	9e-05
ORF 385	MYRMTFRVTITCGSGSGSamber	2	9e-05
ORF 386	MLVHYLVIVVCGSGSGSamber	2	9e-05
ORF 387	MQWLILITWRCGSGSGSamber	2	9e-05
ORF 388	MCGopalSLFVCGSGSGSamber	2	9e-05
ORF 389	MLLTLEIYLLLCGSGSGSamber	2	9e-05
ORF 390	MQWVLVLSILVCCGSGSGSamber	2	9e-05
ORF 391	MTPVVLIVVGLCGSGSGSamber	2	9e-05
ORF 392	MTLWLLTWYCCGSGSGSamber	2	9e-05
ORF 393	MVTVLIAWYGSCGSGSGSamber	2	9e-05
ORF 394	MRMTFYVWVLDWCGSGSGSamber	2	9e-05
ORF 395	MAIWSWSWYLFCGSGSGSamber	2	9e-05
ORF 396	MVVIIRLRCGSGSGSamber	2	9e-05
ORF 397	MQIEIFVLTFRCGSGSGSamber	2	9e-05
ORF 398	MVSWYFRWCWTCGSGSGSamber	2	9e-05
ORF 399	MRVHSVQVWLVFCGSGSGSamber	2	9e-05
ORF 400	MSFLAWSWYMLGCGSGSGSamber	2	9e-05
ORF 401	MMDVVIVVMSTLCGSGSGSamber	2	9e-05
ORF 402	MVWQIVYWEWFCGSGSGSamber	2	9e-05
ORF 403	MQMTLVVTWVMLLCGSGSGSamber	2	9e-05
ORF 404	MFRRLVLCLWLCGSGSGSamber	2	9e-05
ORF 405	MQWYVRIVLamberFCGSGSGSamber	2	9e-05
ORF 406	MVLVLISFSACGSGSGSamber	2	9e-05
ORF 407	MTWQLVLRLYSCGSGSGSamber	2	9e-05
ORF 408	MLFTIRYVWTWSCGSGSGSamber	2	9e-05
ORF 409	MWAYEVLWMWLQCGSGSGSamber	2	9e-05
ORF 410	MWEITIILYHDCGSGSGSamber	2	9e-05
ORF 411	MAIWYLWFAIACGSGSGSamber	2	9e-05
ORF 412	MVQRLTGLCGSGSGSamber	2	9e-05
ORF 413	MVAWFFVLVPCGSGSGSamber	2	9e-05
ORF 414	MVMVQIIVLDSCGSGSGSamber	2	9e-05
ORF 415	MRVQLLFWFFVCCGSGSGSamber	2	9e-05
ORF 416	MALWLIMFWSQCGSGSGSamber	2	9e-05
ORF 417	MVLIEIEILLVLCGSGSGSamber	2	9e-05
ORF 418	MMTLWYTLWVSVCGSGSGSamber	2	9e-05
ORF 419	MQIVLSVLMYWFCGSGSGSamber	2	9e-05
ORF 420	MHWTLTIWVCLCGSGSGSamber	2	9e-05
ORF 421	MLVIVLIVCGSGSGSamber	2	9e-05
ORF 422	METVQITLVLYRCGSGSGSamber	2	9e-05
ORF 423	MRQRQRQLGRGAEKIGRAHVopalSSHamber	2	9e-05
ORF 424	MLVISWLWFCGSGSGSamber	2	9e-05
ORF 425	MAIRVVVWLHLCGSGSGSamber	2	9e-05
ORF 426	MQVLVLYTWLQCGSGSGSamber	2	9e-05
ORF 427	MISVISIELYVICGSGSGSamber	2	9e-05
ORF 428	MLRVRLTFLFYCGSGSGSamber	2	9e-05
ORF 429	MAPVDSVGCGSGSGSamber	2	9e-05
ORF 430	MARWFVLVCLACGSGSGSamber	2	9e-05
ORF 431	MTTFTWLIYEQYCGSGSGSamber	2	9e-05
ORF 432	MQKVRIWLFLCGSGSGSamber	2	9e-05
ORF 433	MQIWWVIVAWCGSGSGSamber	2	9e-05
ORF 434	MVYVQILWLVTFCGSGSGSamber	2	9e-05
ORF 435	MQWALFVELVFICGSGSGSamber	2	9e-05
ORF 436	MRIAWVLWIKCGSGSGSamber	2	9e-05
ORF 437	MYICGSGSGSamberDGGRKRSEEHTSELSHamber	2	9e-05
ORF 438	MVDWFELYLLCGSGSGSamber	2	9e-05
ORF 439	MRQRQRQLGRGRKRSEEHTLNSSHamber	2	9e-05
ORF 440	MHYRWVLLVLVCGSGSGSamber	2	9e-05
ORF 441	MIAVQWYWMLSSCGSGSGSamber	2	9e-05
ORF 442	MRWVDALMVYTCGSGSGSamber	2	9e-05
ORF 443	MLWVLIVRCVMCGSGSGSamber	2	9e-05
ORF 444	MSTTMRWVILVYCGSGSGSamber	2	9e-05
ORF 445	MSIVRLIVIMHSCGSGSGSamber	2	9e-05
ORF 446	MPRLamberMVLVFCCGSGSGSamber	2	9e-05
ORF 447	MWIQISWVFTLCGSGSGSamber	2	9e-05
ORF 448	MRQRQRQLGEIYICGSGSGSamber	2	9e-05
ORF 449	MAQNVWLIIVRVCGSGSGSamber	2	9e-05
ORF 450	MQIRLVVLHLCGSGSGSamber	2	9e-05
ORF 451	MGHLFVLVLLYCGSGSGSamber	2	9e-05
ORF 452	MQWATLLLVICGSGSGSamber	2	9e-05
ORF 453	MHRQWVLVMIICGSGSGSamber	2	9e-05
ORF 454	MVQVLLVWNWCGSGSGSamber	2	9e-05
ORF 455	MFGILVVMLQCGSGSGSamber	2	9e-05
ORF 456	MVLWFRLVLSTCGSGSGSamber	2	9e-05
ORF 457	MWLISQISLTFTCGSGSGSamber	2	9e-05
ORF 458	MTVTWFTMYLCGSGSGSamber	2	9e-05
ORF 459	MQLVVQFRYIACGSGSGSamber	2	9e-05
ORF 460	MRIYVRITLLSCGSGSGSamber	2	9e-05
ORF 461	MMLVVWQWYLSCGSGSGSamber	2	9e-05
ORF 462	MQSKLWYFLLVVCGSGSGSamber	2	9e-05
ORF 463	MLVTRVRVIIWTCGSGSGSamber	2	9e-05
ORF 464	MWYVLYVRLTSRCGSGSGSamber	2	9e-05
ORF 465	MRQRQRSamberDGGRKRSEEHTLNSSHamber	2	9e-05
ORF 466	MMWYTLVLEWICGSGSGSamber	2	9e-05
ORF 467	MKHSWWIVLICGSGSGSamber	2	9e-05
ORF 468	MQITTIVWVMCGSGSGSamber	2	9e-05
ORF 469	MWTVWIELQWYHCGSGSGSamber	2	9e-05
ORF 470	MLRWILVWSFCCGSGSGSamber	2	9e-05
ORF 471	MATWYVLTMCLDCGSGSGSamber	2	9e-05
ORF 472	MRRAISIWVSWFLCGSGSGSamber	2	9e-05
ORF 473	MTLHWLMVVHCGSGSGSamber	2	9e-05
ORF 474	MWTIVITLNLTTCGSGSGSamber	2	9e-05
ORF 475	MWWIHVQIHRCGSGSGSamber	2	9e-05
ORF 476	MQIEIVLFFECGSGSGSamber	2	9e-05
ORF 477	MRQRQRQLGRGAEKIGRAamber	2	9e-05
ORF 478	MTTRLITIVLCGSGSGSamber	2	9e-05
ORF 479	MVEIIELWICTCGSGSGSamber	2	9e-05
ORF 480	MPQRQRQLGRGAEamber	2	9e-05
ORF 481	MFRALRVTVLFLCGSGSGSamber	2	9e-05
ORF 482	MVTLVILAIRCGSGSGSamber	2	9e-05
ORF 483	MFYRIGFWYPNYRCGSGSGSamber	2	9e-05
ORF 484	MWWLVITFNWCGSGSGSamber	2	9e-05
ORF 485	MTPWYMWMWLLCGSGSGSamber	2	9e-05
ORF 486	METVLVLTLFMVCGSGSGSamber	2	9e-05
ORF 487	MWTLTITLWDCGSGSGSamber	2	9e-05
ORF 488	MPWDITVMLFVHCGSGSGSamber	2	9e-05
ORF 489	MVLVVHLTWRCGSGSGSamber	2	9e-05
ORF 490	MLVILVLYHLCGSGSGSamber	2	9e-05
ORF 491	MTRIVLFTWAWLCGSGSGSamber	2	9e-05
ORF 492	MVEIKIVWMVCGSGSGSamber	2	9e-05
ORF 493	MRSWYFYLLWKECGSGSGSamber	2	9e-05
ORF 494	MWSIWVLILRETCGSGSGSamber	2	9e-05
ORF 495	MVEIQITLTFFHCGSGSGSamber	2	9e-05
ORF 496	MDamberHRYSCGSGSGSamber	2	9e-05
ORF 497	MEYWLIVWLCCGSGSGSamber	2	9e-05
ORF 498	MVSIWLISWQCCGSGSGSamber	2	9e-05
ORF 499	MQTLILVIWFCGSGSGSamber	2	9e-05
ORF 500	MAQWLYIAWYCGSGSGSamber	2	9e-05
ORF 501	MAFRLIWVWCGSGSGSamber	2	9e-05
ORF 502	MVDWVYWAIWHVQCGSGSGSamber	2	9e-05
ORF 503	MQIHVLIAMWTCGSGSGSamber	2	9e-05
ORF 504	MSEHVLVVIALWCDSGSGSamber	2	9e-05
ORF 505	MVQHVIVVLVLTQCGSGSGSamber	2	9e-05
ORF 506	MFYRIGFWYPNYQCGRGSGSamber	2	9e-05
ORF 507	MMFSLVIELWFCGSGSGSamber	2	9e-05
ORF 508	MRQRQRQLGRGAETFKKEIYICGSGSGSamber	2	9e-05
ORF 509	MWQIRVIWHVCGSGSGSamber	2	9e-05
ORF 510	MLVVRISIEFVLCGSGSGSamber	2	9e-05
ORF 511	MWSLTLVFILYTCGSGSGSamber	2	9e-05
ORF 512	MQTFEIWLFVCGSGSGSamber	2	9e-05
ORF 513	MCLYATWSLIVVCGSGSGSamber	2	9e-05
ORF 514	MPGIVLVVLVCGSGSGSamber	2	9e-05
ORF 515	MSWWFVLTLTCGSGSGSamber	2	9e-05
ORF 516	MQNRWSIVLWLCGSGSGSamber	2	9e-05
ORF 517	MVTLKITFRLMVCGSGSGSamber	2	9e-05
ORF 518	MWSVTYLELILCGSGSGSamber	2	9e-05
ORF 519	MRRHPCVIWVLICGSGSGSamber	2	9e-05
ORF 520	MQIVLVAFWIDCGSGSGSamber	2	9e-05
ORF 521	MNRLIWHFLLFVVCGSGSGSamber	2	9e-05
ORF 522	MAWMLVILGTCGSGSGSamber	2	9e-05
ORF 523	MQWYWIVWIQCGSGSGSamber	2	9e-05
ORF 524	MDTYRRFYFCGSGSGSamber	2	9e-05
ORF 525	MSWYSVWIRWVGCGSGSGSamber	2	9e-05
ORF 526	MATFEFIVIYTCGSGSGSamber	2	9e-05
ORF 527	MRQGSGSamberDGGRKRSEEHTSDSSHamber	2	9e-05
ORF 528	MPWWIVLITFKCGSGSGSamber	2	9e-05
ORF 529	MVRLITLWFSICGSGSGSamber	2	9e-05
ORF 530	MLRLVILMTVCCGSGSGSamber	2	9e-05
ORF 531	MELLIIVTYQLCGSGSGSamber	2	9e-05
ORF 532	MMQMRVLVVYCGSGSGSamber	2	9e-05
ORF 533	MWRLFGFLVVVACGSGSGSamber	2	9e-05
ORF 534	MFVVLTWSLLCGSGSGSamber	2	9e-05
ORF 535	MTSVVLVLWLKCGSGSGSamber	2	9e-05
ORF 536	MLWELVVLWCKCGSGSGSamber	2	9e-05
ORF 537	MWLTISVLIWICGSGSGSamber	2	9e-05
ORF 538	MLTamberITIVMQMLCGSGSGSamber	2	9e-05
ORF 539	MWLIILTFLPCGSGSGSamber	2	9e-05
ORF 540	MVLVLVTYHPCGSGSGSamber	2	9e-05
ORF 541	MLIVVWITVQTVCGSGSGSamber	2	9e-05
ORF 542	MTSWVSVMWMWCGSGSGSamber	2	9e-05
ORF 543	MRIHWVVLYRSCGSGSGSamber	2	9e-05
ORF 544	MEACRYRQVFQLCGSGSGSamber	2	9e-05
ORF 545	MQLTVLIRLVCGSGSGSamber	2	9e-05
ORF 546	MPTLVWVVIamberWSCGSGSGSamber	2	9e-05
ORF 547	MYTRTSLWVLLVCGSGSGSamber	2	9e-05
ORF 548	MIEVWIWWRECGSGSGSamber	2	9e-05
ORF 549	MTVKTYWFVVWCGSGSGSamber	2	9e-05
ORF 550	MQWYWYVFWSLCGSGSGSamber	2	9e-05
ORF 551	MTRLWILVWLCGSGSGSamber	2	9e-05
ORF 552	MAVDVIIVWLSNCGSGSGSamber	2	9e-05
ORF 553	MIRVKVDIRVLLCGSGSGSamber	2	9e-05
ORF 554	MWHIVFMHWSCGSGSGSamber	2	9e-05
ORF 555	MGLLIVVEIRCGSGSGSamber	2	9e-05
ORF 556	MQLWYRVLVVLCGSGSGSamber	2	9e-05
ORF 557	MLLVLYAFWYWCGSGSGSamber	2	9e-05
ORF 558	MHRLIMVLLLCCGSGSGSamber	2	9e-05
ORF 559	MPWMYWTITISWCGSGSGSamber	2	9e-05
ORF 560	MWLIRLEWILCTCGSGSGSamber	2	9e-05
ORF 561	MQLIEITLWYCGSGSGSamber	2	9e-05
ORF 562	MKRLVFEIRVLVCGSGSGSamber	2	9e-05
ORF 563	MATVQYWVYLCLCGSGSGSamber	2	9e-05
ORF 564	MTRLIVVTIVKHQCGSGSGSamber	2	9e-05
ORF 565	MMARIRVTLWFCGSGSGSamber	2	9e-05
ORF 566	MVWTFSWYSICCGSGSGSamber	2	9e-05
ORF 567	MGTLRLTLVICGSGSGSamber	2	9e-05
ORF 568	MVEITWFTTWVCGSGSGSamber	2	9e-05
ORF 569	MWHSWSIWILLSQCGSGSGSamber	2	9e-05
ORF 570	MWHTQVLISWTVCGSGSGSamber	2	9e-05
ORF 571	MWVTVLVLHLCGSGSGSamber	2	9e-05
ORF 572	MVIRLTITLTCGSGSGSamber	2	9e-05
ORF 573	MVLTWILVWQCGSGSGSamber	2	9e-05
ORF 574	MHQWSVIVWVCGSGSGSamber	2	9e-05
ORF 575	MLVWVITWSVCGSGSGSamber	2	9e-05
ORF 576	MWKLRIAWYWVCGSGSGSamber	2	9e-05
ORF 577	MQIWLYVVWAVCGSGSGSamber	2	9e-05
ORF 578	MQILIQVLISCGSGSGSamber	2	9e-05
ORF 579	MTHRVIIVVWSCGSGSGSamber	2	9e-05
ORF 580	MATLIVFVTVCGSGSGSamber	2	9e-05
ORF 581	MSVVIQILFHCGSGSGSamber	2	9e-05
ORF 582	MLNAPWYLLIMSCGSGSGSamber	2	9e-05
ORF 583	MNGLTVIMWICSSGSGSamberDGGRKRSEEHTSDSSHamber	2	9e-05
ORF 584	MLALEFYVLWCCGSGSGSamber	2	9e-05
ORF 585	MARFTLIVVVVCGSGSGSamber	2	9e-05
ORF 586	MRQRHGSamberDGGRKRSEEHTSELSHamber	2	9e-05
ORF 587	MVHWYVLVRWCGSGSGSamber	2	9e-05
ORF 588	MMSIWMYVLWSCGSGSGSamber	2	9e-05
ORF 589	MRVVIQLVFSCGSGSGSamber	2	9e-05
ORF 590	MLRVQISWSWICGSGSGSamber	2	9e-05
ORF 591	MAYLLIVSTQIRCGSGSGSamber	2	9e-05
ORF 592	MIDVALWFVVCGSGSGSamber	2	9e-05
ORF 593	MWRTTTYWLVLVCGSGSGSamber	2	9e-05
ORF 594	MHPRWAIILCLCGSGSGSamber	2	9e-05
ORF 595	MSEWVLVIQVFCGSGSGSamber	2	9e-05
ORF 596	MLQILIYRSYYCGSGSGSamber	2	9e-05
ORF 597	MGTLTIYVVLVCGSGSGSamber	2	9e-05
ORF 598	MRSALYWVVLVCGSGSGSamber	2	9e-05
ORF 599	MLEVVTWWLLVVCGSGSGSamber	2	9e-05
ORF 600	MQYWTMVITWATCGSGSGSamber	2	9e-05
ORF 601	MWKIVLTISWSYCGSGSGSamber	2	9e-05
ORF 602	MRQRQRQLGRGAEKSEGTRLNSSHamber	2	9e-05
ORF 603	MTSWYTWIYLCGSGSGSamber	2	9e-05
ORF 604	MLVITIIHLPCGSGSGSamber	2	9e-05
ORF 605	MWSTTILILLCGSGSGSamber	2	9e-05
ORF 606	MLEMWISVVSTCGSGSGSamber	2	9e-05
ORF 607	MRITTVVWIHWCGSGSGSamber	2	9e-05
ORF 608	MRMIVLIFVGWCGSGSGSamber	2	9e-05
ORF 609	MRTWYLIVWMCGSGSGSamber	2	9e-05
ORF 610	MKRPVIVLVLTCGSGSGSamber	2	9e-05
ORF 611	MFHQATIWLIVCGSGSGSamber	2	9e-05
ORF 612	MWPRYWFIVVCGSGSGSamber	2	9e-05
ORF 613	MSVEFLIILLTWCGSGSGSamber	2	9e-05
ORF 614	MIVLVLVHYKDCGSGSGSamber	2	9e-05
ORF 615	MRVWIQVVLRLCGSGSGSamber	2	9e-05
ORF 616	MGLALIWLMIACGSGSGSamber	2	9e-05
ORF 617	MWYISMRLVLHYRCGSGSGSamber	2	9e-05
ORF 618	METWYVWVWTYSCGSGSGSamber	2	9e-05
ORF 619	MKTRVIVYVWFVCGSGSGSamber	2	9e-05
ORF 620	MQISLWLLLITCGSGSGSamber	2	9e-05
ORF 621	MKEINICGSGSGSamber	2	9e-05
ORF 622	MTKLWQVWLIVFCGSGSGSamber	2	9e-05
ORF 623	MLTVTVLWISCGSGSGSamber	2	9e-05
ORF 624	MHPWIQVTLIVYCGSGSGSamber	2	9e-05
ORF 625	MWVDILLWISCGSGSGSamber	2	9e-05
ORF 626	MTTVIVMVLVCGSGSGSamber	2	9e-05
ORF 627	MTWNLVVWFTLCGSGSGSamber	2	9e-05
ORF 628	MLIVQYWISRLYCGSGSGSamber	2	9e-05
ORF 629	MVYLQIVLTILTCGSGSGSamber	2	9e-05
ORF 630	MQTIWLIWIRQIECGSGSGSamber	2	9e-05
ORF 631	MYICGSGSGSamberDGGRKRSEEHTLNSSHamber	2	9e-05
ORF 632	MSVSLVIWTWRLCGSGSGSamber	2	9e-05
ORF 633	MQLWVISVYQLPCGSGSGSamber	2	9e-05
ORF 634	MPWKYWRITLCMCGSGSGSamber	2	9e-05
ORF 635	MTWHIVITVTCGSGSGSamber	2	9e-05
ORF 636	MRWFIEVVYLRSCGSGSGSamber	2	9e-05
ORF 637	MHVRQVLVILLCGSGSGSamber	2	9e-05
ORF 638	MVVMHVRVVWDFCGSGSGSamber	2	9e-05
ORF 639	MIQWSEVLFWFCCGSGSGSamber	2	9e-05
ORF 640	MRLITQILIYSCGSGSGSamber	2	9e-05
ORF 641	MWILTLFVHLVCECGSGSGSamber	2	9e-05
ORF 642	MKMQILVVWFSCGSGSGSamber	2	9e-05
ORF 643	MKPWMEIVLVICGSGSGSamber	2	9e-05
ORF 644	MEWMLVILTAPRCGSGSGSamber	2	9e-05
ORF 645	MTMVLWYYLNCGSGSGSamber	2	9e-05
ORF 646	MQVTFIHVWLCGSGSGSamber	2	9e-05
ORF 647	MLLVIWISTLSCGSGSGSamber	2	9e-05
ORF 648	MTSIIVILATCGSGSGSamber	2	9e-05
ORF 649	MSTFVVWLTWCGSGSGSamber	2	9e-05
ORF 650	MTIIILTTWTWSCGSGSGSamber	2	9e-05
ORF 651	MLWIFLLSCGSGSGSamber	2	9e-05
ORF 652	MHILEIRYLILLCGSGSGSamber	2	9e-05
ORF 653	MHMTFTIVTWYCGSGSGSamber	2	9e-05
ORF 654	MWLIYRVWLHRTSCGSGSGSamber	2	9e-05
ORF 655	MQLVHVLILSCGSGSGSamber	2	9e-05
ORF 656	MTPWWIIILCLCGSGSGSamber	2	9e-05
ORF 657	MLIVQLVLWICGSGSGSamber	2	9e-05
ORF 658	MVLIWIQCWQCGSGSGSamber	2	9e-05
ORF 659	MLTVIITLDLCGSGSGSamber	2	9e-05
ORF 660	MHIMVVVYTYCGSGSGSamber	2	9e-05
ORF 661	MGTLAVIYVLCGSGSGSamber	2	9e-05
ORF 662	MLVLYYSWMLTCGSGSGSamber	2	9e-05
ORF 663	MQITWIITYTCGSGSGSamber	2	9e-05
ORF 664	MKALWTILVHVTCGSGSGSamber	2	9e-05
ORF 665	MHKWVLYVEVWLCGSGSGSamber	2	9e-05
ORF 666	MRWTWLVVIWNCRCGSGSGSamber	2	9e-05
ORF 667	MQHLVITVLVFCGSGSGSamber	2	9e-05
ORF 668	MMTLIIVLYHACGSGSGSamber	2	9e-05
ORF 669	MRHDILIWLVCGSGSGSamber	2	9e-05
ORF 670	MEFWSLMFIHWTCGSGSGSamber	2	9e-05
ORF 671	MQLKLIVRVTFRCGSGSGSamber	2	9e-05
ORF 672	MHQWVIILVLQTCGSGSGSamber	2	9e-05
ORF 673	MTFQVLVLVFICGSGSGSamber	2	9e-05
ORF 674	MRQRQRQLGRGRKRSEEHTSDSSHamber	2	9e-05
ORF 675	MKLWVLTVKWCRCGSGSGSamber	2	9e-05
ORF 676	MLQIELVLLLMKCGSGSGSamber	2	9e-05
ORF 677	MLKLVIRILRCGSGSGSamber	2	9e-05
ORF 678	MSEVWTILFMCCGSGSGSamber	2	9e-05
ORF 679	MTLLWIVVMQWCGSGSGSamber	2	9e-05
ORF 680	MTWYLTWLQFRICGSGSGSamber	2	9e-05
ORF 681	MTYWTLYVTYTWACGSGSGSamber	2	9e-05
ORF 682	MAHIEIRVVWVTCGSGSGSamber	2	9e-05
ORF 683	MQITVWWLWVCGSGSGSamber	2	9e-05
ORF 684	MLVTIHLWVRLWCGSGSGSamber	2	9e-05
ORF 685	MQVSLEIVLIVCGSGSGSamber	2	9e-05
ORF 686	MHDWLVVLYWLTCGSGSGSamber	2	9e-05
ORF 687	MLKPWLLVVVCGSGSGSamber	2	9e-05
ORF 688	MRWALTLIYTWYQCGSGSGSamber	2	9e-05
ORF 689	MWHVNIWWLIDCGSGSGSamber	2	9e-05
ORF 690	MSTQFVIYVWVCGSGSGSamber	2	9e-05
ORF 691	MLWILVQHWSCGSGSGSamber	2	9e-05
ORF 692	MSSVLTLWVVLVCGSGSGSamber	2	9e-05
ORF 693	MITVVLIPWECLCGSGSGSamber	2	9e-05
ORF 694	MVQIQIMVITCGSGSGSamber	2	9e-05
ORF 695	MRLTITVTFWACGSGSGSamber	2	9e-05
ORF 696	MHRWWVEITLMCGSGSGSamber	2	9e-05
ORF 697	MWVHITIVVECGSGSGSamber	2	9e-05
ORF 698	MVTVLFLLEWRYCGSGSGSamber	2	9e-05
ORF 699	MLWILILENCGSGSGSamber	2	9e-05
ORF 700	MWQIRLIIKSHWLCGSGSGSamber	2	9e-05
ORF 701	MPREILVLWILCGSGSGSamber	2	9e-05
ORF 702	MTNSCACPSDGYGRIDCGSGSGSamber	2	9e-05
ORF 703	MKSWTKAGYHCGSGSGSamber	2	9e-05
ORF 704	MQIELIILSWFSCGSGSGSamber	2	9e-05
ORF 705	MIEFVVVLELVFCGSGSGSamber	2	9e-05
ORF 706	MITLIVVHWSLCGSGSGSamber	2	9e-05
ORF 707	MFSLVLVTFYVCGSGSGSamber	2	9e-05
ORF 708	MLTIWYFRFYCCGSGSGSamber	2	9e-05
ORF 709	MWLIRTHWLWLCGSGSGSamber	2	9e-05
ORF 710	MHLTVRVIIVCGSGSGSamber	2	9e-05
ORF 711	MCWIEFTLLWSCGSGSGSamber	2	9e-05
ORF 712	MPLVILVICGSGSGSamber	2	9e-05
ORF 713	MPRITWLVLYCGSGSGSamber	2	9e-05
ORF 714	MTWLIVLWVFPCGSGSGSamber	2	9e-05
ORF 715	MRQRHGSamberDGGRKRSEEHTLNSSHamber	2	9e-05
ORF 716	MVVILHVWLKWCGSGSGSamber	2	9e-05
ORF 717	MTRIRISVIIQCCGSGSGSamber	2	9e-05
ORF 718	MHSSMVLVIVLCGSGSGSamber	2	9e-05
ORF 719	MQITIILVLIQQCGSGSGSamber	2	9e-05
ORF 720	MAMHVIITVLVYCGSGSGSamber	2	9e-05
ORF 721	MLVWWYIAWTCGSGSGSamber	2	9e-05
ORF 722	MVMVWILWSTMPCGSGSGSamber	2	9e-05
ORF 723	MVWLFMVTCVCCGSGSGSamber	2	9e-05
ORF 724	MWISVVLWYSCGSGSGSamber	2	9e-05
ORF 725	MFRVRLIWTSVFCGSGSGSamber	2	9e-05
ORF 726	MQTRVWIILWCGSGSGSamber	2	9e-05
ORF 727	MDNHPRAHCGSGSGSamber	2	9e-05
ORF 728	MHLILRVAWSCGSGSGSamber	2	9e-05
ORF 729	MIQVLILTALCGSGSGSamber	2	9e-05
ORF 730	MVVIRISMFACGSGSGSamber	2	9e-05
ORF 731	MFMQTLIVQWSCGSGSGSamber	2	9e-05
ORF 732	MYVIQVLYTSCGSGSGSamber	2	9e-05
ORF 733	MEIEVWFLMVCGSGSGSamber	2	9e-05
ORF 734	MKLVLLMILAWSCGSGSGSamber	2	9e-05
ORF 735	MCWVVICWDRYCGSGSGSamber	2	9e-05
ORF 736	MQIWIIRIAHWCGSGSGSamber	2	9e-05
ORF 737	MVTLWYLWWHRCGSGSGSamber	2	9e-05
ORF 738	MVLITVRYYECGSGSGSamber	2	9e-05
ORF 739	MWQITFWLITVELCGSGSGSamber	2	9e-05
ORF 740	MLVLVIRIWRCGSGSGSamber	2	9e-05
ORF 741	MLSWYLVVFACGSGSGSamber	2	9e-05
ORF 742	MRQRQRQLGRGAEKIGRAHVELSHamber	2	9e-05
ORF 743	MAIEMWHYVFWFCGSGSGSamber	2	9e-05
ORF 744	MIRWYLLLASILCGSGSGSamber	2	9e-05
ORF 745	MAYRSWCGSGSGSamber	2	9e-05
ORF 746	MTTLTFLVLIVCGSGSGSamber	2	9e-05
ORF 747	MLTISFALWYQCGSGSGSamber	2	9e-05
ORF 748	MRVQLLWYWECGSGSGSamber	2	9e-05
ORF 749	MQMWVQILLVACGSGSGSamber	2	9e-05
ORF 750	MHDWTLVFHLWYCGSGSGSamber	2	9e-05
ORF 751	MVQVFWWHYCFACGSGSGSamber	2	9e-05
ORF 752	MVWLTFRLWTCGSGSGSamber	2	9e-05
ORF 753	MITILVIAFRTCGSGSGSamber	2	9e-05
ORF 754	MQITVTFLISLCGSGSGSamber	2	9e-05
ORF 755	MAVCGCGCGSGSGSamber	2	9e-05
ORF 756	MVQVTYLVFLCGSGSGSamber	2	9e-05
ORF 757	MRYPVVTIFLALCGSGSGSamber	2	9e-05
ORF 758	MDTAVLISWWYLCGSGSGSamber	2	9e-05
ORF 759	MQIWVLLLQNCGSGSGSamber	2	9e-05
ORF 760	MLIVHVVQWSCGSGSGSamber	2	9e-05
ORF 761	MSLFSQIWLILWCGSGSGSamber	2	9e-05
ORF 762	MIRLVLIYRVMGCGSGSGSamber	2	9e-05
ORF 763	MWLIRIQTLLIVCGSGSGSamber	2	9e-05
ORF 764	MHQRVRIMWIWCGSGSGSamber	2	9e-05
ORF 765	MVLMVYIHAKITCGSGSGSamber	2	9e-05
ORF 766	MLHLFELWLFVLCGSGSGSamber	2	9e-05
ORF 767	MWISIAFVFMSCCGSGSGSamber	2	9e-05
ORF 768	MMIQARLMVVWCGSGSGSamber	2	9e-05
ORF 769	MTERWFLYIMLVLCGSGSGSamber	2	9e-05
ORF 770	MTMVVLIYVICGSGSGSamber	2	9e-05
ORF 771	MIVVISVTLTFCGSGSGSamber	2	9e-05
ORF 772	MVVIHIVLCYCGSGSGSamber	2	9e-05
ORF 773	MKLWFEVIFRLCGSGSGSamber	2	9e-05
ORF 774	MDRLIIVVRLWCGSGSGSamber	2	9e-05
ORF 775	MLKVHITVLLVLCGSGSGSamber	2	9e-05
ORF 776	MVVEIQVRLYTCGSGSGSamber	2	9e-05
ORF 777	MWIVWTFTWSWCGSGSGSamber	2	9e-05
ORF 778	MTFPFMRLVLVCGSGSGSamber	2	9e-05
ORF 779	MQIWISMLAYYCGSGSGSamber	2	9e-05
ORF 780	MTSWFLVLILCGSGSGSamber	2	9e-05
ORF 781	MQIWLISWTNACGSGSGSamber	2	9e-05
ORF 782	MRLIVASWLWYLCGSGSGSamber	2	9e-05
ORF 783	MQWWMILIILTCGSGSGSamber	2	9e-05
ORF 784	MGTLIWLMLNCGSGSGSamber	2	9e-05
ORF 785	MTSVDYVVWIALCGSGSGSamber	2	9e-05
ORF 786	MQIHLILVLWCGSGSGSamber	2	9e-05
ORF 787	MRQRQRQLGRGAERSEEHTSNSSHamber	2	9e-05
ORF 788	MIRVLIWVRYCGSGSGSamber	2	9e-05
ORF 789	MQTYWYVRILVLCGSGSGSamber	2	9e-05
ORF 790	MRIVLVWTWLCCGSGSGSamber	2	9e-05
ORF 791	MRMILELWIRLCGSGSGSamber	2	9e-05
ORF 792	MKRWVLTLVVWLCGSGSGSamber	2	9e-05
ORF 793	MVTVVVLFCGSGSGSamber	2	9e-05
ORF 794	MHVLIVRWRIRCGSGSGSamber	2	9e-05
ORF 795	MLVYVQLVWTETCGSGSGSamber	2	9e-05
ORF 796	MVRVEYWLLIYSCGSGSGSamber	2	9e-05
ORF 797	MEWSWYFVFWWCGSGSGSamber	2	9e-05
ORF 798	MQVLLVLVLTISCGSGSGSamber	2	9e-05
ORF 799	MRLVIWLVYGCGSGSGSamber	2	9e-05
ORF 800	MVILTLTLMVVCGSGSGSamber	2	9e-05
ORF 801	MPWILVVCLWACGSGSGSamber	2	9e-05
ORF 802	MVTVVYSAVVVLCGSGSGSamber	2	9e-05
ORF 803	MAITLVILWSCCGSGSGSamber	2	9e-05
ORF 804	MTLVWIRVSLYCGSGSGSamber	2	9e-05
ORF 805	MWTITVTVLYTCCGSGSGSamber	2	9e-05
ORF 806	MVAWLILSMVCCGSGSGSamber	2	9e-05
ORF 807	MQVQISVRLIWQCGSGSGSamber	2	9e-05
ORF 808	MSIAIVVVVTCGSGSGSamber	2	9e-05
ORF 809	MPRLNWIMLVCGSGSGSamber	2	9e-05
ORF 810	MTVTMVLIRLNCGSGSGSamber	2	9e-05
ORF 811	MKVTAWYTILLWCGSGSGSamber	2	9e-05
ORF 812	MAPGYLVLLIAICGSGSGSamber	2	9e-05
ORF 813	MQVRLILVLCGSGSGSamber	2	9e-05
ORF 814	MVTYVRVQILARCGSGSGSamber	2	9e-05
ORF 815	MTWLTVVMIRCGSGSGSamber	2	9e-05
ORF 816	MTWSYWFRVKLVCGSGSGSamber	2	9e-05
ORF 817	MMLTVIRLMAYCGSGSGSamber	2	9e-05
ORF 818	MIEVLIIWTQCGSGSGSamber	2	9e-05
ORF 819	MQTWWIVTWFSCGSGSGSamber	2	9e-05
ORF 820	MHSFRLVLLWTCGSGSGSamber	2	9e-05
ORF 821	MLLITELLVRVLYCGSGSGSamber	2	9e-05
ORF 822	MPWamberISLFMLLCGSGSGSamber	2	9e-05
ORF 823	MWLIWMSVDWCGSGSGSamber	2	9e-05
ORF 824	MRQRQRQLGRGAENFKKEIYICGSGSGSamber	2	9e-05
ORF 825	MTQMTVMVYVWCGSGSGSamber	2	9e-05
ORF 826	MPHPYWIHIVVCGSGSGSamber	2	9e-05
ORF 827	MRCWYLLMCTWCCGSGSGSamber	2	9e-05
ORF 828	MLTIVVLISHCGSGSGSamber	2	9e-05
ORF 829	MPWSIRIWLLCGSGSGSamber	2	9e-05
ORF 830	MSVDWVIYVKLLCGSGSGSamber	2	9e-05
ORF 831	MRLRIMVLVVFMCGSGSGSamber	2	9e-05
ORF 832	MMLILVWIRLYCGSGSGSamber	2	9e-05
ORF 833	MPRWVHVLVVVCGSGSGSamber	2	9e-05
ORF 834	MVLDLVLFYWSCGSGSGSamber	2	9e-05
ORF 835	MQRVLILLQVCGSGSGSamber	2	9e-05
ORF 836	MAQVTVYVTMTFTCGSGSGSamber	2	9e-05
ORF 837	MASVIIWLYELTCGSGSGSamber	2	9e-05
ORF 838	MYSQMAWVLILDVCGSGSGSamber	2	9e-05
ORF 839	MVLVFWCTLYAQCGSGSGSamber	2	9e-05
ORF 840	MLALIVFQWTLCGSGSGSamber	2	9e-05
ORF 841	MMWLILVSDCGSGSGSamber	2	9e-05
ORF 842	MSLWVLILRSCGSGSGSamber	2	9e-05
ORF 843	MHCVLWITIAYCGSGSGSamber	2	9e-05
ORF 844	MKITVHVLIHCGSGSGSamber	2	9e-05
ORF 845	MWIAVHVELLFVCGSGSGSamber	2	9e-05
ORF 846	MPWSMIWMQLYCGSGSGSamber	2	9e-05
ORF 847	MVQLELKGCGSGSGSamber	2	9e-05
ORF 848	MQSQTWLVILVCGSGSGSamber	2	9e-05
ORF 849	MAVTWLILIWLCGSGSGSamber	2	9e-05
ORF 850	MTLILITWMPDKCGSGSGSamber	2	9e-05
ORF 851	MQVWIRLIMWTCCGSGSGSamber	2	9e-05
ORF 852	MATWSITLTFYLCGSGSGSamber	2	9e-05
ORF 853	MNLMPWFIVVYCGSGSGSamber	2	9e-05
ORF 854	MPWILISWRLYCGSGSGSamber	2	9e-05
ORF 855	MLTVVVVYLPCGSGSGSamber	2	9e-05
ORF 856	MTWLIISLELRCGSGSGSamber	2	9e-05
ORF 857	MACGLVMVLYWDCGSGSGSamber	2	9e-05
ORF 858	MELRVWWLICKCGSGSGSamber	2	9e-05
ORF 859	MAVTWYWFEYTVCGSGSGSamber	2	9e-05
ORF 860	MQTLVLTVWLIYVCGSGSGSamber	2	9e-05
ORF 861	MFRRLVIMWLHCGSGSGSamber	2	9e-05
ORF 862	MTTPWFVQLILICGSGSGSamber	2	9e-05
ORF 863	MQRVQLWLLLCCGSGSGSamber	2	9e-05
ORF 864	MFVMRVWMSTLCGSGSGSamber	2	9e-05
ORF 865	MHLVLIVLTCGSGSGSamber	2	9e-05
ORF 866	MALWLIamberYCVCGSGSGSamber	2	9e-05
ORF 867	MSAVFLLWLSACGSGSGSamber	2	9e-05
ORF 868	MSWITVVFRWVSCGSGSGSamber	2	9e-05
ORF 869	MLVTTYMQIVLICGSGSGSamber	2	9e-05
ORF 870	MTVKIWIALELNCGSGSGSamber	2	9e-05
ORF 871	MIDVWLISQFYCGSGSGSamber	2	9e-05
ORF 872	MHPESWFMVIVCGSGSGSamber	2	9e-05
ORF 873	MVTRYIMWVSVTCGSGSGSamber	2	9e-05
ORF 874	MTVWWMYVWLCCGSGSGSamber	2	9e-05
ORF 875	MTLHVAIRWFVCGSGSGSamber	2	9e-05
ORF 876	MRRVLIILCGSGSGSamber	2	9e-05
ORF 877	MVQLTSLWLVLTCGSGSVSamber	2	9e-05
ORF 878	MWTVSVSVIWCCGSGSGSamber	2	9e-05
ORF 879	MLWVEVRILKCGSGSGSamber	2	9e-05
ORF 880	MRYSWYVMVYCGSGSGSamber	2	9e-05
ORF 881	MTSLIFVFLNCGSGNGSamber	2	9e-05
ORF 882	MPWWSLMVVLWCGSGSGSamber	2	9e-05
ORF 883	MDDVTWFWVLIMCGSGSGSamber	2	9e-05
ORF 884	MWCWHWLVHWLCGSGSGSamber	2	9e-05
ORF 885	MVIRLVLVITCGSGSGSamber	2	9e-05
ORF 886	MRLEIVILMICGSGSGSamber	2	9e-05
ORF 887	MRVYLISITWSCGSGSGSamber	2	9e-05
ORF 888	MLWYSIELWLCGSGSGSamber	2	9e-05
ORF 889	MMQITVTWITPCGSGSGSamber	2	9e-05
ORF 890	MQFTLWVLFACGSGSGSamber	2	9e-05
ORF 891	MTVVVTLIIWCGSGSGSamber	2	9e-05
ORF 892	MHARVQFIVWLFCGSGSGSamber	2	9e-05
ORF 893	MWTVTFSILSYCGSGSGSamber	2	9e-05
ORF 894	MHLVLIWQLWICGSGSGSamber	2	9e-05
ORF 895	MRRQCWLVCVWWCGSGSGSamber	2	9e-05
ORF 896	MVIVTYVARFCGSGSGSamber	2	9e-05
ORF 897	MWRVYVLLRNCGSGSGSamber	2	9e-05
ORF 898	MSRLKITVWIWCGSGSGSamber	2	9e-05
ORF 899	MERTLSVLLILAICGSGSGSamber	2	9e-05
ORF 900	MAFTLVVRFTVCGSGSGSamber	2	9e-05
ORF 901	MLILWVMVLFCGSGSGSamber	2	9e-05
ORF 902	MRVLITLILSCGSGSGSamber	2	9e-05
ORF 903	MWKLVITVLKFCGSGSGSamber	2	9e-05
ORF 904	MTIVRWYLWVLNCGSGSGSamber	2	9e-05
ORF 905	MWLYVWVSCWSMCGSGSGSamber	2	9e-05
ORF 906	MTWALFVLKICGSGSGSamber	2	9e-05
ORF 907	MWTWLITICMWVCGSGSGSamber	2	9e-05
ORF 908	MPWYLALHYWCGSGSGSamber	2	9e-05
ORF 909	MWYWTLVIQSCGSGSGSamber	2	9e-05
ORF 910	MHVTILVLVCCGSGSGSamber	2	9e-05
ORF 911	MRWIVLLWYWCGSGSGSamber	2	9e-05
ORF 912	MEFTVLVYLHWTCGSGSGSamber	2	9e-05
ORF 913	MPYALWILVACGSGSGSamber	2	9e-05
ORF 914	MADamberHDCGSGSGSamber	2	9e-05
ORF 915	MMRVVWLYLWCGSGSGSamber	2	9e-05
ORF 916	MWSEYRLKLYWFCGSGSGSamber	2	9e-05
ORF 917	MWLISVRFLDCGSGSGSamber	2	9e-05
ORF 918	MALTVQLIFVCGSGSGSamber	2	9e-05
ORF 919	MQIWFLYWATCGSGSGSamber	2	9e-05
ORF 920	MLEFTVLIYYHCGSGSGSamber	2	9e-05
ORF 921	MRVHVLVYLLHSCGSGSGSamber	2	9e-05
ORF 922	MRPVIRLTIIVCGSGSGSamber	2	9e-05
ORF 923	MEGIRRTFMFLVCGSGSGSamber	2	9e-05
ORF 924	MWIEVEILQICGSGSGSamber	2	9e-05
ORF 925	MTWLIVYTQTLCGSGSGSamber	2	9e-05
ORF 926	MHVLTIKFLYCGSGSGSamber	2	9e-05
ORF 927	MQHRFWITLMTVCSSGSGSamber	2	9e-05
ORF 928	MTHYRVNLKKEIYICGSGSGSamber	2	9e-05
ORF 929	MVWLRVQLFVSCGSGSGSamber	2	9e-05
ORF 930	MLWIRITLTVCGSGSGSamber	2	9e-05
ORF 931	MWHLQVQLEVWLCGSGSGSamber	2	9e-05
ORF 932	MCWILVTVQYKCGSGSGSamber	2	9e-05
ORF 933	MPMVWLIIYVSCGSGSGSamber	2	9e-05
ORF 934	MKGTFWILLYCGSGSGSamber	2	9e-05
ORF 935	MVTILLTFYGTCGSGSGSamber	2	9e-05
ORF 936	MVQVWVLLSFCGSGSGSamber	2	9e-05
ORF 937	MTRLTLIVTILCGSGSGSamber	2	9e-05
ORF 938	MVESSWITLWVYCGSGSGSamber	2	9e-05
ORF 939	MWKRHWVLEIVFCGSGSGSamber	2	9e-05
ORF 940	MFQWSVTVSTYYCGSGSGSamber	2	9e-05
ORF 941	MTQLTVIVMLHWCGSGSGSamber	2	9e-05
ORF 942	MVWLSVVIWSTWCGSGSGSamber	2	9e-05
ORF 943	MMTWLISLWACCGSGSGSamber	2	9e-05
ORF 944	MCYLAWILVHCGSGSGSamber	2	9e-05
ORF 945	MIWVEIVMYYCGSGSGSamber	2	9e-05
ORF 946	MSWVWEIVLICGSGSGSamber	2	9e-05
ORF 947	MRREIYIWVCGSGSGSamber	2	9e-05
ORF 948	MHLTVIMWVQCGSGSGSamber	2	9e-05
ORF 949	MPWTWILIRISCGSGSGSamber	2	9e-05
ORF 950	MTVLVIWWSSKCGSGSGSamber	2	9e-05
ORF 951	MVRVVITILRHCGSGSGSamber	2	9e-05
ORF 952	MFTWLVLILSCGSGSGSamber	2	9e-05
ORF 953	MVHVWYVVYDWCGSGSGSamber	2	9e-05
ORF 954	MSLEIRLVLWLCGSGSGSamber	2	9e-05
ORF 955	MRYVVLLVFECGSGSGSamber	2	9e-05
ORF 956	MVLVVIELFACGSGSGSamber	2	9e-05
ORF 957	MQIWIVRVLNSCGSGSGSamber	2	9e-05
ORF 958	MSMRWVVIIRVCGSGSGSamber	2	9e-05
ORF 959	MRSVLVIVQVCGSGSGSamber	2	9e-05
ORF 960	MPWTLTLIVRCGSGSGSamber	2	9e-05
ORF 961	MVEWTLEIWYCGSGSGSamber	2	9e-05
ORF 962	MRQRQRQLGRGAAamber	2	9e-05
ORF 963	MLTIHIATLWSCGSGSGSamber	2	9e-05
ORF 964	MAWVVVYYWLCGSGSGSamber	2	9e-05
ORF 965	MTLTWIRLICLCGSGSGSamber	2	9e-05
ORF 966	MALVRIMLWYSLCGSGSGSamber	2	9e-05
ORF 967	MSLQITLVLVCGSGSGSamber	2	9e-05
ORF 968	MKVVILRLWTSCGSGSGSamber	2	9e-05
ORF 969	MFWLMQISVSVLCGSGSGSamber	2	9e-05
ORF 970	MQITWIWRIELCGSGSGSamber	2	9e-05
ORF 971	MLSWVVWFQWAWCGSGSGSamber	2	9e-05
ORF 972	MQWVLKLWFKCGSGSGSamber	2	9e-05
ORF 973	MEKHWVLVILVLCGSGSGSamber	2	9e-05
ORF 974	MESCRDRQVLQLCGSGSGSamber	2	9e-05
ORF 975	MPWFLRIITVCGSGSGSamber	2	9e-05
ORF 976	MTLVVHWLITCGSGSGSamber	2	9e-05
ORF 977	MSTQILLMLFCCGSGSGSamber	2	9e-05
ORF 978	MTNSCACPSDEYGRIDCGSGSGSamber	2	9e-05
ORF 979	MTVVQIMRWWSCGSGSGSamber	2	9e-05
ORF 980	MHITVHVQVQLVLCGSGSGSamber	2	9e-05
ORF 981	MTLWMLVVVTLCGSGSGSamber	2	9e-05
ORF 982	MVVYVQWVVHVHCGSGSGSamber	2	9e-05
ORF 983	MVEWWFVFLMVCGSGSGSamber	2	9e-05
ORF 984	MMRLVWLVSMCGSGSGSamber	2	9e-05
ORF 985	MVREYWVYLAITCGSGSGSamber	2	9e-05
ORF 986	MRSRYMLVVITCGSGSGSamber	2	9e-05
ORF 987	MIELTFTLWFRCGSGSGSamber	2	9e-05
ORF 988	MTIYQLWLVSYRCGSGSGSamber	2	9e-05
ORF 989	MRQEIYICGSGSGSamber	2	9e-05
ORF 990	MFLIVIALTWCGSGSGSamber	2	9e-05
ORF 991	MLDVQIRLTFTCGSGSGSamber	2	9e-05
ORF 992	MTRLYLMYVWCGSGSGSamber	2	9e-05
ORF 993	MTVHTIWVVLCGSGSGSamber	2	9e-05
ORF 994	MRMILFSFLVCGSGSGSamber	2	9e-05
ORF 995	MTLVMQVDAWFCGSGSGSamber	2	9e-05
ORF 996	MRITLVVVKWVYCGSGSGSamber	2	9e-05
ORF 997	MFVVITVSMWYCGSGSGSamber	2	9e-05
ORF 998	MVTLVIQWSCGSGSGSamber	2	9e-05
ORF 999	MIALRILIWWCGSGSGSamber	2	9e-05
ORF 1000	MVWISLLVLKLWSCGSGSGSamber	2	9e-05
ORF 1001	MPWWLFLTIVCGSGSGSamber	2	9e-05
ORF 1002	MKRDWYLMFWLVCGSGSGSamber	2	9e-05
ORF 1003	MVDLWMRITLSLCGSGSGSamber	2	9e-05
ORF 1004	MQWTVLTLFWWCGSGSGSamber	2	9e-05
ORF 1005	MVVRVVLISCGSGSGSamber	2	9e-05
ORF 1006	MTRWYFLLILCGSGSGSamber	2	9e-05
ORF 1007	MWYFVALWSQCGSGSGSamber	2	9e-05
ORF 1008	MAWFLVQIRFCGSGSGSamber	2	9e-05
ORF 1009	MFAVEILITWCGSGSGSamber	2	9e-05
ORF 1010	MLKIVLTWSVVWCGSGSGSamber	2	9e-05
ORF 1011	MTHLKVWFWLICGSGSGSamber	2	9e-05
ORF 1012	MARITLYIWELSCGSGSGSamber	2	9e-05
ORF 1013	MPWSIAILIRCCGSGSGSamber	2	9e-05
ORF 1014	MLVIEWYVTYCGSGSGSamber	2	9e-05
ORF 1015	MLRLITWLLIVCGSGSGSamber	2	9e-05
ORF 1016	MVWLYLEMCARWCGSGSGSamber	2	9e-05
ORF 1017	MGTLYLILSLCGSGSGSamber	2	9e-05
ORF 1018	MRAYRWLILWIACGSGSGSamber	2	9e-05
ORF 1019	MTLWFLILLLYACGSGSGSamber	2	9e-05
ORF 1020	MRLITIVVLISCGSGSGSamber	2	9e-05
ORF 1021	MDRLIILLVYCGSGSGSamber	2	9e-05
ORF 1022	MLWTSVVEIMFYCGSGSGSamber	2	9e-05
ORF 1023	MAHLVLMVWLICGSGSGSamber	2	9e-05
ORF 1024	MVRVILICGSGSGSamber	2	9e-05
ORF 1025	MHLVTMLVVVRCGSGSGSamber	2	9e-05
ORF 1026	MWRVLYLITVVVCGSGSGSamber	2	9e-05
ORF 1027	MWTMRVWLYWCGSGSGSamber	2	9e-05
ORF 1028	MWLILVMVHVSSCGSGSGSamber	2	9e-05
ORF 1029	MTSIRIRLELWLCGSGSGSamber	2	9e-05
ORF 1030	MLVMVTLLSIWCGSGSGSamber	2	9e-05
ORF 1031	MLWWVHWCWVIFCGSGSGSamber	2	9e-05
ORF 1032	MTWLIWTILFRCGSGSGSamber	2	9e-05
ORF 1033	MLTVLVTLYLCGSGSGSamber	2	9e-05
ORF 1034	MREWTLIFVSIKRCGSGSGSamber	2	9e-05
ORF 1035	MTPWIWLVWLCGSGSGSamber	2	9e-05
ORF 1036	MTVDIVVIWLLCGSGSGSamber	2	9e-05
ORF 1037	MLWIILTASLRCGSGSGSamber	2	9e-05
ORF 1038	MRQIWLEMWLVCGSGSGSamber	2	9e-05
ORF 1039	MLWLIELILHWECGSGSGSamber	2	9e-05
ORF 1040	MYEVLVLVYALVCGSGSGSamber	2	9e-05
ORF 1041	MVWVVLYTSYCGSGSGSamber	2	9e-05
ORF 1042	MPRDWLWILVVNCGSGSGSamber	2	9e-05
ORF 1043	MTRVVVLVLISCCGSGSGSamber	2	9e-05
ORF 1044	MQIHHIVIVYSCGSGSGSamber	2	9e-05
ORF 1045	MGLTLRRRYTYGSGSGSamber	2	9e-05
ORF 1046	MWVICTWTDTRGSGSGSamber	2	9e-05
ORF 1047	MLIIRIVVQVTCGSGSGSamber	2	9e-05
ORF 1048	MRQKEIYICGSGSGSamber	2	9e-05
ORF 1049	MVSFWMMWSLTCGSGSGSamber	2	9e-05
ORF 1050	MVHAFWIWLLYCGSGSGSamber	2	9e-05
ORF 1051	MACWYVIVATCGSGSGSamber	2	9e-05
ORF 1052	MQMWIEFALIWFCGSGSGSamber	2	9e-05
ORF 1053	MFYVEIEILLVLCGSGSGSamber	2	9e-05
ORF 1054	MQYWLLWYSLFVCGSGSGSamber	2	9e-05
ORF 1055	MRLRIVQLLYDCGSGSGSamber	2	9e-05
ORF 1056	MAISWFWHIELMCGSGSGSamber	2	9e-05
ORF 1057	MEYVVVRIRLMCGSGSGSamber	2	9e-05
ORF 1058	MTEWIAIVLIHCGSGSGSamber	2	9e-05
ORF 1059	MLVMRVEIWTSCGSGSGSamber	2	9e-05
ORF 1060	MLVVKVSWSWQQCGSGSGSamber	2	9e-05
ORF 1061	MADamberHTCGSGSGSamber	2	9e-05
ORF 1062	MVAQNLHPCGSGSGSamber	2	9e-05
ORF 1063	MWRLVMVFVVRLCGSGSGSamber	2	9e-05
ORF 1064	MRQRQRQLGRGAEKIGRAHVopalTSSHamber	2	9e-05
ORF 1065	MHRWWVEITLMSCGSGSGSamber	2	9e-05
ORF 1066	MVGLTWWLLMVHCGSGSGSamber	2	9e-05
ORF 1067	MQTTWVLIMLECGSGSGSamber	2	9e-05
ORF 1068	MWCTWYVAITVCGSGSGSamber	2	9e-05
ORF 1069	MPWLVYIAWTDCGSGSGSamber	2	9e-05
ORF 1070	MLTVLVILDCGSGSGSamber	2	9e-05
ORF 1071	MRLIVLVLMECGSGSGSamber	2	9e-05
ORF 1072	MITVTIHWSWCGSGSGSamber	2	9e-05
ORF 1073	MQWSVVILLMDCGSGSGSamber	2	9e-05
ORF 1074	MTVMSITYMLVCGSGSGSamber	2	9e-05
ORF 1075	MLVVQIWYSACGSGSGSamber	2	9e-05
ORF 1076	MLWYLVVVSSCGSGSGSamber	2	9e-05
ORF 1077	MTGWFLVLQIGCGSGSGSamber	2	9e-05
ORF 1078	MHLTTWALVIVTCGSGSGSamber	2	9e-05
ORF 1079	MVRIRFVVTVHSCGSGSGSamber	2	9e-05
ORF 1080	MTQWSIILWLCGSGSGSamber	2	9e-05
ORF 1081	MRVHVILTWSCGSGSGSamber	2	9e-05
ORF 1082	MQISVVLLFHDCCGSGSGSamber	2	9e-05
ORF 1083	MLHEIVFVCLWVCGSGSGSamber	2	9e-05
ORF 1084	MKWWLIRFLFMCGSGSGSamber	2	9e-05
ORF 1085	MLRWVLVVIRYCGSGSGSamber	2	9e-05
ORF 1086	MLVFRITWFSCGSGSGSamber	2	9e-05
ORF 1087	MTQIWVLWVLCGSGSGSamber	2	9e-05
ORF 1088	MVIVIVASIRCGSGSGSamber	2	9e-05
ORF 1089	MLVVYRLIWYACGSGSGSamber	2	9e-05
ORF 1090	MTHYRVNFKKEIYICGSGGGSamber	2	9e-05
ORF 1091	MVQLVILVYSCGSGSGSamber	2	9e-05
ORF 1092	MHVLVIALRMCGSGSGSamber	2	9e-05
ORF 1093	MELLIVYLWACGSGSGSamber	2	9e-05
ORF 1094	MQIYVVITLVDCGSGSGSamber	2	9e-05
ORF 1095	MTILKLRFWFCGSGSGSamber	2	9e-05
ORF 1096	MTHSQVILLLIRCGSGSGSamber	2	9e-05
ORF 1097	MASVVIMWYTCGSGSGSamber	2	9e-05
ORF 1098	MSTVIWFLCWVCGSGSGSamber	2	9e-05
ORF 1099	MDSWWVEITIVTCGSGSGSamber	2	9e-05
ORF 1100	MWIKLITIRLHCICGSGSGSamber	2	9e-05
ORF 1101	MSANIWFRFWYCGSGSGSamber	2	9e-05
ORF 1102	MTRFWVSVLIIECGSGSGSamber	2	9e-05
ORF 1103	MVTIQVFWLLCSCGSGSGSamber	2	9e-05
ORF 1104	MLWYLTVWSWYCGSGSGSamber	2	9e-05
ORF 1105	MQWVLLVWLGCGSGSGSamber	2	9e-05
ORF 1106	MATSMVIVVTVHCGSGSGSamber	2	9e-05
ORF 1107	MDWAWLISMWWLCGSGSGSamber	2	9e-05
ORF 1108	MAISIVQVRFWLCGSGSGSamber	2	9e-05
ORF 1109	MKVTIMIWWTYCGSGSGSamber	2	9e-05
ORF 1110	MMSQIITILWWSCGSGSGSamber	2	9e-05
ORF 1111	MVDWTFLTVFLCCGSGSGSamber	2	9e-05
ORF 1112	MVIVVYISCGSGSGSamber	2	9e-05
ORF 1113	MLWYHIVLHVCGSGSGSamber	2	9e-05
ORF 1114	MAQIRWYLLFVCGSGSGSamber	2	9e-05
ORF 1115	MWSFVLLVRVVKCGSGSGSamber	2	9e-05
ORF 1116	MQIVLIRTWTCGSGSGSamber	2	9e-05
ORF 1117	MPWSYTVLYVAVCGSGSGSamber	2	9e-05
ORF 1118	MVRWLVLILRCGSGSGSamber	2	9e-05
ORF 1119	MPWFLELFWISCGSGSGSamber	2	9e-05
ORF 1120	MVEITVLLYLSICGSGSGSamber	2	9e-05
ORF 1121	MTWTSWVVVWTCGSGSGSamber	2	9e-05
ORF 1122	MTIHIRLTVVVCGSGSGSamber	2	9e-05
ORF 1123	MQMWYVTYTWNCGSGSGSamber	2	9e-05
ORF 1124	MDERANCGSGSGSamber	2	9e-05
ORF 1125	MFLATILVLLLTCGSGSGSamber	2	9e-05
ORF 1126	MPTLWTIWWYCGSGSGSamber	2	9e-05
ORF 1127	MVSLWVTLVLHCGSGSGSamber	2	9e-05
ORF 1128	MQYWTLWFAFVHCGSGSGSamber	2	9e-05
ORF 1129	MLVTVVLTWCGSGSGSamber	2	9e-05
ORF 1130	MAWLWILILQCGSGSGSamber	2	9e-05
ORF 1131	MQWWWYLVLVCGSGSGSamber	2	9e-05
ORF 1132	MYRLIRYSSSACGSGSGSamber	2	9e-05
ORF 1133	MRIRVVVEVWLCGSGSGSamber	2	9e-05
ORF 1134	MVVQILVVLCQCGSGSGSamber	2	9e-05
ORF 1135	MATQISWLLVVCGSGSGSamber	2	9e-05
ORF 1136	MLWLDWHATVSYRCGSGSGSamber	2	9e-05
ORF 1137	MVTILVHIRNCGSGSGSamber	2	9e-05
ORF 1138	MYEKLVLLMCVCGSGSGSamber	2	9e-05
ORF 1139	MRIVLYWYSNCGSGSGSamber	2	9e-05
ORF 1140	MLVEVYVFVDWCGSGSGSamber	2	9e-05
ORF 1141	MTTNVVIVWLMVCGSGSGSamber	2	9e-05
ORF 1142	MTIWLLVLVHYCGSGSGSamber	2	9e-05
ORF 1143	MTVTITMVVFMGCGSGSGSamber	2	9e-05
ORF 1144	MQVIVLIHRWLCGSGSGSamber	2	9e-05
ORF 1145	MVWLIARFRWWCGSGSGSamber	2	9e-05
ORF 1146	MWTILVVISRTSCGSGSGSamber	2	9e-05
ORF 1147	MRFTWYLLTVSCGSGSGSamber	2	9e-05
ORF 1148	MQVIVVTLIVCGSGSGSamber	2	9e-05
ORF 1149	MTLELVVLVTVCGSGSGSamber	2	9e-05
ORF 1150	MILAQIMLFHCGSGSGSamber	2	9e-05
ORF 1151	MEIRLIWLVCCGSGSGSamber	2	9e-05
ORF 1152	MLYWTITLYMCGSGSGSamber	2	9e-05
ORF 1153	MRNYTTVLILLWCGSGSGSamber	2	9e-05
ORF 1154	MTHYRVNFKKEIYICGSGSGSamberDGGRKRSEEHTSNSSHamber	2	9e-05
ORF 1155	MCTWLILLWASCGSGSGSamber	2	9e-05
ORF 1156	MATVIVIVTLCGSGSGSamber	2	9e-05
ORF 1157	MRQRQRQLGRGRKRSEEHTSEPSHamber	2	9e-05
ORF 1158	MASMHVSITVYWCGSGSGSamber	2	9e-05
ORF 1159	MTYWLIEIHVVWTCGSGSGSamber	2	9e-05
ORF 1160	MLKIVLVWSCGSGSGSamber	2	9e-05
ORF 1161	MLIRITLWTEMHCGSGSGSamber	2	9e-05
ORF 1162	MESVVLVVVISYCGSGSGSamber	2	9e-05
ORF 1163	MSYRASWLILVLPCGSGSGSamber	2	9e-05
ORF 1164	MLWVQLEWLWICGSGSGSamber	2	9e-05
ORF 1165	MTWTVITLVDWCGSGSGSamber	2	9e-05
ORF 1166	MVKQWWMLVLIACGSGSGSamber	2	9e-05
ORF 1167	MTVTVLVYSWCGSGSGSamber	2	9e-05
ORF 1168	MHWSVYVVWVDCGSGSGSamber	2	9e-05
ORF 1169	MGSHYWLIVLYLCGSGSGSamber	2	9e-05
ORF 1170	MQWYKVEVVWFCGSGSGSamber	2	9e-05
ORF 1171	MTVIMSLVWVCGSGSGSamber	2	9e-05
ORF 1172	MSVVISITLKMVCGSGSGSamber	2	9e-05
ORF 1173	MLRMQIRWIICGSGSGSamber	2	9e-05
ORF 1174	MTMVQWVQLCYCGSGSGSamber	2	9e-05
ORF 1175	MGRTHRCGSGSGSamber	2	9e-05
ORF 1176	MRSGSGSamberDGGRKRSKSTRLNSSHamber	2	9e-05
ORF 1177	MLWIDITVWSMCGSGSGSamber	2	9e-05
ORF 1178	MTTRIIVIWSCGSGSGSamber	2	9e-05
ORF 1179	MASLLLWYWHEYACGSGSGSamber	2	9e-05
ORF 1180	MTTMWFTLIHVCGSGSGSamber	2	9e-05
ORF 1181	MWLILIFYGHLSCGSGSGSamber	2	9e-05
ORF 1182	MADVRLIILYCGSGSGSamber	2	9e-05
ORF 1183	MNSTVWAWVLVLCGSGSGSamber	2	9e-05
ORF 1184	MGRIVWVILFQACGSGSGSamber	2	9e-05
ORF 1185	MSVHVLamberISIWICGSGSGSamber	2	9e-05
ORF 1186	MVTQVTIRLVVCGSGSGSamber	2	9e-05
ORF 1187	MTALWIQWLYCGSGSGSamber	2	9e-05
ORF 1188	METVVLAWYWICGSGSGSamber	2	9e-05
ORF 1189	MTVRAYRFWFMLVCGSGSGSamber	2	9e-05
ORF 1190	MWLITMVWAQSCGSGSGSamber	2	9e-05
ORF 1191	MQRNIVVVLVWCGSGSGSamber	2	9e-05
ORF 1192	MSVEVSIWLMVVICGSGSGSamber	2	9e-05
ORF 1193	MSRTLIWFLHCGSGSGSamber	2	9e-05
ORF 1194	MQIDVILWVLCGSGSGSamber	2	9e-05
ORF 1195	MQTWWLLIIRCWCGSGSGSamber	2	9e-05
ORF 1196	MTSWILVVKVACGSGSGSamber	2	9e-05
ORF 1197	MLIVLVIQSCGSGSGSamber	2	9e-05
ORF 1198	MQWVMLLWLSATCGSGSGSamber	2	9e-05
ORF 1199	MVWYTVILRLCGSGSGSamber	2	9e-05
ORF 1200	MRETWLVVVCWCGSGSGSamber	2	9e-05
ORF 1201	MVMLTWSVWYLACGSGSGSamber	2	9e-05
ORF 1202	MRQRSGSamberDGGRKRSEEHTLNSSHamber	2	9e-05
ORF 1203	MWHWILYVRLWSCGSGSGSamber	2	9e-05
ORF 1204	MWLILCVLTCGSGSGSamber	2	9e-05
ORF 1205	MHLTVMWITRCCGSGSGSamber	2	9e-05
ORF 1206	MLWILITLHCGSGSGSamber	2	9e-05
ORF 1207	MIMVRVLIWSCGSGSGSamber	2	9e-05
ORF 1208	MVCVLVVTWALYCGSGSGSamber	2	9e-05
ORF 1209	MLQILILTWSTCGSGSGSamber	2	9e-05
ORF 1210	MLVVTWALYCGSGSGSamber	2	9e-05
ORF 1211	MRLRITLTLWLNCGSGSGSamber	2	9e-05
ORF 1212	MRLHWEITVWLCGSGSGSamber	2	9e-05
ORF 1213	MASQLIIVVCGSGSGSamber	2	9e-05
ORF 1214	MGIWWYVAYWCGSGSGSamber	2	9e-05
ORF 1215	MLTIVVVWTAKCGSGSGSamber	2	9e-05
ORF 1216	MHQWVIVLFEWWCGSGSGSamber	2	9e-05
ORF 1217	MAKLRYWFLLVRCGSGSGSamber	2	9e-05
ORF 1218	MVWMQLVLVLRCGSGSGSamber	2	9e-05
ORF 1219	MWISIVVVYTCGSGSGSamber	2	9e-05
ORF 1220	MEPWWLVIELTCGSGSGSamber	2	9e-05
ORF 1221	MRWTVHVLIAFCGSGSGSamber	2	9e-05
ORF 1222	MTVLVTWYIVDCGSGSGSamber	2	9e-05
ORF 1223	MTRWFYVELLIACGSGSGSamber	2	9e-05
ORF 1224	MMWAQWFILVCGSGSGSamber	2	9e-05
ORF 1225	MQLGILVIKLMLCGSGSGSamber	2	9e-05
ORF 1226	MRILVLRLSRTLCGSGSGSamber	2	9e-05
ORF 1227	MTIMRVRIQVEACGSGSGSamber	2	9e-05
ORF 1228	MISVVIRYIRCGSGSGSamber	2	9e-05
ORF 1229	MMQITVWLTWFCGSGSGSamber	2	9e-05
ORF 1230	MATNMVVVLWWCGSGSGSamber	2	9e-05
ORF 1231	MLWTFVVLYHLCGSGSGSamber	2	9e-05
ORF 1232	MWHVLIRLYVCGSGSGSamber	2	9e-05
ORF 1233	MVVIQIIHVFRCGSGSGSamber	2	9e-05
ORF 1234	MRQRQRRVNFKKEIYICGSGSGSamber	2	9e-05
ORF 1235	MRETSWFILICGSGSGSamber	2	9e-05
ORF 1236	MVWLHIIVWETCGSGSGSamber	2	9e-05
ORF 1237	MQILVTLMWFRCGSGSGSamber	2	9e-05
ORF 1238	MAPWWIVVIAQCGSGSGSamber	2	9e-05
ORF 1239	MPWYIKWEYTSWCGSGSGSamber	2	9e-05
ORF 1240	MLWVRVTMTVWCGSGSGSamber	2	9e-05
ORF 1241	MTVIVTWTWFLCGSGSGSamber	2	9e-05
ORF 1242	MEWQLTIMVMHYRCGSGSGSamber	2	9e-05
ORF 1243	MTQWLFIAWSFCGSGSGSamber	2	9e-05
ORF 1244	MRLILIRLMYCGSGSGSamber	2	9e-05
ORF 1245	MTLILIAISMCGSGSGSamber	2	9e-05
ORF 1246	MRMQITLWIRCGSGSGSamber	2	9e-05
ORF 1247	MFELYLWYSRYPCGSGSGSamber	2	9e-05
ORF 1248	MAQVVVITISICGSGSGSamber	2	9e-05
ORF 1249	MWKLVLTWRWCGSGSGSamber	2	9e-05
ORF 1250	MWYHWVQIRLVLCGSGSGSamber	2	9e-05
ORF 1251	MRVMVTIRVEWICGSGSGSamber	2	9e-05
ORF 1252	MICHFVLWVVWCGSGSGSamber	2	9e-05
ORF 1253	MATWFTILIHCGSGSGSamber	2	9e-05
ORF 1254	MTHYRVNYKKEIYICGSGSGSamber	2	9e-05
ORF 1255	MQIMLYYWAYWWCGSGSGSamber	2	9e-05
ORF 1256	MLVVEWWLITCGSGSGSamber	2	9e-05
ORF 1257	MLVIRITLWACGSGSGSamber	2	9e-05
ORF 1258	MWLWWLEVTVCGSGSGSamber	2	9e-05
ORF 1259	MQSWVRITLFVTFCGSGSGSamber	2	9e-05
ORF 1260	MWYVTIQLTFMCGSGSGSamber	2	9e-05
ORF 1261	MSQMIWLLLLFCGSGSGSamber	2	9e-05
ORF 1262	MTVIIAVWYDTQCGSGSGSamber	2	9e-05
ORF 1263	MRILVSLVWTCGSGSGSamber	2	9e-05
ORF 1264	MVWQVQLVFISDCGSGSGSamber	2	9e-05
ORF 1265	MAILVILYPYCGSGSGSamber	2	9e-05
ORF 1266	MMARVIVIWLCGSGSGSamber	2	9e-05
ORF 1267	MAIDIQLWFICGSGSGSamber	2	9e-05
ORF 1268	MLVIVALTPKSTCGSGSGSamber	2	9e-05
ORF 1269	MRMFVVILALHRCGSGSGSamber	2	9e-05
ORF 1270	MCLVILLHWTCGSGSGSamber	2	9e-05
ORF 1271	MSRWRLTITVWLCGSGSGSamber	2	9e-05
ORF 1272	MVHDTGNCGSGSGSamber	2	9e-05
ORF 1273	MWAVYWSWYGYMCGSGSGSamber	2	9e-05
ORF 1274	MRSGSGSamberDGGRKRSEEHTSELRHamber	2	9e-05
ORF 1275	MAMWTVTICWCGSGSGSamber	2	9e-05
ORF 1276	MVTLVIMLGHCGSGSGSamber	2	9e-05
ORF 1277	MQIRVRLWITDCGSGSGSamber	2	9e-05
ORF 1278	MMLITVYTFRCGSGSGSamber	2	9e-05
ORF 1279	MWLVWSLTVSFCGSGSGSamber	2	9e-05
ORF 1280	MHWVTVQVWLFSCGSGSGSamber	2	9e-05
ORF 1281	MQITIMWVHQCGSGSGSamber	2	9e-05
ORF 1282	MIWYKIKLWFCGSGSGSamber	1	4e-05
ORF 1283	MGTTNTVFLYRGGNDSGRamber	1	4e-05
ORF 1284	MLVYVFYVVYACGSGSGSamber	1	4e-05
ORF 1285	MTPVFMVIRVIIAARSGSamber	1	4e-05
ORF 1286	MHVLWVKLWYACGSGSGSamberDGGGRKWamber	1	4e-05
ORF 1287	MTRVSIVMWIQCGSGSGSamber	1	4e-05
ORF 1288	MHGLVYVLIVCGSGSGSamber	1	4e-05
ORF 1289	MWNTTWFVLVSCGSGSGSamber	1	4e-05
ORF 1290	MRWLITLTWCTCGSGSGSamber	1	4e-05
ORF 1291	MRGochreILLIVRLMCGSVSGRamber	1	4e-05
ORF 1292	MWTVLTWFSVMCCGSGSGSamber	1	4e-05
ORF 1293	MRTTLIYWIMCGSGSGSamberDGGRKRSEEHTLNSSHamber	1	4e-05
ORF 1294	MHTTFLITLMCGSGSGSamber	1	4e-05
ORF 1295	MRDWQQQQGLRAEKIGRAHamber	1	4e-05
ORF 1296	MLIMVRWTWDSCCGSGSGSamber	1	4e-05
ORF 1297	MRQWSNLRIMAAAAAEARTGGGKDRECRRLNFSPamber	1	4e-05
ORF 1298	MVSAWTIMVIVSCGSGSGSamber	1	4e-05
ORF 1299	MRPPPRPLGRGAEKIRKATLLTSVPamber	1	4e-05
ORF 1300	MQIVISISLVLVTCVSGSGSamber	1	4e-05
ORF 1301	MRLTIGLTochreKEIYICGSGSGSamber	1	4e-05
ORF 1302	MRCGLWIWIRLCGSGSGSamber	1	4e-05
ORF 1303	MWIELEILIWLRCGSGSGSamber	1	4e-05
ORF 1304	MASSNSCGSGSGSamber	1	4e-05
ORF 1305	MTVRLFVLLMYPCGSGSGSamber	1	4e-05
ORF 1306	MRTIVVVWCFMYCGSGSGSamber	1	4e-05
ORF 1307	MLTVRYSVTWCGSGSGSamber	1	4e-05
ORF 1308	MAYTWIVVRNSCGSGSGSamber	1	4e-05
ORF 1309	MWVIALRCVWVCGSGSGSamber	1	4e-05
ORF 1310	MRSHKWRVSMLVCGSGSGSamber	1	4e-05
ORF 1311	MLRPWIVLVTCGSGSGSamber	1	4e-05
ORF 1312	MQLISVFCKFEAAEAAARTSGRKDGKSIRLKANNamber	1	4e-05
ORF 1313	MLLLCLFVFCGSGSGSamber	1	4e-05
ORF 1314	MENITIGCPTGSLHGGPRSSAamber	1	4e-05
ORF 1315	MKVMWLKVGYLYCGSGSGSamber	1	4e-05
ORF 1316	MGTPSVFIWYFCGSGSGSamber	1	4e-05
ORF 1317	MAQMWVLIALCGSGSGSamber	1	4e-05
ORF 1318	MAWLWSYARTFCGSGSGSamber	1	4e-05
ORF 1319	MVTWQFVWLLDLCGSGSGSamber	1	4e-05
ORF 1320	MQTTVIVIWHSWCGSGSGSamber	1	4e-05
ORF 1321	MAHWQIVWLEVCGSGSGSamber	1	4e-05
ORF 1322	MTHYRVNLKKEIYICCSGSGCamber	1	4e-05
ORF 1323	MFRNGIEDDVMFCGSGSGSamber	1	4e-05
ORF 1324	MRNAQWWWIVLTRGSGSGSamber	1	4e-05
ORF 1325	MAYLVIMLGYCGSGSGSamber	1	4e-05
ORF 1326	MASSIHVVTYYCGSGSGSamber	1	4e-05
ORF 1327	MTGGVRHRHRTRLNYDHamber	1	4e-05
ORF 1328	MPPPPRRLPRKEEamber	1	4e-05
ORF 1329	MHPNAWTVWWALFCGSGSGSamber	1	4e-05
ORF 1330	MGGGKDRKSTRLICSSamber	1	4e-05
ORF 1331	MFTVDWVSFLAHCGSGSGSamber	1	4e-05
ORF 1332	MWVLTVRLTNWYCGSGSGSamber	1	4e-05
ORF 1333	MPVGLLLIELYCGSGSGSamber	1	4e-05
ORF 1334	MVIQYSIRWYCGSGSGSamber	1	4e-05
ORF 1335	MGSQYGGRKGSEAHTSERamber	1	4e-05
ORF 1336	MWVLRISYWSFLCGSGSGSamber	1	4e-05
ORF 1337	MVDLVLLWIWRCopalGSGSGRamber	1	4e-05
ORF 1338	MLVLSIRLDLCGSGSGSamber	1	4e-05
ORF 1339	MIAKFFAYAFWGCGSGSGSamber	1	4e-05
ORF 1340	MLIVWLDMWWCGSGSGSamber	1	4e-05
ORF 1341	MVALILRWFWLWCGSGSGSamber	1	4e-05
ORF 1342	MLTRFLMVAMRICGSGSGSamber	1	4e-05
ORF 1343	MRRWLMYLHYCVCGSGSGSamber	1	4e-05
ORF 1344	MSLVWRYSVDLFGSGSGSamber	1	4e-05
ORF 1345	MHDTHYVVFSTICGSGSGSamber	1	4e-05
ORF 1346	MRLKLFWYNHWQGCGSGSGSamber	1	4e-05
ORF 1347	MLWVLWVVVYACGSGSGSamber	1	4e-05
ORF 1348	MWamberIAVLFTRSSCGSGSGSamber	1	4e-05
ORF 1349	MPCHHAILWLIACGSGSGSamber	1	4e-05
ORF 1350	MRQRHRQQGRGREamber	1	4e-05
ORF 1351	MDPREIWLCLLVCGRGCGSamber	1	4e-05
ORF 1352	MVAWYSVIATCGSGSGSamber	1	4e-05
ORF 1353	MLQLWTWMWGLQSCGSGSGGamber	1	4e-05
ORF 1354	MFNWWAITILYCCGSGSGSamber	1	4e-05
ORF 1355	MVGKGGGGGDRKGSRQNGRHamber	1	4e-05
ORF 1356	MQQVTRIVVYWGCGSGSGSamber	1	4e-05
ORF 1357	MVLEIQTTWYWACGSGSGSamber	1	4e-05
ORF 1358	MLYWVVIVRNSCGSGSGSamber	1	4e-05
ORF 1359	MWKILIWVIWSCGSGSGSamber	1	4e-05
ORF 1360	MHRMARVTWLLECGSGSGSamber	1	4e-05
ORF 1361	MRIYILVRLFVCGSGSCSamber	1	4e-05
ORF 1362	MRQRQRRochreGGGEKNRRSPLLNSLPamber	1	4e-05
ORF 1363	MELHAIVWWSSCGSGSGSamber	1	4e-05
ORF 1364	MHVSLYACGSGSGSamber	1	4e-05
ORF 1365	MRHHWVLVISLCGSGSGSamber	1	4e-05
ORF 1366	MRQPQRQLGGVAEKVGGTHVopalGPDTTNamber	1	4e-05
ORF 1367	MRNTLILIWSCGSGSGSamber	1	4e-05
ORF 1368	MTFAYLIMNMAYCGSGSGSamber	1	4e-05
ORF 1369	MPDQRERTYAQKCGSGSGSamber	1	4e-05
ORF 1370	MLRWMVLVVSCGSGGGSamber	1	4e-05
ORF 1371	MPTITLILVVCGSGSGSamber	1	4e-05
ORF 1372	MGGGKDWRSPRRNPSPamber	1	4e-05
ORF 1373	MFRNHAWYEWCWVCGSGSGSamber	1	4e-05
ORF 1374	MLLSVQIVVGYHCGSGSGSamber	1	4e-05
ORF 1375	MIVWAVWLTHCGSGSGSamber	1	4e-05
ORF 1376	MARLWILVWLCGSGSGSamber	1	4e-05
ORF 1377	MSVIWLVNVVWTCGSGSGSamber	1	4e-05
ORF 1378	MRIAWYWSTLYLCGSGSGSamber	1	4e-05
ORF 1379	MTLLIWYMWIQCGSGSGSamber	1	4e-05
ORF 1380	MMLEIVWIDYQCGSGSGSamber	1	4e-05
ORF 1381	MQVHLRLVIRYDCGSGSGSamber	1	4e-05
ORF 1382	MRTKLVLWLVLCGIGSGSamber	1	4e-05
ORF 1383	MVLVVamberVKWNCGSGSGGamber	1	4e-05
ORF 1384	MamberVLVLWFCGSGSGSamber	1	4e-05
ORF 1385	MWTILLVFKHCGSGSGSamber	1	4e-05
ORF 1386	MKPIRVLVITCGSGSGSamber	1	4e-05
ORF 1387	MLIETVVVMWCTCGSGSGSamber	1	4e-05
ORF 1388	MWWMVLVITESCGSGSDSamber	1	4e-05
ORF 1389	MRYADPTVYHCGSGSGSamber	1	4e-05
ORF 1390	MCLVVVVLVYQCGSGSGSamber	1	4e-05
ORF 1391	MMYEMLWYWFRCGSGSGSamber	1	4e-05
ORF 1392	MWQLRIVLVHCGSGSGSamber	1	4e-05
ORF 1393	MAVLLRAWILTCGSGSGSamber	1	4e-05
ORF 1394	MVTVQISMVWMVCGSGSGSamber	1	4e-05
ORF 1395	MWWTVKIVLYCGSGSGSamber	1	4e-05
ORF 1396	MVQYWLMRLEACGSGSGSamber	1	4e-05
ORF 1397	MCAYAWTVLIVVCGSGSGSamber	1	4e-05
ORF 1398	MDYIEVGICYYCGSGSGSamber	1	4e-05
ORF 1399	MTELVLIEFRVFCGSGSGSamber	1	4e-05
ORF 1400	MEQFLGRICGSGSGSamber	1	4e-05
ORF 1401	MEMKHGHDRNSYCGSGSGSamber	1	4e-05
ORF 1402	MTTITIVMWYRSCGSGSGSamber	1	4e-05
ORF 1403	MLSFWFHWASLCGSGSGSamber	1	4e-05
ORF 1404	MQITRYIIWLMCGSGSGSamber	1	4e-05
ORF 1405	MVLVRFDVTWCGSGSGSamber	1	4e-05
ORF 1406	MPWKYWLVLYLCCGSGSGSamber	1	4e-05
ORF 1407	MRIDLLFLLVCGSGSGSamber	1	4e-05
ORF 1408	MKWLIVLMTYSWVCGSGSGSamber	1	4e-05
ORF 1409	MLYVDIWAITVTCGSGSGSamber	1	4e-05
ORF 1410	MMQIVILLASLRCGSGSGSamber	1	4e-05
ORF 1411	MYAIFVQLFYCGSGSGSamber	1	4e-05
ORF 1412	MITLWVFHLMISCGSGSGSamber	1	4e-05
ORF 1413	MTKVMVLMVLCGSGSGSamber	1	4e-05
ORF 1414	MamberHSEKCGSGSGSamber	1	4e-05
ORF 1415	MECVKERKSTLLNSTHamber	1	4e-05
ORF 1416	MGLSTRVHDCGSGYRSamber	1	4e-05
ORF 1417	METVLIYVKILACGSGSGSamber	1	4e-05
ORF 1418	MVFamberVRIVTWQCGSGSGRamberDGGRGRAGEHTYELamber	1	4e-05
ORF 1419	MRVLLYTLIWTCGSGSGSamber	1	4e-05
ORF 1420	MRQRQRELGLGAAamber	1	4e-05
ORF 1421	MTYVVLVRTLWCGSGSGSamber	1	4e-05
ORF 1422	MAWLVWTLHLVCGSGRGSamber	1	4e-05
ORF 1423	MHLGILVVLLCGSGSGSamber	1	4e-05
ORF 1424	MSVMWLWYWCGSGSGSamber	1	4e-05
ORF 1425	MQRFVLVTVLVCGSGSGSamber	1	4e-05
ORF 1426	MHRITVLIRamberWCGRGTASamber	1	4e-05
ORF 1427	MVRLTWSIWYCGSGSGSamber	1	4e-05
ORF 1428	MGTWYIMLWADCGSGSGSamber	1	4e-05
ORF 1429	MGGGDDGQSTRLNTSQamber	1	4e-05
ORF 1430	MQIWVWTVCYCGSGSGSamber	1	4e-05
ORF 1431	MTVTLIFVWWFCGSGSGSamber	1	4e-05
ORF 1432	MECQWYVIMLRNCGSGSGSamber	1	4e-05
ORF 1433	MVRSWRLMVWCGSGSGSamber	1	4e-05
ORF 1434	MRLTVLLKLEVWCGSGSamber	1	4e-05
ORF 1435	MFSNKTVLIIVWCGSGSGSamber	1	4e-05
ORF 1436	MWMLLVRFTTWTCGSGSGSamber	1	4e-05
ORF 1437	MTALIMVTYACGSGSGSamber	1	4e-05
ORF 1438	MGIRRRKLEWGGEamber	1	4e-05
ORF 1439	MWHLAMWYWHRLCGSGSGSamber	1	4e-05
ORF 1440	MLYVKLWILTCGSGIGSamber	1	4e-05
ORF 1441	MDEPWFLLFMLHCGSGSGSamber	1	4e-05
ORF 1442	MLAITLLVVIKLCGSGSGSamber	1	4e-05
ORF 1443	MHGYLLRHHSSCGSGSGSamber	1	4e-05
ORF 1444	MFVWVMLLSCMCGSGSGSamber	1	4e-05
ORF 1445	MTGGopalKDRKHPRLHSSHamber	1	4e-05
ORF 1446	MLEGWSIMLWYCGSGSGSamber	1	4e-05
ORF 1447	MEVLFRAAYFYGESAFamber	1	4e-05
ORF 1448	MATAAAAAAARTGGGKSRKSTLLNSSHamber	1	4e-05
ORF 1449	MMKMLWSIRFCGGGSGSamber	1	4e-05
ORF 1450	MLAVLQYVKLFCGSGSGSamber	1	4e-05
ORF 1451	MPKTTDSEMQCGSGSGSamber	1	4e-05
ORF 1452	MRFLWIGWRFSCGSGSGSamber	1	4e-05
ORF 1453	MRTCVLLFLLCGSGSGSamber	1	4e-05
ORF 1454	MQYEVRVTWFCGSGSGSamber	1	4e-05
ORF 1455	MRLTLILWAAFICGSGSGSamber	1	4e-05
ORF 1456	MRHRQQHLGHLADKIRGTHSopalTAGPRHamber	1	4e-05
ORF 1457	MRLVRIWFVHCGSGSGSamber	1	4e-05
ORF 1458	MQISITVRGTCGSGSGSamber	1	4e-05
ORF 1459	MRPRQQPVGGWAEHTGopalASVCTSamber	1	4e-05
ORF 1460	MTAMRYRALMGCGSGSGSamber	1	4e-05
ORF 1461	MWKITRLEYYWVCGSGSGSamber	1	4e-05
ORF 1462	MSALIWYWVAFYCGSGSGSamber	1	4e-05
ORF 1463	MYTVMWYLWACGSGSGSamber	1	4e-05
ORF 1464	MRVQWVFLVQFLCGSGSSSamber	1	4e-05
ORF 1465	MLVTWLYAKIEVCGSGSGSamber	1	4e-05
ORF 1466	MYHEILIWRLVWCGSGSGSamber	1	4e-05
ORF 1467	MRYLVLRVSFAAAAAAARTGGGQDRamberSTRLYSLHamber	1	4e-05
ORF 1468	MHELLNIWVLCGSGSGSamber	1	4e-05
ORF 1469	MIPLWYVQVTWCGSGSGSamber	1	4e-05
ORF 1470	MESRICYamberCGSGSGSamber	1	4e-05
ORF 1471	MTRRGNDRKSTRVHSRHamber	1	4e-05
ORF 1472	MLTFWRVWLFYVCGSGSGSamber	1	4e-05
ORF 1473	MVLWIVISRIACGSGSGSamber	1	4e-05
ORF 1474	MLRVRDQLMSNCGSGSGSamber	1	4e-05
ORF 1475	MWKVLLITTLLWCGSGSGSamber	1	4e-05
ORF 1476	MIGAAAAAARTGGGKGGamber	1	4e-05
ORF 1477	MIIIISVLILICAAAAGSamber	1	4e-05
ORF 1478	MEAKIGCGSGSGSamber	1	4e-05
ORF 1479	MGLTLRRRYTYEDGLAamberRIRLCGSGSGSamber	1	4e-05
ORF 1480	MTGGGRDRKSTRLNCRNamber	1	4e-05
ORF 1481	MVVLVLNILVTCSSGSGSamber	1	4e-05
ORF 1482	MWVWFLYLCAYSCGSGSGSamber	1	4e-05
ORF 1483	MRQLQRQLGLGRISSDamber	1	4e-05
ORF 1484	MKVETFLWIHWSCGCGSGSamber	1	4e-05
ORF 1485	MRTLLILWLICGSGSGSamber	1	4e-05
ORF 1486	MIWMIRLIVISCGSGSGSamber	1	4e-05
ORF 1487	MDSTNTCLCGSGSGSamber	1	4e-05
ORF 1488	MMLVVTWYCGSGSGSamber	1	4e-05
ORF 1489	MPVVLIVISLCGSGSGSamber	1	4e-05
ORF 1490	MPLEAFWLFVMTCGSGSGSamber	1	4e-05
ORF 1491	MYCWMWLLRTICGSGSGSamber	1	4e-05
ORF 1492	MRWASWYGVVFVLGGCGGGRamber	1	4e-05
ORF 1493	MLVLVWSYLECGSGSGSamberDGGRKRSEEHTSNSSHamber	1	4e-05
ORF 1494	MITWLLFSIHCGSGSGSamber	1	4e-05
ORF 1495	MTQVGYVFWLLVCGSGSGSamber	1	4e-05
ORF 1496	MNVTCLVMLIIACGSGSGSamber	1	4e-05
ORF 1497	MVTWSTILMWFCSSGSGSamber	1	4e-05
ORF 1498	MVDLAPYFVEDDCGSGSGSamber	1	4e-05
ORF 1499	MASWHLEMYLYYCGSGSGSamber	1	4e-05
ORF 1500	MCRLVVCAAAAAADRTGGGIDRamber	1	4e-05
ORF 1501	MQISYLWVPVLCGSGSGSamber	1	4e-05
ORF 1502	MSQQIVLIALFWCGSGSGSamber	1	4e-05
ORF 1503	MPNYDWALIWVLCGSGSGSamber	1	4e-05
ORF 1504	MEVVFLQITWFCGSGSGSamber	1	4e-05
ORF 1505	MSVVWILWSYCGSGSGSamber	1	4e-05
ORF 1506	MWTIRVVISVCGSGSGSamber	1	4e-05
ORF 1507	MIWMWMQVISCGSGSGSamber	1	4e-05
ORF 1508	MTWCCCCVLYCRSGSGSamber	1	4e-05
ORF 1509	MNLLTLIVFSCGSGSGSamber	1	4e-05
ORF 1510	MCSTPWWPWLYYCGSGSGSamber	1	4e-05
ORF 1511	MSGSYWWLFMPCGSGSGSamber	1	4e-05
ORF 1512	MVACGKHSYICGSGSGSamber	1	4e-05
ORF 1513	MLGIWITYVVLCGSGSGSamber	1	4e-05
ORF 1514	MQDLWRDINLGCGSGSGSamber	1	4e-05
ORF 1515	MRVCGGYopalVRLATSDamberGRTGCGTamber	1	4e-05
ORF 1516	MSWTLTMVLIISCGSGSGSamber	1	4e-05
ORF 1517	MFEIWLYKATYLWCGSGSGRamber	1	4e-05
ORF 1518	MHVLIVILTLSCGSGSGSamber	1	4e-05
ORF 1519	MRILIWRLVSCGSGSGSamber	1	4e-05
ORF 1520	MWISVFAHWACGSGSGSamber	1	4e-05
ORF 1521	MCEWERKEARGTochreESGSGSEGTGLNRamber	1	4e-05
ORF 1522	MASMPYYGCICGSGRGSamber	1	4e-05
ORF 1523	MTLWLSNTPYHCGSGSGSamber	1	4e-05
ORF 1524	MPWTTWITVVIACGSGSGSamber	1	4e-05
ORF 1525	MRQRESNWLRWGRGIGRamber	1	4e-05
ORF 1526	MEamberGQYPQLHQAYamberICMGVamber	1	4e-05
ORF 1527	MIKLQFRLIWLECGSGSGSamber	1	4e-05
ORF 1528	MCHVWIILAIPCGSGSGSamber	1	4e-05
ORF 1529	MVFMVYRSHYCCSGSGSamber	1	4e-05
ORF 1530	MNWRRMVRTSCGSGSGSamber	1	4e-05
ORF 1531	MCWTWYVWSCCGSGSGSamber	1	4e-05
ORF 1532	MLWIEVLLSLCGSGSGSamber	1	4e-05
ORF 1533	MMVIVNWLTYCGSGSGSamber	1	4e-05
ORF 1534	MLTVRLVLIYLFCGSGSGSamber	1	4e-05
ORF 1535	MRQRKRELVRVVVamber	1	4e-05
ORF 1536	MTTPTLAamberMTCGSCSGSamber	1	4e-05
ORF 1537	MQITVIVMVQTCGSGSGSamber	1	4e-05
ORF 1538	MVDWLIVITDCGSGSGSamber	1	4e-05
ORF 1539	MLWLQIRLVWMCGSGSGSamber	1	4e-05
ORF 1540	MAWMQRLILVYTCGSGSGSamber	1	4e-05
ORF 1541	MTTVAWLIVLDCGSGSGSamber	1	4e-05
ORF 1542	MIKATMDTELHFWGWGSGGamber	1	4e-05
ORF 1543	MTVWLLLRVHCGSGSGSamber	1	4e-05
ORF 1544	MQCMAIIVFLHFCGSGSGSamber	1	4e-05
ORF 1545	MPWIFVGFCFLCGSGSGSamber	1	4e-05
ORF 1546	MVLTLEISWYLCGSGSGSamber	1	4e-05
ORF 1547	MVVIVYEITYCGSGSGSamber	1	4e-05
ORF 1548	MHEIWIVVVMNCGSGSGSamber	1	4e-05
ORF 1549	MLSYAWVLYRSCGSGSGSamber	1	4e-05
ORF 1550	MQTILIAWFRVCRGSGSGSamber	1	4e-05
ORF 1551	MWVLKVLHLQLMCGSGSGSamber	1	4e-05
ORF 1552	MRHRQRQPGRGAEKIGRAHDopalAPGTRamber	1	4e-05
ORF 1553	MARWMLILWLRWCGSVIGSamber	1	4e-05
ORF 1554	MFVISLTILWVGIGSGSamber	1	4e-05
ORF 1555	MELLVIRIRFLGLRQRHGSamber	1	4e-05
ORF 1556	MSSIVVYVCYCGSGSGSamber	1	4e-05
ORF 1557	MGQWVRamberKPAGWEamber	1	4e-05
ORF 1558	MLGVWIRLCCRHCGSGSGSamber	1	4e-05
ORF 1559	MGACMVCGSGSGSamber	1	4e-05
ORF 1560	MRTVHILVLLDCGSGSGNamber	1	4e-05
ORF 1561	MVVLMTLTITCGSGSGSamber	1	4e-05
ORF 1562	MTLKIVVVVMCGSGSGSamber	1	4e-05
ORF 1563	MHWRLMLIVYCGSGSGSamber	1	4e-05
ORF 1564	MELFILWYWSCGSGSGSamber	1	4e-05
ORF 1565	MALVIMLAIACGSGSGSamber	1	4e-05
ORF 1566	MFSFAYVRIWLQCGSGSGSamber	1	4e-05
ORF 1567	MWILLCLVYTLLCGSCSGNamber	1	4e-05
ORF 1568	MWLISVRFLFCGSGICSamber	1	4e-05
ORF 1569	MVDILVVVTYLYCGSGSGSamber	1	4e-05
ORF 1570	MTRVGKDRNSTLLNSSRamber	1	4e-05
ORF 1571	MDKochreSLVTSamberDKamberamberCGSGSENamber	1	4e-05
ORF 1572	MHLRFLLVICGSGSGSamber	1	4e-05
ORF 1573	MGAGGGVQGGGLKopalTGGSGSDRamber	1	4e-05
ORF 1574	MATMHVLMRISYCGSGSGSamber	1	4e-05
ORF 1575	MWPRIMVVTMYCGSGSGSamber	1	4e-05
ORF 1576	MRIVTVIQTWCGSDSGSamber	1	4e-05
ORF 1577	MAHPYTHCGSGSGSamber	1	4e-05
ORF 1578	MLILVWLCNYCGSGSGSamber	1	4e-05
ORF 1579	MKEIYIFGSGSGSamber	1	4e-05
ORF 1580	MTGGGQDRKSTLLSSSDamber	1	4e-05
ORF 1581	MGHRamberGEFVGCWGRSRGAamber	1	4e-05
ORF 1582	MLTISAWFCFCGSGSGSamber	1	4e-05
ORF 1583	MTYLFMTMQVSICGSGSGSamber	1	4e-05
ORF 1584	MTMVLTLTIISWCGSGSGSamber	1	4e-05
ORF 1585	MVYWYWTLTamberVMCGSGSGSamber	1	4e-05
ORF 1586	MATEHGIANVDCGSGSGSamber	1	4e-05
ORF 1587	MopalGGRERKSTRVHACEamber	1	4e-05
ORF 1588	MQITLRMWYMVTCGSGSGSamber	1	4e-05
ORF 1589	MASSTIIVYAWSCGCGSGSamber	1	4e-05
ORF 1590	MLHVVISVVSQFFDIGSGSamber	1	4e-05
ORF 1591	MFEYRLLIISLCGSGSGSamber	1	4e-05
ORF 1592	MHALITFLLochreMopalGSGSGSamber	1	4e-05
ORF 1593	MPKWYCIVVLTVCGSGSGSamber	1	4e-05
ORF 1594	MRAWYVQIKRICGSGSGSamber	1	4e-05
ORF 1595	MSFTWVISIFCGSGSCSamber	1	4e-05
ORF 1596	MSWQIIMRKRCGSGSGSamberDGGRKRSENTRLNSSHamber	1	4e-05
ORF 1597	MAYAWILTAYLCGSGSGSamber	1	4e-05
ORF 1598	MLRFCVVIISCRCGSGSGGWEGGRQKamber	1	4e-05
ORF 1599	MRQISWVLVLVGCGSGSGSamber	1	4e-05
ORF 1600	MTRSEKERRNKRNNSNNamber	1	4e-05
ORF 1601	MLTIQFRVRLCGSGSGSamber	1	4e-05
ORF 1602	MDLTIIVIEVSICGSGSGSamber	1	4e-05
ORF 1603	MMRLHVIWNQYFCGSGSGSamber	1	4e-05
ORF 1604	MTTVWWLWFVVCGSGSGSamber	1	4e-05
ORF 1605	MRQRSGSamberDGGRKRKSTRLNSSHamber	1	4e-05
ORF 1606	MLIITVLLVSCGCGSGSamber	1	4e-05
ORF 1607	MTLIQIYLKWVCGSGSGSamber	1	4e-05
ORF 1608	MLWLLWLSILCVRGIGRamber	1	4e-05
ORF 1609	MVIVamberVYWRWISCGSGSGSamber	1	4e-05
ORF 1610	MLVHRVHLLLRCGSGSGSamber	1	4e-05
ORF 1611	MALYWSFIVCGSGSGSamber	1	4e-05
ORF 1612	MRTLIIAWTLVCGSGSGSamber	1	4e-05
ORF 1613	MTAYSVTVLVFCGSGSGSamber	1	4e-05
ORF 1614	MLTVWWTAWAVWWCSSGSGSamber	1	4e-05
ORF 1615	MKLFWYSMKWYCGSGSGSamber	1	4e-05
ORF 1616	MVLSSWMWVRLVYCGSGSGSamber	1	4e-05
ORF 1617	MAYKMVLWVELVCGSGSGSamber	1	4e-05
ORF 1618	MWYQLSWTWMLCGSGSGSamber	1	4e-05
ORF 1619	MHTVLITVYWYHCGSGSGSamber	1	4e-05
ORF 1620	MVTVTIIYVHVDCASGSGSamber	1	4e-05
ORF 1621	MHSVVVWITWIICGSGSGSamber	1	4e-05
ORF 1622	MRPRQLQLGLGSSamber	1	4e-05
ORF 1623	MVWLVITYRFNCGSGSGSamber	1	4e-05
ORF 1624	MAHTVLIVLCTVCGSGSGSamber	1	4e-05
ORF 1625	MPTWIHMKICMCGSGSGSamber	1	4e-05
ORF 1626	MTLVILIRLTCGSGSGSamber	1	4e-05
ORF 1627	MWSWRIYIVRFMCGSGSGSamber	1	4e-05
ORF 1628	MSWITLVLVWSCGSGSGSamber	1	4e-05
ORF 1629	MVWLIWWKHEVCGSGSGSamber	1	4e-05
ORF 1630	MGRANGGSDGGRRopalSochreamber	1	4e-05
ORF 1631	MTHYRANFKKEIYICGSGSGSamber	1	4e-05
ORF 1632	MASYWIILSLQCGSGSGSamber	1	4e-05
ORF 1633	MRHGamberWAPAGGAEDIVSPRLopalPRVGGEELLamber	1	4e-05
ORF 1634	MWRVNGRNSYTCGSGSGSamber	1	4e-05
ORF 1635	MPWILVVCVGACGSGSGSamber	1	4e-05
ORF 1636	MWDVVLISCQYACGSGSGSamber	1	4e-05
ORF 1637	MRYRWRLEMWFCGSGSGSamber	1	4e-05
ORF 1638	MCVEIVLLAAAAAAARTGGGTDRKSTCLHSSHamber	1	4e-05
ORF 1639	MVFTWLILVDWCGSGSGSamber	1	4e-05
ORF 1640	MRLTELWIWFSLCGSGSVSamber	1	4e-05
ORF 1641	MARIELWIYCCGSGSGSamber	1	4e-05
ORF 1642	MRRRRLTamberIGRRNSSACamber	1	4e-05
ORF 1643	MQVWWLITVECGCGSGSamber	1	4e-05
ORF 1644	MHIAMFVKLWLGCGSGSGSamber	1	4e-05
ORF 1645	MKVIVTYVATRCGSGSGSamber	1	4e-05
ORF 1646	MHLLVMSFEWSMCGSGSGSamber	1	4e-05
ORF 1647	MWLITILWLNACGCGSGSamberDamber	1	4e-05
ORF 1648	MWWVLLWMTVIRCGSGSGSamber	1	4e-05
ORF 1649	MQRWLWMLRVGVCGSGSASamber	1	4e-05
ORF 1650	MRIALQVIISTCGSGSCSamber	1	4e-05
ORF 1651	MRQRHRQLopalRRTGamber	1	4e-05
ORF 1652	MRMGLTLIARGWYSRGKDRamber	1	4e-05
ORF 1653	MGWSYLVLWVSCGSGRGSamber	1	4e-05
ORF 1654	MMLVVVSIITLCGSGSGSamber	1	4e-05
ORF 1655	MARLTIIWLYRSCGSGSGSamber	1	4e-05
ORF 1656	MCQLVWLWLTLCGSGSGSamber	1	4e-05
ORF 1657	MWQIVVTIRSCGSGSGSamber	1	4e-05
ORF 1658	MPWLIVKVDYWMCGSGSGSamber	1	4e-05
ORF 1659	MSVLVISLRARACGSGSGSamber	1	4e-05
ORF 1660	MWTIQDVMSMDGCGSGRGSamber	1	4e-05
ORF 1661	MRQRKGPLASWAEERGRQHamber	1	4e-05
ORF 1662	MKGGEDKRTWCGGGSGSamber	1	4e-05
ORF 1663	MRamberQQRQRGREAEKSGRAamber	1	4e-05
ORF 1664	MRKLLLLVVLRTCGSGSGSamber	1	4e-05
ORF 1665	MTTIVWISVVIICGSGSGSamber	1	4e-05
ORF 1666	MYLLVYVQVYCGSGSGSamber	1	4e-05
ORF 1667	MVWTLVIKFSFCGSGSGSamber	1	4e-05
ORF 1668	MVYVLVATWQWSCGSGSGSamber	1	4e-05
ORF 1669	MWVTLMSVTVWWSCGSGSGSamber	1	4e-05
ORF 1670	MEWMTLVLIWTCGSGSGSamber	1	4e-05
ORF 1671	MAQYWFLMVLCCGSGSGSamber	1	4e-05
ORF 1672	MamberVEVWVLLICGSGSGSamber	1	4e-05
ORF 1673	MQVWALWVTCYCGSGSGSamber	1	4e-05
ORF 1674	MAYWVISVTILCGSEGGSamber	1	4e-05
ORF 1675	MVYVIKVYRWSCGSGNGSamber	1	4e-05
ORF 1676	MVDLVTLWIWRCCGSGSGSamber	1	4e-05
ORF 1677	MSEWTIIVVVCGSGSGSamber	1	4e-05
ORF 1678	MLTVTWLIVSTCGSGSGSamber	1	4e-05
ORF 1679	MVLFTLTLIVCGSGSGSamber	1	4e-05
ORF 1680	MHLRamberMVIGSCGSGSGSamber	1	4e-05
ORF 1681	MYWKLWCWIWCGSGSGSamber	1	4e-05
ORF 1682	MTLYTVRVRLIICGSGSGSamber	1	4e-05
ORF 1683	MTHYRVNFKKEIYICDSGSGSamber	1	4e-05
ORF 1684	MSQTMLVVQYAWCGSGSGSamber	1	4e-05
ORF 1685	MVSILLVCLVLCGSGSGSamber	1	4e-05
ORF 1686	MAWFWLWYSVCGSGSGSamber	1	4e-05
ORF 1687	MRPPAIARCWGGKASEAPPSKPDSamber	1	4e-05
ORF 1688	MSKYTWLILLCGSGIGSamber	1	4e-05
ORF 1689	MDLVWYRVRLILCGSGSGSamber	1	4e-05
ORF 1690	MGSRRamberHQGLGLCNSGRGHamberopalSGRTRamber	1	4e-05
ORF 1691	MRYTYAVVAAASRTWGochreKDLKNTRLNPRHamber	1	4e-05
ORF 1692	MPYVLWILVACGSGSGSamber	1	4e-05
ORF 1693	MKMAILIVAWCGSGSGSamber	1	4e-05
ORF 1694	MQIVIVVAISECGSGSGSamber	1	4e-05
ORF 1695	MTTQKNDGFRCGSGSGSamber	1	4e-05
ORF 1696	MNRLKWVLWICGSGSGSamber	1	4e-05
ORF 1697	MAHYSNTVYCGSGSGSamber	1	4e-05
ORF 1698	MSWEAILVFLCGSGSGSamber	1	4e-05
ORF 1699	MEPSRFREIPDLCGSGSGSamber	1	4e-05
ORF 1700	MVIVLSVFIADFCGSCSGSamber	1	4e-05
ORF 1701	MIWLWVDILDCGSGSGSamber	1	4e-05
ORF 1702	MEIRLIVYISCGSGSGSamber	1	4e-05
ORF 1703	MTWCGKYLKRRHLNSSRamber	1	4e-05
ORF 1704	MTIMKFWLILINCGSGSGSamber	1	4e-05
ORF 1705	MQIRTWVYVICGSGSGSamber	1	4e-05
ORF 1706	MSRTWSMVVLLCGGGSGSamber	1	4e-05
ORF 1707	MPWVLVLVRCHLCGSGSGSamber	1	4e-05
ORF 1708	MNKYHCVVMFTWCGSGSGSamber	1	4e-05
ORF 1709	MWRWQINLIWLCGSGSGSamber	1	4e-05
ORF 1710	MTPWIWMamberVSHCGSGSGSamber	1	4e-05
ORF 1711	MHRLIVLMFTPCGSGSGSamber	1	4e-05
ORF 1712	MLSLIMRSYKCGSGSGSamber	1	4e-05
ORF 1713	MLamberRQRPPGRWVochreKIGSTRLASSHamber	1	4e-05
ORF 1714	MRKTWIRTAMYRCGSGSGSamber	1	4e-05
ORF 1715	MRDGIDYRVWLKCGSGSGSamber	1	4e-05
ORF 1716	MSPVMYLIVVRCGSGSGSamber	1	4e-05
ORF 1717	MLAHELWIRLVCGSGSGSamber	1	4e-05
ORF 1718	MSTTQWWVMVLICGSGSGSamber	1	4e-05
ORF 1719	MSTQWVIVTIILCGSGSGSamber	1	4e-05
ORF 1720	MWSITFLVTDLCGSGSGSamber	1	4e-05
ORF 1721	MLYERVLWISCGSGSGSamber	1	4e-05
ORF 1722	MKWALVLVRLVSGSGSGSamber	1	4e-05
ORF 1723	MRQRYRHLVQGGDamber	1	4e-05
ORF 1724	MWATWNIKVYLCGSGSGSamber	1	4e-05
ORF 1725	MATVYWYSVNAFCGSGSGSamber	1	4e-05
ORF 1726	MQSSRQLQAPLVLCSGSGGYamber	1	4e-05
ORF 1727	MMTVAVLITYWCGSGSGSamber	1	4e-05
ORF 1728	MLALTLWFLYCGSGSGSamber	1	4e-05
ORF 1729	MNITRWWFALMVRCGSGSGSamber	1	4e-05
ORF 1730	MTGAGKERKRTRLNYNNamber	1	4e-05
ORF 1731	MSTYVWIVIPARSCGSGSGSamber	1	4e-05
ORF 1732	MSGGSGRamberDGGRERSYEHTSEIamber	1	4e-05
ORF 1733	MTRLVTVWFAVCGSCSGSamber	1	4e-05
ORF 1734	MRTYLamberNRIVRNCGSDSGSamber	1	4e-05
ORF 1735	MCKRVLVWIRWMWCGSGSGSamber	1	4e-05
ORF 1736	MHWRTMMLFICGSGSGSamber	1	4e-05
ORF 1737	MYVITWSVVWCGSGSGSamber	1	4e-05
ORF 1738	MQTMVLIMQTLCGSGSGSamber	1	4e-05
ORF 1739	MAQIQELWIRLRCGSGSGSamber	1	4e-05
ORF 1740	MMALLVTFWYSKRGSGSGSamber	1	4e-05
ORF 1741	MLITVQVKIVFFFCGSGSGRamber	1	4e-05
ORF 1742	MRQRMYVLAFTVCGSGSGSamber	1	4e-05
ORF 1743	MQMWFVSLTSCGSGSGSamber	1	4e-05
ORF 1744	MTTRLILWVSVCATATASamber	1	4e-05
ORF 1745	MLIMVLERYWSCGSGSGSamber	1	4e-05
ORF 1746	MRGYLVLMKCDYCGSGSGSamber	1	4e-05
ORF 1747	MQIVVMWYSYCGSGSGSamber	1	4e-05
ORF 1748	MTTLWAVVVVLCGSGSGSamber	1	4e-05
ORF 1749	MRamberRamberRHHGRRAKKMGCGSGSSSamber	1	4e-05
ORF 1750	MLTVLVLLLCGSGSGSamber	1	4e-05
ORF 1751	MSDSWFMLMLTNCGSGSGSamber	1	4e-05
ORF 1752	MMCFPYSPTATAANMGGLKHPQRKRFNPSQamber	1	4e-05
ORF 1753	MTRGTLLWVVGWGRSSGSamber	1	4e-05
ORF 1754	MQIELTITILVCGSGSGSamber	1	4e-05
ORF 1755	MQPWYIVILSCGSGSGSamber	1	4e-05
ORF 1756	MAMVWLYSWCCGSGSGSamber	1	4e-05
ORF 1757	MHopalamberITIVIGQCCVGSGSamber	1	4e-05
ORF 1758	MKDWPPFRLIVICGSGSGSamber	1	4e-05
ORF 1759	MLTLIAVQIQTCGSGSGSamber	1	4e-05
ORF 1760	MLIYVVLMQSWCGSGSGSamber	1	4e-05
ORF 1761	MLEVIVVVFRCGSGSGSamber	1	4e-05
ORF 1762	MKTGNIVFINNACGSGSGSamber	1	4e-05
ORF 1763	MLWYLVMVLECCGSGSGSamber	1	4e-05
ORF 1764	MVTFVAGIVRWQCGSGSGSamber	1	4e-05
ORF 1765	MVTIVMVHCYCGSGSGSamber	1	4e-05
ORF 1766	MPWTTEWWIIVCGSGSGSamber	1	4e-05
ORF 1767	MGTILVHLWIMSCGSGSGSamber	1	4e-05
ORF 1768	MRAYSFTLVLISCGSGSGSamber	1	4e-05
ORF 1769	MQRWRLRMVRGHCGSGSGSamber	1	4e-05
ORF 1770	MRPTHWRLLRSCGSGSGSamber	1	4e-05
ORF 1771	MQIIMVLITSCGSGSGSamber	1	4e-05
ORF 1772	MQMLTMYTLVLLCGSGSGSamber	1	4e-05
ORF 1773	MGQRQRHVGRGGGKERESTRVNSSEamber	1	4e-05
ORF 1774	MAVEIIQWFIGYYGSGSGGamber	1	4e-05
ORF 1775	MLWKFEFYTVLICGCGSGSamber	1	4e-05
ORF 1776	MQRLVVFMIRVCGSGSGSamber	1	4e-05
ORF 1777	MRHTQRKIRCGTDamber	1	4e-05
ORF 1778	MLDRKLHVSWGSEQLGRGRSRTSamber	1	4e-05
ORF 1779	MKDGRDYRLACGSGSGSamber	1	4e-05
ORF 1780	MEWGYVRVMFGGRGRGSamber	1	4e-05
ORF 1781	MCLLYEWVVLICGSGSGSamber	1	4e-05
ORF 1782	MEILTCGSGSGRQDGGRKRLDEHTSELamber	1	4e-05
ORF 1783	MGGGKDRRITLRNSSRamber	1	4e-05
ORF 1784	MVSCPYPLFLamberLCGSGCGSamber	1	4e-05
ORF 1785	MSTEWWILLVACGSGSGGamber	1	4e-05
ORF 1786	MTATGGMWTRAKPPKAWESGSGPamber	1	4e-05
ORF 1787	MTGGINNRKSARLNSSHamber	1	4e-05
ORF 1788	MVTALVVIYRTCGSGSGSamber	1	4e-05
ORF 1789	MLWILVTVSYMCGSGSGSamber	1	4e-05
ORF 1790	MGGGKDLKRPRRNSSHamber	1	4e-05
ORF 1791	MRHGSGSamberDGGRKRSEEHSLNSSHamber	1	4e-05
ORF 1792	MWIVLYIRPLLCCCGSGSamber	1	4e-05
ORF 1793	MWILKITYYERSCGSGSGSamber	1	4e-05
ORF 1794	MVKQWVVFWLGCGSGRGSamber	1	4e-05
ORF 1795	MRTamberMLRVWILWCGSGSGSamber	1	4e-05
ORF 1796	MCITVAVamberWWCGSGSGSamberDGGRKRSEEHTSELSHamber	1	4e-05
ORF 1797	MARRNRLSYRDRCGSGSGSamber	1	4e-05
ORF 1798	MLRIEVLIAFPACGSGSGSamber	1	4e-05
ORF 1799	MKSIFGWFLEWCCGSGSGSamber	1	4e-05
ORF 1800	MKWSWYVYIGVYCGSGSGSamber	1	4e-05
ORF 1801	MLLWYVYWKRWQMYGCGSGSamber	1	4e-05
ORF 1802	MGTMLIIQTSYCGSGSGSamber	1	4e-05
ORF 1803	MHISWLMLRLSCGSGSGSamber	1	4e-05
ORF 1804	MSRAELVIVIIASCGSGSGSamber	1	4e-05
ORF 1805	MWAILTVLFVVCGSGSGSamber	1	4e-05
ORF 1806	MLQTTLLHVTRCGSGSGSamber	1	4e-05
ORF 1807	MFCAPMDFTVRVCVSGSGRamber	1	4e-05
ORF 1808	MILIFWQVWCCGSGSGSamber	1	4e-05
ORF 1809	MRQRQRQRQLEIYICGSGSGSamber	1	4e-05
ORF 1810	MVALIRVGIGVKCGSGIGSamber	1	4e-05
ORF 1811	MRRKHMCIITHILSCGSGRGSamber	1	4e-05
ORF 1812	MLVQVILLRSCGSGSGSamber	1	4e-05
ORF 1813	MPAWSCMMMVKFCGSGSGSamber	1	4e-05
ORF 1814	MLWIEMWVASSCGSGSGSamber	1	4e-05
ORF 1815	MHDFTFMVVCGSGSGSamber	1	4e-05
ORF 1816	MTamberSRARPARESGRIGSGSamber	1	4e-05
ORF 1817	MEACGYRamberELQLCGSGRGRamber	1	4e-05
ORF 1818	MFTLIVWVRNCGSGSGSamber	1	4e-05
ORF 1819	MEVKWLWFLYLLCGSGSGSamber	1	4e-05
ORF 1820	MQIKLRIVLRWCGSGSGSamber	1	4e-05
ORF 1821	MTVFLVLISNFCGSGSGSamber	1	4e-05
ORF 1822	MLILVIEVSYQSCGSGSGSamber	1	4e-05
ORF 1823	MWTVLFESVYASCGSGSGSamber	1	4e-05
ORF 1824	MSNYLVYVITWSRGSGSGSamber	1	4e-05
ORF 1825	MREGERQPGRGAEEIGRGDVopalWESLGREAamber	1	4e-05
ORF 1826	MTFTVFLWWMNWSCGSGSGSamber	1	4e-05
ORF 1827	MLDWEFWLLIVSCGSGSGSamber	1	4e-05
ORF 1828	MTWIWTLVIHCGSGSGSamber	1	4e-05
ORF 1829	MRTQILIWIACGSGSGSamber	1	4e-05
ORF 1830	MLYVVWVQLTCGSGSGSamber	1	4e-05
ORF 1831	MQVKHQLLVLMCGSGSGSamber	1	4e-05
ORF 1832	MSWEYWYVIAVCGSGSGSamber	1	4e-05
ORF 1833	MVAVISVEMWCGSGSGSamber	1	4e-05
ORF 1834	MRQRQRQLGRRAEamber	1	4e-05
ORF 1835	MPADWLIVIQVSCGSGSGSamber	1	4e-05
ORF 1836	MLVTYWVFVTRYCGSGSGSamber	1	4e-05
ORF 1837	MVQVVVWASVMLCGSGSGSamber	1	4e-05
ORF 1838	MQVMGLMLSDVTECGCGRGSamber	1	4e-05
ORF 1839	MVRTTWVVMCFDCGSGSGSamber	1	4e-05
ORF 1840	MFVLIKFTGYCGSGSGSamber	1	4e-05
ORF 1841	MTQSVLILLATWopalGSGSGSamber	1	4e-05
ORF 1842	MKWITWLWYSWCCGSGSGSamber	1	4e-05
ORF 1843	MPHRCPYPSGGAERIDCAHamber	1	4e-05
ORF 1844	MVVIVTLWLTECGSGSGSamber	1	4e-05
ORF 1845	MTGGGKEWERTRAESNRamber	1	4e-05
ORF 1846	MPLIVMVQTWTCGNGSGSamber	1	4e-05
ORF 1847	MPNLVRIVLVFCGSGSGSamber	1	4e-05
ORF 1848	MTAVLYVLITCCGSGSGSamber	1	4e-05
ORF 1849	MLWITVSWVTCLCGCGSGSamber	1	4e-05
ORF 1850	MWTWLVAWIQCGSGSGSamber	1	4e-05
ORF 1851	MWKIHWLIWIGCGSGSGSamber	1	4e-05
ORF 1852	MTVYIVQWEWYMCGSGSGSamber	1	4e-05
ORF 1853	MTHYRVNFKKEIYICRWochreYVamber	1	4e-05
ORF 1854	MYEWTVIWFTICGSGSGSamber	1	4e-05
ORF 1855	MQIMAIIVVQCGSGSamber	1	4e-05
ORF 1856	MTHSLTVVLFYLRCGSGSGSamber	1	4e-05
ORF 1857	MDLQITIFVRLRCGSGSGSamber	1	4e-05
ORF 1858	MLAYAIYIDTMYTCGSGSGSamber	1	4e-05
ORF 1859	MHAWFLTLELLCGSGSGSamber	1	4e-05
ORF 1860	MRPWEIYLELFCGSGSGSamber	1	4e-05
ORF 1861	MQLGFWLLICQLCGSGSGSamber	1	4e-05
ORF 1862	MRQLQLHLVCRCGSIGGSamber	1	4e-05
ORF 1863	MWYVKIWLKCRGNCGSGSGSamber	1	4e-05
ORF 1864	MMRLIVILSFLFCGSGSGSamber	1	4e-05
ORF 1865	MQVFVFWGFLGHCGSGSGSamber	1	4e-05
ORF 1866	MPWTVMLVICGSGSGSamber	1	4e-05
ORF 1867	MWIVEVRWLMCGSGSGSamber	1	4e-05
ORF 1868	MLNRCSTVamberHATLCGSGSDSamber	1	4e-05
ORF 1869	MQWMSQLVIHFGSGSGSamberDGGRNRamber	1	4e-05
ORF 1870	MFLFRIQSWCGSGSVSamber	1	4e-05
ORF 1871	MQTWVILVELLCGSGSGSamber	1	4e-05
ORF 1872	MWVLVLHTRTCCGSGSGSamber	1	4e-05
ORF 1873	MMVVIVVDLQLLCGSGSGSamber	1	4e-05
ORF 1874	MHLVLVLVWCGSGSGSamber	1	4e-05
ORF 1875	MKTGSGVamberDGGRRRSochreGYSYELQSRWamber	1	4e-05
ORF 1876	MLWMIRIVLLCGSGSGSamber	1	4e-05
ORF 1877	MRQRGVCKFIGCGSGSGSamber	1	4e-05
ORF 1878	MTWWYWLELYCGSGSGSamber	1	4e-05
ORF 1879	MIRVRIVFMRLCADGSGSamber	1	4e-05
ORF 1880	MLSIRVVMKLRSCGSGSGSamber	1	4e-05
ORF 1881	MHLEMSIYLLVCGSGSGSamber	1	4e-05
ORF 1882	MNAVIRFELYVCGSGSGSamber	1	4e-05
ORF 1883	MQTWTLMLTVYCGGGSGSamber	1	4e-05
ORF 1884	MWLILEIamberSMVWCGSGSGSamber	1	4e-05
ORF 1885	MQWRTMYEVNCGSGSGSamber	1	4e-05
ORF 1886	MIRWMYRVWQWRCGSGSGSamber	1	4e-05
ORF 1887	MANFKKEIYICGNGSGSamber	1	4e-05
ORF 1888	MYEIVIRLISSNWCGSGSGSamber	1	4e-05
ORF 1889	MPRRCVTLWLWYCGSGSGSamber	1	4e-05
ORF 1890	MSTWLVLVDVTMopalGSGSGSamber	1	4e-05
ORF 1891	MLQVWWFLLALECGSGSGSamber	1	4e-05
ORF 1892	MTVVMFYCEVWCGSGSGSamber	1	4e-05
ORF 1893	MRVMVVCLITCSSGSGSamber	1	4e-05
ORF 1894	MQIWWQIVLYWTWCGSGSGSamber	1	4e-05
ORF 1895	MQIVIFVRWSHQCGSGSGSamber	1	4e-05
ORF 1896	MRQHLQQVGPCADamber	1	4e-05
ORF 1897	MNSCASKYYMCGSGSGSamber	1	4e-05
ORF 1898	MWYTVTYLWVHCGSGSGSamber	1	4e-05
ORF 1899	MRFVopalLGFCGSGSGSamber	1	4e-05
ORF 1900	MLVVVTVETLSCGSCSCSamber	1	4e-05
ORF 1901	MRPRWWQLWWGAVSIGGGRGopalTAVTRRamber	1	4e-05
ORF 1902	MVVWMYTLQIMKCGSGSGSamber	1	4e-05
ORF 1903	MTWLIILAamberYCGSGSGSamber	1	4e-05
ORF 1904	MLTIIMWYTQCGSGSGSamber	1	4e-05
ORF 1905	MQAIVILIQSWSCGSGSGSamber	1	4e-05
ORF 1906	MTLIISFSRLVCGRGSGSamber	1	4e-05
ORF 1907	MDVDKRCIYCGSGSGSamber	1	4e-05
ORF 1908	MTVVIWYARNCGSGSGSamber	1	4e-05
ORF 1909	MRMNIWWLVYDCGSGSGSamber	1	4e-05
ORF 1910	MQQRLLQLVGWQCDIGSGHamber	1	4e-05
ORF 1911	MMVKYLRITLWACGSGSGSamber	1	4e-05
ORF 1912	MLVITVSVVSWCGSGSGSamber	1	4e-05
ORF 1913	MLLWKVTVLKVYCGSGSGSamber	1	4e-05
ORF 1914	MGGGKHSamberSTRRKKTHamber	1	4e-05
ORF 1915	MAPNTGRopalGSGSGRamber	1	4e-05
ORF 1916	MQTILFACFRVCCGSGSGSamber	1	4e-05
ORF 1917	MVYVRSMVTVLCGSGSGSamber	1	4e-05
ORF 1918	MTMWVITLHWTCGSGSGSamber	1	4e-05
ORF 1919	MSRRVNSSNKARGRMPamber	1	4e-05
ORF 1920	MYICGSGSGSamberDGGRKRSESTRLNSSHamber	1	4e-05
ORF 1921	MRMVVSMVVWTCVSGSGSamber	1	4e-05
ORF 1922	MPWWLFQPVLCGRGSGRamber	1	4e-05
ORF 1923	MTGDGKDRASTRLNSRHamber	1	4e-05
ORF 1924	MPRMWVKILVCGSGSGSamber	1	4e-05
ORF 1925	MTFIMAWYWWVLCGSGSGSamber	1	4e-05
ORF 1926	MRamberGYHWLILVLRCGSGSGSamber	1	4e-05
ORF 1927	MLWYLNVGWQLVCGSGSGSamber	1	4e-05
ORF 1928	MWRYIVLVYRANCGSGSGSamber	1	4e-05
ORF 1929	MIRANWLIIMVCGSGSGSamber	1	4e-05
ORF 1930	MKEIYICGSGSCSamber	1	4e-05
ORF 1931	MWVVSVLVTSWCGSGSGSamber	1	4e-05
ORF 1932	MHLGNLRRYVEGSGSGSWDGGRamber	1	4e-05
ORF 1933	MPTRIVVIVMCGSGSGSamber	1	4e-05
ORF 1934	MLGCGKYRNGTHMTSSHamber	1	4e-05
ORF 1935	MGGEQERKSTRLDSKHamberAopalTRSQamber	1	4e-05
ORF 1936	MQLIIFSLSTFCGSGSGSamber	1	4e-05
ORF 1937	MAPKLWFMLLCFCGSGSGSamber	1	4e-05
ORF 1938	MESLRHRQVLQLCGGGSGSYLamber	1	4e-05
ORF 1939	MLYKKTSILLWIVCGSGSGSamber	1	4e-05
ORF 1940	MPRITVIYWLCGSGSGSamber	1	4e-05
ORF 1941	MVWVRMYVFRYSMCGSGSGSamber	1	4e-05
ORF 1942	MVTIMIEYWTSRCGSGSGSamber	1	4e-05
ORF 1943	MVTLTMVLYWRVCGSGICRamber	1	4e-05
ORF 1944	MVFRVVRFWFCGSGSGSamber	1	4e-05
ORF 1945	MHWIRIAWLHCGSGSGSamber	1	4e-05
ORF 1946	MCQQTLMVLVFICGSGSGSamber	1	4e-05
ORF 1947	MRQRERQQGREGGKIGGGamber	1	4e-05
ORF 1948	MWSIWLTVLVLCGSGSSSamber	1	4e-05
ORF 1949	MWQQVIMYYCCGSGSGSamber	1	4e-05
ORF 1950	MMWWSAMLMICGSGSGSamberDGGRKRSEEHTSNSSHamber	1	4e-05
ORF 1951	MVWLMIWVCSWSCGSGSGSamber	1	4e-05
ORF 1952	MVWRVKLRLMYFCGSGSGSamber	1	4e-05
ORF 1953	MHRVLILLWYCGSGSGSamber	1	4e-05
ORF 1954	MTLWLICSWNHSYCGSGSGSamber	1	4e-05
ORF 1955	MFEVTMRIWWQCGSGSGSamber	1	4e-05
ORF 1956	MTWMYVWCVTCGSGSGSamber	1	4e-05
ORF 1957	MTVDILEILITCGSGSGSamber	1	4e-05
ORF 1958	MLVRITLIGLFCGSGSGSamber	1	4e-05
ORF 1959	MGVWIVVAWMCGSGSGSamber	1	4e-05
ORF 1960	MVWISMEFTLTTCGSGSGSamber	1	4e-05
ORF 1961	MGMWLIQLQIVCGSGSGSamber	1	4e-05
ORF 1962	MQYWLIRLTSFCGSGSGSamber	1	4e-05
ORF 1963	MTWIEVYVAWYSCGSGSGSamber	1	4e-05
ORF 1964	MRLRQRQLRWGAEKVGSAamber	1	4e-05
ORF 1965	MWTLLWHRLGYVCGSGSGSamber	1	4e-05
ORF 1966	MLFVRILVTTCGSGSGSamber	1	4e-05
ORF 1967	MLHVILFISWCGSGSGSamber	1	4e-05
ORF 1968	MWIRWTGLVEVICGSGSGSamber	1	4e-05
ORF 1969	MMRVTLTLFVWCGSGSGGamber	1	4e-05
ORF 1970	MRQWVLIWWSCGSGSGSamber	1	4e-05
ORF 1971	MQIRVLITFCCGSGSGSamberDGGRKRSEEHTSELRHamber	1	4e-05
ORF 1972	MRQRQKCGSGSGSamber	1	4e-05
ORF 1973	MVEVNLFVLLFCGSGSGSamber	1	4e-05
ORF 1974	MQWLVVLHLSCGSGSGSamber	1	4e-05
ORF 1975	MIRRKYKWPVCGSGSGSamber	1	4e-05
ORF 1976	MMIVVWIRDPCGSGSGSamber	1	4e-05
ORF 1977	MRDWLYVIWALDCGSGSGSamber	1	4e-05
ORF 1978	MTWVVLVWFVCGSGSGSamber	1	4e-05
ORF 1979	MPWYESRVVAAAPEAARTGGGKDGKSKRLKSSNamber	1	4e-05
ORF 1980	MWTYVVYYVTCGSGSGSamber	1	4e-05
ORF 1981	MMTRVVLILFPCGSGSGSamber	1	4e-05
ORF 1982	MRPSSGIamberNRGRNRTEKHTTELQSKGMITHAVYCamber	1	4e-05
ORF 1983	MGGENCLYRNRLQHLRamber	1	4e-05
ORF 1984	MHMCFIQEWLILADCGSGSGSamber	1	4e-05
ORF 1985	MTWQYVWVTFTCGSGSGSamber	1	4e-05
ORF 1986	MDKVDamberPCGSGSGSamber	1	4e-05
ORF 1987	MKYRVRLIVRTCGSGSSAamber	1	4e-05
ORF 1988	MCVYRWRLMVHWCGSGSGSamber	1	4e-05
ORF 1989	MCLMWILSTSCGSGSGSamber	1	4e-05
ORF 1990	MRPRQRQLGRGAEKIVEHTAELKSLGMIamber	1	4e-05
ORF 1991	MTTIHMVWTFVLCGSGSGSamber	1	4e-05
ORF 1992	MLALIIRamberVYTAAGAAARTGGGamber	1	4e-05
ORF 1993	MRIRIEIMKWWYCGSGSGSamber	1	4e-05
ORF 1994	MRKQQMQHGRGAEamber	1	4e-05
ORF 1995	MLEFVIFWVVSCGSGSGSamber	1	4e-05
ORF 1996	MLPRLPELGRGADMVGSGRVRTPamber	1	4e-05
ORF 1997	MHLVLIWQPWICGSGSGSamber	1	4e-05
ORF 1998	MISLWYWVCHVGRGSGSGSamber	1	4e-05
[truncated: 17,793 more rows]

## Sheet: Selection 2 - No CaCl2 - R9
Selection Round #9	Total Reads #192318
	Peptide Sequence	Number of Reads	Proportion of library reads
ORF 1	MYPKGSWGYKLFCGSGSGSamber	53731	0.27939
ORF 2	MYPKGRWGYKLFCGSGSGSamber	881	0.00458
ORF 3	MYPKGSWGYKLLCGSGSGSamber	628	0.00327
ORF 4	MYPRGSWGYKLFCGSGSGSamber	401	0.00209
ORF 5	MTLWTVLVVICCGSGSGSamber	360	0.00187
ORF 6	MYPKGSRGYKLFCGSGSGSamber	321	0.00167
ORF 7	MYPKGSWGYRLFCGSGSGSamber	301	0.00157
ORF 8	MYPKGCWGYKLFCGSGSGSamber	300	0.00156
ORF 9	MYPKGSWGYKPFCGSGSGSamber	299	0.00155
ORF 10	MAQWYIWVLLCGSGSGSamber	294	0.00153
ORF 11	MYPKGGWGYKLFCGSGSGSamber	253	0.00132
ORF 12	MYPKGSWGYKLFCGGGSGSamber	235	0.00122
ORF 13	MYPKGSWGYKLFCGSGGGSamber	229	0.00119
ORF 14	MPWEISVWLLYCGSGSGSamber	229	0.00119
ORF 15	MYPKGSWGHKLFCGSGSGSamber	214	0.00111
ORF 16	MHPKGSWGYKLFCGSGSGSamber	206	0.00107
ORF 17	MYPEGSWGYKLFCGSGSGSamber	194	0.00101
ORF 18	MYPKGSWGYKLFRGSGSGSamber	192	0.001
ORF 19	MYPKGSWGYKLFCGSGSGRamber	186	0.00097
ORF 20	MYPKGSWGYKLFCGCGSGSamber	186	0.00097
ORF 21	MYPKGSWGYKLYCGSGSGSamber	150	0.00078
ORF 22	MYPKGSWGYKLFCGSGRGSamber	147	0.00076
ORF 23	MYPKGSWGYKLFCGSGSGGamber	141	0.00073
ORF 24	MQITLTVWLVDVCGSGSGSamber	130	0.00068
ORF 25	MYPKGSWGYKLFCSSGSGSamber	130	0.00068
ORF 26	MYPKGSWGYKLFCGSSSGSamber	127	0.00066
ORF 27	MYPKGSWGYKLFCDSGSGSamber	123	0.00064
ORF 28	MYPKGSWGYKLFCGSDSGSamber	122	0.00063
ORF 29	MYPKGSWGYKLFCGSGIGSamber	122	0.00063
ORF 30	MLTVLVVFAWSCGSGSGSamber	117	0.00061
ORF 31	MYPKGSWGYKLFCGSGNGSamber	115	0.0006
ORF 32	MYPKGSWGYKLFCGIGSGSamber	114	0.00059
ORF 33	MYPKGSWGYKLFCGRGSGSamber	105	0.00055
ORF 34	MYPKGSWGYKLFCGSGSSSamber	105	0.00055
ORF 35	MPRLNWWLLIVCGSGSGSamber	103	0.00054
ORF 36	MYPKGSWGYKLFCGNGSGSamber	102	0.00053
ORF 37	MCPKGSWGYKLFCGSGSGSamber	100	0.00052
ORF 38	MYPKGSGGYKLFCGSGSGSamber	98	0.00051
ORF 39	MYPMGSWGYKLFCGSGSGSamber	96	0.0005
ORF 40	MYPKGSWGYKLFCGSGSamber	96	0.0005
ORF 41	MYPKGSWGYKLSCGSGSGSamber	94	0.00049
ORF 42	MYPKGSWGYNLFCGSGSGSamber	94	0.00049
ORF 43	MYPKGSWGCKLFCGSGSGSamber	90	0.00047
ORF 44	MTRTWVIILVGCGSGSGSamber	88	0.00046
ORF 45	MYPKGSWGYKFFCGSGSGSamber	88	0.00046
ORF 46	MYHKGSWGYKLFCGSGSGSamber	86	0.00045
ORF 47	MHRLIVVIYVCGSGSGSamber	85	0.00044
ORF 48	MYPKGSWGDKLFCGSGSGSamber	79	0.00041
ORF 49	MYPKGSWGYKLFCGSGSDSamber	79	0.00041
ORF 50	MYLKGSWGYKLFCGSGSGSamber	79	0.00041
ORF 51	MYPKGSWGYKLFYGSGSGSamber	78	0.00041
ORF 52	MYPQGSWGYKLFCGSGSGSamber	78	0.00041
ORF 53	MYSKGSWGYKLFCGSGSGSamber	77	0.0004
ORF 54	MYPTGSWGYKLFCGSGSGSamber	74	0.00038
ORF 55	MWLTILITWTCGSGSGSamber	74	0.00038
ORF 56	MYPKGSamberGYKLFCGSGSGSamber	74	0.00038
ORF 57	MYPKGSCGYKLFCGSGSGSamber	73	0.00038
ORF 58	MYPKGSopalGYKLFCGSGSGSamber	73	0.00038
ORF 59	MYPKGSWGYKLFFGSGSGSamber	71	0.00037
ORF 60	MTHYRVNFKKEIYICGSGSGSamber	71	0.00037
ORF 61	MHMYPKGSWGYKLFCGSGSGSamber	70	0.00036
ORF 62	MYPKGSWGYKLFCGSVSGSamber	70	0.00036
ORF 63	MYPKGSWGYKLFopalGSGSGSamber	69	0.00036
ORF 64	MYPKRSWGYKLFCGSGSGSamber	65	0.00034
ORF 65	MYPKGSWSYKLFCGSGSGSamber	65	0.00034
ORF 66	MHHSWVWLLIVCGSGSGSamber	65	0.00034
ORF 67	MSPKGSWGYKLFCGSGSGSamber	64	0.00033
ORF 68	MYTKGSWGYKLFCGSGSGSamber	61	0.00032
ORF 69	MSVELEILLLVLCGSGSGSamber	61	0.00032
ORF 70	MYPKGSWGYELFCGSGSGSamber	60	0.00031
ORF 71	MYPKGSWGYKLFCGSCSGSamber	60	0.00031
ORF 72	MYPKGRWGYKLFCGSGSGRamber	60	0.00031
ORF 73	MQQWLIVISWLCGSGSGSamber	57	0.0003
ORF 74	MYPKGSWGYKLFCGSGSCSamber	57	0.0003
ORF 75	MYPKGSWGYKLFCGSGCGSamber	56	0.00029
ORF 76	MWYVLEIELWYCGSGSGSamber	55	0.00029
ORF 77	MYPQGRWGYKLFCGSGSGSamber	55	0.00029
ORF 78	MYPKGSWGYKLFCGSGSGNamber	54	0.00028
ORF 79	MYPKGSWVYKLFCGSGSGSamber	54	0.00028
ORF 80	MGTHTWVLIVICGSGSGSamber	52	0.00027
ORF 81	MTTIWLIFALVLCGSGSGSamber	52	0.00027
ORF 82	MPWVILVELVCGSGSGSamber	51	0.00027
ORF 83	MYPKGSWGYKLFFCGSGSGSamber	51	0.00027
ORF 84	MYPKGSWDYKLFCGSGSGSamber	51	0.00027
ORF 85	MTPWVILVELVCGSGSGSamber	50	0.00026
ORF 86	MYPKGNWGYKLFCGSGSGSamber	50	0.00026
ORF 87	MLWIRVTLSWYCGSGSGSamber	48	0.00025
ORF 88	MYPKGRRGYKLFCGSGSGSamber	48	0.00025
ORF 89	MVTWLIIEWWCGSGSGSamber	48	0.00025
ORF 90	MQIRVKVTVWVCGSGSGSamber	47	0.00024
ORF 91	MYPKGSWGYMLFCGSGSGSamber	47	0.00024
ORF 92	MYPKESWGYKLFCGSGSGSamber	47	0.00024
ORF 93	MEWYVLVALWYCGSGSGSamber	46	0.00024
ORF 94	MLVLIVTWSRYCGSGSGSamber	44	0.00023
ORF 95	MATSWYVLVILSCGSGSGSamber	43	0.00022
ORF 96	MYPKGSWCYKLFCGSGSGSamber	42	0.00022
ORF 97	MGTHVIVLVFCGSGSGSamber	42	0.00022
ORF 98	MYPamberGSWGYKLFCGSGSGSamber	42	0.00022
ORF 99	MFALWIWLDDCGSGSGSamber	41	0.00021
ORF 100	MYPKGSWGYTLFCGSGSGSamber	40	0.00021
ORF 101	MQPWTWWLLLFCGSGSGSamber	38	0.0002
ORF 102	MWKVTITVWVCGSGSGSamber	37	0.00019
ORF 103	MYPKGSWGYKLFSGSGSGSamber	37	0.00019
ORF 104	MYPNGSWGYKLFCGSGSGSamber	36	0.00019
ORF 105	MLIVYWWSLYLDCGSGSGSamber	36	0.00019
ORF 106	MVQVVYVWVVCGSGSGSamber	35	0.00018
ORF 107	MLIVVTLWLYSCGSGSGSamber	35	0.00018
ORF 108	MWTLLWYKLVYVCGSGSGSamber	35	0.00018
ORF 109	MVYVWFTLTWSCCGSGSGSamber	35	0.00018
ORF 110	MRDHRSPFDGYCGSGSGSamber	34	0.00018
ORF 111	MWLITVSAFWCCGSGSGSamber	33	0.00017
ORF 112	MYPKGSWGYKLICGSGSGSamber	33	0.00017
ORF 113	MYPKGSLGYKLFCGSGSGSamber	32	0.00017
ORF 114	MochrePKGSWGYKLFCGSGSGSamber	32	0.00017
ORF 115	MRTWSWLLLVCGSGSGSamber	32	0.00017
ORF 116	MYPKGSWGFKLFCGSGSGSamber	32	0.00017
ORF 117	MYPKGSWGNKLFCGSGSGSamber	31	0.00016
ORF 118	MYPKGSWGamberKLFCGSGSGSamber	30	0.00016
ORF 119	MHLWVLLISWCGSGSGSamber	30	0.00016
ORF 120	MWQIVISTWLLYCGSGSGSamber	30	0.00016
ORF 121	MRTWILLVVELYCGSGSGSamber	30	0.00016
ORF 122	MMTWLIVWKLTLCGSGSGSamber	29	0.00015
ORF 123	MATWILVLIACCGSGSGSamber	29	0.00015
ORF 124	MQIRWTWVRITLCGSGSGSamber	29	0.00015
ORF 125	MQWVRILILLCGSGSGSamber	29	0.00015
ORF 126	MQWYRWTLRLWLCGSGSGSamber	29	0.00015
ORF 127	MYPKWSWGYKLFCGSGSGSamber	28	0.00015
ORF 128	MWSWSLTIWLHACGSGSGSamber	28	0.00015
ORF 129	MYPKGSWGYKLFCCSGSGSamber	28	0.00015
ORF 130	MTVSTLWFWLSWCGSGSGSamber	28	0.00015
ORF 131	MPCVVVVFVVCGSGSGSamber	28	0.00015
ORF 132	MYPKGSWGYKLFCGSGSGIamber	27	0.00014
ORF 133	MWKWYWTVEVYVCGSGSGSamber	27	0.00014
ORF 134	MamberPKGSWGYKLFCGSGSGSamber	27	0.00014
ORF 135	MCTVALWFWFACGSGSGSamber	27	0.00014
ORF 136	MQRVLIILVCGSGSGSamber	27	0.00014
ORF 137	MWYVLVELWLYCGSGSGSamber	26	0.00014
ORF 138	MYPKGSWGYKLFCVSGSGSamber	26	0.00014
ORF 139	MKPWYWILVLCGSGSGSamber	26	0.00014
ORF 140	MLVIWIRLWSCGSGSGSamber	26	0.00014
ORF 141	MLIEWTFWLIVCGSGSGSamber	25	0.00013
ORF 142	MFPKGSWGYKLFCGSGSGSamber	25	0.00013
ORF 143	MLIEVWVTWSCGSGSGSamber	25	0.00013
ORF 144	MKRLVLAILLVQCGSGSGSamber	25	0.00013
ORF 145	MIAPWIVVLYVACGSGSGSamber	25	0.00013
ORF 146	MYPKGSWGochreKLFCGSGSGSamber	25	0.00013
ORF 147	MTVLVILAWCSCGSGSGSamber	24	0.00012
ORF 148	MVQIVKLTFWLCGSGSGSamber	24	0.00012
ORF 149	MYPKGRWGYKLFCGIGSGSamber	24	0.00012
ORF 150	MLEVTVTLVLCGSGSGSamber	24	0.00012
ORF 151	MYPKGSWRYKLFCGSGSGSamber	24	0.00012
ORF 152	MSAIIELWVLYCGSGSGSamber	24	0.00012
ORF 153	MSVILLYWSYCGSGSGSamber	24	0.00012
ORF 154	MPQWIRVIVVLCGSGSGSamber	24	0.00012
ORF 155	MYPKGSWGYKIFCGSGSGSamber	24	0.00012
ORF 156	MLWIQVIVWVCGSGSGSamber	24	0.00012
ORF 157	MLVIRLIVRLRCGSGSGSamber	24	0.00012
ORF 158	MYAKGSWGYKLFCGSGSGSamber	23	0.00012
ORF 159	MWLILELTWLCGSGSGSamber	23	0.00012
ORF 160	MANVWSWYREHVCGSGSGSamber	23	0.00012
ORF 161	MLTTWIIALWTCGSGSGSamber	23	0.00012
ORF 162	MTTTVLVLVFWCGSGSGSamber	23	0.00012
ORF 163	MPWWIRLFIVCGSGSGSamber	23	0.00012
ORF 164	MTTVVLVLWSCGSGSGSamber	23	0.00012
ORF 165	MYPKGIWGYKLFCGSGSGSamber	23	0.00012
ORF 166	MAQIVWVLIACGSGSGSamber	22	0.00011
ORF 167	MVSVIIVTWTCGSGSGSamber	22	0.00011
ORF 168	MRYVVLILWLFCGSGSGSamber	22	0.00011
ORF 169	MKHLTVEIMLLFCGSGSGSamber	22	0.00011
ORF 170	MFWKVTLWLVSCGSGSGSamber	22	0.00011
ORF 171	MFSVDVLIVICGSGSGSamber	22	0.00011
ORF 172	MYPKGSWGYQLFCGSGSGSamber	21	0.00011
ORF 173	MVSALWFWLLCCGSGSGSamber	21	0.00011
ORF 174	MYPKGRWGYKLFCGSGRGSamber	21	0.00011
ORF 175	MSSVTHVLVLVVCGSGSGSamber	21	0.00011
ORF 176	MIEILIVWSWSCGSGSGSamber	21	0.00011
ORF 177	MTVTIWYWSWFICGSGSGSamber	21	0.00011
ORF 178	MGTPVLILLWLACGSGSGSamber	21	0.00011
ORF 179	MASWTWLMVVFCGSGSGSamber	21	0.00011
ORF 180	MVLTIRLWFEVCCGSGSGSamber	21	0.00011
ORF 181	MPWILTVFWLCGSGSGSamber	21	0.00011
ORF 182	MFVVTLWFVLCGSGSGSamber	21	0.00011
ORF 183	MYPKGSWGYKHFCGSGSGSamber	21	0.00011
ORF 184	MTLKVLVLIALCGSGSGSamber	20	0.0001
ORF 185	MRQITWIVLCFSCGSGSGSamber	20	0.0001
ORF 186	MLALVILILSCGSGSGSamber	20	0.0001
ORF 187	MYPKGSCGSGSGSamber	20	0.0001
ORF 188	MLWTRLVVVVYCGSGSGSamber	20	0.0001
ORF 189	MWSILILELWTCGSGSGSamber	20	0.0001
ORF 190	MLRYRLIVLFLVCGSGSGSamber	20	0.0001
ORF 191	MYPKGSWGYKLVCGSGSGSamber	20	0.0001
ORF 192	MQFKLWYFWLLICGSGSGSamber	20	0.0001
ORF 193	MYPKGSWGYKRFCGSGSGSamber	20	0.0001
ORF 194	MYPKGRWGDKLFCGSGSGSamber	20	0.0001
ORF 195	MGTLTILWVVCGSGSGSamber	19	0.0001
ORF 196	MIQVLVRLWLRCCGSGSGSamber	19	0.0001
ORF 197	MNPKGSWGYKLFCGSGSGSamber	19	0.0001
ORF 198	MWLISVTLLLCGSGSGSamber	19	0.0001
ORF 199	MCTQVLVLVVLCGSGSGSamber	19	0.0001
ORF 200	MITVLVFLVDCGSGSGSamber	19	0.0001
ORF 201	MRYELWYYWLLCGSGSGSamber	19	0.0001
ORF 202	MPWNLVVVYEWCGSGSGSamber	19	0.0001
ORF 203	MKEIYICGSGSGSamber	19	0.0001
ORF 204	MRTEIVLILVLTCGSGSGSamber	19	0.0001
ORF 205	MKDHHYRGVYCGSGSGSamber	19	0.0001
ORF 206	MVTQLWFWLFAWCGSGSGSamber	19	0.0001
ORF 207	MTLIVISWWSCGSGSGSamber	19	0.0001
ORF 208	MPWFWISWFVDCGSGSGSamber	19	0.0001
ORF 209	MWHVRITWSIQCGSGSGSamber	18	9e-05
ORF 210	MTPWMIVLLVVCGSGSGSamber	18	9e-05
ORF 211	MYPKGRWGYKLLCGSGSGSamber	18	9e-05
ORF 212	MYPKGSWGYKLFCGSASGSamber	18	9e-05
ORF 213	MYVEIELVFVSCGSGSGSamber	18	9e-05
ORF 214	MYPKGSWGSKLFCGSGSGSamber	18	9e-05
ORF 215	MAIVHIRITLSTCGSGSGSamber	18	9e-05
ORF 216	MTRLILVFVHCGSGSGSamber	18	9e-05
ORF 217	MLTVIVLIWSCGSGSGSamber	18	9e-05
ORF 218	MLFEWVHIVVWSCGSGSGSamber	18	9e-05
ORF 219	MTQIIVIAVWTCGSGSGSamber	18	9e-05
ORF 220	MYPKGSWGYKLFCGCGSGSGSamber	18	9e-05
ORF 221	MTHWWYVELIVCCGSGSGSamber	18	9e-05
ORF 222	MYPKGSWGYKLCCGSGSGSamber	18	9e-05
ORF 223	MYPKGSWGYKLFCGSGSGCamber	18	9e-05
ORF 224	MQRLIVIVQWVCGSGSGSamber	17	9e-05
ORF 225	MRDHHYRHPKYCGSGSGSamber	17	9e-05
ORF 226	MLALISIVVVTVCGSGSGSamber	17	9e-05
ORF 227	MQLSTTWVILVFCGSGSGSamber	17	9e-05
ORF 228	MAPWIYVLIVYACGSGSGSamber	17	9e-05
ORF 229	MTWLILRFAWISCGSGSGSamber	17	9e-05
ORF 230	MQLWVLWLSLCGSGSGSamber	17	9e-05
ORF 231	MLKLWIVLWTCGSGSGSamber	17	9e-05
ORF 232	MLTVVLVYRLRLCGSGSGSamber	17	9e-05
ORF 233	MYPKGSWGYKLFWGSGSGSamber	17	9e-05
ORF 234	MISIVLLWISCGSGSGSamber	17	9e-05
ORF 235	MLLITWSWYTACGSGSGSamber	17	9e-05
ORF 236	MQITLRYWMLWCGSGSGSamber	17	9e-05
ORF 237	MLVIIEWLICGSGSGSamber	17	9e-05
ORF 238	MIEIRISFTWCGSGSGSamber	17	9e-05
ORF 239	MGTLVEILVLCGSGSGSamber	17	9e-05
ORF 240	MVSVTVLVIVCGSGSGSamber	17	9e-05
ORF 241	MMTWSWFLVWLCGSGSGSamber	17	9e-05
ORF 242	MWSVLELWIWLCGSGSGSamber	17	9e-05
ORF 243	MLVTWWTVWLIECCGSGSGSamber	17	9e-05
ORF 244	MQHFVLIALICGSGSGSamber	16	8e-05
ORF 245	MPWYVKLWLICGSGSGSamber	16	8e-05
ORF 246	MLTYWLIWLSCGSGSGSamber	16	8e-05
ORF 247	MIEIIVVLRRSCGSGSGSamber	16	8e-05
ORF 248	MTMQITLVLVLCGSGSGSamber	16	8e-05
ORF 249	MLIIVRVTWNCGSGSGSamber	16	8e-05
ORF 250	MWLISIEWKWCCGSGSGSamber	16	8e-05
ORF 251	MGTLILIEIVVRCGSGSGSamber	16	8e-05
ORF 252	MPWEIMVVVVCGSGSGSamber	16	8e-05
ORF 253	MLTVLAVFWSWCGSGSGSamber	16	8e-05
ORF 254	MIRLIIAYSYCGSGSGSamber	16	8e-05
ORF 255	MWKITLWFLSCGSGSGSamber	16	8e-05
ORF 256	MYPKGSWGYKLFCGSGSVSamber	16	8e-05
ORF 257	MLIVRVTVLLNCGSGSGSamber	16	8e-05
ORF 258	MPWFTYWLFWCGSGSGSamber	16	8e-05
ORF 259	MWLIRILWTWCGSGSGSamber	16	8e-05
ORF 260	MLWIEWLVLIVVCGSGSGSamber	16	8e-05
ORF 261	MLVLTWYWICGSGSGSamber	15	8e-05
ORF 262	MLVVTWWLTFCGSGSGSamber	15	8e-05
ORF 263	MRDHHRNGKYCGSGSGSamber	15	8e-05
ORF 264	MATWWIMVVRCGSGSGSamber	15	8e-05
ORF 265	MVYALWILFVCGSGSGSamber	15	8e-05
ORF 266	MLWYTVRIVWCGSGSGSamber	15	8e-05
ORF 267	MVSVVQVLILCLCGSGSGSamber	15	8e-05
ORF 268	MRLIVFIELVLTCGSGSGSamber	15	8e-05
ORF 269	MTVIEIRITLILCGSGSGSamber	15	8e-05
ORF 270	MRYVLVIVCGSGSGSamber	15	8e-05
ORF 271	MTHLRLVIWFCGSGSGSamber	15	8e-05
ORF 272	MYPKGRWVYKLFCGSGSGSamber	15	8e-05
ORF 273	MALRIEIVLWSCGSGSGSamber	15	8e-05
ORF 274	MWTVTYVWAIVVCGSGSGSamber	15	8e-05
ORF 275	MSVTVLWYWCGSGSGSamber	15	8e-05
ORF 276	MLWTVEVLILLCGSGSGSamber	15	8e-05
ORF 277	MAQWKLVILTWYCGSGSGSamber	15	8e-05
ORF 278	MLVVTWWWRLCGSGSGSamber	15	8e-05
ORF 279	MLGTQIVIIVLCGSGSGSamber	15	8e-05
ORF 280	MRDHHHRGKYCGSGSGSamber	15	8e-05
ORF 281	MWQITVYVWYCGSGSGSamber	15	8e-05
ORF 282	MAWLIRIRLLCGSGSGSamber	15	8e-05
ORF 283	MTMTRLVIWLWCGSGSGSamber	15	8e-05
ORF 284	MVEVTILVVCCGSGSGSamber	15	8e-05
ORF 285	MTQTYWLVLFACGSGSGSamber	15	8e-05
ORF 286	MWIVYWAIYSCGSGSGSamber	15	8e-05
ORF 287	MTRWLVILYWLCGSGSGSamber	15	8e-05
ORF 288	MCQWTWLIALTLCGSGSGSamber	14	7e-05
ORF 289	MLVIRLIVYECACGSGSGSamber	14	7e-05
ORF 290	MLIIVALWSSCGSGSGSamber	14	7e-05
ORF 291	MYPTGRWGYKLFCGSGSGSamber	14	7e-05
ORF 292	MLWYVVVVDWCGSGSGSamber	14	7e-05
ORF 293	MLTLWYWSWHLECGSGSGSamber	14	7e-05
ORF 294	MWLIFVSLTVTWCGSGSGSamber	14	7e-05
ORF 295	MLRLRLIILWSCGSGSGSamber	14	7e-05
ORF 296	MACWYVLVISCGSGSGSamber	14	7e-05
ORF 297	MWQYVKVMLWFCGSGSGSamber	14	7e-05
ORF 298	MQRYVIVIVWSCGSGSGSamber	14	7e-05
ORF 299	MYPKGSWGYKLFCASGSGSamber	14	7e-05
ORF 300	MQWVLIVELFGCGSGSGSamber	14	7e-05
ORF 301	MTDWLIVLSWCGSGSGSamber	14	7e-05
ORF 302	MSIAILLVWSCGSGSGSamber	14	7e-05
ORF 303	MLWILWYSLLSCGSGSGSamber	14	7e-05
ORF 304	MLWVEVLICSCCGSGSGSamber	14	7e-05
ORF 305	MVLLYRLSVLLVCGSGSGSamber	14	7e-05
ORF 306	MTWTFVYWAWFCGSGSGSamber	14	7e-05
ORF 307	MRRLILVVLSFCGSGSGSamber	14	7e-05
ORF 308	MYPKGRGGYKLFCGSGSGSamber	14	7e-05
ORF 309	MLTVLVLIVVCGSGSGSamber	14	7e-05
ORF 310	MQWWTILLVLCGSGSGSamber	14	7e-05
ORF 311	MFVYVRISTLCGSGSGSamber	14	7e-05
ORF 312	MGTQTLRIVLLLCGSGSGSamber	14	7e-05
ORF 313	MLWLIWQRWRFSCGSGSGSamber	14	7e-05
ORF 314	MLVLTFWFSCGSGSGSamber	14	7e-05
ORF 315	MQSELWILIVCGSGSGSamber	14	7e-05
ORF 316	MTLTWYWVNLLICGSGSGSamber	14	7e-05
ORF 317	MVLVLVYFDSCGSGSGSamber	14	7e-05
ORF 318	MWLIRISVLFCCGSGSGSamber	14	7e-05
ORF 319	MLWYLEILALYLCGSGSGSamber	14	7e-05
ORF 320	MKWTLILWYWCGSGSGSamber	14	7e-05
ORF 321	MWPWYRTYVLIVCGSGSGSamber	14	7e-05
ORF 322	MLTVLVVWEYFCCGSGSGSamber	14	7e-05
ORF 323	MVLVIRYSWSCCGSGSGSamber	14	7e-05
ORF 324	MVTVLILHLTCGSGSGSamber	14	7e-05
ORF 325	MAYVEITLLWSCGSGSGSamber	14	7e-05
ORF 326	MSFTRLIVSVRWCGSGSGSamber	14	7e-05
ORF 327	MGochreLochreEGDIHMYPKGSWGYKLFCGSGSGSamber	14	7e-05
ORF 328	MWHSVLIVWFCGSGSGSamber	14	7e-05
ORF 329	MHLTKWVIEIWLCGSGSGSamber	14	7e-05
ORF 330	MVRLTIVIWSCGSGSGSamber	13	7e-05
ORF 331	MYPKGSWGYKLFCGSGTGSamber	13	7e-05
ORF 332	MPKWFLVIVVCGSGSGSamber	13	7e-05
ORF 333	MYHKGRWGYKLFCGSGSGSamber	13	7e-05
ORF 334	MLVVTIEVFWCGSGSGSamber	13	7e-05
ORF 335	MVHVEYWLIWFCGSGSGSamber	13	7e-05
ORF 336	MCWLISAALFVWCGSGSGSamber	13	7e-05
ORF 337	MSITVLTWSVWCGSGSGSamber	13	7e-05
ORF 338	MAEYVVVVLLYCGSGSGSamber	13	7e-05
ORF 339	MVILVLVFRFTCGSGSGSamber	13	7e-05
ORF 340	MVTIIVYWDNCGSGSGSamber	13	7e-05
ORF 341	MARLIIVVVVACGSGSGSamber	13	7e-05
ORF 342	MAYSSWVWLLVICGSGSGSamber	13	7e-05
ORF 343	MQFWLIRVTVWCGSGSGSamber	13	7e-05
ORF 344	MYPKGSWGYamberLFCGSGSGSamber	13	7e-05
ORF 345	MQITLTVWLVDACGSGSGSamber	13	7e-05
ORF 346	MKSTQVIVLLLSCGSGSGSamber	13	7e-05
ORF 347	MQTVRVWLILLCGSGSGSamber	13	7e-05
ORF 348	MWLIVILHSTCGSGSGSamber	13	7e-05
ORF 349	MHLTYLVVVVVCGSGSGSamber	13	7e-05
ORF 350	MTVWYVKLTFSVCGSGSGSamber	13	7e-05
ORF 351	MLTWSILVWLICGSGSGSamber	13	7e-05
ORF 352	MWLITVVYWATCGSGSGSamber	13	7e-05
ORF 353	MVYKWTVVIVVCGSGSGSamber	13	7e-05
ORF 354	MPWYRVLVLFCGSGSGSamber	13	7e-05
ORF 355	MTKWLIEWYVVFCGSGSGSamber	13	7e-05
ORF 356	MTVLVTWFVVTACGSGSGSamber	13	7e-05
ORF 357	MYPRGRWGYKLFCGSGSGSamber	13	7e-05
ORF 358	MWYELTITLITCGSGSGSamber	13	7e-05
ORF 359	MWLTYWFVLDWSCGSGSGSamber	12	6e-05
ORF 360	MTTLVVLVITVCGSGSGSamber	12	6e-05
ORF 361	MRLILVVAYCSCGSGSGSamber	12	6e-05
ORF 362	MWTLQVLWLYCGSGSGSamber	12	6e-05
ORF 363	MWLITWYSLDWICGSGSGSamber	12	6e-05
ORF 364	MQLEYIRLMVVCGSGSGSamber	12	6e-05
ORF 365	MWLITVRWICCGSGSGSamber	12	6e-05
ORF 366	MWQISVELVLLWCGSGSGSamber	12	6e-05
ORF 367	MKVEITLWLNCGSGSGSamber	12	6e-05
ORF 368	MWRIQISVLLYCGSGSGSamber	12	6e-05
ORF 369	MQIELWILWSCGSGSGSamber	12	6e-05
ORF 370	MQVRTFWWVLLVCGSGSGSamber	12	6e-05
ORF 371	MWTILVWLHLCGSGSGSamber	12	6e-05
ORF 372	MHHWVLILAFWNCGSGSGSamber	12	6e-05
ORF 373	MTRLILVMLLCGSGSGSamber	12	6e-05
ORF 374	MYPMGRWGYKLFCGSGSGSamber	12	6e-05
ORF 375	MVTVLLIYRYCGSGSGSamber	12	6e-05
ORF 376	MWPTWILVVLCGSGSGSamber	12	6e-05
ORF 377	MLWIEVLLIRLCGSGSGSamber	12	6e-05
ORF 378	MTVITLWWFLVCGSGSGSamber	12	6e-05
ORF 379	MISRVQFTFWLFCGSGSGSamber	12	6e-05
ORF 380	MTLIVLVTVECGSGSGSamber	12	6e-05
ORF 381	MLYVKIIRLIWCGSGSGSamber	12	6e-05
ORF 382	MYPKGSWGYKLFCGSRSGSamber	12	6e-05
ORF 383	MLVILVVTWTCGSGSGSamber	12	6e-05
ORF 384	MLEYYSVVLWFCGSGSGSamber	12	6e-05
ORF 385	MQIVIVLQTLYCGSGSGSamber	12	6e-05
ORF 386	MYRKGSWGYKLFCGSGSGSamber	12	6e-05
ORF 387	MLRVTVLTWWFCGSGSGSamber	12	6e-05
ORF 388	MTLISIEIWLCGSGSGSamber	12	6e-05
ORF 389	MTTWLVQILFLFCGSGSGSamber	12	6e-05
ORF 390	MQITVIRLWYCGSGSGSamber	12	6e-05
ORF 391	MTWLIMVICGSGSGSamber	12	6e-05
ORF 392	MGTWWITITLVCGSGSGSamber	12	6e-05
ORF 393	MVVLVYTWISCGSGSGSamber	12	6e-05
ORF 394	MWPWILVLLLCGSGSGSamber	12	6e-05
ORF 395	MWLYLEIWLFCGSGSGSamber	12	6e-05
ORF 396	MYPKVSWGYKLFCGSGSGSamber	12	6e-05
ORF 397	MFTLVVFVTWLCGSGSGSamber	12	6e-05
ORF 398	MIQLTWLVLVLCGSGSGSamber	12	6e-05
ORF 399	MTPWYEILLISLCGSGSGSamber	12	6e-05
ORF 400	MSVTLVIRILVCGSGSGSamber	12	6e-05
ORF 401	MWIQVWVSWSSCGSGSGSamber	12	6e-05
ORF 402	MQIVEVLWIYCGSGSGSamber	12	6e-05
ORF 403	MVTIVITYAQCGSGSGSamber	12	6e-05
ORF 404	MPTWVWLICVVDCGSGSGSamber	12	6e-05
ORF 405	MYPKGCWGYNLFCGSGSGSamber	12	6e-05
ORF 406	MTWYATVVVYVCGSGSGSamber	11	6e-05
ORF 407	MHLRVLVVWTCCGSGSGSamber	11	6e-05
ORF 408	MVSVRVWFRFTFCGSGSGSamber	11	6e-05
ORF 409	MLVAWYRLVLLCGSGSGSamber	11	6e-05
ORF 410	MLWHIVKVKLWYCGSGSGSamber	11	6e-05
ORF 411	MIVLIEIRLHLCGSGSGSamber	11	6e-05
ORF 412	MQRVTIQITLVYCGSGSGSamber	11	6e-05
ORF 413	MPWYDWTVVMLLCGSGSGSamber	11	6e-05
ORF 414	MLELWWYVWLVDCGSGSGSamber	11	6e-05
ORF 415	MTIVVIMWSTSCGSGSGSamber	11	6e-05
ORF 416	MYVVKIVLWWSCGSGSGSamber	11	6e-05
ORF 417	MAIVLWLEYWSCGSGSGSamber	11	6e-05
ORF 418	MRDHHRSGMYCGSGSGSamber	11	6e-05
ORF 419	MLTWSWWHLVFVCGSGSGSamber	11	6e-05
ORF 420	MRTVTRFWFLLVCGSGSGSamber	11	6e-05
ORF 421	MLEITVLWINCGSGSGSamber	11	6e-05
ORF 422	MTWSWELVLLFCGSGSGSamber	11	6e-05
ORF 423	MEWWILSWFLYCGSGSGSamber	11	6e-05
ORF 424	MGTLVIELYICGSGSGSamber	11	6e-05
ORF 425	MIEIVIELFWSQCGSGSGSamber	11	6e-05
ORF 426	MGTHVTIMWVTFCGSGSGSamber	11	6e-05
ORF 427	MWIRLTVLWQWCGSGSGSamber	11	6e-05
ORF 428	MRWYTYWFAILSCGSGSGSamber	11	6e-05
ORF 429	MLTVKIVVELWFCGSGSGSamber	11	6e-05
ORF 430	MTLLVLVVSVCGSGSGSamber	11	6e-05
ORF 431	MTLWSTWILLLCGSGSGSamber	11	6e-05
ORF 432	MYPKGRWGYKLFCGSGGGSamber	11	6e-05
ORF 433	MWWSVEVILVFCGSGSGSamber	11	6e-05
ORF 434	MCHLVLVVTFRLCGSGSGSamber	11	6e-05
ORF 435	MFEITIVWITCGSGSGSamber	11	6e-05
ORF 436	MIFVRITVLWSCGSGSGSamber	11	6e-05
ORF 437	MVLEITLIRVWLCGSGSGSamber	11	6e-05
ORF 438	MYPKGSWGYKLFCGICSGSamber	11	6e-05
ORF 439	MLKIAFTVLIVCGSGSGSamber	11	6e-05
ORF 440	METPWIIVVVCGSGSGSamber	11	6e-05
ORF 441	MSATYELLLLLICGSGSGSamber	11	6e-05
ORF 442	MRVLVLVEYYLLCGSGSGSamber	11	6e-05
ORF 443	MLWITLVVLYAICGSGSGSamber	11	6e-05
ORF 444	MTTVTLWFLWCGSGSGSamber	11	6e-05
ORF 445	MLTWYEVLIEWFCGSGSGSamber	11	6e-05
ORF 446	MLTVQITLILCGSGSGSamber	11	6e-05
ORF 447	MVYVTRITFWCGSGSGSamber	11	6e-05
ORF 448	MDYALWFVLLLCGSGSGSamber	11	6e-05
ORF 449	MWYIEIVILWSCGSGSGSamber	11	6e-05
ORF 450	MTLWTIVVLLICGSGSGSamber	11	6e-05
ORF 451	MWKYVIRIELYCGSGSGSamber	11	6e-05
ORF 452	MWYVQIRWLHVYCGSGSGSamber	11	6e-05
ORF 453	MGTLVVYLAVLFCGSGSGSamber	11	6e-05
ORF 454	MFLSVEILVVLCGSGSGSamber	11	6e-05
ORF 455	METKIAPCVCGSGSGSamber	11	6e-05
ORF 456	MWYVTIVAWSSCGSGSGSamber	11	6e-05
ORF 457	MQWQIFVLWYECGSGSGSamber	11	6e-05
ORF 458	MTLTVWVLTLWFCGSGSGSamber	11	6e-05
ORF 459	MLALVLVLITCGSGSGSamber	11	6e-05
ORF 460	MWKTTLIFVLWTCGSGSGSamber	10	5e-05
ORF 461	MRLVLITWLICGSGSGSamber	10	5e-05
ORF 462	MALTIVLVYWSCGSGSGSamber	10	5e-05
ORF 463	MTLTLVIVLPCGSGSGSamber	10	5e-05
ORF 464	MLLIIQVQWISCGSGSGSamber	10	5e-05
ORF 465	MRLKITVQFWYCGSGSGSamber	10	5e-05
ORF 466	MWRIEIRLIVCGSGSGSamber	10	5e-05
ORF 467	MRYFVLVLSLKTCGSGSGSamber	10	5e-05
ORF 468	MLKFKLVVLWSCGSGSGSamber	10	5e-05
ORF 469	MTVTWYLVWSLSCGSGSGSamber	10	5e-05
ORF 470	MYPKASWGYKLFCGSGSGSamber	10	5e-05
ORF 471	MWWSLTWILVQCGSGSGSamber	10	5e-05
ORF 472	MLWVTIVLRLCGSGSGSamber	10	5e-05
ORF 473	MQWITLWIEWCGSGSGSamber	10	5e-05
ORF 474	MFASLTFWLVLCGSGSGSamber	10	5e-05
ORF 475	MTWFELQIMLLWCGSGSGSamber	10	5e-05
ORF 476	MLWVIWVEVSSCGSGSGSamber	10	5e-05
ORF 477	MWQIVVRWTVTCGSGSGSamber	10	5e-05
ORF 478	MVEILVRWYLCGSGSGSamber	10	5e-05
ORF 479	MWLIELRVWWLLCGSGSGSamber	10	5e-05
ORF 480	MLTVHVTVVLCGSGSGSamber	10	5e-05
ORF 481	MFAQVTEIWLWLCGSGSGSamber	10	5e-05
ORF 482	MHWTITVTIWVCGSGSGSamber	10	5e-05
ORF 483	MQKVVMLTVWLTRCGSGSGSamber	10	5e-05
ORF 484	MLILEIVLVFCGSGSGSamber	10	5e-05
ORF 485	MLAFWYVRIVECGSGSGSamber	10	5e-05
ORF 486	MVSVWYFELKLLCGSGSGSamber	10	5e-05
ORF 487	MYPKGSWGYKLFLRQRQGSamber	10	5e-05
ORF 488	MVDVLILWVICGSGSGSamber	10	5e-05
ORF 489	MYPKGRWGYKLFCGSGSGNamber	10	5e-05
ORF 490	MLIVTVLYLSCGSGSGSamber	10	5e-05
ORF 491	MAVTYVIVTLWCGSGSGSamber	10	5e-05
ORF 492	MIVLLVFWLRSCGSGSGSamber	10	5e-05
ORF 493	MVIVEWWSLTALCGSGSGSamber	10	5e-05
ORF 494	MLLILLTWSCGSGSGSamber	10	5e-05
ORF 495	MWLIEVVLASACGSGSGSamber	10	5e-05
ORF 496	MTVHVKITWWYCGSGSGSamber	10	5e-05
ORF 497	MCWLISIAVWSCGSGSGSamber	10	5e-05
ORF 498	MRLRTIFWLRVTVCGSGSGSamber	10	5e-05
ORF 499	MLILVRLLFVCGSGSGSamber	10	5e-05
ORF 500	MTALVILWLSCGSGSGSamber	10	5e-05
ORF 501	MTQIRILVWLCGSGSGSamber	10	5e-05
ORF 502	MYPQGRWGYKLFCGSGSGRamber	10	5e-05
ORF 503	MRLLVLWFSCGSGSGSamber	10	5e-05
ORF 504	MLWTVVVVVVCGSGSGSamber	10	5e-05
ORF 505	MTLVTWYWFRLICGSGSGSamber	10	5e-05
ORF 506	MIERLVVWFLLCGSGSGSamber	10	5e-05
ORF 507	MRDHHRTGKYCGSGSGSamber	10	5e-05
ORF 508	MWLITIELIRICGSGSGSamber	10	5e-05
ORF 509	MATWIVLVYRCGSGSGSamber	10	5e-05
ORF 510	MAEIFIEVILFCGSGSGSamber	10	5e-05
ORF 511	MQIWLRLILVVCGSGSGSamber	10	5e-05
ORF 512	MTVLTITVWSCGSGSGSamber	10	5e-05
ORF 513	MLVISVTWYLVCGSGSGSamber	10	5e-05
ORF 514	MLQITYVWLTCGSGSGSamber	10	5e-05
ORF 515	MLSYVQIRIWLLCGSGSGSamber	10	5e-05
ORF 516	MTCWYLAIVWCGSGSGSamber	10	5e-05
ORF 517	MPRWMVVIVCGSGSGSamber	10	5e-05
ORF 518	MTVLFVFAYTFCGSGSGSamber	10	5e-05
ORF 519	MSLILRLVISCGSGSGSamber	10	5e-05
ORF 520	MWVQWYLIELFCCGSGSGSamber	10	5e-05
ORF 521	MTSIRLILVVVCGSGSGSamber	10	5e-05
ORF 522	MYPKGSCGYNLFCGSGSGSamber	10	5e-05
ORF 523	MVLWIKIVVAWSCGSGSGSamber	10	5e-05
ORF 524	MALIVLVCVLCGSGSGSamber	10	5e-05
ORF 525	MYPKGSWGYKLFCGSGSGTamber	10	5e-05
ORF 526	MTLTITVQIAYYCGSGSGSamber	9	5e-05
ORF 527	MYPKGSWGYKLFCGSGRGRamber	9	5e-05
ORF 528	MYPKGSWGYKLFopalGSGRGSamber	9	5e-05
ORF 529	MYPKGRWGYRLFCGSGSGSamber	9	5e-05
ORF 530	MHLTWLILIACGSGSGSamber	9	5e-05
ORF 531	MWHLVVLLIWLQCGSGSGSamber	9	5e-05
ORF 532	MANWLIVILVCGSGSGSamber	9	5e-05
ORF 533	MTLIVVWSLTCGSGSGSamber	9	5e-05
ORF 534	MYPKGSWGYKLFCGTGSGSamber	9	5e-05
ORF 535	MGTWLVLQFTLCCGSGSGSamber	9	5e-05
ORF 536	MILIEVTVTVTCGSGSGSamber	9	5e-05
ORF 537	MYPKGSWGYKLFCGSGSGSGSamber	9	5e-05
ORF 538	MLWWFWLVVSVCGSGSGSamber	9	5e-05
ORF 539	MLWYVEVMWNSCCGSGSGSamber	9	5e-05
ORF 540	MWRWIVAVVLTCGSGSGSamber	9	5e-05
ORF 541	MGTLIFLVVTCGSGSGSamber	9	5e-05
ORF 542	MPWTVLVAILLCGSGSGSamber	9	5e-05
ORF 543	MIALVILVWRCGSGSGSamber	9	5e-05
ORF 544	MWYVILEWWSCCGSGSGSamber	9	5e-05
ORF 545	MYPKGSWGYKLFLRSGSGSamber	9	5e-05
ORF 546	MSRITVLLWYCGSGSGSamber	9	5e-05
ORF 547	MQSLWVLLVYWCGSGSGSamber	9	5e-05
ORF 548	MQITLIWYELLWCGSGSGSamber	9	5e-05
ORF 549	MASVFVYWLYCGSGSGSamber	9	5e-05
ORF 550	MVRLILTLVLNCGSGSGSamber	9	5e-05
ORF 551	MRDHHHRHVRYCGSGSGSamber	9	5e-05
ORF 552	MLWYYWLVVKWCGSGSGSamber	9	5e-05
ORF 553	MAHTWIQIWLLCGSGSGSamber	9	5e-05
ORF 554	MEPWEILVLFVCGSGSGSamber	9	5e-05
ORF 555	MVTQWWYLLILPCGSGSGSamber	9	5e-05
ORF 556	MSMTWLIAWYSFCGSGSGSamber	9	5e-05
ORF 557	MLWLEVWLMSFHCGSGSGSamber	9	5e-05
ORF 558	MLIVYWVRLSWLCGSGSGSamber	9	5e-05
ORF 559	MTLTIRIEVLVFCGSGSGSamber	9	5e-05
ORF 560	MLEWHFTFTWYCGSGSGSamber	9	5e-05
ORF 561	MLVVYVEVIAYWCGSGSGSamber	9	5e-05
ORF 562	MVNFKKEIYICGSGSGSamber	9	5e-05
ORF 563	MYPKGSWGYKLFCRSGSGSamber	9	5e-05
ORF 564	MPWKILVVLRFCGSGSGSamber	9	5e-05
ORF 565	MVQVLILYSWLACGSGSGSamber	9	5e-05
ORF 566	MLTVRVELLIVVCGSGSGSamber	9	5e-05
ORF 567	MTLWIRILVQWCGSGSGSamber	9	5e-05
ORF 568	MQCWSILILWCGSGSGSamber	9	5e-05
ORF 569	MWIHVTVTVILFCGSGSGSamber	9	5e-05
ORF 570	MTLYVVVWYSVCGSGSGSamber	9	5e-05
ORF 571	MSKYDHRSPYDCGSGSGSamber	9	5e-05
ORF 572	MLWILRWTWLVCGSGSGSamber	9	5e-05
ORF 573	MGWLIVVSWSCGSGSGSamber	9	5e-05
ORF 574	MYPKGRWRYKLFCGSGSGSamber	9	5e-05
ORF 575	MSSTVLIIRLSWCGSGSGSamber	9	5e-05
ORF 576	MQVTFRILIVSCGSGSGSamber	9	5e-05
ORF 577	MWTHILLWWSCGSGSGSamber	9	5e-05
ORF 578	MYPKGRRGYKLFCGSGSGRamber	9	5e-05
ORF 579	MTWLVVVILCGSGSGSamber	9	5e-05
ORF 580	MADWYVIVISCGSGSGSamber	9	5e-05
ORF 581	MLELWYSVSYWSCGSGSGSamber	9	5e-05
ORF 582	MRDHHRSGRYCGSGSGSamber	9	5e-05
ORF 583	MSWIEIQLWLICGSGSGSamber	9	5e-05
ORF 584	MLWTYWLMYVACGSGSGSamber	9	5e-05
ORF 585	MLLIQVLISLCGSGSGSamber	9	5e-05
ORF 586	MLIVLVERLVCGSGSGSamber	9	5e-05
ORF 587	MLVLTYRFWAVWCGSGSGSamber	9	5e-05
ORF 588	MLWAWEIALLLCGSGSGSamber	9	5e-05
ORF 589	MASDRLCGSGSGSamber	9	5e-05
ORF 590	MVLIALWIRLKLCGSGSGSamber	9	5e-05
ORF 591	MTLTWILVVVCGSGSGSamber	9	5e-05
ORF 592	MTFFVRLIWHCGSGSGSamber	9	5e-05
ORF 593	MSYYRITVLWSCGSGSGSamber	9	5e-05
ORF 594	MTVLVVIWSCGSGSGSamber	9	5e-05
ORF 595	MPWTILVVIYQCGSGSGSamber	9	5e-05
ORF 596	MWTLTFALRLIICGSGSGSamber	9	5e-05
ORF 597	MVIVWYIAWSCGSGSGSamber	9	5e-05
ORF 598	MTLIWLHWSFRASCGSGSGSamber	9	5e-05
ORF 599	MWTILVYVSWCGSGSGSamber	9	5e-05
ORF 600	MTSSVLVVLWYCGSGSGSamber	9	5e-05
ORF 601	MSVEVILFLLVLCGSGSGSamber	9	5e-05
ORF 602	MSVISVVVWFSCGSGSGSamber	9	5e-05
ORF 603	MRLITIILWTCGSGSGSamber	9	5e-05
ORF 604	MLRLIWLSIVVCGSGSGSamber	9	5e-05
ORF 605	MVYVITVQWFCGSGSGSamber	9	5e-05
ORF 606	MTEYVEVIWLVLCGSGSGSamber	9	5e-05
ORF 607	MLLETVEILFVFCGSGSGSamber	9	5e-05
ORF 608	MSTDWTLFWYSVWCGSGSGSamber	9	5e-05
ORF 609	MWLRLEAWLISYCGSGSGSamber	9	5e-05
ORF 610	MWSIVLTLVLCGSGSGSamber	9	5e-05
ORF 611	MLWLIVFTYSCGSGSGSamber	9	5e-05
ORF 612	MVQVLLFWLCWCGSGSGSamber	9	5e-05
ORF 613	MPWYRLVVVVASCGSGSGSamber	9	5e-05
ORF 614	MWTRIVIRLLVLYCGSGSGSamber	9	5e-05
ORF 615	MLTLWIVLWPCGSGSGSamber	9	5e-05
ORF 616	MLLIIEIAVLRLCGSGSGSamber	9	5e-05
ORF 617	MWKIVLVSWSCCGSGSGSamber	9	5e-05
ORF 618	MVTLLVTWYWCGSGSGSamber	9	5e-05
ORF 619	MAQWYIRVLLCGSGSGSamber	9	5e-05
ORF 620	MWLYYELIWICGSGSGSamber	9	5e-05
ORF 621	MRQLTVLVVICGSGSGSamber	9	5e-05
ORF 622	MVLVIQVLWTCGSGSGSamber	9	5e-05
ORF 623	MYPKGGGGYKLFCGSGSGSamber	9	5e-05
ORF 624	MWYVIVELLVCGSGSGSamber	9	5e-05
ORF 625	MTIIVAWFTSCGSGSGSamber	9	5e-05
ORF 626	MLVRDWVVLFVVCGSGSGSamber	9	5e-05
ORF 627	MPWVTIRFTVSWCGSGSGSamber	9	5e-05
ORF 628	MPWIWSLLVSVTCGSGSGSamber	9	5e-05
ORF 629	MTVLTLIVLCLCGSGSGSamber	8	4e-05
ORF 630	MYPKGSWGYNLFCGSCSGSamber	8	4e-05
ORF 631	MPHWWMQIELIVCGSGSGSamber	8	4e-05
ORF 632	MQISVWLLIVCGSGSGSamber	8	4e-05
ORF 633	MWLILSVLITCGSGSGSamber	8	4e-05
ORF 634	MLDWWLWYCSCGSGSGSamber	8	4e-05
ORF 635	MSKRDHRSPWDCGSGSGSamber	8	4e-05
ORF 636	MLSVRITVIRCWCGSGSGSamber	8	4e-05
ORF 637	MLRWEILISWTCGSGSGSamber	8	4e-05
ORF 638	MISWLIILSQTCGSGSGSamber	8	4e-05
ORF 639	MLIVVLWYSSCGSGSGSamber	8	4e-05
ORF 640	MLEWLIILCWNCGSGSGSamber	8	4e-05
ORF 641	MIEILVTLWWSCGSGSGSamber	8	4e-05
ORF 642	MTWHLVVEIWFCGSGSGSamber	8	4e-05
ORF 643	MYPTGCWGYKLFCGSGSGSamber	8	4e-05
ORF 644	MQVLILVVVWFACGSGSGSamber	8	4e-05
ORF 645	MQIVLTIVLIVCGSGSGSamber	8	4e-05
ORF 646	MLGIVWVAWWFCGSGSGSamber	8	4e-05
ORF 647	MTWIIVALLTCGSGSGSamber	8	4e-05
ORF 648	MRRSVILVAWWCGSGSGSamber	8	4e-05
ORF 649	MWYWYLRVDWCGSGSGSamber	8	4e-05
ORF 650	MLIAWIAWSYCGSGSGSamber	8	4e-05
ORF 651	MWVTLWYMLVDCGSGSGSamber	8	4e-05
ORF 652	MSTWVLWYWYCGSGSGSamber	8	4e-05
ORF 653	MLEWGFVVVVLLCGSGSGSamber	8	4e-05
ORF 654	MTQIEVILWLTCGSGSGSamber	8	4e-05
ORF 655	MLIVWYSYEFCGSGSGSamber	8	4e-05
ORF 656	MWTWLRIWFAIVCGSGSGSamber	8	4e-05
ORF 657	MWYHAQITMWLVCGSGSGSamber	8	4e-05
ORF 658	MIRLIVLVVSDCGSGSGSamber	8	4e-05
ORF 659	MTVLVILGLCGSGSGSamber	8	4e-05
ORF 660	MTVWYVVITWPTCGSGSGSamber	8	4e-05
ORF 661	MLQIRIVWLWCGSGSGSamber	8	4e-05
ORF 662	MWKLYVEVTLWICGSGSGSamber	8	4e-05
ORF 663	MVTLTISMWFCGSGSGSamber	8	4e-05
ORF 664	MVWYRLIMVVCGSGSGSamber	8	4e-05
ORF 665	MILLVLVTWPRSYCGSGSGSamber	8	4e-05
ORF 666	MITRLVILVWCGSGSGSamber	8	4e-05
ORF 667	MYPKGRWGYKLFCGSCSGSamber	8	4e-05
ORF 668	MTITYVTWYWLCGSGSGSamber	8	4e-05
ORF 669	MLWLRYSVLILLCGSGSGSamber	8	4e-05
ORF 670	MLVLIVKVERCGSGSGSamber	8	4e-05
ORF 671	MYPKGRWSYKLFCGSGSGSamber	8	4e-05
ORF 672	MKSLYLVVYVASCGSGSGSamber	8	4e-05
ORF 673	MQRFRIVLIFLACGSGSGSamber	8	4e-05
ORF 674	MVDSLVLLVLICGSGSGSamber	8	4e-05
ORF 675	MISIRLWIRCGSGSGSamber	8	4e-05
ORF 676	MVDVIILVLPCGSGSGSamber	8	4e-05
ORF 677	MLTVLVLIRSCGSGSGSamber	8	4e-05
ORF 678	MPWTILVLIKLCGSGSGSamber	8	4e-05
ORF 679	MSNDYRDHKYKVCGSGSGSamber	8	4e-05
ORF 680	MSNWWLLIWLVCGSGSGSamber	8	4e-05
ORF 681	MEYRLIVLLYNDCGSGSGSamber	8	4e-05
ORF 682	MLTWTWFLAITCGSGSGSamber	8	4e-05
ORF 683	MSAIRFWLVVTHCGSGSGSamber	8	4e-05
ORF 684	MVCQHTLamberCGSGSGSamber	8	4e-05
ORF 685	MFVILFVASWSCGSGSGSamber	8	4e-05
ORF 686	MWLITLSFWCGSGSGSamber	8	4e-05
ORF 687	MTLTVIEVWLICGSGSGSamber	8	4e-05
ORF 688	MWNALIVYWFCGSGSGSamber	8	4e-05
ORF 689	MWWSLTVVLYSCCGSGSGSamber	8	4e-05
ORF 690	MVDILWVEIALTCGSGSGSamber	8	4e-05
ORF 691	MHLVLVLIATCGSGSGSamber	8	4e-05
ORF 692	MAYAWIQLVFLACGSGSGSamber	8	4e-05
ORF 693	MPVDVLVLVLLCGSGSGSamber	8	4e-05
ORF 694	MQWVTIRLIWCGSGSGSamber	8	4e-05
ORF 695	MLVVYYAQITTWCGSGSGSamber	8	4e-05
ORF 696	MQRWLILLLYCGSGSGSamber	8	4e-05
ORF 697	MWSQIILVFLTCGSGSGSamber	8	4e-05
ORF 698	MLSMYVTLIWSCGSGSGSamber	8	4e-05
ORF 699	MTWYVLEIVVVCGSGSGSamber	8	4e-05
ORF 700	MLYWAIEVLWYCGSGSGSamber	8	4e-05
ORF 701	MWNSYEIWLYWTCGSGSGSamber	8	4e-05
ORF 702	MVTLTIVITWCGSGSGSamber	8	4e-05
ORF 703	MSATYVVVIVVCGSGSGSamber	8	4e-05
ORF 704	MQVTLSYVVWVCCGSGSGSamber	8	4e-05
ORF 705	MTIIVLWSIACGSGSGSamber	8	4e-05
ORF 706	MLTVLVLYVEVSCGSGSGSamber	8	4e-05
ORF 707	MLTVLWLILCGSGSGSamber	8	4e-05
ORF 708	MDPKGSWGYKLFCGSGSGSamber	8	4e-05
ORF 709	MLTWILVLCACGSGSGSamber	8	4e-05
ORF 710	MWQIRVLLCWCGSGSGSamber	8	4e-05
ORF 711	MTQINVVIWYSCGSGSGSamber	8	4e-05
ORF 712	MLIVEIKVVLCGSGSGSamber	8	4e-05
ORF 713	MSWYIVWLSWTCGSGSGSamber	8	4e-05
ORF 714	MQLQRLVVLILTCGSGSGSamber	8	4e-05
ORF 715	MQSWTVLVIWCGSGSGSamber	8	4e-05
ORF 716	MLEIRLRLVLWFCGSGSGSamber	8	4e-05
ORF 717	MRRLVLVLYLCGSGSGSamber	8	4e-05
ORF 718	MRQFWLIVICGSGSGSamber	8	4e-05
ORF 719	MYPKGSWGYKLFGGSGSGSamber	8	4e-05
ORF 720	MLLVLVLILTLHCGSGSGSamber	8	4e-05
ORF 721	MHLVWVLWYVCGSGSGSamber	8	4e-05
ORF 722	MAYWVLVVICGSGSGSamber	8	4e-05
ORF 723	MWLITISALICGSGSGSamber	8	4e-05
ORF 724	MLTIVLVVWKYCGSGSGSamber	8	4e-05
ORF 725	MWPWIIVLAVYCGSGSGSamber	8	4e-05
ORF 726	MQVRIVIELWVSCGSGSGSamber	8	4e-05
ORF 727	MRSAWSILVVWYCCGSGSGSamber	8	4e-05
ORF 728	MLELIIVTWSCGSGSGSamber	8	4e-05
ORF 729	MLWIVWRWSLYCCGSGSGSamber	8	4e-05
ORF 730	MPQSGWLIVVWICGSGSGSamber	8	4e-05
ORF 731	MWVELVLIWICGSGSGSamber	8	4e-05
ORF 732	MLVVWYRISWCCGSGSGSamber	8	4e-05
ORF 733	MSTQWVVVFLLCGSGSGSamber	8	4e-05
ORF 734	MRDHHDFGPYCGSGSGSamber	8	4e-05
ORF 735	MLTIVFVYWWVCGSGSGSamber	8	4e-05
ORF 736	MWIKYSLSLVWFCGSGSGSamber	8	4e-05
ORF 737	MIVILVEITWCGSGSGSamber	8	4e-05
ORF 738	MQIVVIWYRWWCGSGSGSamber	8	4e-05
ORF 739	MSQIAILWVLWSCGSGSGSamber	8	4e-05
ORF 740	MWQVTLWLLVCGSGSGSamber	8	4e-05
ORF 741	MIVVFLLIASWKCGSGSGSamber	8	4e-05
ORF 742	MWRIEIEVTVLFCGSGSGSamber	8	4e-05
ORF 743	MASVHWTLIVWVCGSGSGSamber	8	4e-05
ORF 744	MMVLVLVEYACGSGSGSamber	8	4e-05
ORF 745	MCWVLWFSYRVCGSGSGSamber	8	4e-05
ORF 746	MRWYVTWYYAVFSCGSGSGSamber	8	4e-05
ORF 747	MFAVIRYWYVLCGSGSGSamber	8	4e-05
ORF 748	MPVEWTVVLLICGSGSGSamber	7	4e-05
ORF 749	MWSIEIVVWRYSCGSGSGSamber	7	4e-05
ORF 750	MTVLWIamberLIVWCGSGSGSamber	7	4e-05
ORF 751	MTLIVVVTWTSCGSGSGSamber	7	4e-05
ORF 752	MLTWVIWVDWSECGSGSGSamber	7	4e-05
ORF 753	MLWTTWFQILYLTCGSGSGSamber	7	4e-05
ORF 754	MTLIIVRWSYTCGSGSGSamber	7	4e-05
ORF 755	MLTVTLWIRWICGSGSGSamber	7	4e-05
ORF 756	MIVILVCVYWSCGSGSGSamber	7	4e-05
ORF 757	MYPRGCWGYKLFCGSGSGSamber	7	4e-05
ORF 758	MamberPKGRWGYKLFCGSGSGSamber	7	4e-05
ORF 759	MLEIVLHLVWYWACGSGSGSamber	7	4e-05
ORF 760	MWSIRLVFATYCGSGSGSamber	7	4e-05
ORF 761	MVTTWFWLVMVCGSGSGSamber	7	4e-05
ORF 762	MKVWLISMRWCCGSGSGSamber	7	4e-05
ORF 763	MLIRLWCLVWCGSGSGSamber	7	4e-05
ORF 764	MCTKITLWFLVTCGSGSGSamber	7	4e-05
ORF 765	MCQVSWLILILSLCGSGSGSamber	7	4e-05
ORF 766	MDKRVWYIVVLLCGSGSGSamber	7	4e-05
ORF 767	MPWVWTVAVLWCGSGSGSamber	7	4e-05
ORF 768	MMLIQVLVLVVSCGSGSGSamber	7	4e-05
ORF 769	MLAIVLVYWACGSGSGSamber	7	4e-05
ORF 770	MVTWQTWVLVYWSCGSGSGSamber	7	4e-05
ORF 771	MAMVTVVVWWLICGSGSGSamber	7	4e-05
ORF 772	MVVYVQILILSCGSGSGSamber	7	4e-05
ORF 773	MLWLKISWWLLCGSGSGSamber	7	4e-05
ORF 774	MGTTVTVLWICGSGSGSamber	7	4e-05
ORF 775	MTRLTIEILWLTCGSGSGSamber	7	4e-05
ORF 776	MLQIVIVNIVRSCGSGSGSamber	7	4e-05
ORF 777	MYPKGRWGYKLFCDSGSGSamber	7	4e-05
ORF 778	MVMLTVLVMLCGSGSGSamber	7	4e-05
ORF 779	MYPKGRWGYKLFCGRGSGSamber	7	4e-05
ORF 780	MWIIKVWYSWTCGSGSGSamber	7	4e-05
ORF 781	MTWIQLRVLVLCGSGSGSamber	7	4e-05
ORF 782	MTLSVVVVIVSCGSGSGSamber	7	4e-05
ORF 783	MWLIQISYVRIRCGSGSGSamber	7	4e-05
ORF 784	MPQVWIVVIVCGSGSGSamber	7	4e-05
ORF 785	MLWTVLVVFCGSGSGSamber	7	4e-05
ORF 786	MSSVIWAWLIVCGSGSGSamber	7	4e-05
ORF 787	MYPKGSRGYKLLCGSGSGSamber	7	4e-05
ORF 788	MLTYVIVVSWCGSGSGSamber	7	4e-05
ORF 789	MLVLEIILYLWSCGSGSGSamber	7	4e-05
ORF 790	MWKFRLIVLIGRCGSGSGSamber	7	4e-05
ORF 791	MPWTFWMWITLTCGSGSGSamber	7	4e-05
ORF 792	MFVVLWSWLVCGSGSGSamber	7	4e-05
ORF 793	MFTDWLVLVWYSCGSGSGSamber	7	4e-05
ORF 794	MWLILLVAWRPPCGSGSGSamber	7	4e-05
ORF 795	MVDWYILHLHLCGSGSGSamber	7	4e-05
ORF 796	MTHWVQIWLFCGSGSGSamber	7	4e-05
ORF 797	MAHWILVVICGSGSGSamber	7	4e-05
ORF 798	MYPKGCWGYKLFCGSGIGSamber	7	4e-05
ORF 799	MWTWVVTVVVYRCGSGSGSamber	7	4e-05
ORF 800	MIEFWLIFALCGSGSGSamber	7	4e-05
ORF 801	MRITLTVVWICGSGSGSamber	7	4e-05
ORF 802	MQLTIRVQLLICGSGSGSamber	7	4e-05
ORF 803	MLQITIWWKLTCGSGSGSamber	7	4e-05
ORF 804	MYPQGRRGYKLFCGSGSGSamber	7	4e-05
ORF 805	MLVTVEVLLLWYCGSGSGSamber	7	4e-05
ORF 806	MKVIITVLWTCGSGSGSamber	7	4e-05
ORF 807	MYVVTVTVILCGSGSGSamber	7	4e-05
ORF 808	MYVQIAVLLICGSGSGSamber	7	4e-05
ORF 809	MTLWMVTITLISCGSGSGSamber	7	4e-05
ORF 810	MLIVFLAWSCGSGSGSamber	7	4e-05
ORF 811	MQHWVVIVILGCGSGSGSamber	7	4e-05
ORF 812	MVHSWSLIVLLLCGSGSGSamber	7	4e-05
ORF 813	MRITVQIVWSCGSGSGSamber	7	4e-05
ORF 814	MDLEYVWVWLITCGSGSGSamber	7	4e-05
ORF 815	MFSVEWWLILCGSGSGSamber	7	4e-05
ORF 816	MLVNVLLIWSCGSGSGSamber	7	4e-05
ORF 817	MLKVTIRLIICGSGSGSamber	7	4e-05
ORF 818	MWFVHLVIWLYACGSGSGSamber	7	4e-05
ORF 819	MWTTLFLLIVSCGSGSGSamber	7	4e-05
ORF 820	MWILVVTFWHCGSGSGSamber	7	4e-05
ORF 821	MVFVVYVEVYCGSGSGSamber	7	4e-05
ORF 822	MLITITVLYSCGSGSGSamber	7	4e-05
ORF 823	MVQVLIQVLIEYCGSGSGSamber	7	4e-05
ORF 824	MRDHHHSGRYCGSGSGSamber	7	4e-05
ORF 825	MRLVVIVLTAWCGSGSGSamber	7	4e-05
ORF 826	MALISIRLLWLLCGSGSGSamber	7	4e-05
ORF 827	MVTIVYVSWVHCGSGSGSamber	7	4e-05
ORF 828	MYPKGRWGYKLFCGSGSASamber	7	4e-05
ORF 829	MVTWLIWYRECGSGSGSamber	7	4e-05
ORF 830	MSAKFWLYWLICGSGSGSamber	7	4e-05
ORF 831	MPTWVIVVWLCGSGSGSamber	7	4e-05
ORF 832	MWLVDILILVCGSGSGSamber	7	4e-05
ORF 833	MTLSVLVLIVTCGSGSGSamber	7	4e-05
ORF 834	MSWLIWILLECGSGSGSamber	7	4e-05
ORF 835	MTWIVKLWYCYCGSGSGSamber	7	4e-05
ORF 836	MDIVITLWVISCGSGSGSamber	7	4e-05
ORF 837	MLTTLWYIVLCGSGSGSamber	7	4e-05
ORF 838	MRITIWLWVLCGSGSGSamber	7	4e-05
ORF 839	MWTIEIRIYVCGSGSGSamber	7	4e-05
ORF 840	MLAQYVMVVFVCGSGSGSamber	7	4e-05
ORF 841	MPWSTIIWLLSVCGSGSGSamber	7	4e-05
ORF 842	MVYAWQLVLWFCGSGSGSamber	7	4e-05
ORF 843	MWTHMWITLWYCGSGSGSamber	7	4e-05
ORF 844	MWHSWLILILCGSGSGSamber	7	4e-05
ORF 845	MAPIPVVLIVVCGSGSGSamber	7	4e-05
ORF 846	MVDWHVILVCFGCGSGSGSamber	7	4e-05
ORF 847	MIEVILLLYACGSGSGSamber	7	4e-05
ORF 848	MLWYHWWYVAICGSGSGSamber	7	4e-05
ORF 849	MMVHWLVILVLSCGSGSGSamber	7	4e-05
ORF 850	MVLISFQLEVVCGSGSGSamber	7	4e-05
ORF 851	MTIWVWIELYCGSGSGSamber	7	4e-05
ORF 852	MAREWFVLLFVCGSGSGSamber	7	4e-05
ORF 853	MVDILVVIWSCGSGSGSamber	7	4e-05
ORF 854	MKWLVIRLVLCGSGSGSamber	7	4e-05
ORF 855	MPWVFEIRLTICGSGSGSamber	7	4e-05
ORF 856	MAYWYLVIACCGSGSGSamber	7	4e-05
ORF 857	MIVITVRVFLASCGSGSGSamber	7	4e-05
ORF 858	MWTHFVVTWFCGSGSGSamber	7	4e-05
ORF 859	MWAFVLILTVCGSGSGSamber	7	4e-05
ORF 860	MASWIVVVVVCGSGSGSamber	7	4e-05
ORF 861	MLWIQVVLIRDCGSGSGSamber	7	4e-05
ORF 862	MVDVWLILYMSCGSGSGSamber	7	4e-05
ORF 863	MWWLISLWLFCGSGSGSamber	7	4e-05
ORF 864	MFALVIILHLCGSGSGSamber	7	4e-05
ORF 865	MIEQISWLLVLCGSGSGSamber	7	4e-05
ORF 866	MSLTWYWWISVACGSGSGSamber	7	4e-05
ORF 867	MTDWVLVLWYCGSGSGSamber	7	4e-05
ORF 868	MVTWYWVKFWYCGSGSGSamber	7	4e-05
ORF 869	MESCRYRQVLQLCGSGSGSamber	7	4e-05
ORF 870	MKRTLILVWFCGSGSGSamber	7	4e-05
ORF 871	MTSVWITIWLCGSGSGSamber	7	4e-05
ORF 872	MQWYTLWVRFSWCGSGSGSamber	7	4e-05
ORF 873	MVYVRWWYLVWLCGSGSGSamber	7	4e-05
ORF 874	MLVVAYSWLIYRCGSGSGSamber	7	4e-05
ORF 875	MNAWLIVLSLCGSGSGSamber	7	4e-05
ORF 876	MYPKRRWGYKLFCGSGSGSamber	7	4e-05
ORF 877	MWTYCLLVLRWSCGSGSGSamber	7	4e-05
ORF 878	MYPKGRCGYKLFCGSGSGSamber	7	4e-05
ORF 879	MLVEEWLLLIVLCGSGSGSamber	7	4e-05
ORF 880	MTSKVLFVLVVCGSGSGSamber	7	4e-05
ORF 881	MAYVHVTVIVVCGSGSGSamber	7	4e-05
ORF 882	MPTLFVRLIVLSCGSGSGSamber	7	4e-05
ORF 883	MWLIRLTWLVSVCGSGSGSamber	7	4e-05
ORF 884	MYWELTVWILSYCGSGSGSamber	7	4e-05
ORF 885	MAQTWWILWVYCGSGSGSamber	7	4e-05
ORF 886	MHLYVRIVIRLVWCGSGSGSamber	7	4e-05
ORF 887	MYPKGSWGYKLFCGSGSRSamber	7	4e-05
ORF 888	MLTIIVRVLYCGSGSGSamber	7	4e-05
ORF 889	MPWNVWILLFSCGSGSGSamber	7	4e-05
ORF 890	MQWALVLVVSLCGSGSGSamber	7	4e-05
ORF 891	MTWRLVLYWFCGSGSGSamber	7	4e-05
ORF 892	MQRVLVILVHLCGSGSGSamber	7	4e-05
ORF 893	MSWYRVLIVWCGSGSGSamber	7	4e-05
ORF 894	MWRSWIMLLCVCGSGSGSamber	7	4e-05
ORF 895	MAYWVTLVLVLSCGSGSGSamber	7	4e-05
ORF 896	MTWYWYLTLMIVCGSGSGSamber	7	4e-05
ORF 897	MRTIVIEVWLKCGSGSGSamber	7	4e-05
ORF 898	MMIWYLELVLLCGSGSGSamber	7	4e-05
ORF 899	MVYVKVVWKWSCGSGSGSamber	7	4e-05
ORF 900	MRLWYVVMVVCGSGSGSamber	7	4e-05
ORF 901	MWTQVYWVTWYCGSGSGSamber	7	4e-05
ORF 902	MVDVILVISVNVCGSGSGSamber	7	4e-05
ORF 903	MQWYVLIVLVCGSGSGSamber	7	4e-05
ORF 904	MCTALWVWLICGSGSGSamber	7	4e-05
ORF 905	MVSVVVLIVCGSGSGSamber	7	4e-05
ORF 906	MVDLALVVVVVCGSGSGSamber	7	4e-05
ORF 907	MQWTSIIAFWYRCGSGSGSamber	7	4e-05
ORF 908	MTMRYWLTVLVLCGSGSGSamber	7	4e-05
ORF 909	MTPWTILIWICGSGSGSamber	7	4e-05
ORF 910	MLVIVLIRLACGSGSGSamber	7	4e-05
ORF 911	MLILYRVLISFSCGSGSGSamber	7	4e-05
ORF 912	MRLIITLYLNCGSGSGSamber	7	4e-05
ORF 913	MASIVVVWYACGSGSGSamber	7	4e-05
ORF 914	MSCGWTIWLTIVCGSGSGSamber	7	4e-05
ORF 915	MVTWSVRLILWICGSGSGSamber	7	4e-05
ORF 916	MQITVIMVQLTCGSGSGSamber	7	4e-05
ORF 917	MVTAIILVWCGSGSGSamber	7	4e-05
ORF 918	MVIVLISTTVVCGSGSGSamber	7	4e-05
ORF 919	MVITIVVTVCGSGSGSamber	7	4e-05
ORF 920	MSLTILIVVSCGSGSGSamber	7	4e-05
ORF 921	MLWYRLIAWKLYCGSGSGSamber	7	4e-05
ORF 922	MAQYWVHWLVWLCGSGSGSamber	7	4e-05
ORF 923	MWSWAITIWLCDCGSGSGSamber	7	4e-05
ORF 924	MYPKGSWGYKLFLRHGSGSamber	7	4e-05
ORF 925	MRLWVIVQFYCGSGSGSamber	7	4e-05
ORF 926	MTVILAWSYLVCGSGSGSamber	7	4e-05
ORF 927	MFTLQVLLVLIRCGSGSGSamber	7	4e-05
ORF 928	MTMQIEVWVLCGSGSGSamber	7	4e-05
ORF 929	MLVIRIRWSCGSGSGSamber	7	4e-05
ORF 930	MTRWYLTLWVICGSGSGSamber	7	4e-05
ORF 931	MSEWLILVLTVLCGSGSGSamber	7	4e-05
ORF 932	MWTLTVSFRWWCGSGSGSamber	7	4e-05
ORF 933	MIVTWEFWLMVCGSGSGSamber	7	4e-05
ORF 934	MQVQYVWIVAYVCGSGSGSamber	7	4e-05
ORF 935	MVDLYIVLWVSCGSGSGSamber	7	4e-05
ORF 936	MLVHITLIYRLCGSGSGSamber	6	3e-05
ORF 937	MTIEVTWLIVFCGSGSGSamber	6	3e-05
ORF 938	MESVYVLVAWWSCGSGSGSamber	6	3e-05
ORF 939	MVTLIKLWFSCGSGSGSamber	6	3e-05
ORF 940	MASVTIVVVKYVCGSGSGSamber	6	3e-05
ORF 941	MTLRIVWIRWSCGSGSGSamber	6	3e-05
ORF 942	MYPQGSWGYKLFCGSGSGRamber	6	3e-05
ORF 943	MYPKGopalWGYKLFCGSGSGSamber	6	3e-05
ORF 944	MYPKGRWGYKLFopalGSGSGSamber	6	3e-05
ORF 945	MVHVEITVLYRCGSGSGSamber	6	3e-05
ORF 946	MTWLIKYSLVFVCGSGSGSamber	6	3e-05
ORF 947	MRTPWIILLVCGSGSGSamber	6	3e-05
ORF 948	MVYVWSWTVWCGSGSGSamber	6	3e-05
ORF 949	MWIVYYSASAWFCGSGSGSamber	6	3e-05
ORF 950	MLTITWSWWYEYCGSGSGSamber	6	3e-05
ORF 951	MLTIRLMILLLCGSGSGSamber	6	3e-05
ORF 952	MLVQITLWLCGSGSGSamber	6	3e-05
ORF 953	MQFTWVLILHLCGSGSGSamber	6	3e-05
ORF 954	MWSLRLQWVVTLCGSGSGSamber	6	3e-05
ORF 955	MSAFVLILIRCGSGSGSamber	6	3e-05
ORF 956	MWTILIVWSTGNCGSGSGSamber	6	3e-05
ORF 957	MLVVQVLWLTLCGSGSGSamber	6	3e-05
ORF 958	MLMTVDFIWLLICGSGSGSamber	6	3e-05
ORF 959	MATWILVFLHCGSGSGSamber	6	3e-05
ORF 960	MYPKGRWVYKLFCGSGSGRamber	6	3e-05
ORF 961	MFVLLVRTWYCGSGSGSamber	6	3e-05
ORF 962	MVSWWIRLYWFCGSGSGSamber	6	3e-05
ORF 963	MYPKGSWGYKLFLRQRQRSamber	6	3e-05
ORF 964	MQMTVISVTLLYCGSGSGSamber	6	3e-05
ORF 965	MLWYRFAILVQCGSGSGSamber	6	3e-05
ORF 966	MVVVLIIRLHSCGSGSGSamber	6	3e-05
ORF 967	MTQILYVVWSCGSGSGSamber	6	3e-05
ORF 968	MLWCWLVIVNVCGSGSGSamber	6	3e-05
ORF 969	MPWNWYLVVTVCCGSGSGSamber	6	3e-05
ORF 970	MTWVIVVHLVLCGSGSGSamber	6	3e-05
ORF 971	MLRLEIVWWWYCGSGSGSamber	6	3e-05
ORF 972	MYPKGCWGYKLFCGRGSGSamber	6	3e-05
ORF 973	MWIRITLRYTAICGSGSGSamber	6	3e-05
ORF 974	MLALWIWLDDCGSGSGSamber	6	3e-05
ORF 975	MACLKYWLLIVCGSGSGSamber	6	3e-05
ORF 976	MRDHHRWPHPYCGSGSGSamber	6	3e-05
ORF 977	MELTIALVWLAICGSGSGSamber	6	3e-05
ORF 978	MCVLYVRTWFWFCGSGSGSamber	6	3e-05
ORF 979	MILVILVIRSCGSGSGSamber	6	3e-05
ORF 980	MSKFLVVFLFDWCGSGSGSamber	6	3e-05
ORF 981	MPTDLVLVIELYCGSGSGSamber	6	3e-05
ORF 982	MQYVLVTWSILYCGSGSGSamber	6	3e-05
ORF 983	MLWILNIELVFWCGSGSGSamber	6	3e-05
ORF 984	MYPKGCCGYKLFCGSGSGSamber	6	3e-05
ORF 985	MLAWFRWVLWSCGSGSGSamber	6	3e-05
ORF 986	MLWVIEIQLIWCGSGSGSamber	6	3e-05
ORF 987	MTRLILYVWMCGSGSGSamber	6	3e-05
ORF 988	MLVITLIQILWSCGSGSGSamber	6	3e-05
ORF 989	MLTMWIELYWTCGSGSGSamber	6	3e-05
ORF 990	MTQTWLIYWWCGSGSGSamber	6	3e-05
ORF 991	MQIEIWVLRFTPCGSGSGSamber	6	3e-05
ORF 992	MLVLWISLHCCGSGSGSamber	6	3e-05
ORF 993	MPWFIVIELLCGSGSGSamber	6	3e-05
ORF 994	MLYLKLWFLVICGSGSGSamber	6	3e-05
ORF 995	MQIVIVILLTCGSGSGSamber	6	3e-05
ORF 996	MWLVEITVVVWKCGSGSGSamber	6	3e-05
ORF 997	MYPKGSWGYKLLCGCGSGSamber	6	3e-05
ORF 998	MYHAQLIWLIVVCGSGSGSamber	6	3e-05
ORF 999	MTWLILVVIVCGSGSGSamber	6	3e-05
ORF 1000	MYPKGSWGYKLFLRQRSGSamber	6	3e-05
ORF 1001	MWSLVVVTLRLFCGSGSGSamber	6	3e-05
ORF 1002	MWTLTVWVELKLCGSGSGSamber	6	3e-05
ORF 1003	MTLIEVVFVVCCGSGSGSamber	6	3e-05
ORF 1004	MWLIWIRVTLCGSGSGSamber	6	3e-05
ORF 1005	MLLVLVIDWQICGSGSGSamber	6	3e-05
ORF 1006	MLALVLVQLKLCGSGSGSamber	6	3e-05
ORF 1007	MKTWFALLEIWLCGSGSGSamber	6	3e-05
ORF 1008	MLTILVMLLFCGSGSGSamber	6	3e-05
ORF 1009	MRTWTLILLWCGSGSGSamber	6	3e-05
ORF 1010	MFAWWITLWCCGSGSGSamber	6	3e-05
ORF 1011	MLVRFWFLWMVCGSGSGSamber	6	3e-05
ORF 1012	MRITWLIIWICGSGSGSamber	6	3e-05
ORF 1013	MVSVVVYISWCGSGSGSamber	6	3e-05
ORF 1014	MTWYELWICLFCGSGSGSamber	6	3e-05
ORF 1015	MVQVLFVTWLATCGSGSGSamber	6	3e-05
ORF 1016	MTLWFLVYTCGSGSGSamber	6	3e-05
ORF 1017	MWYIEIVLWFSCGSGSGSamber	6	3e-05
ORF 1018	MVTYVVVVSLCGSGSGSamber	6	3e-05
ORF 1019	MWYWTLWYRICGSGSGSamber	6	3e-05
ORF 1020	MQIMVLLIRTCGSGSGSamber	6	3e-05
ORF 1021	MLVQWTFRVWLCGSGSGSamber	6	3e-05
ORF 1022	MYPKGRWGYTLFCGSGSGSamber	6	3e-05
ORF 1023	MEIALVLVLICGSGSGSamber	6	3e-05
ORF 1024	MLWLVLVVVHCGSGSGSamber	6	3e-05
ORF 1025	MLYTQVIVVWWCGSGSGSamber	6	3e-05
ORF 1026	MWTILILYLVCGSGSGSamber	6	3e-05
ORF 1027	MLWYCVTVFQFWCGSGSGSamber	6	3e-05
ORF 1028	MKWYIVIWTLWCCGSGSGSamber	6	3e-05
ORF 1029	MYPMGSWGYKLFCGSGSGRamber	6	3e-05
ORF 1030	MTTAYWLIITWVCGSGSGSamber	6	3e-05
ORF 1031	MLVIAVISVTCGSGSGSamber	6	3e-05
ORF 1032	MARIQYWYVTVLVCGSGSGSamber	6	3e-05
ORF 1033	MASISVRILIWFCGSGSGSamber	6	3e-05
ORF 1034	MMIVFRITLWTCGSGSGSamber	6	3e-05
ORF 1035	MLISLEVWLVLCGSGSGSamber	6	3e-05
ORF 1036	MTVLVVISVVRPCGSGSGSamber	6	3e-05
ORF 1037	MIEFRVWTVWLFCGSGSGSamber	6	3e-05
ORF 1038	MWVLTKIVIAWSCGSGSGSamber	6	3e-05
ORF 1039	MSVLIVILCGSGSGSamber	6	3e-05
ORF 1040	MLFWLITVDWVTCGSGSGSamber	6	3e-05
ORF 1041	MYEIILTLVLVDCGSGSGSamber	6	3e-05
ORF 1042	MVEIMWVTYWSCGSGSGSamber	6	3e-05
ORF 1043	MWKLTVLVVLSCGSGSGSamber	6	3e-05
ORF 1044	MLTITVLVTRCGSGSGSamber	6	3e-05
ORF 1045	MWSVLVFRIRCCGSGSGSamber	6	3e-05
ORF 1046	MHEVLVLVVWYCGSGSGSamber	6	3e-05
ORF 1047	MTVTLWVWVRWLCGSGSGSamber	6	3e-05
ORF 1048	MLEIVLIFASCGSGSGSamber	6	3e-05
ORF 1049	MQMLIEITLILVLCGSGSGSamber	6	3e-05
ORF 1050	MTRLMLVFVLSCGSGSGSamber	6	3e-05
ORF 1051	MSVEWLILLCVWCGSGSGSamber	6	3e-05
ORF 1052	MQVKLTFIVLCGSGSGSamber	6	3e-05
ORF 1053	MWAVIVISWCGSGSGSamber	6	3e-05
ORF 1054	MTLNVLVLIVTCGSGSGSamber	6	3e-05
ORF 1055	MRLVVVWYVWRACGSGSGSamber	6	3e-05
ORF 1056	MLTWYEIVVLHCGSGSGSamber	6	3e-05
ORF 1057	MLTVQMWLLSVCGSGSGSamber	6	3e-05
ORF 1058	MVTWWKIQLVWSCGSGSGSamber	6	3e-05
ORF 1059	MQRIVLIYRYIVCGSGSGSamber	6	3e-05
ORF 1060	MIEVYLVLWSLCGSGSGSamber	6	3e-05
ORF 1061	MVILTYWYWACGSGSGSamber	6	3e-05
ORF 1062	MREWVQLTVWFCGSGSGSamber	6	3e-05
ORF 1063	MADWLIWFRILCGSGSGSamber	6	3e-05
ORF 1064	MTTIIALWVLCCGSGSGSamber	6	3e-05
ORF 1065	MHWKWWWYVVVRCGSGSGSamber	6	3e-05
ORF 1066	MTRLVIRVLICGSGSGSamber	6	3e-05
ORF 1067	MRLVIVWVRFLSCGSGSGSamber	6	3e-05
ORF 1068	MWLILISYWVSVCGSGSGSamber	6	3e-05
ORF 1069	MQERLEFWFLFCGSGSGSamber	6	3e-05
ORF 1070	MLLIQIIVLSVCGSGSGSamber	6	3e-05
ORF 1071	MIVVFVLYCSCGSGSGSamber	6	3e-05
ORF 1072	MTIVTLIVITPCGSGSGSamber	6	3e-05
ORF 1073	MTLWEIRFVVLICGSGSGSamber	6	3e-05
ORF 1074	MTVRWIVLVVCGSGSGSamber	6	3e-05
ORF 1075	MTIVVLVLYSCGSGSGSamber	6	3e-05
ORF 1076	MRVSWVRLIVWCGSGSGSamber	6	3e-05
ORF 1077	MIVLRIELWSCGSGSGSamber	6	3e-05
ORF 1078	MILITRWFLYACCGSGSGSamber	6	3e-05
ORF 1079	MSVLFLFTWSCGSGSGSamber	6	3e-05
ORF 1080	MWTEIVISWRYCGSGSGSamber	6	3e-05
ORF 1081	MQWVLVLLWLTCGSGSGSamber	6	3e-05
ORF 1082	MEVVVTWLYVLCGSGSGSamber	6	3e-05
ORF 1083	MRVYTLTILLYCGSGSGSamber	6	3e-05
ORF 1084	MYPKGGWGYKLFCGIGSGSamber	6	3e-05
ORF 1085	MTLWFELELMICGSGSGSamber	6	3e-05
ORF 1086	MTASIEIIWYVCGSGSGSamber	6	3e-05
ORF 1087	MRHPVLVIWYSWCGSGSGSamber	6	3e-05
ORF 1088	MWRSVLWFVWCGSGSGSamber	6	3e-05
ORF 1089	MWSIQIVLTVVVCGSGSGSamber	6	3e-05
ORF 1090	MTLYEAWLIVLVCGSGSGSamber	6	3e-05
ORF 1091	MYVEVELWLLFCGSGSGSamber	6	3e-05
ORF 1092	MQTLELTISWFYCGSGSGSamber	6	3e-05
ORF 1093	MVTLTWSIVWMSCGSGSGSamber	6	3e-05
ORF 1094	MIEVLIEWWWTCGSGSGSamber	6	3e-05
ORF 1095	MFLLVLVDITCGSGSGSamber	6	3e-05
ORF 1096	MDTPKMGLCGSGSGSamber	6	3e-05
ORF 1097	MADWLVLWSWYRLCGSGSGSamber	6	3e-05
ORF 1098	MRPVFVVVLLCGSGSGSamber	6	3e-05
ORF 1099	MVTVLVIWWNCGSGSGSamber	6	3e-05
ORF 1100	MVLVRIVWARCGSGSGSamber	6	3e-05
ORF 1101	MQIVVLLWFESCGSGSGSamber	6	3e-05
ORF 1102	MRDHHYRGKYCGSGSGSamber	6	3e-05
ORF 1103	MQHWTIAFWFCGSGSGSamber	6	3e-05
ORF 1104	MQPRILVLIVCCGSGSGSamber	6	3e-05
ORF 1105	MSSVHWIIVVEYVCGSGSGSamber	6	3e-05
ORF 1106	MYLKGRWGYKLFCGSGSGSamber	6	3e-05
ORF 1107	MDLILTVVLTVYCGSGSGSamber	6	3e-05
ORF 1108	MQQWWLWSMVVYCGSGSGSamber	6	3e-05
ORF 1109	MQLVTWLICLVCGSGSGSamber	6	3e-05
ORF 1110	MYLIVLTTWYCGSGSGSamber	6	3e-05
ORF 1111	MWSIQISVLILDCGSGSGSamber	6	3e-05
ORF 1112	MLYVWVQYWQVCCGSGSGSamber	6	3e-05
ORF 1113	MWLIEFRVRWLLCGSGSGSamber	6	3e-05
ORF 1114	MEITIRLIWTPSCGSGSGSamber	6	3e-05
ORF 1115	MWNVVIYRLMVLCGSGSGSamber	6	3e-05
ORF 1116	MEMILLVWISCGSGSGSamber	6	3e-05
ORF 1117	MPWSWLVVVWSHCGSGSGSamber	6	3e-05
ORF 1118	MPWSIVVYIEMCGSGSGSamber	6	3e-05
ORF 1119	MWTIVVYVWLCLCGSGSGSamber	6	3e-05
ORF 1120	MRVVWVTVTLVICGSGSGSamber	6	3e-05
ORF 1121	MRTWLIWTTLWYCGSGSGSamber	6	3e-05
ORF 1122	MLRIRVLFYVCGSGSGSamber	6	3e-05
ORF 1123	MYPKGCWGYKLFCGSGSGRamber	6	3e-05
ORF 1124	MRSTWSWVIVLLCGSGSGSamber	6	3e-05
ORF 1125	MRLKITVLYLCGSGSGSamber	6	3e-05
ORF 1126	MVDAWYVILVCGSGSGSamber	6	3e-05
ORF 1127	MHLEFVLVLYLCGSGSGSamber	6	3e-05
ORF 1128	MVTWSYTVCVFACGSGSGSamber	6	3e-05
ORF 1129	MTLTVVWIVCCGSGSGSamber	6	3e-05
ORF 1130	MLVLIRLWLTCGSGSGSamber	6	3e-05
ORF 1131	MLEVWVYVTYCGSGSGSamber	6	3e-05
ORF 1132	MVITIILATWNCGSGSGSamber	6	3e-05
ORF 1133	MYPKGRWGYKLFCGGGSGSamber	6	3e-05
ORF 1134	MLWLTITLYLCGSGSGSamber	6	3e-05
ORF 1135	MLWIHLTLWYCGSGSGSamber	6	3e-05
ORF 1136	MYPKGSWGYKLFCGSGSGSamberDGGRKRamber	6	3e-05
ORF 1137	MVLITVTLLWFACGSGSGSamber	6	3e-05
ORF 1138	MFELMVVIYAWSCGSGSGSamber	6	3e-05
ORF 1139	MWKLILLWRYWYCGSGSGSamber	6	3e-05
ORF 1140	MQQYEYWLVLCICGSGSGSamber	6	3e-05
ORF 1141	MTRLIIRITVCGSGSGSamber	6	3e-05
ORF 1142	MADWLSVILWIRCGSGSGSamber	6	3e-05
ORF 1143	MVVLIVVSCGSGSGSamber	6	3e-05
ORF 1144	MVILWSVWLEFCGSGSGSamber	6	3e-05
ORF 1145	MLQISVLYVVVSCGSGSGSamber	6	3e-05
ORF 1146	MTVHLAIWLFIACGSGSGSamber	6	3e-05
ORF 1147	MRILIELWVCTCGSGSGSamber	6	3e-05
ORF 1148	MWLVLWSSFTWLCGSGSGSamber	6	3e-05
ORF 1149	MYPKGCRGYKLFCGSGSGSamber	6	3e-05
ORF 1150	MASMIIVVVYCGSGSGSamber	6	3e-05
ORF 1151	MHRALVIWLFCGSGSGSamber	6	3e-05
ORF 1152	MLTLKVVVLLYCGSGSGSamber	6	3e-05
ORF 1153	MTYWLIEVLTWCGSGSGSamber	6	3e-05
ORF 1154	MFTVEIRISLICGSGSGSamber	6	3e-05
ORF 1155	MRWEIWLLLTWLCGSGSGSamber	6	3e-05
ORF 1156	MVTVLILVRSCGSGSGSamber	6	3e-05
ORF 1157	MSVRDHRSPYDCGSGSGSamber	6	3e-05
ORF 1158	MKYWSFWLELCWCGSGSGSamber	6	3e-05
ORF 1159	MGTLTVLRVTICCGSGSGSamber	6	3e-05
ORF 1160	MQEYFELELWLWCGSGSGSamber	6	3e-05
ORF 1161	MTTVVILCWWFACGSGSGSamber	6	3e-05
ORF 1162	MLTVQYIVWLCGSGSGSamber	6	3e-05
ORF 1163	MHWLMVVFRLTCGSGSGSamber	6	3e-05
ORF 1164	MVQRSWLVLWYACGSGSGSamber	6	3e-05
ORF 1165	MAQVIVLWVLCGSGSGSamber	6	3e-05
ORF 1166	MVQITLTILWCGSGSGSamber	6	3e-05
ORF 1167	MWSIKLWVLVCGSGSGSamber	6	3e-05
ORF 1168	MLWYTITYRRLICGSGSGSamber	6	3e-05
ORF 1169	MWYAWYVVLVTCGSGSGSamber	6	3e-05
ORF 1170	MKPWTLVVILCGSGSGSamber	6	3e-05
ORF 1171	MYICILRGVGVISFFCGSGSGSamber	6	3e-05
ORF 1172	MLWIVKIVVTWSGCGSGSGSamber	6	3e-05
ORF 1173	MTWVKVLVVLMCGSGSGSamber	6	3e-05
ORF 1174	MRWTLILVRWSCGSGSGSamber	6	3e-05
ORF 1175	MCVQWYVLWAVTCGSGSGSamber	6	3e-05
ORF 1176	MWLIQVSVRFCGSGSGSamber	6	3e-05
ORF 1177	MVRIRFWWTVDCGSGSGSamber	6	3e-05
ORF 1178	MAFEVWLIELCGSGSGSamber	6	3e-05
ORF 1179	MAPWVIVISVHCGSGSGSamber	6	3e-05
ORF 1180	MTVSRLVVLVLFCGSGSGSamber	6	3e-05
ORF 1181	MWLIWVSLSIPCGSGSGSamber	6	3e-05
ORF 1182	MRLTVLWYWCGSGSGSamber	6	3e-05
ORF 1183	MQTWIWLIRWCGSGSGSamber	6	3e-05
ORF 1184	MYPKGCWGYKLFCGSCSGSamber	6	3e-05
ORF 1185	MSAQWTFLWFYVCGSGSGSamber	6	3e-05
ORF 1186	MYEVIVYVELCGSGSGSamber	6	3e-05
ORF 1187	MIDVVILAVWYCGSGSGSamber	6	3e-05
ORF 1188	MCTYRVQLVLILCGSGSGSamber	6	3e-05
ORF 1189	MWYVQITLVSLCGSGSGSamber	6	3e-05
ORF 1190	MVIYVWYVVSCGSGSGSamber	6	3e-05
ORF 1191	MHLTVILYAVCGSGSGSamber	6	3e-05
ORF 1192	MPWWYVVLVLCGSGSGSamber	6	3e-05
ORF 1193	MWATLVLIVRCGSGSGSamber	6	3e-05
ORF 1194	MDYVIVTLYLWCGSGSGSamber	6	3e-05
ORF 1195	MAHWFYVVYTLVCGSGSGSamber	6	3e-05
ORF 1196	MVIEVILYTWYCGSGSGSamber	6	3e-05
ORF 1197	MQMVTIWIVVACGSGSGSamber	6	3e-05
ORF 1198	MTVLWWLELWFCGSGSGSamber	6	3e-05
ORF 1199	MVWLIFWSSFFCGSGSGSamber	6	3e-05
ORF 1200	MTRWTIVVTLVCGSGSGSamber	6	3e-05
ORF 1201	MHLTLVVVWYACGSGSGSamber	6	3e-05
ORF 1202	MCRVWYLWLLVCGSGSGSamber	6	3e-05
ORF 1203	MAYWVIVLWSCGSGSGSamber	6	3e-05
ORF 1204	MTWSLILVLLCGSGSGSamber	6	3e-05
ORF 1205	MASIVLIVIWCGSGSGSamber	6	3e-05
ORF 1206	MQIVWILISVCGSGSGSamber	6	3e-05
ORF 1207	MIALLVEWKVLLCGSGSGSamber	6	3e-05
ORF 1208	MARIVIWVTLSCGSGSGSamber	6	3e-05
ORF 1209	MTVIWVEIVLCVWCGSGSGSamber	6	3e-05
ORF 1210	MWTVIVTILFAWTCGSGSGSamber	6	3e-05
ORF 1211	MSLYVIVTYACGSGSGSamber	6	3e-05
ORF 1212	MTMYVVLWCGSGSGSamber	6	3e-05
ORF 1213	MYPQGSRGYKLFCGSGSGSamber	6	3e-05
ORF 1214	MAVLEWYVLWYCGSGSGSamber	6	3e-05
ORF 1215	MYAIRVVVLYCGSGSGSamber	6	3e-05
ORF 1216	MVDWLLVYAQWTCGSGSGSamber	6	3e-05
ORF 1217	MYPKGRWGHKLFCGSGSGSamber	6	3e-05
ORF 1218	MSYWYALWFWISCGSGSGSamber	6	3e-05
ORF 1219	MAIWSIVYFELFCGSGSGSamber	6	3e-05
ORF 1220	MSIRLVVLYACGSGSGSamber	6	3e-05
ORF 1221	MRLTVVVVLKCGSGSGSamber	6	3e-05
ORF 1222	MNWLIFVLRSCGSGSGSamber	6	3e-05
ORF 1223	MVALWYWLAIVVCGSGSGSamber	6	3e-05
ORF 1224	MMWLIRITVICGSGSGSamber	6	3e-05
ORF 1225	MYPKGSWGYKLFCGSGSASamber	6	3e-05
ORF 1226	MLVRLIWLYSCGSGSGSamber	6	3e-05
ORF 1227	MALTILIAWFCGSGSGSamber	6	3e-05
ORF 1228	MAKVTYVVWMSCGSGSGSamber	5	3e-05
ORF 1229	MTRLYWYLIVCGSGSGSamber	5	3e-05
ORF 1230	MSTDYRDHTYKACGSGSGSamber	5	3e-05
ORF 1231	MTFVIIEWTLWSCGSGSGSamber	5	3e-05
ORF 1232	MWIWHLLLFLYLCGSGSGSamber	5	3e-05
ORF 1233	MLVFTLIYLSCGSGSGSamber	5	3e-05
ORF 1234	MHSLIVRIWLSCGSGSGSamber	5	3e-05
ORF 1235	MRTWVVRITWTCGSGSGSamber	5	3e-05
ORF 1236	MKLTVTWLITVCGSGSGSamber	5	3e-05
ORF 1237	MIEVEIVILLCGSGSGSamber	5	3e-05
ORF 1238	MVTWYVKLYLCGSGSGSamber	5	3e-05
ORF 1239	MTITIEVLYWSCGSGSGSamber	5	3e-05
ORF 1240	MLWVIVVTAWCGSGSGSamber	5	3e-05
ORF 1241	MQIRIVLTVHLKCGSGSGSamber	5	3e-05
ORF 1242	MSMVLHLMWSCGSGSGSamber	5	3e-05
ORF 1243	MQTKLVLISWWYCGSGSGSamber	5	3e-05
ORF 1244	MQRVSIVWIEISCGSGSGSamber	5	3e-05
ORF 1245	MYPKGRWGYQLFCGSGSGSamber	5	3e-05
ORF 1246	MMWLIRVTVLWPCGSGSGSamber	5	3e-05
ORF 1247	MWLIFRYCLVVCGSGSGSamber	5	3e-05
ORF 1248	MWYYALLLIVCGSGSGSamber	5	3e-05
ORF 1249	MVRILVSLSWSCGSGSGSamber	5	3e-05
ORF 1250	MVLFALWFWRVCGSGSGSamber	5	3e-05
ORF 1251	MVVHYVFLLWWSCGSGSGSamber	5	3e-05
ORF 1252	MRTWLVVLISVCGSGSGSamber	5	3e-05
ORF 1253	MAQWYIWVLFCGSGSGSamber	5	3e-05
ORF 1254	MVRVQLIVWSCGSGSGSamber	5	3e-05
ORF 1255	MLVWLILWSSSVCGSGSGSamber	5	3e-05
ORF 1256	MVATVWLISWTCGSGSGSamber	5	3e-05
ORF 1257	MYELIVTLLVCGSGSGSamber	5	3e-05
ORF 1258	MTRVIIWVSFCCGSGSGSamber	5	3e-05
ORF 1259	MLTLTWYWALVCGSGSGSamber	5	3e-05
ORF 1260	MTLVQIVIVYCGSGSGSamber	5	3e-05
ORF 1261	MLTILVFWCACGSGSGSamber	5	3e-05
ORF 1262	MQIRLIELVVICGSGSGSamber	5	3e-05
ORF 1263	MIVAYVLFWSCGSGSGSamber	5	3e-05
ORF 1264	MQIQFRLEILLFCGSGSGSamber	5	3e-05
ORF 1265	MQMLTMVLWYCGSGSGSamber	5	3e-05
ORF 1266	MATWLILISLTCGSGSGSamber	5	3e-05
ORF 1267	MVYALWIQLTCGSGSGSamber	5	3e-05
ORF 1268	MLAYWTILFWSCGSGSGSamber	5	3e-05
ORF 1269	MMVWYTLFVWFCGSGSGSamber	5	3e-05
ORF 1270	MKPWTMWLLLVVCGSGSGSamber	5	3e-05
ORF 1271	MQIKLVVTVWVCGSGSGSamber	5	3e-05
ORF 1272	MKTLWILVLFGTCGSGSGSamber	5	3e-05
ORF 1273	MLWVLVVLWKSCGSGSGSamber	5	3e-05
ORF 1274	MQMIVLVLESWICGSGSGSamber	5	3e-05
ORF 1275	MTQIEIVIRWVLCGSGSGSamber	5	3e-05
ORF 1276	MKCTVLIVIIGSCGSGSGSamber	5	3e-05
ORF 1277	MLTVHIVITWCGSGSGSamber	5	3e-05
ORF 1278	MYPQGRWGYKLFCGIGSGSamber	5	3e-05
ORF 1279	MYPKGRWGNKLFCGSGSGSamber	5	3e-05
ORF 1280	MEIELVLSFWIVCGSGSGSamber	5	3e-05
ORF 1281	MFTQIVIVLLCGSGSGSamber	5	3e-05
ORF 1282	MVHVSIVLVLLRCGSGSGSamber	5	3e-05
ORF 1283	MVYIRVELWFLCGSGSGSamber	5	3e-05
ORF 1284	MGTLVFRLVVLCGSGSGSamber	5	3e-05
ORF 1285	MWLELWLFWLRCGSGSGSamber	5	3e-05
ORF 1286	MQINVIYVTLWYCGSGSGSamber	5	3e-05
ORF 1287	MQLVLWYWLACGSGSGSamber	5	3e-05
ORF 1288	MYPKGGWGYKLLCGSGSGSamber	5	3e-05
ORF 1289	MKHSFWVLVLCGSGSGSamber	5	3e-05
ORF 1290	MWTRLMVILLCGSGSGSamber	5	3e-05
ORF 1291	MIVLVLEWYSWCGSGSGSamber	5	3e-05
ORF 1292	MVQWQLVLISWCGSGSGSamber	5	3e-05
ORF 1293	MTLRFEWFLLVCGSGSGSamber	5	3e-05
ORF 1294	MTWVWIVLVKCGSGSGSamber	5	3e-05
ORF 1295	MVLVLTILCQYSCGSGSGSamber	5	3e-05
ORF 1296	MSTLVWVVWLCCGSGSGSamber	5	3e-05
ORF 1297	MIVKVRLTWYSRCGSGSGSamber	5	3e-05
ORF 1298	MTLWILLFRLCGSGSGSamber	5	3e-05
ORF 1299	MKIVIRVEFWYGCGSGSGSamber	5	3e-05
ORF 1300	MWYIEVLWCLCGSGSGSamber	5	3e-05
ORF 1301	MLKMTLWFLWCGSGSGSamber	5	3e-05
ORF 1302	MYHKGSWGYKLFCGSGSGRamber	5	3e-05
ORF 1303	MQISVLILTTCGSGSGSamber	5	3e-05
ORF 1304	MVPTWWFFWLIVCGSGSGSamber	5	3e-05
ORF 1305	MPWYLKLYLVICGSGSGSamber	5	3e-05
ORF 1306	MDSWFLILVLVCGSGSGSamber	5	3e-05
ORF 1307	MTLWTVLAVICCGSGSGSamber	5	3e-05
ORF 1308	MMLVIHITWSCGSGSGSamber	5	3e-05
ORF 1309	MLLTFTLWYEVSRCGSGSGSamber	5	3e-05
ORF 1310	MAFEVWLIDLWCGSGSGSamber	5	3e-05
ORF 1311	MTLWVLWFAICGSGSGSamber	5	3e-05
ORF 1312	MVLITFTFLTICGSGSGSamber	5	3e-05
ORF 1313	MQPWIVFTVLLCGSGSGSamber	5	3e-05
ORF 1314	MAPGLVWIIVVACGSGSGSamber	5	3e-05
ORF 1315	MAIWLIVSWSRTCGSGSGSamber	5	3e-05
ORF 1316	MYPNGSWGYNLFCGSGSGSamber	5	3e-05
ORF 1317	MWTLWLWFCGSGSGSamber	5	3e-05
ORF 1318	MSVEYVILFWCGSGSGSamber	5	3e-05
ORF 1319	MISLTWIILLVSCGSGSGSamber	5	3e-05
ORF 1320	MYSKGCWGYKLFCGSGSGSamber	5	3e-05
ORF 1321	MLILLMVLFVRCGSGSGSamber	5	3e-05
ORF 1322	MPDWFVLILCGSGSGSamber	5	3e-05
ORF 1323	MLVLIALVVLLCGSGSGSamber	5	3e-05
ORF 1324	MWSYRLWIVRWCGSGSGSamber	5	3e-05
ORF 1325	MTLALVILVVTCGSGSGSamber	5	3e-05
ORF 1326	MKWTLVIWVTLCGSGSGSamber	5	3e-05
ORF 1327	MEQILVRIVLVVCGSGSGSamber	5	3e-05
ORF 1328	MPRFEIEVWLLFCGSGSGSamber	5	3e-05
ORF 1329	MPWILIVYAVVQCGSGSGSamber	5	3e-05
ORF 1330	MGTLLMVISVLWCGSGSGSamber	5	3e-05
ORF 1331	MVQITVTWYLWCGSGSGSamber	5	3e-05
ORF 1332	MPWIVWVEIAYWCGSGSGSamber	5	3e-05
ORF 1333	MLVLVLWAISTCGSGSGSamber	5	3e-05
ORF 1334	MLWSWQLWITVCGSGSGSamber	5	3e-05
ORF 1335	MQWVQYLVLLCGSGSGSamber	5	3e-05
ORF 1336	MEWWFTLDRYWCGSGSGSamber	5	3e-05
ORF 1337	MWLVVTSWAWLICGSGSGSamber	5	3e-05
ORF 1338	MVQITITVIRLCGSGSGSamber	5	3e-05
ORF 1339	MYPKGRWGYKLSCGSGSGSamber	5	3e-05
ORF 1340	MWRLDVLVWVCGSGSGSamber	5	3e-05
ORF 1341	MWRIEVTWYLCGSGSGSamber	5	3e-05
ORF 1342	MQVTVKIVWVQVCGSGSGSamber	5	3e-05
ORF 1343	MWYWIVQVTLCGSGSGSamber	5	3e-05
ORF 1344	MARIVISLWWCCGSGSGSamber	5	3e-05
ORF 1345	MQWEIVLWFTADCGSGSGSamber	5	3e-05
ORF 1346	MVSLIIVWYQCGSGSGSamber	5	3e-05
ORF 1347	MVDLLWVVVWYCGSGSGSamber	5	3e-05
ORF 1348	MKVIAWILWYTSCGSGSGSamber	5	3e-05
ORF 1349	MSAWFWLIILCGSGSGSamber	5	3e-05
ORF 1350	MTRVIIWVSFRCGSGSGSamber	5	3e-05
ORF 1351	MWYVTWVQYWTCGSGSGSamber	5	3e-05
ORF 1352	MQIELLVLTYLACGSGSGSamber	5	3e-05
ORF 1353	MYPKGSWGYNLFCGSFSGSamber	5	3e-05
ORF 1354	MASWYWLLYVVCGSGSGSamber	5	3e-05
ORF 1355	MVLILVEISLCGSGSGSamber	5	3e-05
ORF 1356	MWTVQVLTISWLCGSGSGSamber	5	3e-05
ORF 1357	MLWYWVVIVHHCGSGSGSamber	5	3e-05
ORF 1358	MIRWLYIELVLICGSGSGSamber	5	3e-05
ORF 1359	MRSITWFLLVLCGSGSGSamber	5	3e-05
ORF 1360	MTYVWIMVVCCGSGSGSamber	5	3e-05
ORF 1361	MWNLYALTVWLSCGSGSGSamber	5	3e-05
ORF 1362	MQIEFVLFLLYVCGSGSGSamber	5	3e-05
ORF 1363	MWTYFALWITAYCGSGSGSamber	5	3e-05
ORF 1364	MYPKGSWGYKLFCGSFSGSamber	5	3e-05
ORF 1365	MFDVILVFVLRSCGSGSGSamber	5	3e-05
ORF 1366	MTRWYWITVLCGSGSGSamber	5	3e-05
ORF 1367	MAYLELTIVWWCGSGSGSamber	5	3e-05
ORF 1368	MLLLVLIVVLCGSGSGSamber	5	3e-05
ORF 1369	MTWIVLWFEYCGSGSGSamber	5	3e-05
ORF 1370	MLNVRVWLISYCGSGSGSamber	5	3e-05
ORF 1371	MASSYDLWLFVWCGSGSGSamber	5	3e-05
ORF 1372	MVDWLIVVFWCGSGSGSamber	5	3e-05
ORF 1373	MLWWVWLITFCCCGSGSGSamber	5	3e-05
ORF 1374	MSQRLRIVLLLCLCGSGSGSamber	5	3e-05
ORF 1375	MARNHHSCGSGSGSamber	5	3e-05
ORF 1376	MLVMWIVTCGSGSGSamber	5	3e-05
ORF 1377	MVRTVDVIVFVCGSGSGSamber	5	3e-05
ORF 1378	MYPKGSRGDKLFCGSGSGSamber	5	3e-05
ORF 1379	MTTCTIIVVVICGSGSGSamber	5	3e-05
ORF 1380	MMKPWWIILVRWCGSGSGSamber	5	3e-05
ORF 1381	MRLTILVVSCCGSGSGSamber	5	3e-05
ORF 1382	MHPWLVLVVWLQCGSGSGSamber	5	3e-05
ORF 1383	MTVYIEVVVYCCGSGSGSamber	5	3e-05
ORF 1384	MVEVLIVVLTCGSGSGSamber	5	3e-05
ORF 1385	MELVIVIICGSGSGSamber	5	3e-05
ORF 1386	MATYVVIVAVCCGSGSGSamber	5	3e-05
ORF 1387	MTLWIVWLRSTSTCGSGSGSamber	5	3e-05
ORF 1388	MHVRVLFLVLLCGSGSGSamber	5	3e-05
ORF 1389	MTLWIELLIRCGSGSGSamber	5	3e-05
ORF 1390	MVCQRILVLWWTCGSGSGSamber	5	3e-05
ORF 1391	MVWLIQIRLLCGSGSGSamber	5	3e-05
ORF 1392	MLVTVIIWSSCGSGSGSamber	5	3e-05
ORF 1393	MLIVSWFWSTWCGSGSGSamber	5	3e-05
ORF 1394	MLWFWLLMNCDCGSGSGSamber	5	3e-05
ORF 1395	MQIKVFWFSWCGSGSGSamber	5	3e-05
ORF 1396	MMTWTWTVIWLICGSGSGSamber	5	3e-05
ORF 1397	MLWYWFQFYRFCGSGSGSamber	5	3e-05
ORF 1398	MLVIVSWRLVWCGSGSGSamber	5	3e-05
ORF 1399	MTLLLLISWSCGSGSGSamber	5	3e-05
ORF 1400	MTWWQYVEWSWYCGSGSGSamber	5	3e-05
ORF 1401	MFTLKVSLVIVVCGSGSGSamber	5	3e-05
ORF 1402	MYLKGSRGYKLFCGSGSGSamber	5	3e-05
ORF 1403	MLNWYRIVLWSCGSGSGSamber	5	3e-05
ORF 1404	MWLAFWWFALVCGSGSGSamber	5	3e-05
ORF 1405	MAQWYIWVLSCGSGSGSamber	5	3e-05
ORF 1406	MFEVVWFSVMVCGSGSGSamber	5	3e-05
ORF 1407	MTSVQIVVELWLCGSGSGSamber	5	3e-05
ORF 1408	MVVLVYVTSSCGSGSGSamber	5	3e-05
ORF 1409	MLWYWYERLILVCGSGSGSamber	5	3e-05
ORF 1410	MVSSDSFRACGSGSGSamber	5	3e-05
ORF 1411	MVLVLIITACCGSGSGSamber	5	3e-05
ORF 1412	MWTWVSLRLFLYCGSGSGSamber	5	3e-05
ORF 1413	MTGSLILIMVVCGSGSGSamber	5	3e-05
ORF 1414	MCVLKIRLVLSCGSGSGSamber	5	3e-05
ORF 1415	MVKITLILFLTCCGSGSGSamber	5	3e-05
ORF 1416	MSWYWMAIVWLVCGSGSGSamber	5	3e-05
ORF 1417	MWRLVTVLWYCGSGSGSamber	5	3e-05
ORF 1418	MHLVLLVVYVTCGSGSGSamber	5	3e-05
ORF 1419	MLWYLVILSCCGSGSGSamber	5	3e-05
ORF 1420	MHLVLVLMIRFCGSGSGSamber	5	3e-05
ORF 1421	MGTLIWWLLFEHCGSGSGSamber	5	3e-05
ORF 1422	MYAYRLIIVEICGSGSGSamber	5	3e-05
ORF 1423	MTRLKIWLLICGSGSGSamber	5	3e-05
ORF 1424	MWYWVLQISWLCGSGSGSamber	5	3e-05
ORF 1425	MVTWILVEVVCGSGSGSamber	5	3e-05
ORF 1426	MYPKGSWGYKLFCGSamber	5	3e-05
ORF 1427	MISYVLSVTVWFCGSGSGSamber	5	3e-05
ORF 1428	MVVQWSWLILVCGSGSGSamber	5	3e-05
ORF 1429	MLTVKIVVWLYLCGSGSGSamber	5	3e-05
ORF 1430	MTSITWYLWLMVCGSGSGSamber	5	3e-05
ORF 1431	MILIALVILVCGSGSGSamber	5	3e-05
ORF 1432	MQTVRILITVTVCGSGSGSamber	5	3e-05
ORF 1433	MLRWYIVVVTVCGSGSGSamber	5	3e-05
ORF 1434	MWIVVHVLIEVYCGSGSGSamber	5	3e-05
ORF 1435	MLTIVLWFRTCGSGSGSamber	5	3e-05
ORF 1436	MLILILELWSCGSGSGSamber	5	3e-05
ORF 1437	MLWLILMVWCGSGSGSamber	5	3e-05
ORF 1438	MLTTLILLWCTCGSGSGSamber	5	3e-05
ORF 1439	MWTRIMVSVVYVCGSGSGSamber	5	3e-05
ORF 1440	MRLVVAFLVLCGSGSGSamber	5	3e-05
ORF 1441	MFRLIVWYTYCGSGSGSamber	5	3e-05
ORF 1442	MAEELVLILLLCGSGSGSamber	5	3e-05
ORF 1443	MLWLLVILTLCCGSGSGSamber	5	3e-05
ORF 1444	MHLVLWVEWYCGSGSGSamber	5	3e-05
ORF 1445	MQIKITVLYSWCGSGSGSamber	5	3e-05
ORF 1446	MLVQIRVLLWVQCGSGSGSamber	5	3e-05
ORF 1447	MEILVISYWYCGSGSGSamber	5	3e-05
ORF 1448	MYPKGCWGYMLFCGSGSGSamber	5	3e-05
ORF 1449	MRVLIRVLVLICGSGSGSamber	5	3e-05
ORF 1450	MWVIKVEILTCGSGSGSamber	5	3e-05
ORF 1451	MHLRWRIVLLVCGSGSGSamber	5	3e-05
ORF 1452	MSIQLHVWVVVCGSGSGSamber	5	3e-05
ORF 1453	MQKWYVWLQFWLCGSGSGSamber	5	3e-05
ORF 1454	MVTIVVEFHYRYCGSGSGSamber	5	3e-05
ORF 1455	MLKMHIVWVSVCGSGSGSamber	5	3e-05
ORF 1456	MQVTILILLPCGSGSGSamber	5	3e-05
ORF 1457	MTPRLIVTILLSNCGSGSGSamber	5	3e-05
ORF 1458	MWKLTVILYCCGSGSGSamber	5	3e-05
ORF 1459	MKWIELWLTWYCGSGSGSamber	5	3e-05
ORF 1460	MYHKGSWGYKLFopalGSGSGSamber	5	3e-05
ORF 1461	MTVRILVYWVCGSGSGSamber	5	3e-05
ORF 1462	MRRLILFWFTLVCGSGSGSamber	5	3e-05
ORF 1463	MWQYRLILVWCGSGSGSamber	5	3e-05
ORF 1464	MLRITVVVWTCGSGSGSamber	5	3e-05
ORF 1465	MCTVLVLVLRCGSGSGSamber	5	3e-05
ORF 1466	MWYVMLLRYACGSGSGSamber	5	3e-05
ORF 1467	MIVIVTYLGLCGSGSGSamber	5	3e-05
ORF 1468	MLRVRVVIWLCGSGSGSamber	5	3e-05
ORF 1469	MLCSIVLILWSCGSGSGSamber	5	3e-05
ORF 1470	MSWVVTLTWFVCCGSGSGSamber	5	3e-05
ORF 1471	MQTWLWYVWWTCGSGSGSamber	5	3e-05
ORF 1472	MRLIVTITIELCGSGSGSamber	5	3e-05
ORF 1473	MLTITVEVVTWCGSGSGSamber	5	3e-05
ORF 1474	MWTSVILVWWCCGSGSGSamber	5	3e-05
ORF 1475	MHVEITLWWTCGSGSGSamber	5	3e-05
ORF 1476	MLAVRYRFWLLLCGSGSGSamber	5	3e-05
ORF 1477	MRAWILVKIIWRCGSGSGSamber	5	3e-05
ORF 1478	MLVHTVTIWLLCGSGSGSamber	5	3e-05
ORF 1479	MLWYTVILAICGSGSGSamber	5	3e-05
ORF 1480	MSWALVIVELWLCGSGSGSamber	5	3e-05
ORF 1481	MDVIHIWDHRYYVCGSGSGSamber	5	3e-05
ORF 1482	MQIELRIVTIWVCGSGSGSamber	5	3e-05
ORF 1483	MQLTVRVQFMVVCGSGSGSamber	5	3e-05
ORF 1484	MVETLIWIELHLCGSGSGSamber	5	3e-05
ORF 1485	MAIRVRVVFTFCGSGSGSamber	5	3e-05
ORF 1486	MLVLILIWHPSCGSGSGSamber	5	3e-05
ORF 1487	MWKVWFTLSVIRCGSGSGSamber	5	3e-05
ORF 1488	MLTYVRIVVDLLCGSGSGSamber	5	3e-05
ORF 1489	MVIQLTLILVCGSGSGSamber	5	3e-05
ORF 1490	MYPEGSWGYKLLCGSGSGSamber	5	3e-05
ORF 1491	MVKIVVYWYSCGSGSGSamber	5	3e-05
ORF 1492	MKTLWISLWLDCGSGSGSamber	5	3e-05
ORF 1493	MVYEWLFMTLVFCGSGSGSamber	5	3e-05
ORF 1494	MLWIRIWLTVNCGSGSGSamber	5	3e-05
ORF 1495	MPTTWMVLVWWCCGSGSGSamber	5	3e-05
ORF 1496	MLVTVWIQITLYCGSGSGSamber	5	3e-05
ORF 1497	MWVLYLEYVVDVCGSGSGSamber	5	3e-05
ORF 1498	MLTWLKVLLICGSGSGSamber	5	3e-05
ORF 1499	MLYWFVLWSSCGSGSGSamber	5	3e-05
ORF 1500	MLTILVVFTDCGSGSGSamber	5	3e-05
ORF 1501	MTWLIWILSTCGSGSGSamber	5	3e-05
ORF 1502	MALVVVLIECGSGSGSamber	5	3e-05
ORF 1503	MWVWLIRFTLRCGSGSGSamber	5	3e-05
ORF 1504	MHLTIVVQFRVCGSGSGSamber	5	3e-05
ORF 1505	MLDLLVVWLVLCGSGSGSamber	5	3e-05
ORF 1506	MANWLVLISFLACGSGSGSamber	5	3e-05
ORF 1507	MYPKGSWGYNLFCGIFSGSamber	5	3e-05
ORF 1508	MWTISITFFRTCGSGSGSamber	5	3e-05
ORF 1509	MAYRVRLVLWLLCGSGSGSamber	5	3e-05
ORF 1510	MRTWIWFTVQLFCGSGSGSamber	5	3e-05
ORF 1511	MLIVVTMYWSCGSGSGSamber	5	3e-05
ORF 1512	MTLYIELIVSCGSGSGSamber	5	3e-05
ORF 1513	MLSVAIFLVHWSCGSGSGSamber	5	3e-05
ORF 1514	MVLKVVITLTCGSGSGSamber	5	3e-05
ORF 1515	MTVNLIVWVTWNCGSGSGSamber	5	3e-05
ORF 1516	MFGYVRLIWVCGSGSGSamber	5	3e-05
ORF 1517	MIYVKVLIFRLHCGSGSGSamber	5	3e-05
ORF 1518	MPRWYVITWSVLCGSGSGSamber	5	3e-05
ORF 1519	MVKTLVVIRWSCGSGSGSamber	5	3e-05
ORF 1520	MLWTVTVVWISCGSGSGSamber	5	3e-05
ORF 1521	MWLIFVSVCWHCGSGSGSamber	5	3e-05
ORF 1522	MSQKVVVLFVLCCGSGSGSamber	5	3e-05
ORF 1523	MYPKGRWGYKLFCGCGSGSamber	5	3e-05
ORF 1524	MRLILVYCVYCGSGSGSamber	5	3e-05
ORF 1525	MSWSVTLVLWSACGSGSGSamber	5	3e-05
ORF 1526	MWQVHVLVWLCGSGSGSamber	5	3e-05
ORF 1527	MTPWTVLVVICCGSGSGSamber	5	3e-05
ORF 1528	MDALVLVLLYACGSGSGSamber	5	3e-05
ORF 1529	MMKVIVTWLVWFCGSGSGSamber	5	3e-05
ORF 1530	MTLWYRLVLLCGSGSGSamber	5	3e-05
ORF 1531	MDamberCRDCGSGSGSamber	5	3e-05
ORF 1532	MQITVVVVLTCGSGSGSamber	5	3e-05
ORF 1533	MFWVLIFRLLCSCGSGSGSamber	5	3e-05
ORF 1534	MCTVVLVLYRYRCGSGSGSamber	5	3e-05
ORF 1535	MGTLKILFLVICGSGSGSamber	5	3e-05
ORF 1536	MAHWWLYWFWLCGSGSGSamber	5	3e-05
ORF 1537	MWYSIELVVWVLCGSGSGSamber	5	3e-05
ORF 1538	MRLVIRVSWLLCGSGSGSamber	5	3e-05
ORF 1539	MQQTVVIVWICGSGSGSamber	5	3e-05
ORF 1540	MAMWVELWLWLCGSGSGSamber	5	3e-05
ORF 1541	MRLIVIRRWSLICGSGSGSamber	5	3e-05
ORF 1542	MLWNVVIELWVWCGSGSGSamber	5	3e-05
ORF 1543	MTVTILLIWFGCGSGSGSamber	5	3e-05
ORF 1544	MQRVVLIVWLTCGSGSGSamber	5	3e-05
ORF 1545	MRLMTFWISWCGSGSGSamber	5	3e-05
ORF 1546	MAIWLIWSQFTLCGSGSGSamber	5	3e-05
ORF 1547	MWHVLIRWIVCGSGSGSamber	5	3e-05
ORF 1548	MQWTILIVVCGSGSGSamber	5	3e-05
ORF 1549	MQIEVIVVWTHCGSGSGSamber	5	3e-05
ORF 1550	MPLVLVVYWKIVCGSGSGSamber	5	3e-05
ORF 1551	MQIWVIQVEYEYCGSGSGSamber	5	3e-05
ORF 1552	MVLWFWSWLVLFCGSGSGSamber	5	3e-05
ORF 1553	MPWYQMVVIVCGSGSGSamber	5	3e-05
ORF 1554	MWLLETWLITICGSGSGSamber	5	3e-05
ORF 1555	MKTLWFVLRLSCGSGSGSamber	5	3e-05
ORF 1556	MLVIELRVWMCGSGSGSamber	5	3e-05
ORF 1557	MLWAWTWFVVCCGSGSGSamber	5	3e-05
ORF 1558	MIVLVIEVWNCGSGSGSamber	5	3e-05
ORF 1559	MRILVVRLVLYCGSGSGSamber	5	3e-05
ORF 1560	MEWQITVLVMSVCGSGSGSamber	5	3e-05
ORF 1561	MYELVIEVILWCGSGSGSamber	5	3e-05
ORF 1562	MQITITIWVCGSGSGSamber	5	3e-05
ORF 1563	MLRIVMVLLLCGSGSGSamber	5	3e-05
ORF 1564	MGTTVWILWVCGSGSGSamber	5	3e-05
ORF 1565	MNALTILVVICGSGSGSamber	5	3e-05
ORF 1566	MVITVTITVYCGSGSGSamber	5	3e-05
ORF 1567	MVSVLIVWYTCGSGSGSamber	5	3e-05
ORF 1568	MTLTVLVVLSCGSGSGSamber	5	3e-05
ORF 1569	MRLTVWIVWVCGSGSGSamber	5	3e-05
ORF 1570	MWSVQFTLWFTLCGSGSGSamber	5	3e-05
ORF 1571	MKWVLALYWTCGSGSGSamber	5	3e-05
ORF 1572	MYHKGRRGYKLFCGSGSGSamber	5	3e-05
ORF 1573	MQVLLFRLLYCCGSGSGSamber	5	3e-05
ORF 1574	MWEWITVVELWFCGSGSGSamber	5	3e-05
ORF 1575	MYRAWSLVIAVYCGSGSGSamber	5	3e-05
ORF 1576	MSTQIWLHLTIVCGSGSGSamber	5	3e-05
ORF 1577	MYVWEFWLTVCGSGSGSamber	5	3e-05
ORF 1578	MRWYFQVWWILLCGSGSGSamber	5	3e-05
ORF 1579	MYTKGRWGYKLFCGSGSGSamber	5	3e-05
ORF 1580	MCTMWMRLTWFCGSGSGSamber	5	3e-05
ORF 1581	MSWTWFYLAVFYCGSGSGSamber	5	3e-05
ORF 1582	MQRVVIWVLYCGSGSGSamber	5	3e-05
ORF 1583	MTIVRVVITWTCGSGSGSamber	5	3e-05
ORF 1584	MTYWLMWATWLCGSGSGSamber	5	3e-05
ORF 1585	MICSWSLMLVWSCGSGSGSamber	5	3e-05
ORF 1586	MWSGSITVLYLVCGSGSGSamber	5	3e-05
ORF 1587	MGTQTLIYLVVLCGSGSGSamber	5	3e-05
ORF 1588	MFEVIIVLSRCGSGSGSamber	5	3e-05
ORF 1589	MKWELVLWYWNCGSGSGSamber	5	3e-05
ORF 1590	MSHTLWVLVVVCGSGSGSamber	5	3e-05
ORF 1591	MRFVWIYFATWYCGSGSGSamber	5	3e-05
ORF 1592	MRHSYLILLVLCGSGSGSamber	5	3e-05
ORF 1593	MSITITLVWTCGSGSGSamber	5	3e-05
ORF 1594	MILTIVLTWWSLCGSGSGSamber	5	3e-05
ORF 1595	MLWYRSVVVLTVCGSGSGSamber	5	3e-05
ORF 1596	MTIIVIEVCYCGSGSGSamber	5	3e-05
ORF 1597	MQMKIWITLWSCGSGSGSamber	5	3e-05
ORF 1598	MWTSITVTWYCGSGSGSamber	5	3e-05
ORF 1599	MWLIVREVLLVLCGSGSGSamber	5	3e-05
ORF 1600	MVEEIRLIVVLLCGSGSGSamber	5	3e-05
ORF 1601	MRLIQIRLVVLCGSGSGSamber	5	3e-05
ORF 1602	MITLVLYLWSCGSGSGSamber	5	3e-05
ORF 1603	MLTWVRVLIISCGSGSGSamber	5	3e-05
ORF 1604	MLLLWIRLWRWICGSGSGSamber	5	3e-05
ORF 1605	MLVVVYMVVSCGSGSGSamber	5	3e-05
ORF 1606	MHSQWIILISCGSGSGSamber	5	3e-05
ORF 1607	MRSWIMVVITLCGSGSGSamber	5	3e-05
ORF 1608	MFVLTVVWSWCGSGSGSamber	5	3e-05
ORF 1609	MTVWLIVVETFCGSGSGSamber	5	3e-05
ORF 1610	MQLVVLVIFRCGSGSGSamber	5	3e-05
ORF 1611	MTWTWWMLTVVACGSGSGSamber	5	3e-05
ORF 1612	MTTVFLWSILLLCGSGSGSamber	5	3e-05
ORF 1613	MTVLIITLSWTCGSGSGSamber	5	3e-05
ORF 1614	MTPVLILVVWLCGSGSGSamber	5	3e-05
ORF 1615	MSVMLVVMVVVCGSGSGSamber	5	3e-05
ORF 1616	MVIVEIALYMSWCGSGSGSamber	5	3e-05
ORF 1617	MLIIVRIEVCCGSGSGSamber	5	3e-05
ORF 1618	MIRLIVLWSLTCGSGSGSamber	5	3e-05
ORF 1619	MVRIVLTWLAVCGSGSGSamber	5	3e-05
ORF 1620	MVRAHLCGSGSGSamber	5	3e-05
ORF 1621	MLILFKVRVTLWCGSGSGSamber	5	3e-05
ORF 1622	MLIVSVLILSISCGSGSGSamber	5	3e-05
ORF 1623	MSTWWLLFVACGSGSGSamber	5	3e-05
ORF 1624	MLIVRLIVEVSCCGSGSGSamber	5	3e-05
ORF 1625	MPWSISIWIAWCGSGSGSamber	5	3e-05
ORF 1626	MYPKGSGGDKLFCGSGSGSamber	5	3e-05
ORF 1627	MWNVLITVLVVSCGSGSGSamber	5	3e-05
ORF 1628	MWVLYLELQVICGSGSGSamber	5	3e-05
ORF 1629	MVHIWVRVLLWFCGSGSGSamber	5	3e-05
ORF 1630	MHQTWWLIRISWCGSGSGSamber	5	3e-05
ORF 1631	MWLVSWTKLLLICGSGSGSamber	5	3e-05
ORF 1632	MYHKGSWGYKLFCGSGRGSamber	5	3e-05
ORF 1633	MTNIVWLWLISCGSGSGSamber	5	3e-05
ORF 1634	MWLIWISVYNCGSGSGSamber	5	3e-05
ORF 1635	MEFALILTWYCGSGSGSamber	5	3e-05
ORF 1636	MVRILISLWIQCGSGSGSamber	5	3e-05
ORF 1637	MENLVWFLVWLCGSGSGSamber	5	3e-05
ORF 1638	MTPWIVLVMCCWCGSGSGSamber	5	3e-05
ORF 1639	MGIWSLSIWLWLCGSGSGSamber	5	3e-05
ORF 1640	MIVIEVLVSWILCGSGSGSamber	5	3e-05
ORF 1641	MSAYWIIRISYCGSGSGSamber	5	3e-05
ORF 1642	MWTITYVSVTWSCGSGSGSamber	5	3e-05
ORF 1643	MQVLLLRYSVVLCGSGSGSamber	5	3e-05
ORF 1644	MVLVYWAWCHYCGSGSGSamber	5	3e-05
ORF 1645	MHLTWIIMVCCGSGSGSamber	5	3e-05
ORF 1646	MPRIVIVVLTCGSGSGSamber	5	3e-05
ORF 1647	MHLIVIVLFAFCGSGSGSamber	5	3e-05
ORF 1648	MTRTWFIVMLWCGSGSGSamber	5	3e-05
ORF 1649	MFVKLLRITVLLCGSGSGSamber	5	3e-05
ORF 1650	MLWTVELVMLVCGSGSGSamber	5	3e-05
ORF 1651	MHLIVVTFSLTCGSGSGSamber	5	3e-05
ORF 1652	MWLIFTQYVLVCGSGSGSamber	5	3e-05
ORF 1653	MWLIILVWFQWYCGSGSGSamber	5	3e-05
ORF 1654	MRLVTWFVILQCGSGSGSamber	5	3e-05
ORF 1655	MRSTWSILLVLICGSGSGSamber	5	3e-05
ORF 1656	MTVTVILWMLEFCGSGSGSamber	5	3e-05
ORF 1657	MLALVYVWVSACGSGSGSamber	5	3e-05
ORF 1658	MWTILIEIWICGSGSGSamber	5	3e-05
ORF 1659	METVTWYWLYLCGSGSGSamber	5	3e-05
ORF 1660	MWSIVITLIVCGSGSGSamber	5	3e-05
ORF 1661	MTWSVVMLLWSCGSGSGSamber	5	3e-05
ORF 1662	MYPKGWWGYKLFCGSGSGSamber	5	3e-05
ORF 1663	MYPKGRWGYKPFCGSGSGSamber	5	3e-05
ORF 1664	MLEVQIRITFAWCGSGSGSamber	5	3e-05
ORF 1665	MFVLSVLIILCGSGSGSamber	5	3e-05
ORF 1666	MLVLWVLWTCGSGSGSamber	5	3e-05
ORF 1667	MLILIVIHSLCGSGSGSamber	5	3e-05
ORF 1668	MCWLILVITWCGSGSGSamber	5	3e-05
ORF 1669	MYPKGGWGYKLYCGSGSGSamber	5	3e-05
ORF 1670	MTLTVVWYYAFQCGSGSGSamber	5	3e-05
ORF 1671	MRVTYIKLVWSCGSGSGSamber	5	3e-05
ORF 1672	MVEVWVIWLCCGSGSGSamber	5	3e-05
ORF 1673	MGMQIMVVRVLCGSGSGSamber	5	3e-05
ORF 1674	MLLWTRVLWIVRCGSGSGSamber	5	3e-05
ORF 1675	MYPKGSRGYNLFCGSGSGSamber	5	3e-05
ORF 1676	MKRLVIRFVLCGSGSGSamber	5	3e-05
ORF 1677	MLVYYSVEISLTCGSGSGSamber	5	3e-05
ORF 1678	MCLVIRLFLVKATCGSGSGSamber	5	3e-05
ORF 1679	MVTVVITILYACGSGSGSamber	5	3e-05
ORF 1680	MIAVTSWYWWLNCGSGSGSamber	5	3e-05
ORF 1681	MPWWFSIELLVICGSGSGSamber	5	3e-05
ORF 1682	MRIAIVIVRVFCGSGSGSamber	5	3e-05
ORF 1683	MLYRIYVQVWCGSGSGSamber	5	3e-05
ORF 1684	MFVLIWVTHCSCGSGSGSamber	5	3e-05
ORF 1685	MLWTVEMLWLTWCGSGSGSamber	5	3e-05
ORF 1686	MPSSYWLVVVRWHCGSGSGSamber	5	3e-05
ORF 1687	MRIQVLILLLCGSGSGSamber	5	3e-05
ORF 1688	MYPKGSSGYKLFCGSGSGSamber	5	3e-05
ORF 1689	MWTVLIILCGSGSGSamber	5	3e-05
ORF 1690	MVRLLTIVLAWSCGSGSGSamber	5	3e-05
ORF 1691	MTPWIVLLVHCGSGSGSamber	5	3e-05
ORF 1692	MQEVITILVLVLCGSGSGSamber	5	3e-05
ORF 1693	MYPKGCWGYQLFCGSGSGSamber	5	3e-05
ORF 1694	MKWITLWFWCGSGSGSamber	5	3e-05
ORF 1695	MLCWESWLVLIVCGSGSGSamber	5	3e-05
ORF 1696	MYPKGRWCYKLFCGSGSGSamber	5	3e-05
ORF 1697	MLIVVIRRRITVCGSGSGSamber	5	3e-05
ORF 1698	MCRLILWWISCGSGSGSamber	5	3e-05
ORF 1699	MTVIVIATWTICGSGSGSamber	5	3e-05
ORF 1700	MLIMTLWILVYSCGSGSGSamber	5	3e-05
ORF 1701	MTPWWIVFTWLLCGSGSGSamber	5	3e-05
ORF 1702	MSVLILVLVQCFCGSGSGSamber	5	3e-05
ORF 1703	MPRSVVILLVVVCGSGSGSamber	5	3e-05
ORF 1704	MLVVVTVTLYLCGSGSGSamber	5	3e-05
ORF 1705	MFVLVYVWIWSCGSGSGSamber	5	3e-05
ORF 1706	MEYWSTWWLFFVCGSGSGSamber	5	3e-05
ORF 1707	MQRASIWLFFVCGSGSGSamber	5	3e-05
ORF 1708	MLSIVFVIEVCGSGSGSamber	5	3e-05
ORF 1709	MRLIVLVLQLWHCGSGSGSamber	5	3e-05
ORF 1710	MYSKGRWGYKLFCGSGSGSamber	5	3e-05
ORF 1711	MMHLVVVVWLCGSGSGSamber	5	3e-05
ORF 1712	MSVLISIVVLCGSGSGSamber	4	2e-05
ORF 1713	MLWITWLWCYCGSGSGSamber	4	2e-05
ORF 1714	MGYWSLVWLIDWCGSGSGSamber	4	2e-05
ORF 1715	MMIAIRIVIWYCGSGSGSamber	4	2e-05
ORF 1716	MYPKGFWGYKLFCGSGSGSamber	4	2e-05
ORF 1717	MQVSAIYIVFVCGSGSGSamber	4	2e-05
ORF 1718	MSWLEIRLLLCGSGSGSamber	4	2e-05
ORF 1719	MTQVLFIAIRLVCGSGSGSamber	4	2e-05
ORF 1720	MQVSTWVLLLLCGSGSGSamber	4	2e-05
ORF 1721	MYPKGTWGYKLFCGSGSGSamber	4	2e-05
ORF 1722	MYPKGRWGYKLYCGSGSGSamber	4	2e-05
ORF 1723	MHTLWIRLTWSCGSGSGSamber	4	2e-05
ORF 1724	MWYRTSIIVLICGSGSGSamber	4	2e-05
ORF 1725	MTIVLVWVSLCGSGSGSamber	4	2e-05
ORF 1726	MTVSWTILLTWCGSGSGSamber	4	2e-05
ORF 1727	MAMYVIVICICGSGSGSamber	4	2e-05
ORF 1728	MVEITVLRWILYCGSGSGSamber	4	2e-05
ORF 1729	MYYVEVWLLQCGSGSGSamber	4	2e-05
ORF 1730	MHRFGLWFLVYVCGSGSGSamber	4	2e-05
ORF 1731	MCVVIIVLFIGLCGSGSGSamber	4	2e-05
ORF 1732	MPWTIVEIVLYCGSGSGSamber	4	2e-05
ORF 1733	MVIAILTWYCGSGSGSamber	4	2e-05
ORF 1734	MLTVQFVIVVCGSGSGSamber	4	2e-05
ORF 1735	MWSVILILLWLGCGSGSGSamber	4	2e-05
ORF 1736	MAIVLTLVIWSCCGSGSGSamber	4	2e-05
ORF 1737	MLWYYVVTWLCGSGSGSamber	4	2e-05
ORF 1738	MLIMRIVEVIGCGSGSGSamber	4	2e-05
ORF 1739	MHLWVLEWYCGSGSGSamber	4	2e-05
ORF 1740	MLWYWSWQVVVCGSGSGSamber	4	2e-05
ORF 1741	MVELTVWITLTDCGSGSGSamber	4	2e-05
ORF 1742	MTTVVIWISLQCGSGSGSamber	4	2e-05
ORF 1743	MWFVTITILVSCGSGSGSamber	4	2e-05
ORF 1744	MVVTLVVWEIVVCGSGSGSamber	4	2e-05
ORF 1745	MLWYVILTLIRCGSGSGSamber	4	2e-05
ORF 1746	MANVWITLVLTCGSGSGSamber	4	2e-05
ORF 1747	MKTVLWVISVWCGSGSGSamber	4	2e-05
ORF 1748	MRLNWLVIWLCGSGSGSamber	4	2e-05
ORF 1749	MIEITLTVTLWVCGSGSGSamber	4	2e-05
ORF 1750	MYPKGSWGYKLFLRQRHGSamber	4	2e-05
ORF 1751	MVFDLVVLFLVLCGSGSGSamber	4	2e-05
ORF 1752	MWKFSLWLSWYDCGSGSGSamber	4	2e-05
ORF 1753	MVDWSLVLVYLCGSGSGSamber	4	2e-05
ORF 1754	MWQLVSYWLVLHCGSGSGSamber	4	2e-05
ORF 1755	MTVIVVTVVSVCGSGSGSamber	4	2e-05
ORF 1756	MTTEWELIVLWSYCGSGSGSamber	4	2e-05
ORF 1757	MLTVRIRVLVLLCGSGSGSamber	4	2e-05
ORF 1758	MTQIYLVVQMWSCGSGSGSamber	4	2e-05
ORF 1759	MHLSWLVITLRLCGSGSGSamber	4	2e-05
ORF 1760	MDWHWFALWYVCGSGSGSamber	4	2e-05
ORF 1761	MPCTFLVILVCGSGSGSamber	4	2e-05
ORF 1762	MVYRVLVLFTLCGSGSGSamber	4	2e-05
ORF 1763	MILIVVELVLVCGSGSGSamber	4	2e-05
ORF 1764	MHWWFLVVVCGSGSGSamber	4	2e-05
ORF 1765	MIVFIELVCTMFCGSGSGSamber	4	2e-05
ORF 1766	MQITLVFVILCGSGSGSamber	4	2e-05
ORF 1767	MQIIIIRLVFCGSGSGSamber	4	2e-05
ORF 1768	MVQVRIIVSFLCGSGSGSamber	4	2e-05
ORF 1769	MSIEITILIICGSGSGSamber	4	2e-05
ORF 1770	MLYVIVTWSKCLCGSGSGSamber	4	2e-05
ORF 1771	MVLVQVILVCGSGSGSamber	4	2e-05
ORF 1772	MRYVLCVTVWFWCGSGSGSamber	4	2e-05
ORF 1773	MHLVHIVFVRCGSGSGSamber	4	2e-05
ORF 1774	MVTYVVVWRTVCGSGSGSamber	4	2e-05
ORF 1775	MSSIVLWFWLACGSGSGSamber	4	2e-05
ORF 1776	MWQILVTVHYCGSGSGSamber	4	2e-05
ORF 1777	MWTVLVYRLTLCGSGSGSamber	4	2e-05
ORF 1778	MWYTQVMVWYCGSGSGSamber	4	2e-05
ORF 1779	MIEIVWFIECGSGSGSamber	4	2e-05
ORF 1780	MSWYTFVLWLCGSGSGSamber	4	2e-05
ORF 1781	MICWSIRVWLICGSGSGSamber	4	2e-05
ORF 1782	MTTLLFVWLVVCGSGSGSamber	4	2e-05
ORF 1783	MALWDWVIVVLICGSGSGSamber	4	2e-05
ORF 1784	MHESWFLIVVCGSGSGSamber	4	2e-05
ORF 1785	MRVDVWLKWIWFCGSGSGSamber	4	2e-05
ORF 1786	MQIIVTLTIWVCGSGSGSamber	4	2e-05
ORF 1787	MPRTIFVWLISWCGSGSGSamber	4	2e-05
ORF 1788	MITVTVLVVLCGSGSGSamber	4	2e-05
ORF 1789	MHYVYVEVWICGSGSGSamber	4	2e-05
ORF 1790	MTLWTVLVVTCCGSGSGSamber	4	2e-05
ORF 1791	MEYEIVVVFRLFCGSGSGSamber	4	2e-05
ORF 1792	MWLILLSYRWNCGSGSGSamber	4	2e-05
ORF 1793	MVDFLVLLWFCGSGSGSamber	4	2e-05
ORF 1794	MTQYWVYISVIVCGSGSGSamber	4	2e-05
ORF 1795	MAIELYWFWLKLCGSGSGSamber	4	2e-05
ORF 1796	MFVWVWAYSYCGSGSGSamber	4	2e-05
ORF 1797	MWKLTVRLIVWRCGSGSGSamber	4	2e-05
ORF 1798	MVYEITWWWSCGSGSGSamber	4	2e-05
ORF 1799	MLIIVIVICGSGSGSamber	4	2e-05
ORF 1800	MRIVLWMLCVRLCGSGSGSamber	4	2e-05
ORF 1801	MVTILEWWSLILCGSGSGSamber	4	2e-05
ORF 1802	MSIEVIVWVVLPCGSGSGSamber	4	2e-05
ORF 1803	MYPEGSWGYKLFCGSGSGRamber	4	2e-05
ORF 1804	MDATGHTCGSGSGSamber	4	2e-05
ORF 1805	MRTLTWVWFCWCCGSGSGSamber	4	2e-05
ORF 1806	MLERILVVVLWSCGSGSGSamber	4	2e-05
ORF 1807	MSWEWYLTVMVCGSGSGSamber	4	2e-05
ORF 1808	MFAWEMWLLLCGSGSGSamber	4	2e-05
ORF 1809	MVLVIVWLWYGLCGSGSGSamber	4	2e-05
ORF 1810	MSTQIWLIVALYCGSGSGSamber	4	2e-05
ORF 1811	MYPKGSWGYKLFLRQGSGSamber	4	2e-05
ORF 1812	MVGRIIVVVVVCGSGSGSamber	4	2e-05
ORF 1813	MLVVQWSIEVVRCGSGSGSamber	4	2e-05
ORF 1814	MTIVTILYLCCGSGSGSamber	4	2e-05
ORF 1815	MLQRRIVIVVVCGSGSGSamber	4	2e-05
ORF 1816	MSVYVLILHLIRCGSGSGSamber	4	2e-05
ORF 1817	MTTTIIVLQIMCGSGSGSamber	4	2e-05
ORF 1818	MCLASFTIVVVLCGSGSGSamber	4	2e-05
ORF 1819	MATVVRVLWYGCGSGSGSamber	4	2e-05
ORF 1820	MLVIAWYSWSQCGSGSGSamber	4	2e-05
ORF 1821	MIVIVVHFSQWCGSGSGSamber	4	2e-05
ORF 1822	MTYQLWIWLWCGSGSGSamber	4	2e-05
ORF 1823	MYPKGRWGamberKLFCGSGSGSamber	4	2e-05
ORF 1824	MRYVTILLWYSCGSGSGSamber	4	2e-05
ORF 1825	MAQWYIWVLLFGSGSGSamber	4	2e-05
ORF 1826	MDLTVITFLLLFCGSGSGSamber	4	2e-05
ORF 1827	MLWIRIVLTTTCGSGSGSamber	4	2e-05
ORF 1828	MLIVVLLRVCCGSGSGSamber	4	2e-05
ORF 1829	MVLTLMIVLVSCGSGSGSamber	4	2e-05
ORF 1830	MDTYEVVIELYVQCGSGSGSamber	4	2e-05
ORF 1831	MLIVVFAFPVCGSGSGSamber	4	2e-05
ORF 1832	MTWYVVWYTLDLCGSGSGSamber	4	2e-05
ORF 1833	MPRTIVVLFVCGSGSGSamber	4	2e-05
ORF 1834	MQIIVVIVRYHPCGSGSGSamber	4	2e-05
ORF 1835	MLIVWRAFVFCWCGSGSGSamber	4	2e-05
ORF 1836	MWYAYVWVALVSCGSGSGSamber	4	2e-05
ORF 1837	MADWYELYVVWLCGSGSGSamber	4	2e-05
ORF 1838	MTVQITLVVVCGSGSGSamber	4	2e-05
ORF 1839	MWRVIVVVLFCGSGSGSamber	4	2e-05
ORF 1840	MTMFVLTVWYCGSGSGSamber	4	2e-05
ORF 1841	MTTLTWLLVFCGSGSGSamber	4	2e-05
ORF 1842	MCMVIILTWSCGSGSGSamber	4	2e-05
ORF 1843	MIVLVLRLVPCGSGSGSamber	4	2e-05
ORF 1844	MTTSVIVIVVCCGSGSGSamber	4	2e-05
ORF 1845	MHRLVLMLYWCGSGSGSamber	4	2e-05
ORF 1846	MWTVIVTVLTCGSGSGSamber	4	2e-05
ORF 1847	MITLTMVWIICGSGSGSamber	4	2e-05
ORF 1848	MWTVILIHLSCGSGSGSamber	4	2e-05
ORF 1849	MHTPWILWLYWTCGSGSGSamber	4	2e-05
ORF 1850	MLTITWYRLYSSCGSGSGSamber	4	2e-05
ORF 1851	MRSISVDVWLLYCGSGSGSamber	4	2e-05
ORF 1852	MYHKGSWGYKLFCGSGRGRamber	4	2e-05
ORF 1853	MAMSVLWITLISCGSGSGSamber	4	2e-05
ORF 1854	MTQITLVWIRLVCGSGSGSamber	4	2e-05
ORF 1855	MQHLSLLFWLFVCGSGSGSamber	4	2e-05
ORF 1856	MVQIELFILVTQCGSGSGSamber	4	2e-05
ORF 1857	MWIVLISVKVVLCGSGSGSamber	4	2e-05
ORF 1858	MTQWKYEVWFWLVCGSGSGSamber	4	2e-05
ORF 1859	MQMVLVVLMACGSGSGSamber	4	2e-05
ORF 1860	MWRIRIWWVHTWCGSGSGSamber	4	2e-05
ORF 1861	MHLEIAVLFLCGSGSGSamber	4	2e-05
ORF 1862	MRYVVRYWLLYCGSGSGSamber	4	2e-05
ORF 1863	MPWVLTVTIKLTCGSGSGSamber	4	2e-05
ORF 1864	MQVILITFLFCGSGSGSamber	4	2e-05
ORF 1865	MITWLIEWRVLCGSGSGSamber	4	2e-05
ORF 1866	MTTWWIQLIWFCGSGSGSamber	4	2e-05
ORF 1867	MHALWVQIRLWLCGSGSGSamber	4	2e-05
ORF 1868	MQTKLTILVVICGSGSGSamber	4	2e-05
ORF 1869	MDCAGLRDCCGSGSGSamber	4	2e-05
ORF 1870	MTCWYIVETVLVWCGSGSGSamber	4	2e-05
ORF 1871	MLVQWSLIVVSVCGSGSGSamber	4	2e-05
ORF 1872	MYPKGRWGYKLFCGSVSGSamber	4	2e-05
ORF 1873	MLIVVQVMVFCGSGSGSamber	4	2e-05
ORF 1874	MWIRIVLTWNVCGSGSGSamber	4	2e-05
ORF 1875	MVDWILVYVSCGSGSGSamber	4	2e-05
ORF 1876	MQVTTMVLWIRLCGSGSGSamber	4	2e-05
ORF 1877	MRITVWLIAFCGSGSGSamber	4	2e-05
ORF 1878	MCTIAIRFLLVVCGSGSGSamber	4	2e-05
ORF 1879	MVLIIQVLILCGSGSGSamber	4	2e-05
ORF 1880	MTWYELVIWIRCGSGSGSamber	4	2e-05
ORF 1881	MLEIEWVLLWLSCGSGSGSamber	4	2e-05
ORF 1882	MHLIRIRYFWFCGSGSGSamber	4	2e-05
ORF 1883	MTLTVLVLALDCGSGSGSamber	4	2e-05
ORF 1884	MQIELVIVSVSCGSGSGSamber	4	2e-05
ORF 1885	MLEILFVRWSFACGSGSGSamber	4	2e-05
ORF 1886	MRLWLVIWVSCGSGSGSamber	4	2e-05
ORF 1887	MYVLYIRLLSFWCGSGSGSamber	4	2e-05
ORF 1888	MSWVWKIWLWYCGSGSGSamber	4	2e-05
ORF 1889	MQIQWLILWTWCGSGSGSamber	4	2e-05
ORF 1890	MQIVITYVLLCGSGSGSamber	4	2e-05
ORF 1891	MHLVSVVVVFKCGSGSGSamber	4	2e-05
ORF 1892	MAVSIVIVFRCGSGSGSamber	4	2e-05
ORF 1893	MHLWVVIVWCCGSGSGSamber	4	2e-05
ORF 1894	MQVKLRVVIVLCGSGSGSamber	4	2e-05
ORF 1895	MQLWLILVLYCGSGSGSamber	4	2e-05
ORF 1896	MAVELQIWLLVCGSGSGSamber	4	2e-05
ORF 1897	MVTWYWLVVWSACGSGSGSamber	4	2e-05
ORF 1898	MTVWFALWIHWCGSGSGSamber	4	2e-05
ORF 1899	MTVHWKILIVDYCGSGSGSamber	4	2e-05
ORF 1900	MLGAIVVVVLLCGSGSGSamber	4	2e-05
ORF 1901	MILYVQIELFLCGSGSGSamber	4	2e-05
ORF 1902	MDVALVILILLCGSGSGSamber	4	2e-05
ORF 1903	MLVLFTISFRILCGSGSGSamber	4	2e-05
ORF 1904	MIYLEVVVVTWCGSGSGSamber	4	2e-05
ORF 1905	MPWYVVITYLICGSGSGSamber	4	2e-05
ORF 1906	MLASTFTVYVRWCCGSGSGSamber	4	2e-05
ORF 1907	MWTVLVEIVLCGSGSGSamber	4	2e-05
ORF 1908	MWYTKLQILLFVCGSGSGSamber	4	2e-05
ORF 1909	MLTLVVFRWTVVCGSGSGSamber	4	2e-05
ORF 1910	MLWYYRLILTCGSGSGSamber	4	2e-05
ORF 1911	MVDLAVMVLLTCGSGSGSamber	4	2e-05
ORF 1912	MQIVVRILWCELCGSGSGSamber	4	2e-05
ORF 1913	MASVIIVQILCGSGSGSamber	4	2e-05
ORF 1914	MWLIWHTCWIQCGSGSGSamber	4	2e-05
ORF 1915	MIQVLTYWLTWCGSGSGSamber	4	2e-05
ORF 1916	MLTVYVLLIACGSGSGSamber	4	2e-05
ORF 1917	MTWTIVTVISWCGSGSGSamber	4	2e-05
ORF 1918	MLVIRVTFLALVCGSGSGSamber	4	2e-05
ORF 1919	MAWLIVIDCGSGSGSamber	4	2e-05
ORF 1920	MTQWLLLWYISCCGSGSGSamber	4	2e-05
ORF 1921	MEIVILLSYWVCGSGSGSamber	4	2e-05
ORF 1922	MTWIWVRVIRFCGSGSGSamber	4	2e-05
ORF 1923	MIRWLIRFKLWYCGSGSGSamber	4	2e-05
ORF 1924	MTVIVYIVCEWCGSGSGSamber	4	2e-05
ORF 1925	MAITVLIIDWCGSGSGSamber	4	2e-05
ORF 1926	MRYVVTLLVWTCGSGSGSamber	4	2e-05
ORF 1927	MTYWLTIIWEYRCGSGSGSamber	4	2e-05
ORF 1928	MVDFVSLIVVVTCGSGSGSamber	4	2e-05
ORF 1929	MRPWIKLIVVWCGSGSGSamber	4	2e-05
ORF 1930	MRVTLWYRLTVVCGSGSGSamber	4	2e-05
ORF 1931	MQITIRVIVYSCGSGSGSamber	4	2e-05
ORF 1932	MYPKGSWGYKLFCGIFSGSamber	4	2e-05
ORF 1933	MATWVTIVLRVWCGSGSGSamber	4	2e-05
ORF 1934	MVDSVVVTLYLVCGSGSGSamber	4	2e-05
ORF 1935	MLEYWISLEWWFCGSGSGSamber	4	2e-05
ORF 1936	MQIVWTVWIASCGSGSGSamber	4	2e-05
ORF 1937	MAILVTLLWYSCGSGSGSamber	4	2e-05
ORF 1938	MCLWYVVVTWLCGSGSGSamber	4	2e-05
ORF 1939	MLIAVLVSWWICGSGSGSamber	4	2e-05
ORF 1940	MTQVTIRVEWFCGSGSGSamber	4	2e-05
ORF 1941	MHSWILIITLCGSGSGSamber	4	2e-05
ORF 1942	MLLVLEISWSCGSGSGSamber	4	2e-05
ORF 1943	MLVEVIIELLYCGSGSGSamber	4	2e-05
ORF 1944	MTLLVLIILSTPCGSGSGSamber	4	2e-05
ORF 1945	MPWILAVLISVVCGSGSGSamber	4	2e-05
ORF 1946	MWSWLILLATCGSGSGSamber	4	2e-05
ORF 1947	MNLIALWITICGSGSGSamber	4	2e-05
ORF 1948	MSWIRIIWLALACGSGSGSamber	4	2e-05
ORF 1949	MLKWYVRLVFLCGSGSGSamber	4	2e-05
ORF 1950	MFRPHLIVLWFLCGSGSGSamber	4	2e-05
ORF 1951	MLWRMEFVLLLLCGSGSGSamber	4	2e-05
ORF 1952	MLTVLVTLVLYYCGSGSGSamber	4	2e-05
ORF 1953	MEYTITVSWYCGSGSGSamber	4	2e-05
ORF 1954	MVLIVISWWEYVCGSGSGSamber	4	2e-05
ORF 1955	MLETLVTLFWWCGSGSGSamber	4	2e-05
ORF 1956	MLSVTFVRFLVLCGSGSGSamber	4	2e-05
ORF 1957	MWIVRVHVTILCGSGSGSamber	4	2e-05
ORF 1958	MLACWVVIVVICGSGSGSamber	4	2e-05
ORF 1959	MTLWTVTVVVLCGSGSGSamber	4	2e-05
ORF 1960	MWTFEITILTFCGSGSGSamber	4	2e-05
ORF 1961	MGTLWLWTLLVCGSGSGSamber	4	2e-05
ORF 1962	MVTITYVIWSCGSGSGSamber	4	2e-05
ORF 1963	MQTLVWILVCCGSGSGSamber	4	2e-05
ORF 1964	MHVLVWYVVWSCGSGSGSamber	4	2e-05
ORF 1965	MLVIVMLWTVLCGSGSGSamber	4	2e-05
ORF 1966	MWYVDVTILFTCGSGSGSamber	4	2e-05
ORF 1967	MVLIAITYFELCGSGSGSamber	4	2e-05
ORF 1968	MTIRLTLLWSYFCGSGSGSamber	4	2e-05
ORF 1969	MTLIVVLILLACGSGSGSamber	4	2e-05
ORF 1970	MISATWVLISIACGSGSGSamber	4	2e-05
ORF 1971	MQVWVLIVKLCGSGSGSamber	4	2e-05
ORF 1972	MLTVIIRVLTCGSGSGSamber	4	2e-05
ORF 1973	MHQLWVKLIWVICGSGSGSamber	4	2e-05
ORF 1974	MSHRLVLVLVCGSGSGSamber	4	2e-05
ORF 1975	MSLYLELVLVLCGSGSGSamber	4	2e-05
ORF 1976	MTLYILIIRSCGSGSGSamber	4	2e-05
ORF 1977	MCLQYWLIWVDCGSGSGSamber	4	2e-05
ORF 1978	MAWYWHLIVVTCGSGSGSamber	4	2e-05
ORF 1979	MRLVLAIVVVCGSGSGSamber	4	2e-05
ORF 1980	MTKTKLVVIVVVVCGSGSGSamber	4	2e-05
ORF 1981	MWIRLVVWLCLCGSGSGSamber	4	2e-05
ORF 1982	MAVDWIWLLIDCGSGSGSamber	4	2e-05
ORF 1983	MYPKGRWGCKLFCGSGSGSamber	4	2e-05
ORF 1984	MVRWLVVVAILPCGSGSGSamber	4	2e-05
ORF 1985	MLRLYLRVHVFWCGSGSGSamber	4	2e-05
ORF 1986	MVTYHILLWYCGSGSGSamber	4	2e-05
ORF 1987	MQHKWILVVWSCGSGSGSamber	4	2e-05
ORF 1988	MWRLVTVWLRCGSGSGSamber	4	2e-05
ORF 1989	MLVIILRTFRLCGSGSGSamber	4	2e-05
ORF 1990	MLLVIVIALFGLCGSGSGSamber	4	2e-05
ORF 1991	MTLILVISFPCGSGSGSamber	4	2e-05
ORF 1992	MQLVLLVICALCGSGSGSamber	4	2e-05
ORF 1993	MPWEIRVWLLYCGSGSGSamber	4	2e-05
ORF 1994	MSVRLILILLCGSGSGSamber	4	2e-05
ORF 1995	MWIRAQYWLTLWCGSGSGSamber	4	2e-05
ORF 1996	MKVIVLWWLCGSGSGSamber	4	2e-05
ORF 1997	MWYVIEILAYCGSGSGSamber	4	2e-05
ORF 1998	MRIRVYWVRVWICGSGSGSamber	4	2e-05
[truncated: 97,764 more rows]

## Sheet: Selection 2 - No CaCl2 - R8
Selection Round #8	Total Reads #54723
	Peptide Sequence	Number of Reads	Proportion of library reads
ORF 1	MYPKGSWGYKLFCGSGSGSamber	5355	0.09786
ORF 2	MTHYRVNFKKEIYICGSGSGSamber	307	0.00561
ORF 3	MRDHRSPFDGYCGSGSGSamber	289	0.00528
ORF 4	MRDHHYRHPKYCGSGSGSamber	96	0.00175
ORF 5	MYPKGRWGYKLFCGSGSGSamber	96	0.00175
ORF 6	MKEIYICGSGSGSamber	81	0.00148
ORF 7	MKDHHYRGVYCGSGSGSamber	74	0.00135
ORF 8	MRDHHHRGKYCGSGSGSamber	69	0.00126
ORF 9	MYPKGSWGYKLLCGSGSGSamber	63	0.00115
ORF 10	MRDHHHSGRYCGSGSGSamber	47	0.00086
ORF 11	MAQWYIWVLLCGSGSGSamber	46	0.00084
ORF 12	MYPKGSRGYKLFCGSGSGSamber	45	0.00082
ORF 13	MTLWTVLVVICCGSGSGSamber	44	0.0008
ORF 14	MYPRGSWGYKLFCGSGSGSamber	43	0.00079
ORF 15	MYPKGSWGYKLFRGSGSGSamber	39	0.00071
ORF 16	MSKYDHRSPYDCGSGSGSamber	39	0.00071
ORF 17	MKDHHHVHTLYCGSGSGSamber	38	0.00069
ORF 18	MSVRDHRSPYDCGSGSGSamber	38	0.00069
ORF 19	MYPKGSWGYRLFCGSGSGSamber	36	0.00066
ORF 20	MYPKGGWGYKLFCGSGSGSamber	35	0.00064
ORF 21	MRDHHRSGRYCGSGSGSamber	34	0.00062
ORF 22	MQITLTVWLVDVCGSGSGSamber	34	0.00062
ORF 23	MYPKGSWGYKLFCGGGSGSamber	33	0.0006
ORF 24	MHRLIVVIYVCGSGSGSamber	33	0.0006
ORF 25	MRDHHRWPHPYCGSGSGSamber	32	0.00058
ORF 26	MYPKGSWGHKLFCGSGSGSamber	32	0.00058
ORF 27	MVNFKKEIYICGSGSGSamber	32	0.00058
ORF 28	MPWEISVWLLYCGSGSGSamber	31	0.00057
ORF 29	MYPKGSWGYKPFCGSGSGSamber	29	0.00053
ORF 30	MYPKGCWGYKLFCGSGSGSamber	26	0.00048
ORF 31	MYPKGSWGYKLFCGSGGGSamber	25	0.00046
ORF 32	MYPKGSWGYKLFCGSGSamber	24	0.00044
ORF 33	MRDHHRTGKYCGSGSGSamber	24	0.00044
ORF 34	MHPKGSWGYKLFCGSGSGSamber	24	0.00044
ORF 35	MRDHHRNGKYCGSGSGSamber	24	0.00044
ORF 36	MRDHHYRGKYCGSGSGSamber	22	0.0004
ORF 37	MYPKGSWGYKLFFGSGSGSamber	22	0.0004
ORF 38	MYPKGSWGYKLSCGSGSGSamber	21	0.00038
ORF 39	MYPKGSWGCKLFCGSGSGSamber	21	0.00038
ORF 40	MTRTWVIILVGCGSGSGSamber	21	0.00038
ORF 41	MYPKGSWGYELFCGSGSGSamber	21	0.00038
ORF 42	MYPKGSWGYKLFCGSGSGRamber	20	0.00037
ORF 43	MPRLNWWLLIVCGSGSGSamber	20	0.00037
ORF 44	MYPKGSWGYKLFCGCGSGSamber	20	0.00037
ORF 45	MRQRQRQLGRGAEKIGRARLNSSHamber	20	0.00037
ORF 46	MRDHHDFGPYCGSGSGSamber	20	0.00037
ORF 47	MSNDYRDHKYKVCGSGSGSamber	19	0.00035
ORF 48	MRDHHRSGMYCGSGSGSamber	19	0.00035
ORF 49	MQIRVKVTVWVCGSGSGSamber	18	0.00033
ORF 50	MESCRYRQVLQLCGSGSGSamber	18	0.00033
ORF 51	MRDHHHRHVRYCGSGSGSamber	18	0.00033
ORF 52	MYPKGSWGYKLFCSSGSGSamber	17	0.00031
ORF 53	MYPKGSWGYKFFCGSGSGSamber	17	0.00031
ORF 54	MSKRDHRSPWDCGSGSGSamber	16	0.00029
ORF 55	MKDHHHRGIYCGSGSGSamber	16	0.00029
ORF 56	MYPKGSWGYKLFCGSGSGGamber	16	0.00029
ORF 57	MRDHHWAHPIYCGSGSGSamber	16	0.00029
ORF 58	MRDHHFSHAKYCGSGSGSamber	16	0.00029
ORF 59	MQQWLIVISWLCGSGSGSamber	16	0.00029
ORF 60	MYPEGSWGYKLFCGSGSGSamber	16	0.00029
ORF 61	MWKVTITVWVCGSGSGSamber	15	0.00027
ORF 62	MVTWLIIEWWCGSGSGSamber	15	0.00027
ORF 63	MYPKGSWGYKLFCGRGSGSamber	15	0.00027
ORF 64	MYSKGSWGYKLFCGSGSGSamber	15	0.00027
ORF 65	MLDHHRTHPVYCGSGSGSamber	15	0.00027
ORF 66	MYPKGSWGYKLFCGSGCGSamber	15	0.00027
ORF 67	MYPKRSWGYKLFCGSGSGSamber	15	0.00027
ORF 68	MKDHDWEHYCGSGSGSamber	15	0.00027
ORF 69	MYPKGSWGYKLFYGSGSGSamber	15	0.00027
ORF 70	MYPKGSWGYKLFCGSGNGSamber	14	0.00026
ORF 71	MYPKGSWGDKLFCGSGSGSamber	14	0.00026
ORF 72	MRDHHHSGPYCGSGSGSamber	14	0.00026
ORF 73	MRDAHYSHPVYCGSGSGSamber	14	0.00026
ORF 74	MYPKGSWGYKLFCGSSSGSamber	14	0.00026
ORF 75	MYPKGSamberGYKLFCGSGSGSamber	14	0.00026
ORF 76	MYPKGSWGYKLFCGSGRGSamber	13	0.00024
ORF 77	MYPKGSopalGYKLFCGSGSGSamber	13	0.00024
ORF 78	MSTDYRDHTYKACGSGSGSamber	12	0.00022
ORF 79	MDVIHIWDHRYYVCGSGSGSamber	12	0.00022
ORF 80	MLTVIVLIWSCGSGSGSamber	12	0.00022
ORF 81	MKDHHYRGRYCGSGSGSamber	12	0.00022
ORF 82	MRDHHRVHPIYCGSGSGSamber	12	0.00022
ORF 83	MYPKGSWGYKLFSGSGSGSamber	12	0.00022
ORF 84	MYPKGSWGYKLFCGSDSGSamber	12	0.00022
ORF 85	MLTVLVVFAWSCGSGSGSamber	12	0.00022
ORF 86	MYPKGSGGYKLFCGSGSGSamber	12	0.00022
ORF 87	MSVELEILLLVLCGSGSGSamber	12	0.00022
ORF 88	MRDHHREGSYCGSGSGSamber	12	0.00022
ORF 89	MRDHHHTGVYCGSGSGSamber	12	0.00022
ORF 90	MARLIIVVVVACGSGSGSamber	12	0.00022
ORF 91	MYPKGSWGYKLFCGSGSSSamber	12	0.00022
ORF 92	MRDHHRNHKVYCGSGSGSamber	11	0.0002
ORF 93	MWLTILITWTCGSGSGSamber	11	0.0002
ORF 94	MSKTDHRSPFDCGSGSGSamber	11	0.0002
ORF 95	MLIEVWVTWSCGSGSGSamber	11	0.0002
ORF 96	MDYALWFVLLLCGSGSGSamber	11	0.0002
ORF 97	MCPKGSWGYKLFCGSGSGSamber	11	0.0002
ORF 98	MRQKEIYICGSGSGSamber	11	0.0002
ORF 99	MYLKGSWGYKLFCGSGSGSamber	11	0.0002
ORF 100	MEWYVLVALWYCGSGSGSamber	11	0.0002
ORF 101	MYPKGSWGYKLFCGSGIGSamber	11	0.0002
ORF 102	MYPKGSWSYKLFCGSGSGSamber	10	0.00018
ORF 103	MYPKGSWGYKLFCDSGSGSamber	10	0.00018
ORF 104	MWQIVISTWLLYCGSGSGSamber	10	0.00018
ORF 105	MLVVTWWWRLCGSGSGSamber	10	0.00018
ORF 106	MTPWVILVELVCGSGSGSamber	10	0.00018
ORF 107	MQIRWTWVRITLCGSGSGSamber	10	0.00018
ORF 108	MTQTYWLVLFACGSGSGSamber	10	0.00018
ORF 109	MPQWIRVIVVLCGSGSGSamber	10	0.00018
ORF 110	MYPKGSWDYKLFCGSGSGSamber	10	0.00018
ORF 111	MRDHHYRHKKYCGSGSGSamber	10	0.00018
ORF 112	MVQVVYVWVVCGSGSGSamber	9	0.00016
ORF 113	MQISVWLLIVCGSGSGSamber	9	0.00016
ORF 114	MHHSWVWLLIVCGSGSGSamber	9	0.00016
ORF 115	MYPKGRWGYKLFCGSGSGRamber	9	0.00016
ORF 116	MATSWYVLVILSCGSGSGSamber	9	0.00016
ORF 117	MRQRQRQLFKKEIYICGSGSGSamber	9	0.00016
ORF 118	MRDHRSPLDGYCGSGSGSamber	9	0.00016
ORF 119	MYPMGSWGYKLFCGSGSGSamber	9	0.00016
ORF 120	MPWVILVELVCGSGSGSamber	9	0.00016
ORF 121	MAYWVLVVICGSGSGSamber	9	0.00016
ORF 122	MWYVLEIELWYCGSGSGSamber	9	0.00016
ORF 123	MYPKGSWGYKLFCGSGSGSGSamber	9	0.00016
ORF 124	MYPKGSWGNKLFCGSGSGSamber	9	0.00016
ORF 125	MFALWIWLDDCGSGSGSamber	9	0.00016
ORF 126	MYPKGSWGYKLFCGSVSGSamber	9	0.00016
ORF 127	MSRWDHRSPYDCGSGSGSamber	9	0.00016
ORF 128	MISIVLLWISCGSGSGSamber	9	0.00016
ORF 129	MRDAHHHHSVYCGSGSGSamber	9	0.00016
ORF 130	MRQRQRQRQEIYICGSGSGSamber	9	0.00016
ORF 131	MQRLIVIVQWVCGSGSGSamber	9	0.00016
ORF 132	MQWVRILILLCGSGSGSamber	9	0.00016
ORF 133	MQWYRWTLRLWLCGSGSGSamber	9	0.00016
ORF 134	MTDHHYSHPTYCGSGSGSamber	9	0.00016
ORF 135	MYPKGSWGYKLFCGSGSDSamber	9	0.00016
ORF 136	MRQRQRQHFKKEIYICGSGSGSamber	9	0.00016
ORF 137	MYPKGSWGFKLFCGSGSGSamber	9	0.00016
ORF 138	MYPKGSWCYKLFCGSGSGSamber	8	0.00015
ORF 139	MLEVTVTLVLCGSGSGSamber	8	0.00015
ORF 140	MSKTDHRSPHDCGSGSGSamber	8	0.00015
ORF 141	MYPQGSWGYKLFCGSGSGSamber	8	0.00015
ORF 142	MYPKGSWGYKLFopalGSGSGSamber	8	0.00015
ORF 143	MYHKGSWGYKLFCGSGSGSamber	8	0.00015
ORF 144	MKDHHHSHTTYCGSGSGSamber	8	0.00015
ORF 145	MRDHHYQHRLYCGSGSGSamber	8	0.00015
ORF 146	MRDHHHRGSYCGSGSGSamber	8	0.00015
ORF 147	MRQRQRQLGRGAEKIGSTRLNSSHamber	8	0.00015
ORF 148	MYPKGSWGYNLFCGSGSGSamber	8	0.00015
ORF 149	MYPKGSWVYKLFCGSGSGSamber	8	0.00015
ORF 150	MRQRQRHFKKEIYICGSGSGSamber	8	0.00015
ORF 151	MPWWIRLFIVCGSGSGSamber	8	0.00015
ORF 152	MVQVLFVTWLATCGSGSGSamber	8	0.00015
ORF 153	MLWVEVLICSCCGSGSGSamber	8	0.00015
ORF 154	MRQEIYICGSGSGSamber	8	0.00015
ORF 155	MYPKESWGYKLFCGSGSGSamber	8	0.00015
ORF 156	MRDHHRamberGRYCGSGSGSamber	8	0.00015
ORF 157	MFWKVTLWLVSCGSGSGSamber	8	0.00015
ORF 158	MRQRQRQRVNFKKEIYICGSGSGSamber	8	0.00015
ORF 159	MGTHTWVLIVICGSGSGSamber	8	0.00015
ORF 160	MLVIWIRLWSCGSGSGSamber	7	0.00013
ORF 161	MLVIRLIVYECACGSGSGSamber	7	0.00013
ORF 162	MRLANDPHDGTCGSGSGSamber	7	0.00013
ORF 163	MYPKGSLGYKLFCGSGSGSamber	7	0.00013
ORF 164	MHMYPKGSWGYKLFCGSGSGSamber	7	0.00013
ORF 165	MQMTVISVTLLYCGSGSGSamber	7	0.00013
ORF 166	MLWLEVWLMSFHCGSGSGSamber	7	0.00013
ORF 167	MVSVIIVTWTCGSGSGSamber	7	0.00013
ORF 168	MLLITWSWYTACGSGSGSamber	7	0.00013
ORF 169	MVTVLILHLTCGSGSGSamber	7	0.00013
ORF 170	MATWILVLIACCGSGSGSamber	7	0.00013
ORF 171	MQIKVFWFSWCGSGSGSamber	7	0.00013
ORF 172	MVYALWILFVCGSGSGSamber	7	0.00013
ORF 173	MLWIRVTLSWYCGSGSGSamber	7	0.00013
ORF 174	MQWVLIVELFGCGSGSGSamber	7	0.00013
ORF 175	MTTIWLIFALVLCGSGSGSamber	7	0.00013
ORF 176	MQITLTVWLVDACGSGSGSamber	7	0.00013
ORF 177	MLTVLVLIVVCGSGSGSamber	7	0.00013
ORF 178	MVQIVKLTFWLCGSGSGSamber	7	0.00013
ORF 179	MPTWVWLICVVDCGSGSGSamber	7	0.00013
ORF 180	MRDHHHSGFYCGSGSGSamber	7	0.00013
ORF 181	MLVTWWTVWLIECCGSGSGSamber	7	0.00013
ORF 182	MYPKGSCGYKLFCGSGSGSamber	7	0.00013
ORF 183	MYPKGSWGYKLFCGSCSGSamber	7	0.00013
ORF 184	MTRLILVFVHCGSGSGSamber	6	0.00011
ORF 185	MIWLAFWLISGCGSGSGSamber	6	0.00011
ORF 186	MEVVVTWLYVLCGSGSGSamber	6	0.00011
ORF 187	MLIEWTFWLIVCGSGSGSamber	6	0.00011
ORF 188	MPWNLVVVYEWCGSGSGSamber	6	0.00011
ORF 189	MYPTGSWGYKLFCGSGSGSamber	6	0.00011
ORF 190	MMLIQVLVLVVSCGSGSGSamber	6	0.00011
ORF 191	MNPKGSWGYKLFCGSGSGSamber	6	0.00011
ORF 192	MCTVALWFWFACGSGSGSamber	6	0.00011
ORF 193	MWLISVTLLLCGSGSGSamber	6	0.00011
ORF 194	MQVTLSYVVWVCCGSGSGSamber	6	0.00011
ORF 195	MCTQVLVLVVLCGSGSGSamber	6	0.00011
ORF 196	MLTVLVVWEYFCCGSGSGSamber	6	0.00011
ORF 197	MYPKGSWGYKLFCGSGSCSamber	6	0.00011
ORF 198	MLTLWYWSWHLECGSGSGSamber	6	0.00011
ORF 199	MTQIIVIAVWTCGSGSGSamber	6	0.00011
ORF 200	MYPQGRWGYKLFCGSGSGSamber	6	0.00011
ORF 201	MYPKGSWGYKLYCGSGSGSamber	6	0.00011
ORF 202	MDHRWRYTLCGSGSGSamber	6	0.00011
ORF 203	MQIALEILIWHYCGSGSGSamber	6	0.00011
ORF 204	MGTTVWILWVCGSGSGSamber	6	0.00011
ORF 205	MPWTILVVIYQCGSGSGSamber	6	0.00011
ORF 206	MFVVLWSWLVCGSGSGSamber	6	0.00011
ORF 207	MLWIHLTLWYCGSGSGSamber	6	0.00011
ORF 208	MRWYFQVWWILLCGSGSGSamber	6	0.00011
ORF 209	MLTYWLIWLSCGSGSGSamber	6	0.00011
ORF 210	MVILVLVFRFTCGSGSGSamber	6	0.00011
ORF 211	MITVLVFLVDCGSGSGSamber	6	0.00011
ORF 212	MKGHPDPRDHCGSGSGSamber	6	0.00011
ORF 213	MPWVFEIRLTICGSGSGSamber	6	0.00011
ORF 214	MYPKGSWGYKLFCGSGSGNamber	6	0.00011
ORF 215	MRLLYRKWFGPCGSGSGSamber	6	0.00011
ORF 216	MQITWTLLFLYACGSGSGSamber	6	0.00011
ORF 217	MVTVLLIYRYCGSGSGSamber	6	0.00011
ORF 218	MTTVVLVLWSCGSGSGSamber	6	0.00011
ORF 219	MGTLTILWVVCGSGSGSamber	6	0.00011
ORF 220	MSARDHRSPWDCGSGSGSamber	6	0.00011
ORF 221	MCWLISAALFVWCGSGSGSamber	6	0.00011
ORF 222	MSNTDHRSPYDCGSGSGSamber	6	0.00011
ORF 223	MVDVIILVLPCGSGSGSamber	6	0.00011
ORF 224	MFTQIVIVLLCGSGSGSamber	6	0.00011
ORF 225	MQPWTWWLLLFCGSGSGSamber	6	0.00011
ORF 226	MTVTIWYWSWFICGSGSGSamber	6	0.00011
ORF 227	MKDHHDFGRYCGSGSGSamber	6	0.00011
ORF 228	MRQRHFKKEIYICGSGSGSamber	6	0.00011
ORF 229	MVDHHRTHRIYCGSGSGSamber	6	0.00011
ORF 230	MFSVDVLIVICGSGSGSamber	6	0.00011
ORF 231	MIRLIIAYSYCGSGSGSamber	6	0.00011
ORF 232	MRQRQRHLRRRYTYAAAAAAFKKEIYICGSGSGSamber	6	0.00011
ORF 233	MRLLYRRWFGPCGSGSGSamber	6	0.00011
ORF 234	MochrePKGSWGYKLFCGSGSGSamber	6	0.00011
ORF 235	MIERLVVWFLLCGSGSGSamber	6	0.00011
ORF 236	MWYELTITLITCGSGSGSamber	6	0.00011
ORF 237	MWHSVLIVWFCGSGSGSamber	6	0.00011
ORF 238	MREHAWDTYKCGSGSGSamber	6	0.00011
ORF 239	MSYWYALWFWISCGSGSGSamber	6	0.00011
ORF 240	MLWYTVRIVWCGSGSGSamber	6	0.00011
ORF 241	MYPKGSWGYKHFCGSGSGSamber	6	0.00011
ORF 242	MWTYVEVVICCGSGSGSamber	6	0.00011
ORF 243	MRRVNFKKEIYICGSGSGSamber	5	9e-05
ORF 244	MQIRIVLTVHLKCGSGSGSamber	5	9e-05
ORF 245	MSWIWLIWLTTCGSGSGSamber	5	9e-05
ORF 246	MWHVRITWSIQCGSGSGSamber	5	9e-05
ORF 247	MRDHHREGRYCGSGSGSamber	5	9e-05
ORF 248	MWQLVSYWLVLHCGSGSGSamber	5	9e-05
ORF 249	MANWLIVILVCGSGSGSamber	5	9e-05
ORF 250	MQIQIVFWLLAECGSGSGSamber	5	9e-05
ORF 251	MWTLLWYKLVYVCGSGSGSamber	5	9e-05
ORF 252	MLTWSWWHLVFVCGSGSGSamber	5	9e-05
ORF 253	MTFTLHWLVILVCCGSGSGSamber	5	9e-05
ORF 254	MTVWYVKLTFSVCGSGSGSamber	5	9e-05
ORF 255	MQIWLTWFLVACGSGSGSamber	5	9e-05
ORF 256	MLLIIQVQWISCGSGSGSamber	5	9e-05
ORF 257	MIQVLVRLWLRCCGSGSGSamber	5	9e-05
ORF 258	MTYVQIWTFLFACGSGSGSamber	5	9e-05
ORF 259	MRQRQRQQEIYICGSGSGSamber	5	9e-05
ORF 260	MPKWFLVIVVCGSGSGSamber	5	9e-05
ORF 261	MASWTWLMVVFCGSGSGSamber	5	9e-05
ORF 262	MRTEIVLILVLTCGSGSGSamber	5	9e-05
ORF 263	MLKFKLVVLWSCGSGSGSamber	5	9e-05
ORF 264	MYPKGSWGYKLFFCGSGSGSamber	5	9e-05
ORF 265	MAQIWQVIVLLCGSGSGSamber	5	9e-05
ORF 266	MSSVTHVLVLVVCGSGSGSamber	5	9e-05
ORF 267	MYPamberGSWGYKLFCGSGSGSamber	5	9e-05
ORF 268	MYPKGSWGamberKLFCGSGSGSamber	5	9e-05
ORF 269	MVQTVLVLWLCGSGSGSamber	5	9e-05
ORF 270	MRDHHRWPHPFCGSGSGSamber	5	9e-05
ORF 271	MKDHHRKGRYCGSGSGSamber	5	9e-05
ORF 272	MRRRYGYDITSCGSGSGSamber	5	9e-05
ORF 273	MVLVIRYSWSCCGSGSGSamber	5	9e-05
ORF 274	MTQINVVIWYSCGSGSGSamber	5	9e-05
ORF 275	MRRRFGYDIRNCGSGSGSamber	5	9e-05
ORF 276	MYPKGSWGochreKLFCGSGSGSamber	5	9e-05
ORF 277	MYTKGSWGYKLFCGSGSGSamber	5	9e-05
ORF 278	MGochreLochreEEIYICGSGSGSamber	5	9e-05
ORF 279	MLQIRIVWLWCGSGSGSamber	5	9e-05
ORF 280	MWPWILVLLLCGSGSGSamber	5	9e-05
ORF 281	MRTWILLVVELYCGSGSGSamber	5	9e-05
ORF 282	MLVEVIIELLYCGSGSGSamber	5	9e-05
ORF 283	MRDHHYQHLTYCGSGSGSamber	5	9e-05
ORF 284	MTRLIIRITVCGSGSGSamber	5	9e-05
ORF 285	MQTVRVWLILLCGSGSGSamber	5	9e-05
ORF 286	MRDHNPWPLCGSGSGSamber	5	9e-05
ORF 287	MRDHHLAHPWYCGSGSGSamber	5	9e-05
ORF 288	MVRTYYWPGGLVCGSGSGSamber	5	9e-05
ORF 289	MRDMHYWHPRYCGSGSGSamber	5	9e-05
ORF 290	MTQIVILVASCGSGSGSamber	5	9e-05
ORF 291	MVTVTLWFSACGSGSGSamber	5	9e-05
ORF 292	MRDHHDTGRYCGSGSGSamber	5	9e-05
ORF 293	MRQRQRQLGRGAEKIGRAHVopalTPSHamber	5	9e-05
ORF 294	MQWWHVTLILLCGSGSGSamber	5	9e-05
ORF 295	MIEIIVVLRRSCGSGSGSamber	5	9e-05
ORF 296	MYPKGSWGYKLFCCSGSGSamber	5	9e-05
ORF 297	MLSYVQIRIWLLCGSGSGSamber	5	9e-05
ORF 298	MVYVWFTLTWSCCGSGSGSamber	5	9e-05
ORF 299	MKHLTVEIMLLFCGSGSGSamber	5	9e-05
ORF 300	MKPWYWILVLCGSGSGSamber	5	9e-05
ORF 301	MWTILILYLVCGSGSGSamber	5	9e-05
ORF 302	MQITLRYWMLWCGSGSGSamber	5	9e-05
ORF 303	MKDHHHKGRYCGSGSGSamber	5	9e-05
ORF 304	MSKSDHRSPYDCGSGSGSamber	5	9e-05
ORF 305	MALRIEIVLWSCGSGSGSamber	5	9e-05
ORF 306	MQIVEVLWIYCGSGSGSamber	5	9e-05
ORF 307	MPWFTYWLFWCGSGSGSamber	5	9e-05
ORF 308	MLWAWTWFVVCCGSGSGSamber	5	9e-05
ORF 309	MRQRQRHKKEIYICGSGSGSamber	5	9e-05
ORF 310	MVIVEWWSLTALCGSGSGSamber	5	9e-05
ORF 311	MYPKGSWGYKLFCGIGSGSamber	5	9e-05
ORF 312	MPWYRVLVLFCGSGSGSamber	5	9e-05
ORF 313	MLVITFRFTRCGSGSGSamber	5	9e-05
ORF 314	MTKWLIEWYVVFCGSGSGSamber	5	9e-05
ORF 315	MRQRQRQLGRGAEamber	5	9e-05
ORF 316	MQIVLLSFRLWICGSGSGSamber	5	9e-05
ORF 317	MWSWSLTIWLHACGSGSGSamber	5	9e-05
ORF 318	MRRRFGMSIVNCGSGSGSamber	5	9e-05
ORF 319	MVDIWVIAHLVLCGSGSGSamber	5	9e-05
ORF 320	MGTQVIIVVTWCGSGSGSamber	5	9e-05
ORF 321	MLWVLWLLVCGSGSGSamber	5	9e-05
ORF 322	MNRRDHRSPYDCGSGSGSamber	5	9e-05
ORF 323	MQILVLLLWWCGSGSGSamber	5	9e-05
ORF 324	MQRVLIILVCGSGSGSamber	5	9e-05
ORF 325	MQWVRITCLWLCGSGSGSamber	5	9e-05
ORF 326	MLDHHYRHPSYCGSGSGSamber	5	9e-05
ORF 327	MALEMWLIWSPCGSGSGSamber	5	9e-05
ORF 328	MRLIVTITIELCGSGSGSamber	4	7e-05
ORF 329	MVRLTIVIWSCGSGSGSamber	4	7e-05
ORF 330	MRDHHYSHIKYCGSGSGSamber	4	7e-05
ORF 331	MGTLILIEIVVRCGSGSGSamber	4	7e-05
ORF 332	MLTVIMVVCGSGSGSamber	4	7e-05
ORF 333	MALIVLVCVLCGSGSGSamber	4	7e-05
ORF 334	MRQRQRQLGRGRKRSEEHTLNSSHamber	4	7e-05
ORF 335	MLWYTVILAICGSGSGSamber	4	7e-05
ORF 336	MLWTTWFQILYLTCGSGSGSamber	4	7e-05
ORF 337	MTLILEIVVVLICGSGSGSamber	4	7e-05
ORF 338	MQIVVTILINCGSGSGSamber	4	7e-05
ORF 339	MRDHHHFGRYCGSGSGSamber	4	7e-05
ORF 340	MQLTVLLVLHVCGSGSGSamber	4	7e-05
ORF 341	MLWYWSWQVVVCGSGSGSamber	4	7e-05
ORF 342	MTTVVIWISLQCGSGSGSamber	4	7e-05
ORF 343	MQPWYVLILQCGSGSGSamber	4	7e-05
ORF 344	MQIWLVWLTHPCGSGSGSamber	4	7e-05
ORF 345	MWIRLTVLWQWCGSGSGSamber	4	7e-05
ORF 346	MVLVLVYFDSCGSGSGSamber	4	7e-05
ORF 347	MVHVEITVLYRCGSGSGSamber	4	7e-05
ORF 348	MNSTDHRSPYDCRCGSGSGSamber	4	7e-05
ORF 349	MSPKGSWGYKLFCGSGSGSamber	4	7e-05
ORF 350	MYPKGSWGYKLFCGSGTGSamber	4	7e-05
ORF 351	MQVTLHWVLRWYCGSGSGSamber	4	7e-05
ORF 352	MQERLEFWFLFCGSGSGSamber	4	7e-05
ORF 353	MEWTEVQIVLVWCGSGSGSamber	4	7e-05
ORF 354	MWTVTYVWAIVVCGSGSGSamber	4	7e-05
ORF 355	MTLKVLVLIALCGSGSGSamber	4	7e-05
ORF 356	MWISIRLTWFCGSGSGSamber	4	7e-05
ORF 357	MTASIEIIWYVCGSGSGSamber	4	7e-05
ORF 358	MVSALWFWLLCCGSGSGSamber	4	7e-05
ORF 359	MTLYEAWLIVLVCGSGSGSamber	4	7e-05
ORF 360	MLIIVRVTWNCGSGSGSamber	4	7e-05
ORF 361	MTQIRILVWLCGSGSGSamber	4	7e-05
ORF 362	MQVNTLILILLLCGSGSGSamber	4	7e-05
ORF 363	MTWYVLEIVVVCGSGSGSamber	4	7e-05
ORF 364	MLAIVLVYWACGSGSGSamber	4	7e-05
ORF 365	MTSWFWYVVYYACGSGSGSamber	4	7e-05
ORF 366	MLWLKISWWLLCGSGSGSamber	4	7e-05
ORF 367	MLIIVALWSSCGSGSGSamber	4	7e-05
ORF 368	MLIWSWSLLLCGSGSGSamber	4	7e-05
ORF 369	MQIKLVVTVWVCGSGSGSamber	4	7e-05
ORF 370	MWLISVITILVACGSGSGSamber	4	7e-05
ORF 371	MTPWMIVLLVVCGSGSGSamber	4	7e-05
ORF 372	MQIAVVLWVMCGSGSGSamber	4	7e-05
ORF 373	MLRVTVLTWWFCGSGSGSamber	4	7e-05
ORF 374	MFALVIILHLCGSGSGSamber	4	7e-05
ORF 375	MLWYVVVVDWCGSGSGSamber	4	7e-05
ORF 376	MLQIVIVNIVRSCGSGSGSamber	4	7e-05
ORF 377	MQVIVLLELLFACGSGSGSamber	4	7e-05
ORF 378	MRDHHRVGKYCGSGSGSamber	4	7e-05
ORF 379	MLWHIVKVKLWYCGSGSGSamber	4	7e-05
ORF 380	MAQIVVMVVIVVCGSGSGSamber	4	7e-05
ORF 381	MKDAHHFHLVYCGSGSGSamber	4	7e-05
ORF 382	MWITSYWLWLVVCGSGSGSamber	4	7e-05
ORF 383	MRLSVVLVLVLICGSGSGSamber	4	7e-05
ORF 384	MLLIQVLISLCGSGSGSamber	4	7e-05
ORF 385	MTVILVLVVSCGSGSGSamber	4	7e-05
ORF 386	MLTWSILVWLICGSGSGSamber	4	7e-05
ORF 387	MTVSTLWFWLSWCGSGSGSamber	4	7e-05
ORF 388	MKDHHRTGYYCGSGSGSamber	4	7e-05
ORF 389	MIVKVRLTWYSRCGSGSGSamber	4	7e-05
ORF 390	MTQITLVWIRLVCGSGSGSamber	4	7e-05
ORF 391	MRRRYGFSIAGCGSGSGSamber	4	7e-05
ORF 392	MQWITLWIEWCGSGSGSamber	4	7e-05
ORF 393	MLVIRLIVRLRCGSGSGSamber	4	7e-05
ORF 394	MWIRITLRYTAICGSGSGSamber	4	7e-05
ORF 395	MHLWVLLISWCGSGSGSamber	4	7e-05
ORF 396	MYPKGSWGYKLICGSGSGSamber	4	7e-05
ORF 397	MYPKGSWGYKLFCGNGSGSamber	4	7e-05
ORF 398	MRQRQRQIYICGSGSGSamber	4	7e-05
ORF 399	MRDHHYSHHKYCGSGSGSamber	4	7e-05
ORF 400	MPWYQMVVIVCGSGSGSamber	4	7e-05
ORF 401	MRDHHHTHSQYCGSGSGSamber	4	7e-05
ORF 402	MWRIQISVLLYCGSGSGSamber	4	7e-05
ORF 403	MRLWSVVWLSLFCGSGSGSamber	4	7e-05
ORF 404	MQIMTYVLVRWCGSGSGSamber	4	7e-05
ORF 405	MAIWLIVSWSRTCGSGSGSamber	4	7e-05
ORF 406	MAWLIRIRLLCGSGSGSamber	4	7e-05
ORF 407	MQRVTIQITLVYCGSGSGSamber	4	7e-05
ORF 408	MHLWVVIVWCCGSGSGSamber	4	7e-05
ORF 409	MYPKGCCGYKLFCGSGSGSamber	4	7e-05
ORF 410	MAPWIYVLIVYACGSGSGSamber	4	7e-05
ORF 411	MTVLVILAWCSCGSGSGSamber	4	7e-05
ORF 412	MQLSTTWVILVFCGSGSGSamber	4	7e-05
ORF 413	MIEILIVWSWSCGSGSGSamber	4	7e-05
ORF 414	MLRYRLIVLFLVCGSGSGSamber	4	7e-05
ORF 415	MYPKGSWGYKLFCGSASGSamber	4	7e-05
ORF 416	MPWVSWLVAAWLCGSGSGSamber	4	7e-05
ORF 417	MLWVIWVEVSSCGSGSGSamber	4	7e-05
ORF 418	MGTPVLILLWLACGSGSGSamber	4	7e-05
ORF 419	MLELWWYVWLVDCGSGSGSamber	4	7e-05
ORF 420	MQIWLRLILVVCGSGSGSamber	4	7e-05
ORF 421	MLNESKSYRWWRFCGSGSGSamber	4	7e-05
ORF 422	MQIEIWVLRFTPCGSGSGSamber	4	7e-05
ORF 423	MWLIELRVWWLLCGSGSGSamber	4	7e-05
ORF 424	MTTVTLWFLWCGSGSGSamber	4	7e-05
ORF 425	MPWFIVIELLCGSGSGSamber	4	7e-05
ORF 426	MAQIVWVLIACGSGSGSamber	4	7e-05
ORF 427	MRDRHHYHRIYCGSGSGSamber	4	7e-05
ORF 428	MLVHTVTIWLLCGSGSGSamber	4	7e-05
ORF 429	MLWYYWLVVKWCGSGSGSamber	4	7e-05
ORF 430	MVSWWIRLYWFCGSGSGSamber	4	7e-05
ORF 431	MQMVIYVVYRALCGSGSGSamber	4	7e-05
ORF 432	MFAQVTEIWLWLCGSGSGSamber	4	7e-05
ORF 433	MRLIQIRLVVLCGSGSGSamber	4	7e-05
ORF 434	MLLLVLIVVLCGSGSGSamber	4	7e-05
ORF 435	MPNGKWDHNWPYCGSGSGSamber	4	7e-05
ORF 436	MTDHHHDGPYCGSGSGSamber	4	7e-05
ORF 437	MKWTLVIWVTLCGSGSGSamber	4	7e-05
ORF 438	MIAPWIVVLYVACGSGSGSamber	4	7e-05
ORF 439	MIVLIEIRLHLCGSGSGSamber	4	7e-05
ORF 440	MRDHHHNGMYCGSGSGSamber	4	7e-05
ORF 441	MWKWYWTVEVYVCGSGSGSamber	4	7e-05
ORF 442	MWWLTIRLYVCGSGSGSamber	4	7e-05
ORF 443	MPCVVVVFVVCGSGSGSamber	4	7e-05
ORF 444	MKRLVLAILLVQCGSGSGSamber	4	7e-05
ORF 445	MKDHHHNHLRYCGSGSGSamber	4	7e-05
ORF 446	MMKPWWIILVRWCGSGSGSamber	4	7e-05
ORF 447	MVSVTVLVIVCGSGSGSamber	4	7e-05
ORF 448	MLTWYEVLIEWFCGSGSGSamber	4	7e-05
ORF 449	MRWRIIELWLICGSGSGSamber	4	7e-05
ORF 450	MRDHHRYGRYCGSGSGSamber	4	7e-05
ORF 451	MRLIITLYLNCGSGSGSamber	4	7e-05
ORF 452	MLVYYSVEISLTCGSGSGSamber	4	7e-05
ORF 453	MRITVQIVWSCGSGSGSamber	4	7e-05
ORF 454	MWYVKVVYWLVICGSGSGSamber	4	7e-05
ORF 455	MDWHWFALWYVCGSGSGSamber	4	7e-05
ORF 456	MQFWLIRVTVWCGSGSGSamber	4	7e-05
ORF 457	MYQLVVLVLLCGSGSGSamber	4	7e-05
ORF 458	MWLIQVSVRFCGSGSGSamber	4	7e-05
ORF 459	MVRIRFWWTVDCGSGSGSamber	4	7e-05
ORF 460	MLVLIVTWSRYCGSGSGSamber	4	7e-05
ORF 461	MQTEWWLIVVMCGSGSGSamber	4	7e-05
ORF 462	MYPNGSWGYKLFCGSGSGSamber	4	7e-05
ORF 463	MVDFVTITLWWCGSGSGSamber	4	7e-05
ORF 464	MVVIVWEYYLCGSGSGSamber	4	7e-05
ORF 465	MQIVIVLQTLYCGSGSGSamber	4	7e-05
ORF 466	MFLSVEILVVLCGSGSGSamber	4	7e-05
ORF 467	MADWVLVLWYCGSGSGSamber	4	7e-05
ORF 468	MAPYTWIVVYICGSGSGSamber	4	7e-05
ORF 469	MYPKGSWGYKLFCGSGSGCamber	4	7e-05
ORF 470	MEWITLVVWSCGSGSGSamber	4	7e-05
ORF 471	MPWTFWMWITLTCGSGSGSamber	4	7e-05
ORF 472	MFVVTLWFVLCGSGSGSamber	4	7e-05
ORF 473	MHHWVLILAFWNCGSGSGSamber	4	7e-05
ORF 474	MLWILWYSLLSCGSGSGSamber	4	7e-05
ORF 475	MLTVHVTVVLCGSGSGSamber	4	7e-05
ORF 476	MVTAIILVWCGSGSGSamber	4	7e-05
ORF 477	MFELWIWLYPCGSGSGSamber	4	7e-05
ORF 478	MIWLIFIHVLRCGSGSGSamber	4	7e-05
ORF 479	MVSVVQVLILCLCGSGSGSamber	4	7e-05
ORF 480	MRLTVLVYLSACGSGSGSamber	4	7e-05
ORF 481	MFTQITIVFICGSGSGSamber	4	7e-05
ORF 482	MRDHHRSGPYCGSGSGSamber	4	7e-05
ORF 483	MRDHHRSGKYCGSGSGSamber	4	7e-05
ORF 484	MHAQILVVLCLCGSGSGSamber	4	7e-05
ORF 485	MSTLEILLVFCGSGSGSamber	4	7e-05
ORF 486	MWIHVTVTVVLFCGSGSGSamber	4	7e-05
ORF 487	MVLQIIVIWSSPCGSGSGSamber	4	7e-05
ORF 488	MVDVLILWVICGSGSGSamber	4	7e-05
ORF 489	MSNWWLLIWLVCGSGSGSamber	4	7e-05
ORF 490	MYPKGSWGYKLFLRQRamber	4	7e-05
ORF 491	MWNALIVYWFCGSGSGSamber	4	7e-05
ORF 492	MWLYYELIWICGSGSGSamber	4	7e-05
ORF 493	MVHIVIRLWLQWCGSGSGSamber	4	7e-05
ORF 494	MVDFEWYLVIWACGSGSGSamber	4	7e-05
ORF 495	MRLLFTGWFGPCGSGSGSamber	4	7e-05
ORF 496	MQTVRILITVTVCGSGSGSamber	4	7e-05
ORF 497	MRGHWDYRDHCGSGSGSamber	4	7e-05
ORF 498	MLTTVRFILLWSCGSGSGSamber	4	7e-05
ORF 499	MHTIQIRVLLLCGSGSGSamber	4	7e-05
ORF 500	MRQRQRQLKKEIYICGSGSGSamber	4	7e-05
ORF 501	MFTLQVLLVLIRCGSGSGSamber	4	7e-05
ORF 502	MWTLVVLDVWFCGSGSGSamber	4	7e-05
ORF 503	MKSLYLVVYVASCGSGSGSamber	4	7e-05
ORF 504	MVLVIQVLWTCGSGSGSamber	4	7e-05
ORF 505	MLWIQVIVWVCGSGSGSamber	4	7e-05
ORF 506	MVQVLILYSWLACGSGSGSamber	4	7e-05
ORF 507	MLVIAVHLVFCGSGSGSamber	4	7e-05
ORF 508	MQITWVIRLLCGSGSGSamber	4	7e-05
ORF 509	MLGTQIVIIVLCGSGSGSamber	4	7e-05
ORF 510	MVRVQLIVWSCGSGSGSamber	4	7e-05
ORF 511	MLYWAIEVLWYCGSGSGSamber	4	7e-05
ORF 512	MWLISIEWKWCCGSGSGSamber	4	7e-05
ORF 513	MTLVWIVLVASCGSGSGSamber	4	7e-05
ORF 514	MTMTRLVIWLWCGSGSGSamber	4	7e-05
ORF 515	MRTWTIILAICGSGSGSamber	4	7e-05
ORF 516	MARLVWVVYLCGSGSGSamber	4	7e-05
ORF 517	MWTIEIRIYVCGSGSGSamber	4	7e-05
ORF 518	MLAVLVYYSVQCGSGSGSamber	4	7e-05
ORF 519	MQCWSILILWCGSGSGSamber	4	7e-05
ORF 520	MVDWLLVYAQWTCGSGSGSamber	4	7e-05
ORF 521	MASIVVVWYACGSGSGSamber	4	7e-05
ORF 522	MCRLILWWISCGSGSGSamber	4	7e-05
ORF 523	MWWSVEVILVFCGSGSGSamber	4	7e-05
ORF 524	MWSVLELWIWLCGSGSGSamber	4	7e-05
ORF 525	MADWLIWFRILCGSGSGSamber	4	7e-05
ORF 526	MIVLLVFWLRSCGSGSGSamber	4	7e-05
ORF 527	MTWIIVALLTCGSGSGSamber	4	7e-05
ORF 528	MHWKWWWYVVVRCGSGSGSamber	4	7e-05
ORF 529	MVDHHDAHPIYCGSGSGSamber	4	7e-05
ORF 530	MLVHITLIYRLCGSGSGSamber	3	5e-05
ORF 531	MRVIVTTWYYCGSGSGSamber	3	5e-05
ORF 532	MTRLYWYLIVCGSGSGSamber	3	5e-05
ORF 533	MTMWVQVLLSFCGSGSGSamber	3	5e-05
ORF 534	MPWYVIYAITWCGSGSGSamber	3	5e-05
ORF 535	MLTVLVTIKVISCGSGSGSamber	3	5e-05
ORF 536	MRLVIVWVRFLSCGSGSGSamber	3	5e-05
ORF 537	MQIWLILVWSPCGSGSGSamber	3	5e-05
ORF 538	MWKWRLIVVVSVCGSGSGSamber	3	5e-05
ORF 539	MEWRLIAWWLITCGSGSGSamber	3	5e-05
ORF 540	MSSFWLVIVWCGSGSGSamber	3	5e-05
ORF 541	MQITVEIVVITCGSGSGSamber	3	5e-05
ORF 542	MRQRQRQLGEIYICGSGSGSamber	3	5e-05
ORF 543	MLDVTVVWYYVSCGSGSGSamber	3	5e-05
ORF 544	MIWLITYRWVCGSGSGSamber	3	5e-05
ORF 545	MVDILWVEIALTCGSGSGSamber	3	5e-05
ORF 546	MASMVLVTLYYSCGSGSGSamber	3	5e-05
ORF 547	MQSELWILIVCGSGSGSamber	3	5e-05
ORF 548	MRDHRSPFDGYCGSGGGSamber	3	5e-05
ORF 549	MRYVLVIVCGSGSGSamber	3	5e-05
ORF 550	MISWLIILSQTCGSGSGSamber	3	5e-05
ORF 551	MAWTYWVIVFLCGSGSGSamber	3	5e-05
ORF 552	MRDHHNSHPRYCGSGSGSamber	3	5e-05
ORF 553	MQVWLVIWSSCGSGSGSamber	3	5e-05
ORF 554	MRQRQRQLGRGAEKIGRAPRLNSSHamber	3	5e-05
ORF 555	MQWVYIRVTLKWCGSGSGSamber	3	5e-05
ORF 556	MQITLIWYELLWCGSGSGSamber	3	5e-05
ORF 557	MIAFWIRWFSCGSGSGSamber	3	5e-05
ORF 558	MIEFWLIFATWCGSGSGSamber	3	5e-05
ORF 559	MSSTVLIIRLSWCGSGSGSamber	3	5e-05
ORF 560	MPWVIMRLWLCGSGSGSamber	3	5e-05
ORF 561	MILIRIVVVISFCGSGSGSamber	3	5e-05
ORF 562	MTRWVLITWLCGSGSGSamber	3	5e-05
ORF 563	MVMLTVLVMLCGSGSGSamber	3	5e-05
ORF 564	MELTWSLSVWVRCGSGSGSamber	3	5e-05
ORF 565	MRQRQRQLGRGAEKIGRAHVNSSHamber	3	5e-05
ORF 566	MYPKGSCGSGSGSamber	3	5e-05
ORF 567	MPWYVKLWLICGSGSGSamber	3	5e-05
ORF 568	MQMWILIRICCGSGSGSamber	3	5e-05
ORF 569	MKTVLWVISVWCGSGSGSamber	3	5e-05
ORF 570	MLEIVLHLVWYWACGSGSGSamber	3	5e-05
ORF 571	MIEITLTVTLWVCGSGSGSamber	3	5e-05
ORF 572	MQIVWITWYRCGSGSGSamber	3	5e-05
ORF 573	MQLEILLIWSCGSGSGSamber	3	5e-05
ORF 574	MRDHHHMHTKYCGSGSGSamber	3	5e-05
ORF 575	MRQRQRQLGRGRKRSEEHTSDSSHamber	3	5e-05
ORF 576	MANVWSWYREHVCGSGSGSamber	3	5e-05
ORF 577	MSWIIEVKITLVCGSGSGSamber	3	5e-05
ORF 578	MYPKGSWGYQLFCGSGSGSamber	3	5e-05
ORF 579	MWLITVSAFWCCGSGSGSamber	3	5e-05
ORF 580	MQVTFRILIVSCGSGSGSamber	3	5e-05
ORF 581	MIVLVLYLAINRCGSGSGSamber	3	5e-05
ORF 582	MWYVLVELWLYCGSGSGSamber	3	5e-05
ORF 583	MLIVVLWYSSCGSGSGSamber	3	5e-05
ORF 584	MTVQIVITIELCGSGSGSamber	3	5e-05
ORF 585	MAYYRVLWVLVCGSGSGSamber	3	5e-05
ORF 586	MWLIVFLamberITTPCGSGSGSamber	3	5e-05
ORF 587	MNRVRIMVRAWFCGSGSGSamber	3	5e-05
ORF 588	MKVWLISMRWCCGSGSGSamber	3	5e-05
ORF 589	MTLIQIEILLCGSGSGSamber	3	5e-05
ORF 590	MVEVTILVVCCGSGSGSamber	3	5e-05
ORF 591	MRSWILAIVFSCGSGSGSamber	3	5e-05
ORF 592	MPRALVLICFTVCGSGSGSamber	3	5e-05
ORF 593	MTTVVWFAISWACGSGSGSamber	3	5e-05
ORF 594	MTRSWFIQVLVWCGSGSGSamber	3	5e-05
ORF 595	MQIRVLISWNSCGSGSGSamber	3	5e-05
ORF 596	MITVILVATFYCGSGSGSamber	3	5e-05
ORF 597	MQIWYLTLTLCGSGSGSamber	3	5e-05
ORF 598	MPQWWIYVSVTYCGSGSGSamber	3	5e-05
ORF 599	MLTWWYSLCWSCGSGSGSamber	3	5e-05
ORF 600	MQITVSIVVVRCGSGSGSamber	3	5e-05
ORF 601	MWAVTFVIVSCGSGSGSamber	3	5e-05
ORF 602	MQIWLVIEWSYCGSGSGSamber	3	5e-05
ORF 603	MRTWIWFTVQLFCGSGSGSamber	3	5e-05
ORF 604	MPHLVVQLLIVVCGSGSGSamber	3	5e-05
ORF 605	MLTVKIVVELWFCGSGSGSamber	3	5e-05
ORF 606	MLELWYSVSYWSCGSGSGSamber	3	5e-05
ORF 607	MASWVVLISISWCGSGSGSamber	3	5e-05
ORF 608	MWWTATIWLVWCGSGSGSamber	3	5e-05
ORF 609	MKWTLILWYWCGSGSGSamber	3	5e-05
ORF 610	MWLITWYSLDWICGSGSGSamber	3	5e-05
ORF 611	MSATYVVVIVVCGSGSGSamber	3	5e-05
ORF 612	MQHWWTYWITVICGSGSGSamber	3	5e-05
ORF 613	MLSVAIFLVHWSCGSGSGSamber	3	5e-05
ORF 614	MVLKVVITLTCGSGSGSamber	3	5e-05
ORF 615	MQKKRTLLIVLLICGSGSGSamber	3	5e-05
ORF 616	MAQWKLVILTWYCGSGSGSamber	3	5e-05
ORF 617	MTFFVRLIWHCGSGSGSamber	3	5e-05
ORF 618	MTLISIEIWLCGSGSGSamber	3	5e-05
ORF 619	MSVTVLWYWCGSGSGSamber	3	5e-05
ORF 620	MVTAVIYVSIVSCGSGSGSamber	3	5e-05
ORF 621	MAWLISIVVQWACGSGSGSamber	3	5e-05
ORF 622	MLWTRLVVVVYCGSGSGSamber	3	5e-05
ORF 623	MHSWIVVLYVCGSGSGSamber	3	5e-05
ORF 624	MQITVIRLWYCGSGSGSamber	3	5e-05
ORF 625	MYPKGRWGYKLLCGSGSGSamber	3	5e-05
ORF 626	MLTVLVLVFRVYCGSGSGSamber	3	5e-05
ORF 627	MLWSFCLSLWISCGSGSGSamber	3	5e-05
ORF 628	MILIEVTVTVTCGSGSGSamber	3	5e-05
ORF 629	MSIRDHRSPFDCGSGSGSamber	3	5e-05
ORF 630	MVHVEYWLIWFCGSGSGSamber	3	5e-05
ORF 631	MYPKGSWGYKLFCGSGSGIamber	3	5e-05
ORF 632	MVDILILYICGSGSGSamber	3	5e-05
ORF 633	MVLVRVTLYVQLCGSGSGSamber	3	5e-05
ORF 634	MHWSTVVVVWFCGSGSGSamber	3	5e-05
ORF 635	MATWILVFLHCGSGSGSamber	3	5e-05
ORF 636	MQWYTLWVRFSWCGSGSGSamber	3	5e-05
ORF 637	MWTLTFALRLIICGSGSGSamber	3	5e-05
ORF 638	MWQVHVLVWLCGSGSGSamber	3	5e-05
ORF 639	MQWALVLVVSLCGSGSGSamber	3	5e-05
ORF 640	MTIDMVVILWWCGSGSGSamber	3	5e-05
ORF 641	MHVQIDWIYLWCGSGSGSamber	3	5e-05
ORF 642	MSILWIRLISCGSGSGSamber	3	5e-05
ORF 643	MHVILLEVIVCGSGSGSamber	3	5e-05
ORF 644	MLIRWTYLWVSWCGSGSGSamber	3	5e-05
ORF 645	MLVVTWWLTFCGSGSGSamber	3	5e-05
ORF 646	MQIWLLILGCGSGSGSamber	3	5e-05
ORF 647	MIVLVLEWYSWCGSGSGSamber	3	5e-05
ORF 648	MAGASRCGSGSGSamber	3	5e-05
ORF 649	MVWITWYLVWSCGSGSGSamber	3	5e-05
ORF 650	MRDHHRNGRYCGSGSGSamber	3	5e-05
ORF 651	MPSLVLVFVWCYCGSGSGSamber	3	5e-05
ORF 652	MQIVLELTIVLCGSGSGSamber	3	5e-05
ORF 653	MSTWVLWYWYCGSGSGSamber	3	5e-05
ORF 654	MRDHHRTHRHYCGSGSGSamber	3	5e-05
ORF 655	MWRVIVVVLFCGSGSGSamber	3	5e-05
ORF 656	MRDRRSPFDGYCGSGSGSamber	3	5e-05
ORF 657	MLRIVLWSMVCGSGSGSamber	3	5e-05
ORF 658	METKDRRDHKYHVCGSGSGSamber	3	5e-05
ORF 659	MQIWLIKLIDCGSGSGSamber	3	5e-05
ORF 660	MLFEWVHIVVWSCGSGSGSamber	3	5e-05
ORF 661	MWYAWYVVLVTCGSGSGSamber	3	5e-05
ORF 662	MLWIEVLLIRLCGSGSGSamber	3	5e-05
ORF 663	MVLTIRLWFEVCCGSGSGSamber	3	5e-05
ORF 664	MAHWWLYWFWLCGSGSGSamber	3	5e-05
ORF 665	MRLVIRVSWLLCGSGSGSamber	3	5e-05
ORF 666	MPWNWYLVVTVCCGSGSGSamber	3	5e-05
ORF 667	MAMWVELWLWLCGSGSGSamber	3	5e-05
ORF 668	MLWTVLVVFCGSGSGSamber	3	5e-05
ORF 669	MKVQLVIWYRWLCGSGSGSamber	3	5e-05
ORF 670	MIVLVLIRLLCGSGSGSamber	3	5e-05
ORF 671	MPWILTVFWLCGSGSGSamber	3	5e-05
ORF 672	MGochreLamberKEIYICGSGSGSamber	3	5e-05
ORF 673	MLVIRLYWSYLCGSGSGSamber	3	5e-05
ORF 674	MVTWYWLVVWSACGSGSGSamber	3	5e-05
ORF 675	MRIRTFLVLLISCGSGSGSamber	3	5e-05
ORF 676	MLWVLFVCLSCGSGSGSamber	3	5e-05
ORF 677	MLWTTVFWLICCGSGSGSamber	3	5e-05
ORF 678	MAIWLIWSQFTLCGSGSGSamber	3	5e-05
ORF 679	MKDHHQQHRLYCGSGSGSamber	3	5e-05
ORF 680	MDTAFWVLVFWTCGSGSGSamber	3	5e-05
ORF 681	MLTVSVVIWCVCGSGSGSamber	3	5e-05
ORF 682	MRLELVLLLVACGSGSGSamber	3	5e-05
ORF 683	MQIRVVLVWLWLCGSGSGSamber	3	5e-05
ORF 684	MVLVIIRYYLCGSGSGSamber	3	5e-05
ORF 685	MTQIRLILKLCGSGSGSamber	3	5e-05
ORF 686	MIEVIIVLYACGSGSGSamber	3	5e-05
ORF 687	MAWSVYVELLVCCGSGSGSamber	3	5e-05
ORF 688	MSEWLILVLTVLCGSGSGSamber	3	5e-05
ORF 689	MRVTIRLWLVCGSGSGSamber	3	5e-05
ORF 690	MVSWHVLFLCLCGSGSGSamber	3	5e-05
ORF 691	MELTIALVWLAICGSGSGSamber	3	5e-05
ORF 692	MTWLIMVICGSGSGSamber	3	5e-05
ORF 693	MTRLVRLTMVVVCGSGSGSamber	3	5e-05
ORF 694	MFLQISVLIWCGSGSGSamber	3	5e-05
ORF 695	MVWIKVEVISCGSGSGSamber	3	5e-05
ORF 696	MTLTVLVLALDCGSGSGSamber	3	5e-05
ORF 697	MKDHHRDGVYCGSGSGSamber	3	5e-05
ORF 698	MSWIWLHVWLACGSGSGSamber	3	5e-05
ORF 699	MACWYVLVISCGSGSGSamber	3	5e-05
ORF 700	MADWLIVLMFCGSGSGSamber	3	5e-05
ORF 701	MLQMWITLICLVCGSGSGSamber	3	5e-05
ORF 702	MQCGLILVVFLCGSGSGSamber	3	5e-05
ORF 703	MWLELTYWLIVLCGSGSGSamber	3	5e-05
ORF 704	MRDHRSPFVGYCGSGSGSamber	3	5e-05
ORF 705	MQVTLIVLYAFGCGSGSGSamber	3	5e-05
ORF 706	MPTIVIRLTWYCGSGSGSamber	3	5e-05
ORF 707	MLWYVEVMWNSCCGSGSGSamber	3	5e-05
ORF 708	MYPKGSWGYKLFCGCGSGSGSamber	3	5e-05
ORF 709	MSITVLTWSVWCGSGSGSamber	3	5e-05
ORF 710	MSYYRITVLWSCGSGSGSamber	3	5e-05
ORF 711	MQSWTVLVIWCGSGSGSamber	3	5e-05
ORF 712	MPVVLVVVDVVWCGSGSGSamber	3	5e-05
ORF 713	MLIVLWIRYGCGSGSGSamber	3	5e-05
ORF 714	MITVWVLNTWCGSGSGSamber	3	5e-05
ORF 715	MQLWVLWLSLCGSGSGSamber	3	5e-05
ORF 716	MVTQLTIWFSCGSGSGSamber	3	5e-05
ORF 717	MTRVIVVQVTVHCGSGSGSamber	3	5e-05
ORF 718	MTTLVILVVCGSGSGSamber	3	5e-05
ORF 719	MLTLVVFRWTVVCGSGSGSamber	3	5e-05
ORF 720	MTQPWYIWWLFCGSGSGSamber	3	5e-05
ORF 721	MVILVWISHTSCGSGSGSamber	3	5e-05
ORF 722	MRDHHYSGKYCGSGSGSamber	3	5e-05
ORF 723	MVDWYILHLHLCGSGSGSamber	3	5e-05
ORF 724	MSQDPRDHTFQSCGSGSGSamber	3	5e-05
ORF 725	MRLILFYALLCGSGSGSamber	3	5e-05
ORF 726	MTWLILTITLNCGSGSGSamber	3	5e-05
ORF 727	MRRLVLVLYLCGSGSGSamber	3	5e-05
ORF 728	MTVLALWVTLVCGSGSGSamber	3	5e-05
ORF 729	MQWVQYLVLLCGSGSGSamber	3	5e-05
ORF 730	MTRWLWFIWLCGSGSGSamber	3	5e-05
ORF 731	MWLVVTSWAWLICGSGSGSamber	3	5e-05
ORF 732	MLWTTLILTVRWCGSGSGSamber	3	5e-05
ORF 733	MALIAWTLVFSSCGSGSGSamber	3	5e-05
ORF 734	MLDHRSYQDGYCGSGSGSamber	3	5e-05
ORF 735	MWQIVVRWTVTCGSGSGSamber	3	5e-05
ORF 736	MTDWLIVLSWCGSGSGSamber	3	5e-05
ORF 737	MIRLISVALLVCGSGSGSamber	3	5e-05
ORF 738	MRVTLWYRLTVVCGSGSGSamber	3	5e-05
ORF 739	MYPKVSWGYKLFCGSGSGSamber	3	5e-05
ORF 740	MATWWYIVTVCGSGSGSamber	3	5e-05
ORF 741	MYPKGSWGYTLFCGSGSGSamber	3	5e-05
ORF 742	MGTWQTWLLLYCGSGSGSamber	3	5e-05
ORF 743	MDRRFRKPWTHCGSGSGSamber	3	5e-05
ORF 744	MSVYWISLVAWFCGSGSGSamber	3	5e-05
ORF 745	MASVFVYWLYCGSGSGSamber	3	5e-05
ORF 746	MTRVIIWVSFRCGSGSGSamber	3	5e-05
ORF 747	MWVLIRLTIYCGSGSGSamber	3	5e-05
ORF 748	MARSWSLLLHWICGSGSGSamber	3	5e-05
ORF 749	MRQRQRQEIYICGSGSGSamber	3	5e-05
ORF 750	MWKLILLWRYWYCGSGSGSamber	3	5e-05
ORF 751	MQIVVTLWVLTCGSGSGSamber	3	5e-05
ORF 752	MTFTWLIWILTVCGSGSGSamber	3	5e-05
ORF 753	MISTTIVVLFRCGSGSGSamber	3	5e-05
ORF 754	MWTFSLWWLTWFCGSGSGSamber	3	5e-05
ORF 755	MYPKGSWGYNLFCGSFSGSamber	3	5e-05
ORF 756	MYPKGSWGYKLFGGSGSGSamber	3	5e-05
ORF 757	MWLIAIQIYCGSGSGSamber	3	5e-05
ORF 758	MLVVVIHHWYCGSGSGSamber	3	5e-05
ORF 759	MQIQIVLWLLAECGSGSGSamber	3	5e-05
ORF 760	MQYWLIWLLCLCGSGSGSamber	3	5e-05
ORF 761	MRRVLWILIQLYCGSGSGSamber	3	5e-05
ORF 762	MWHVLIYTLGCGSGSGSamber	3	5e-05
ORF 763	MIQLTWLVLVLCGSGSGSamber	3	5e-05
ORF 764	MQVRTFWWVLLVCGSGSGSamber	3	5e-05
ORF 765	MLVSWEVVVVTWCGSGSGSamber	3	5e-05
ORF 766	MRLITIILWTCGSGSGSamber	3	5e-05
ORF 767	MWLIMVSVSHCGSGSGSamber	3	5e-05
ORF 768	MYPKGSWGYKLVCGSGSGSamber	3	5e-05
ORF 769	MRITLTVVWICGSGSGSamber	3	5e-05
ORF 770	MLTLTIMVEWWNCGSGSGSamber	3	5e-05
ORF 771	MRDHRSPFDGYCGSGSSSamber	3	5e-05
ORF 772	MDSWLIVVQIWQCGSGSGSamber	3	5e-05
ORF 773	MVVLIVVSCGSGSGSamber	3	5e-05
ORF 774	MVHWILVTLWLWCGSGSGSamber	3	5e-05
ORF 775	MHTLVLVILSCGSGSGSamber	3	5e-05
ORF 776	MRVLFIRLFFCGSGSGSamber	3	5e-05
ORF 777	MWLIVREVLLVLCGSGSGSamber	3	5e-05
ORF 778	MSIAILLVWSCGSGSGSamber	3	5e-05
ORF 779	MVEEIRLIVVLLCGSGSGSamber	3	5e-05
ORF 780	MRLWYVVMVVCGSGSGSamber	3	5e-05
ORF 781	MWLIFVSVCWHCGSGSGSamber	3	5e-05
ORF 782	MWTQVYWVTWYCGSGSGSamber	3	5e-05
ORF 783	MLVWLSVSWLNYCGSGSGSamber	3	5e-05
ORF 784	MAHTWIQIWLLCGSGSGSamber	3	5e-05
ORF 785	MLWIVVEVWSMSCGSGSGSamber	3	5e-05
ORF 786	MPWYVLVNIWRCGSGSGSamber	3	5e-05
ORF 787	MRQRQRQLGRGAETFKKEIYICGSGSGSamber	3	5e-05
ORF 788	MQKTTLILVWLCGSGSGSamber	3	5e-05
ORF 789	MSLIIELVIVLRCGSGSGSamber	3	5e-05
ORF 790	MRDHHRVHPQYCGSGSGSamber	3	5e-05
ORF 791	MPWSFLFLYCAVCGSGSGSamber	3	5e-05
ORF 792	MYPKGNWGYKLFCGSGSGSamber	3	5e-05
ORF 793	MVRWLVVVAILPCGSGSGSamber	3	5e-05
ORF 794	MLDHHFSHSVYCGSGSGSamber	3	5e-05
ORF 795	MIVIVVQTVEYCGSGSGSamber	3	5e-05
ORF 796	MTYEIQVLITLYCGSGSGSamber	3	5e-05
ORF 797	MWLILFVELHTCGSGSGSamber	3	5e-05
ORF 798	MTWRFLVILACGSGSGSamber	3	5e-05
ORF 799	MQITVVLTICCGSGSGSamber	3	5e-05
ORF 800	MMVLWVKVRLYLCGSGSGSamber	3	5e-05
ORF 801	MAKITYVLIICGSGSGSamber	3	5e-05
ORF 802	MRISIVVRVLLYCGSGSGSamber	3	5e-05
ORF 803	MFELMVVIYAWSCGSGSGSamber	3	5e-05
ORF 804	MTVWLIVVETFCGSGSGSamber	3	5e-05
ORF 805	MYPKGSWRYKLFCGSGSGSamber	3	5e-05
ORF 806	MLEQIEVFLFFVCGSGSGSamber	3	5e-05
ORF 807	MQVTVLVLAMLVCGSGSGSamber	3	5e-05
ORF 808	MTWSVWLYFWVCGSGSGSamber	3	5e-05
ORF 809	MVYWSVRLILQCGSGSGSamber	3	5e-05
ORF 810	MELWFIWLVCGSGSGSamber	3	5e-05
ORF 811	MAYSSWVWLLVICGSGSGSamber	3	5e-05
ORF 812	MWLITLSFWCGSGSGSamber	3	5e-05
ORF 813	MRDHHFRGMYCGSGSGSamber	3	5e-05
ORF 814	MRSAWSILVVWYCCGSGSGSamber	3	5e-05
ORF 815	MQIITLTVIWSCGSGSGSamber	3	5e-05
ORF 816	MSWYWILTWSCGSGSGSamber	3	5e-05
ORF 817	MEPWEILVLFVCGSGSGSamber	3	5e-05
ORF 818	MVSVVVYISWCGSGSGSamber	3	5e-05
ORF 819	MKDHHRTGLYCGSGSGSamber	3	5e-05
ORF 820	MLTVLVFAAYCCGSGSGSamber	3	5e-05
ORF 821	MLIVQIRWKTCGSGSGSamber	3	5e-05
ORF 822	MAIVLWLEYWSCGSGSGSamber	3	5e-05
ORF 823	MRDHHHRGKYCGGGSGSamber	3	5e-05
ORF 824	MVDWTILVLWLCGSGSGSamber	3	5e-05
ORF 825	MSVWLIQVRVACGSGSGSamber	3	5e-05
ORF 826	MHLELFTLWILCGSGSGSamber	3	5e-05
ORF 827	MVTYVVVVSLCGSGSGSamber	3	5e-05
ORF 828	MLVFEIVILWCGSGSGSamber	3	5e-05
ORF 829	MLVNVLLIWSCGSGSGSamber	3	5e-05
ORF 830	MSERLIVLIMSLCGSGSGSamber	3	5e-05
ORF 831	MLKVTIRLIICGSGSGSamber	3	5e-05
ORF 832	MHRLVVLVVTWMCGSGSGSamber	3	5e-05
ORF 833	MQQIVVLILVVCGSGSGSamber	3	5e-05
ORF 834	MLATLVLVLVYSCGSGSGSamber	3	5e-05
ORF 835	MQISWVQLWYVCGSGSGSamber	3	5e-05
ORF 836	MLLEITILWVCGSGSGSamber	3	5e-05
ORF 837	MPHWWMQIELIVCGSGSGSamber	3	5e-05
ORF 838	MQTVSWIILWLSCGSGSGSamber	3	5e-05
ORF 839	MWLVISVAFLCGSGSGSamber	3	5e-05
ORF 840	MCQWTWLIALTLCGSGSGSamber	3	5e-05
ORF 841	MLITWVVYVISRCGSGSGSamber	3	5e-05
ORF 842	MWILVVTFWHCGSGSGSamber	3	5e-05
ORF 843	MLSVRITVIRCWCGSGSGSamber	3	5e-05
ORF 844	MIAMQISWWLVYCGSGSGSamber	3	5e-05
ORF 845	MRLIWYFRYTRICGSGSGSamber	3	5e-05
ORF 846	MRVELIVLIWSCGSGSGSamber	3	5e-05
ORF 847	MYPKGSWGYMLFCGSGSGSamber	3	5e-05
ORF 848	MVEIIIVDWDVCGSGSGSamber	3	5e-05
ORF 849	MGLTLRRRYTYGSGSGSamber	3	5e-05
ORF 850	MKDRHHRHPMYCGSGSGSamber	3	5e-05
ORF 851	MWVELVLIWICGSGSGSamber	3	5e-05
ORF 852	MWLVSWTKLLLICGSGSGSamber	3	5e-05
ORF 853	MRDHHLHHSKYCGSGSGSamber	3	5e-05
ORF 854	MRQRQRQLGRGAEKIGRATRLNSSHamber	3	5e-05
ORF 855	MTVVVIVVWTACGSGSGSamber	3	5e-05
ORF 856	MGTLVVYLAVLFCGSGSGSamber	3	5e-05
ORF 857	MLVVWYRISWCCGSGSGSamber	3	5e-05
ORF 858	MVHIWASIELWLCGSGSGSamber	3	5e-05
ORF 859	MWTITYVSVTWSCGSGSGSamber	3	5e-05
ORF 860	MPWTVLVAILLCGSGSGSamber	3	5e-05
ORF 861	MATWYLLLILSACGSGSGSamber	3	5e-05
ORF 862	MKWYIVIWTLWCCGSGSGSamber	3	5e-05
ORF 863	MIEVLWAWLYRCGSGSGSamber	3	5e-05
ORF 864	MYPKGRRGYKLFCGSGSGSamber	3	5e-05
ORF 865	MPWILVRLSYVCGSGSGSamber	3	5e-05
ORF 866	MSVIMVRIAIRLCGSGSGSamber	3	5e-05
ORF 867	MYCWGDKWKRWCGSGSGSamber	3	5e-05
ORF 868	MQITYTIVVVWKCGSGSGSamber	3	5e-05
ORF 869	MTVSWKLELIFLCGSGSGSamber	3	5e-05
ORF 870	MRDAHHNHSVYCGSGSGSamber	3	5e-05
ORF 871	MLIVWYSYEFCGSGSGSamber	3	5e-05
ORF 872	MTVITLWWFLVCGSGSGSamber	3	5e-05
ORF 873	MSMTWLIAWYSFCGSGSGSamber	3	5e-05
ORF 874	MRLIVFIELVLTCGSGSGSamber	3	5e-05
ORF 875	MVLVVLARLWCCGSGSGSamber	3	5e-05
ORF 876	MTTWTVWILIASCGSGSGSamber	3	5e-05
ORF 877	MPHVLWIWLVCGSGSGSamber	3	5e-05
ORF 878	MRDHHHTGIYCGSGSGSamber	3	5e-05
ORF 879	MALISIRLLWLLCGSGSGSamber	3	5e-05
ORF 880	MWELTWYTLVLCGSGSGSamber	3	5e-05
ORF 881	MFEILVTWVLLCGSGSGSamber	3	5e-05
ORF 882	MWIIVAHREMWSCGSGSGSamber	3	5e-05
ORF 883	MRLTVWALWIVVCGSGSGSamber	3	5e-05
ORF 884	MRQRQRQLGRGAEKIRKSTRLNSSHamber	3	5e-05
ORF 885	MQTSWLLVLLICGSGSGSamber	3	5e-05
ORF 886	MHLVLVLIATCGSGSGSamber	3	5e-05
ORF 887	MHWAILLWFSCGSGSGSamber	3	5e-05
ORF 888	MRVTILLLWTCGSGSGSamber	3	5e-05
ORF 889	MTQLVWVVLLCGSGSGSamber	3	5e-05
ORF 890	MLAFWYVRIVECGSGSGSamber	3	5e-05
ORF 891	MVIRVVSVTWYCGSGSGSamber	3	5e-05
ORF 892	MITVHFVVRLYLCGSGSGSamber	3	5e-05
ORF 893	MLVIVYAVYSCGSGSGSamber	3	5e-05
ORF 894	MTVLVVISVVRPCGSGSGSamber	3	5e-05
ORF 895	MLWYWHLMLWTCGSGSGSamber	3	5e-05
ORF 896	MKDHHRNGPYCGSGSGSamber	3	5e-05
ORF 897	MRHVLIELYLFCGSGSGSamber	3	5e-05
ORF 898	MVDWIVLFWCGSGSGSamber	3	5e-05
ORF 899	MWYWVLQISWLCGSGSGSamber	3	5e-05
ORF 900	MHKFTLWIILCGSGSGSamber	3	5e-05
ORF 901	MAIPNRYCGSGSGSamber	3	5e-05
ORF 902	MWQIAIRILWLCGSGSGSamber	3	5e-05
ORF 903	MDYVIVTLYLWCGSGSGSamber	3	5e-05
ORF 904	MWLVDILILVCGSGSGSamber	3	5e-05
ORF 905	MSLTILIVVSCGSGSGSamber	3	5e-05
ORF 906	MIVIIWAHCVCGSGSGSamber	3	5e-05
ORF 907	MRQRQRQLGRGRKRSEEHTSNSSHamber	3	5e-05
ORF 908	MPWTILVLIKLCGSGSGSamber	3	5e-05
ORF 909	MLQVLVLWSVSWCGSGSGSamber	3	5e-05
ORF 910	MKDIKPWPYCGSGSGSamber	3	5e-05
ORF 911	MVILMRLVWSCGSGSGSamber	3	5e-05
ORF 912	MIVILVEITWCGSGSGSamber	3	5e-05
ORF 913	MPWTLLLVRFWCGSGSGSamber	3	5e-05
ORF 914	MQCEALWIIVVCGSGSGSamber	3	5e-05
ORF 915	MLEVQIRITFAWCGSGSGSamber	3	5e-05
ORF 916	MWILTVEVWFYCGSGSGSamber	3	5e-05
ORF 917	MFVAISVEWLLCCGSGSGSamber	3	5e-05
ORF 918	MVHSWEVVVLLSCGSGSGSamber	3	5e-05
ORF 919	MTPWYLVITYCGSGSGSamber	3	5e-05
ORF 920	MMSTLWFSWFLLCGSGSGSamber	3	5e-05
ORF 921	MFKKEIYICGSGSGSamber	3	5e-05
ORF 922	MRWTITWYVWVCGSGSGSamber	3	5e-05
ORF 923	MRQLTVLVVICGSGSGSamber	3	5e-05
ORF 924	MPWTILTVYWCGSGSGSamber	3	5e-05
ORF 925	MKVQILVLTFRLCGSGSGSamber	3	5e-05
ORF 926	MTLYRLVVIIRVCGSGSGSamber	3	5e-05
ORF 927	MHDHHHRGKYCGSGSGSamber	3	5e-05
ORF 928	MLTIVLWFRTCGSGSGSamber	3	5e-05
ORF 929	MRRRYGIDMSTCGSGSGSamber	3	5e-05
ORF 930	MYPKGSRGYKLLCGSGSGSamber	3	5e-05
ORF 931	MKLEVVISIWVCGSGSGSamber	3	5e-05
ORF 932	MGTHVIVLVFCGSGSGSamber	3	5e-05
ORF 933	MIRVEIVVVLCGSGSGSamber	3	5e-05
ORF 934	MQVWVYVILAYCCGSGSGSamber	3	5e-05
ORF 935	MVETWLMLVIRNCGSGSGSamber	3	5e-05
ORF 936	MTLWIRILVQWCGSGSGSamber	3	5e-05
ORF 937	MRLMTFWISWCGSGSGSamber	3	5e-05
ORF 938	MWVIRYRYWYVCGSGSGSamber	3	5e-05
ORF 939	MWQVTLWLLVCGSGSGSamber	3	5e-05
ORF 940	MLIVTVLYLSCGSGSGSamber	3	5e-05
ORF 941	MVQISIVLVHWCCGSGSGSamber	3	5e-05
ORF 942	MAPLVILITVSCGSGSGSamber	3	5e-05
ORF 943	MGTQTLRIVLLLCGSGSGSamber	3	5e-05
ORF 944	MQIKITVLYSWCGSGSGSamber	3	5e-05
ORF 945	MRLVIIRWSILCGSGSGSamber	3	5e-05
ORF 946	MRLIDWMVIVLLCGSGSGSamber	3	5e-05
ORF 947	MFVYVRISTLCGSGSGSamber	3	5e-05
ORF 948	MTHYRVNLKKEIYICGSGSGSamber	3	5e-05
ORF 949	MRIQVLILLLCGSGSGSamber	3	5e-05
ORF 950	MRITIWLWVLCGSGSGSamber	3	5e-05
ORF 951	MRVHVFIVALCGSGSGSamber	3	5e-05
ORF 952	MAYVTIRWLISCGSGSGSamber	3	5e-05
ORF 953	MLIMLEVWLTLICGSGSGSamber	3	5e-05
ORF 954	MVVLISWRLQSCCGSGSGSamber	3	5e-05
ORF 955	MVLVEITILCLLCGSGSGSamber	3	5e-05
ORF 956	MLIVYWWSLYLDCGSGSGSamber	3	5e-05
ORF 957	MWQYVKVMLWFCGSGSGSamber	3	5e-05
ORF 958	MLISVIIVFSFACGSGSGSamber	3	5e-05
ORF 959	MCWVLWFSYRVCGSGSGSamber	3	5e-05
ORF 960	MAQRLIVFWYCGSGSGSamber	3	5e-05
ORF 961	MLIVTWWVVLLCGSGSGSamber	3	5e-05
ORF 962	MVTYVVWWSQTWCGSGSGSamber	3	5e-05
ORF 963	MQITLVWIVLKCGSGSGSamber	3	5e-05
ORF 964	MRDQRSPFDGYCGSGSGSamber	3	5e-05
ORF 965	MFVVLCVLCWCCGSGSGSamber	3	5e-05
ORF 966	MVTTLWYWHYDWCGSGSGSamber	3	5e-05
ORF 967	MIRLIVQVRIRCGSGSGSamber	3	5e-05
ORF 968	MRDHRSPWDGYCGSGSGSamber	3	5e-05
ORF 969	MRDHRSPFDGCCGSGSGSamber	3	5e-05
ORF 970	MYPRGRWGYKLFCGSGSGSamber	3	5e-05
ORF 971	MIEIRISFTWCGSGSGSamber	3	5e-05
ORF 972	MPRILVCIVVCGSGSGSamber	3	5e-05
ORF 973	MTQIVIWMLTCGSGSGSamber	3	5e-05
ORF 974	MEYWSTWWLFFVCGSGSGSamber	3	5e-05
ORF 975	MWYIRWTVWLLQCGSGSGSamber	3	5e-05
ORF 976	MWIWWEIQLLLITCGSGSGSamber	3	5e-05
ORF 977	MTWALVLEWYCGSGSGSamber	3	5e-05
ORF 978	MVIQVTIVITCGSGSGSamber	3	5e-05
ORF 979	MARITWITLWCGSGSGSamber	3	5e-05
ORF 980	MLWILRWTWLVCGSGSGSamber	3	5e-05
ORF 981	MQILITYVVHCGSGSGSamber	3	5e-05
ORF 982	MTVDWFLVLVTCGSGSGSamber	2	4e-05
ORF 983	MTFHIVVYWSCGSGSGSamber	2	4e-05
ORF 984	MILIEIQVCWVCGSGSGSamber	2	4e-05
ORF 985	MDWLMWLTWSCGSGSGSamber	2	4e-05
ORF 986	MPWVLVVMVQLTCGSGSGSamber	2	4e-05
ORF 987	MARYHILVVVCGSGSGSamber	2	4e-05
ORF 988	MHWYWLIAFTLRCGSGSGSamber	2	4e-05
ORF 989	MWSIEIVVWRYSCGSGSGSamber	2	4e-05
ORF 990	MRSYWVVIWLSVCGSGSGSamber	2	4e-05
ORF 991	MLWITTCSLILICGSGSGSamber	2	4e-05
ORF 992	MRDHHDRGKYCGSGSGSamber	2	4e-05
ORF 993	MWIEWVRMRWYYCGSGSGSamber	2	4e-05
ORF 994	MAPIPVVLIVVCGSGSGSamber	2	4e-05
ORF 995	MTWFLRITWICGSGSGSamber	2	4e-05
ORF 996	MLMTCITLLVLWCGSGSGSamber	2	4e-05
ORF 997	MAKVTYVVWMSCGSGSGSamber	2	4e-05
ORF 998	MFTWQVLVITLCGSGSGSamber	2	4e-05
ORF 999	MTMTVLLVLYLDCGSGSGSamber	2	4e-05
ORF 1000	MFRLTITISLVRCGSGSGSamber	2	4e-05
ORF 1001	MHLIVVSYHWYCGSGSGSamber	2	4e-05
ORF 1002	MHYVTVTIVLICGSGSGSamber	2	4e-05
ORF 1003	MVLVVLVFLPVSCGSGSGSamber	2	4e-05
ORF 1004	MQIDVLILWLCGSGSGSamber	2	4e-05
ORF 1005	MLLILLTWSCGSGSGSamber	2	4e-05
ORF 1006	MPRWILWIRWCGSGSGSamber	2	4e-05
ORF 1007	MQIDRLTIVILICGSGSGSamber	2	4e-05
ORF 1008	MLTYWVLWEIWLCGSGSGSamber	2	4e-05
ORF 1009	MLITFRIRYYFVCGSGSGSamber	2	4e-05
ORF 1010	MQILVSVLIFSCGSGSGSamber	2	4e-05
ORF 1011	MQWVHVVVRLYTCGSGSGSamber	2	4e-05
ORF 1012	MTWILYLRLQWSCGSGSGSamber	2	4e-05
ORF 1013	MQRWSIILWFCCGSGSGSamber	2	4e-05
ORF 1014	MVQLTVLIYFVCGSGSGSamber	2	4e-05
ORF 1015	MSASWFLWLVHCGSGSGSamber	2	4e-05
ORF 1016	MFRVVFVVVDLCGSGSGSamber	2	4e-05
ORF 1017	MGYVLTWTLLLTCGSGSGSamber	2	4e-05
ORF 1018	MTQISVVVYVVTYCGSGSGSamber	2	4e-05
ORF 1019	MPRLNWMVWVLVCGSGSGSamber	2	4e-05
ORF 1020	MQHWILRIVAVCGSGSGSamber	2	4e-05
ORF 1021	MQMVIMLSWTCGSGSGSamber	2	4e-05
ORF 1022	MTIAWSMYWCVCGSGSGSamber	2	4e-05
ORF 1023	MFWKVTLWSVSCGSGSGSamber	2	4e-05
ORF 1024	MIEVEIVILLCGSGSGSamber	2	4e-05
ORF 1025	MLEVVLVYICCGSGSGSamber	2	4e-05
ORF 1026	MTHWYWELVVCGSGSGSamber	2	4e-05
ORF 1027	MVGWLLILTVCGSGSGSamber	2	4e-05
ORF 1028	MHRTTIRLIAIWCGSGSGSamber	2	4e-05
ORF 1029	MAQWIEVILVYCGSGSGSamber	2	4e-05
ORF 1030	MLWLQISVTYACGSGSGSamber	2	4e-05
ORF 1031	MDKRVWYIVVLLCGSGSGSamber	2	4e-05
ORF 1032	MVVLIFRTWACGSGSGSamber	2	4e-05
ORF 1033	MIRLIVYWGNCGSGSGSamber	2	4e-05
ORF 1034	MQIVLIYYRFTCGSGSGSamber	2	4e-05
ORF 1035	MVIEVLIITLSQCGSGSGSamber	2	4e-05
ORF 1036	MAYWAVKLLVLCGSGSGSamber	2	4e-05
ORF 1037	MKDHHRAHPIYCGSGSGSamber	2	4e-05
ORF 1038	MPVEWTVVLLICGSGSGSamber	2	4e-05
ORF 1039	MWHLALLVVSWCCGSGSGSamber	2	4e-05
ORF 1040	MIGWTRLSWLIMCGSGSGSamber	2	4e-05
ORF 1041	MDRRYRKPWMHCGSGSGSamber	2	4e-05
ORF 1042	MTWYSIVIRLHQCGSGSGSamber	2	4e-05
ORF 1043	MWNRYQLIILWFCGSGSGSamber	2	4e-05
ORF 1044	MTVWFVWMRWCGSGSGSamber	2	4e-05
ORF 1045	MSVTRIELVLWVCGSGNGSamber	2	4e-05
ORF 1046	MYPKGSWGYNLFCGSCSGSamber	2	4e-05
ORF 1047	MEWYIVRVRISCGSGSGSamber	2	4e-05
ORF 1048	MALVLVSYLSCGSGSGSamber	2	4e-05
ORF 1049	MVLRYWFLLITVCGSGSGSamber	2	4e-05
ORF 1050	MSLDLVMFVIVCGSGSGSamber	2	4e-05
ORF 1051	MWQISVAYIWLSCGSGSGSamber	2	4e-05
ORF 1052	MGILYLRMRLVICGSGSGSamber	2	4e-05
ORF 1053	MWLIEVVLASACGSGSGSamber	2	4e-05
ORF 1054	MREWFLVIQWACGSGSGSamber	2	4e-05
ORF 1055	MLWWAILIVVTCYCGSGSGSamber	2	4e-05
ORF 1056	MVQYRLWYWQFICGSGSGSamber	2	4e-05
ORF 1057	MLILQAWLIVCGSGSGSamber	2	4e-05
ORF 1058	MVIVLISTHYLCGSGSGSamber	2	4e-05
ORF 1059	MYPKGSWGYKLFCGSGSGSamberDGGRKPSamber	2	4e-05
ORF 1060	MWLITVRWICCGSGSGSamber	2	4e-05
ORF 1061	MMTWLIVMWSWCGSGSGSamber	2	4e-05
ORF 1062	MEVLTLLVVRWCGSGSGSamber	2	4e-05
ORF 1063	MAQVWLIMHWCGSGSGSamber	2	4e-05
ORF 1064	MVRRPTTIIWLVFCGSGSGSamber	2	4e-05
ORF 1065	MFKVVVLVMTSCGSGSGSamber	2	4e-05
ORF 1066	MQLTVRVQFMVVCGSGSGSamber	2	4e-05
ORF 1067	MHLTLVVVWochreACGSGSGSamber	2	4e-05
ORF 1068	MLSFVLWIRLTVCGSGSGSamber	2	4e-05
ORF 1069	MKIGWIQILVWVCGSGSGSamber	2	4e-05
ORF 1070	MTWVVIAWYYRNCGSGSGSamber	2	4e-05
ORF 1071	MRDHRSPFDGYRGSGSGSamber	2	4e-05
ORF 1072	MQLEIVIWLLVACGSGSGSamber	2	4e-05
ORF 1073	MWSLIVMYCGSGSGSamber	2	4e-05
ORF 1074	MLILFVLCSPCGSGSGSamber	2	4e-05
ORF 1075	MYEIILTLVLVDCGSGSGSamber	2	4e-05
ORF 1076	MWLTWVLMYCGSGSGSamber	2	4e-05
ORF 1077	MVTLLLWYSCGSGSGSamber	2	4e-05
ORF 1078	MLVQWVVWLEYVCGSGSGSamber	2	4e-05
ORF 1079	MVVTIVMIRSYWCGSGSGSamber	2	4e-05
ORF 1080	MVILLSVEWWICGSGSGSamber	2	4e-05
ORF 1081	MMIYRLVITLVLCGSGSGSamber	2	4e-05
ORF 1082	MTLWEIRFVVLICGSGSGSamber	2	4e-05
ORF 1083	MTRFTVLIITCGSGSGSamber	2	4e-05
ORF 1084	MTVIVHLTLTICGSGSGSamber	2	4e-05
ORF 1085	MLVTIWVVVISCGSGSGSamber	2	4e-05
ORF 1086	MTVILWVQLDSRCGSGSGSamber	2	4e-05
ORF 1087	MWLTYWFVLDWSCGSGSGSamber	2	4e-05
ORF 1088	MHLTYLVVVVVCGSGSGSamber	2	4e-05
ORF 1089	MWLRIAWSYRTWCCGSGSGSamber	2	4e-05
ORF 1090	MQTEVVVLVFYCGSGSGSamber	2	4e-05
ORF 1091	MVGTRLLVVIEYCGSGSGSamber	2	4e-05
ORF 1092	MHWSWFLYFVCCGSGSGSamber	2	4e-05
ORF 1093	MWQIVRFIAVIVCGSGSGSamber	2	4e-05
ORF 1094	MPWFLTLFYVCGSGSGSamber	2	4e-05
ORF 1095	MLAYWTYIVICGSGSGSamber	2	4e-05
ORF 1096	MWVILIAFGWSCGSGSGSamber	2	4e-05
ORF 1097	MSWSVLVLVVLCGSGSGSamber	2	4e-05
ORF 1098	MQILLVVVQCGSGSGSamber	2	4e-05
ORF 1099	MRVHETWYIVWYCGSGSGSamber	2	4e-05
ORF 1100	MVLVIKVSVVWRCGSGSGSamber	2	4e-05
ORF 1101	MHTQTSIRLIVICGSGSGSamber	2	4e-05
ORF 1102	MVDILVVIWSCGSGSGSamber	2	4e-05
ORF 1103	MKIVITLITVCGSGSGSamber	2	4e-05
ORF 1104	MAIVLWLEYWPCGSGSGSamber	2	4e-05
ORF 1105	MITVVIRHFSCGSGSGSamber	2	4e-05
ORF 1106	MIWITVQVELVLCGSGSGSamber	2	4e-05
ORF 1107	MWRTYLEIVVVLCGSGSGSamber	2	4e-05
ORF 1108	MTLWWQVIVYCGSGSGSamber	2	4e-05
ORF 1109	MITVQSFWITVSCGSGSGSamber	2	4e-05
ORF 1110	MRRRQRFKKEIYICGSGSGSamber	2	4e-05
ORF 1111	MIVVVRIRLTCGSGSGSamber	2	4e-05
ORF 1112	MQMTMIVWTVVLCGSGSGSamber	2	4e-05
ORF 1113	MVRWCLCIVFWCGSGSGSamber	2	4e-05
ORF 1114	MATIEVWLLWVKCGSGSGSamber	2	4e-05
ORF 1115	MLVMWLWWMTVRCGSGSGSamber	2	4e-05
ORF 1116	MAQWYIWVPLCGRGSGSamber	2	4e-05
ORF 1117	MLKLWIVLWTCGSGSGSamber	2	4e-05
ORF 1118	MLVWSLTIRLLYCGSGSGSamber	2	4e-05
ORF 1119	MFTLVYVRITLLCGSGSGSamber	2	4e-05
ORF 1120	MTSRYTVLVITICGSGSGSamber	2	4e-05
ORF 1121	MHQWVVMIALYLCGSGSGSamber	2	4e-05
ORF 1122	MRVIVVTVVLGYCGSGSGSamber	2	4e-05
ORF 1123	MARVEILVLFARCGSGSGSamber	2	4e-05
ORF 1124	MRLILVQWNSCGSGSGSamber	2	4e-05
ORF 1125	MKSTLVWYTLVFCGSGSGSamber	2	4e-05
ORF 1126	MQELIILLLICGSGSGSamber	2	4e-05
ORF 1127	MKWLIVISLNLPCGSGSGSamber	2	4e-05
ORF 1128	MFTALELWLVFCGSGSGSamber	2	4e-05
ORF 1129	MPRLNWWLLVVCGSGSGSamber	2	4e-05
ORF 1130	MQIWILALLVLWCGSGSGSamber	2	4e-05
ORF 1131	MQNLVLIWIFCGSGSGSamber	2	4e-05
ORF 1132	MLTFVIVYYYCGSGSGSamber	2	4e-05
ORF 1133	MRETFIVVLHWYCGSGSGSamber	2	4e-05
ORF 1134	MFAHSVLVVIWFCGSGSGSamber	2	4e-05
ORF 1135	MVQILIAWQFCGSGSGSamber	2	4e-05
ORF 1136	MWLIVVDVTLTCGSGSGSamber	2	4e-05
ORF 1137	MVHYKVVLYSWFCGSGSGSamber	2	4e-05
ORF 1138	MCVNWLILQISCGSGSGSamber	2	4e-05
ORF 1139	MAIVHIRITLSTCGSGSGSamber	2	4e-05
ORF 1140	MAQISVRVLWICGSGSGSamber	2	4e-05
ORF 1141	MTHYRVNFKKEIYICGSGSamber	2	4e-05
ORF 1142	MQLWITVIHIRSCGSGSGSamber	2	4e-05
ORF 1143	MVMVLLMYEYVACGSGSGSamber	2	4e-05
ORF 1144	MWVWQITVWLASCGSGSGSamber	2	4e-05
ORF 1145	MATWILFMSCCGSGSGSamber	2	4e-05
ORF 1146	MVYYWLMLIYCGSGSGSamber	2	4e-05
ORF 1147	MHYRLMILLLACGSGSGSamber	2	4e-05
ORF 1148	MQVVIRLTLSVWCGSGSGSamber	2	4e-05
ORF 1149	MQTIWMLILTCGSGSGSamber	2	4e-05
ORF 1150	MVKITLWTLYWCGSGSGSamber	2	4e-05
ORF 1151	MIDVLWVLTVVCGSGSGSamber	2	4e-05
ORF 1152	MITIVVSFYLCCGSGSGSamber	2	4e-05
ORF 1153	MTWLILWCSFKICGSGSGSamber	2	4e-05
ORF 1154	MIEWYWSVHLLFVCGSGSGSamber	2	4e-05
ORF 1155	MVDWLIMVRVCGSGSGSamber	2	4e-05
ORF 1156	MTTWYWYAFWACGSGSGSamber	2	4e-05
ORF 1157	MCDHRSPFDGYCGSGSGSamber	2	4e-05
ORF 1158	MHYRVNFKKEIYICGSGSGSamber	2	4e-05
ORF 1159	MVTLWLIWTVCGSGSGSamber	2	4e-05
ORF 1160	MWSIRLVFATYCGSGSGSamber	2	4e-05
ORF 1161	MLYLLWMAVTECGSGSGSamber	2	4e-05
ORF 1162	MVYEWLFMTLVFCGSGSGSamber	2	4e-05
ORF 1163	MTTQITIVVQMWCGSGSGSamber	2	4e-05
ORF 1164	MLLTITMYLICGSGSGSamber	2	4e-05
ORF 1165	MCVQIRILVKWSCGSGSGSamber	2	4e-05
ORF 1166	MWVVTIEICDFACGSGSGSamber	2	4e-05
ORF 1167	MYPTGSGGYKLFCGSGSGSamber	2	4e-05
ORF 1168	MIVWVTYVVTCGSGSGSamber	2	4e-05
ORF 1169	MHLIIVAWamberLRCGSGSGSamber	2	4e-05
ORF 1170	MVSITWFLLFFWHCGSGSGSamber	2	4e-05
ORF 1171	MYPKGRWGYKLFopalGSGSGSamber	2	4e-05
ORF 1172	MVRFLVYRYYWLCGSGSGSamber	2	4e-05
ORF 1173	MKEIYLCGSGSGSamber	2	4e-05
ORF 1174	MWVVHVTWSTVECGSGSGSamber	2	4e-05
ORF 1175	MTTLVVLVITVCGSGSGSamber	2	4e-05
ORF 1176	MVQTSVIVVLICGSGSGSamber	2	4e-05
ORF 1177	MAYAWIQLVFLACGSGSGSamber	2	4e-05
ORF 1178	MAQILVLWWIYLCGSGSGSamber	2	4e-05
ORF 1179	MCVKQRLVVLVLCGSGSGSamber	2	4e-05
ORF 1180	MWHLVVLLIWLQCGSGSGSamber	2	4e-05
ORF 1181	MMSWFLYLTopalCGSGSGSamber	2	4e-05
ORF 1182	MATQVWMLVLTWCGSGSGSamber	2	4e-05
ORF 1183	MWTVVLQFLSCGSGSGSamber	2	4e-05
ORF 1184	MLTLVVWWFCGSGSGSamber	2	4e-05
ORF 1185	MRCWTMYLLVCGSGSGSamber	2	4e-05
ORF 1186	MRLVSLTVLWTICGSGSGSamber	2	4e-05
ORF 1187	MAELHWVLVIVRCGSGSGSamber	2	4e-05
ORF 1188	MAMWIEIQITCGSGSGSamber	2	4e-05
ORF 1189	MQNAPWILVVLCCGSGSGSamber	2	4e-05
ORF 1190	MITLIYVEITCGSGSGSamber	2	4e-05
ORF 1191	MTHLRLVIWFCGSGSGSamber	2	4e-05
ORF 1192	MTVLVYWWVVTCGSGSGSamber	2	4e-05
ORF 1193	MRQRQRQLGRGAEKIGRAHSLNSSHamber	2	4e-05
ORF 1194	MQQIRLYIVLCGSGSGSamber	2	4e-05
ORF 1195	MTTWFLVFKLCGSGSGSamber	2	4e-05
ORF 1196	MLVIKLEWWICCGSGSGSamber	2	4e-05
ORF 1197	MQYNWRVWILVSCGSGSGSamber	2	4e-05
ORF 1198	MFRFTIRLWYELCGSGSGSamber	2	4e-05
ORF 1199	MLWVTVILIACGSGSGSamber	2	4e-05
ORF 1200	MVTVTFVVSYSCGSGSGSamber	2	4e-05
ORF 1201	MDGTWYTVTVLWCGSGSGSamber	2	4e-05
ORF 1202	MYPKGRLGYKLFCGSGSGSamber	2	4e-05
ORF 1203	MWAFRLVLVIVCGSGSGSamber	2	4e-05
ORF 1204	MQFIALMYWKMTCGSGSGSamber	2	4e-05
ORF 1205	MRFIVISLRCGSGSGSamber	2	4e-05
ORF 1206	MHWWFLVVVCGSGSGSamber	2	4e-05
ORF 1207	MVHWLVCILVFSCGSGSGSamber	2	4e-05
ORF 1208	MIQYVRIRLWSCGSGSGSamber	2	4e-05
ORF 1209	MHVITITLWFCGSGSGSamber	2	4e-05
ORF 1210	MLRLISFLFLTCGSGSGSamber	2	4e-05
ORF 1211	MIQVQWIWYWWCGSGSGSamber	2	4e-05
ORF 1212	MQITLVFVILCGSGSGSamber	2	4e-05
ORF 1213	MLTWVSVVLVEWCGSGSGSamber	2	4e-05
ORF 1214	MLYWFVLWSSCGSGSGSamber	2	4e-05
ORF 1215	MQIRLVLILVCGSGSGSamber	2	4e-05
ORF 1216	MRQRQRQFKKEIYICGSGSGSamber	2	4e-05
ORF 1217	MWAILVKISWYCGSGSGSamber	2	4e-05
ORF 1218	MAWYVRITLVVCGSGSGSamber	2	4e-05
ORF 1219	MKWQWLTLIVYVCGSGSGSamber	2	4e-05
ORF 1220	MLVWLILWSSSVCGSGSGSamber	2	4e-05
ORF 1221	MHLVHIVFVRCGSGSGSamber	2	4e-05
ORF 1222	MITVRVWSVWFCGSGSGSamber	2	4e-05
ORF 1223	MIGWVLVVYSCGSGSGSamber	2	4e-05
ORF 1224	MLWYALVAYYYSCGSGSGSamber	2	4e-05
ORF 1225	MYPKGRWVYKLFCGSGSGSamber	2	4e-05
ORF 1226	MALWIKYWRITLCGSGSGSamber	2	4e-05
ORF 1227	MLVQVLVLYVWICGSGSGSamber	2	4e-05
ORF 1228	MVDYEIQWLWFCGSGSGSamber	2	4e-05
ORF 1229	MVQIGSYCHGYFCGSGSGSamber	2	4e-05
ORF 1230	MHLTIVVQFRVCGSGSGSamber	2	4e-05
ORF 1231	MQRSWQLVVVMLRCGSGSGSamber	2	4e-05
ORF 1232	MELIILLTWVICGSGSGSamber	2	4e-05
ORF 1233	MLLAILVYTTCGSGSGSamber	2	4e-05
ORF 1234	MLTVLVVSAWSCGSGSGSamber	2	4e-05
ORF 1235	MVTLILIFGCSCGSGSGSamber	2	4e-05
ORF 1236	MTRVIVKIRLVTCGSGSGSamber	2	4e-05
ORF 1237	MLIVMRLTVICGSGSGSamber	2	4e-05
ORF 1238	MIELTVHIFVCGSGSGSamber	2	4e-05
ORF 1239	MVIVTYIVLTCGSGSGSamber	2	4e-05
ORF 1240	MRDHHDFSLRYCGSGSGSamber	2	4e-05
ORF 1241	MLWYRLIAWKLYCGSGSGSamber	2	4e-05
ORF 1242	MQILEYVWLLTICGSGSGSamber	2	4e-05
ORF 1243	MWITLIQWSWASCGSGSGSamber	2	4e-05
ORF 1244	MERGDWCGSGSGSamber	2	4e-05
ORF 1245	MTPWIVLLVHCGSGSGSamber	2	4e-05
ORF 1246	MLILRLEYWACGSGSGSamber	2	4e-05
ORF 1247	MVDLRIIWVSCGSGSGSamber	2	4e-05
ORF 1248	MRDHHATGKYCGSGSGSamber	2	4e-05
ORF 1249	MLLQIRVWVRVLCGSGSGSamber	2	4e-05
ORF 1250	MQDTIVIVFHMCGSGSGSamber	2	4e-05
ORF 1251	MLVYWWTLFTCGSGSGSamber	2	4e-05
ORF 1252	MHTLIWSLLVMCGSGSGSamber	2	4e-05
ORF 1253	MLWVTWSWWTSICGSGSGSamber	2	4e-05
ORF 1254	MWTIRLWYYCGSGSGSamber	2	4e-05
ORF 1255	MRDHHLKHSIYCGSGSGSamber	2	4e-05
ORF 1256	MVQITIMFWCCGSGSGSamber	2	4e-05
ORF 1257	MTALVILWLSCGSGSGSamber	2	4e-05
ORF 1258	MWVTWLAVYLCVCGSGSGSamber	2	4e-05
ORF 1259	MSMTEIRILILCGSGSGSamber	2	4e-05
ORF 1260	MRDHHCRHPKYCGSGSGSamber	2	4e-05
ORF 1261	MWSSLLLILVVQCGSGSGSamber	2	4e-05
ORF 1262	MAYVHVTVIVVCGSGSGSamber	2	4e-05
ORF 1263	MEQIELIVLWVLCGSGSGSamber	2	4e-05
ORF 1264	MQISVILRWCGSGSGSamber	2	4e-05
ORF 1265	MWQVQLYLWYACGSGSGSamber	2	4e-05
ORF 1266	MLTLTWYWALVCGSGSGSamber	2	4e-05
ORF 1267	MFVIVISIGLCGSGSGSamber	2	4e-05
ORF 1268	MMRLIVTWYVSCGSGSGSamber	2	4e-05
ORF 1269	MIVLVSWYVMSCGSGSGSamber	2	4e-05
ORF 1270	MLVLEWRLVLVCGSGSGSamber	2	4e-05
ORF 1271	MQTLELTISWFYCGSGSGSamber	2	4e-05
ORF 1272	MLWYSVTIIAWLCGSGSGSamber	2	4e-05
ORF 1273	MLRWTWIRVVFRCGSGSGSamber	2	4e-05
ORF 1274	MQILRLVWISCWCGSGSGSamber	2	4e-05
ORF 1275	MHLYVLMIVLCGSGSGSamber	2	4e-05
ORF 1276	MWALIVVLRLCGSGSGSamber	2	4e-05
ORF 1277	MWLSVRLELLILCGSGSGSamber	2	4e-05
ORF 1278	MQTWWVHYVLQLCGSGSGSamber	2	4e-05
ORF 1279	MSTQWIFVLCGSGSGSamber	2	4e-05
ORF 1280	MWILQVRASFYFCGSGSGSamber	2	4e-05
ORF 1281	MCTVEVIIEYVTCGSGSGSamber	2	4e-05
ORF 1282	MPWTMVLRVLYACGSGSGSamber	2	4e-05
ORF 1283	MTWLIILALLCGSGSGSamber	2	4e-05
ORF 1284	MLALVVVWMKPCGSGSGSamber	2	4e-05
ORF 1285	MAQIILISALFTCGSGSGSamber	2	4e-05
ORF 1286	MQLWYVWYKYVCGSGSGSamber	2	4e-05
ORF 1287	MWAFVLILTVCGSGSGSamber	2	4e-05
ORF 1288	MQIMVSVRLVLLCGSGSGSamber	2	4e-05
ORF 1289	MPWVWTVAVLWCGSGSGSamber	2	4e-05
ORF 1290	MRDHHNSHPKYCGSGSGSamber	2	4e-05
ORF 1291	MTQMIamberVLVLWCGSGSGSamber	2	4e-05
ORF 1292	MMAITWQISMWFCGSGSGSamber	2	4e-05
ORF 1293	MQLTWISVLVLQRCGSGSGSamber	2	4e-05
ORF 1294	MRQISIVVWVCGSGSGSamber	2	4e-05
ORF 1295	MWTVRTVTVVVICGSGSGSamber	2	4e-05
ORF 1296	MLWSVRLFVLLCGSGSGSamber	2	4e-05
ORF 1297	MRDHHWAHPIYRGSGSGSamber	2	4e-05
ORF 1298	MFTRLVLVFIRGCGSGSGSamber	2	4e-05
ORF 1299	MLQIEWIIVTCGSGSGSamber	2	4e-05
ORF 1300	MASLTMFLVLCGSGSGSamber	2	4e-05
ORF 1301	MIEIVIELFWSQCGSGSGSamber	2	4e-05
ORF 1302	MLWYLEILALYLCGSGSGSamber	2	4e-05
ORF 1303	MIRITVLVHYCGSGSGSamber	2	4e-05
ORF 1304	MTLIMVQISYRSCGSGSGSamber	2	4e-05
ORF 1305	MVLIVLWLSSTTCGSGSGSamber	2	4e-05
ORF 1306	MTTNIWILRLLVCGSGSGSamber	2	4e-05
ORF 1307	MLCAWYWVILCGSGSGSamber	2	4e-05
ORF 1308	MTYPQIALILLLCGSGSGSamber	2	4e-05
ORF 1309	MWTLQVLWLYCGSGSGSamber	2	4e-05
ORF 1310	MILVKIMVWYCGSGSGSamber	2	4e-05
ORF 1311	MSVILIKILACGSGSGSamber	2	4e-05
ORF 1312	MRLKITVQFWYCGSGSGSamber	2	4e-05
ORF 1313	MVWQLTIVVTCGSGSGSamber	2	4e-05
ORF 1314	MIWamberTVMWILEYCGSGSGSamber	2	4e-05
ORF 1315	MPRYLVIVIGMCGSGSGSamber	2	4e-05
ORF 1316	MQMLVIVFRWCGSGSGSamber	2	4e-05
ORF 1317	MTFVIIEWTLWSCGSGSGSamber	2	4e-05
ORF 1318	MQNLVIILYRCGSGSGSamber	2	4e-05
ORF 1319	MFEFSYRVSLWICGSGSGSamber	2	4e-05
ORF 1320	MTAFVLIVELITCGSGSGSamber	2	4e-05
ORF 1321	MDQHWWVLFVVCGSGSGSamber	2	4e-05
ORF 1322	MIVAYVLFWSCGSGSGSamber	2	4e-05
ORF 1323	MTRLIFVTLTWCGSGSGSamber	2	4e-05
ORF 1324	MSPTWLEVIVWWCGSGSGSamber	2	4e-05
ORF 1325	MLGIVWVAWWFCGSGSGSamber	2	4e-05
ORF 1326	MWLILEFLTRPLCGSGSGSamber	2	4e-05
ORF 1327	MLTYVLLIKWSCGSGSGSamber	2	4e-05
ORF 1328	MIRTYTFPGGLRCGSGSGSamber	2	4e-05
ORF 1329	MLTVWYSIAVVECGSGSGSamber	2	4e-05
ORF 1330	MAQSWLILTFAFCGSGSGSamber	2	4e-05
ORF 1331	MLTLVYWVQISCGSGSGSamber	2	4e-05
ORF 1332	MWVSAVLVLFVCGSGSGSamber	2	4e-05
ORF 1333	MYHKGRRGochreKLFopalGSGRGSamber	2	4e-05
ORF 1334	MQWLVLVQVFCGSGSGSamber	2	4e-05
ORF 1335	MASWIVVVVVCGSGSGSamber	2	4e-05
ORF 1336	MATWLILISLTCGSGSGSamber	2	4e-05
ORF 1337	MQILVRIWWACGSGSGSamber	2	4e-05
ORF 1338	MATWFILWSLYCGSGSGSamber	2	4e-05
ORF 1339	MQTMRVLFLWICGSGSGSamber	2	4e-05
ORF 1340	MRTFVLVVVCCGSGSGSamber	2	4e-05
ORF 1341	MLQIMMSINLSYCGSGSGSamber	2	4e-05
ORF 1342	MLLVLISILRCGSGSGSamber	2	4e-05
ORF 1343	MSAFVLILIRCGSGSGSamber	2	4e-05
ORF 1344	MELQIVLILVLWCGSGSGSamber	2	4e-05
ORF 1345	MTIEVWVTMIVICGSGSGSamber	2	4e-05
ORF 1346	MELILVLWVDCGSGSGSamber	2	4e-05
ORF 1347	MTRVWLILVRSFCGSGSGSamber	2	4e-05
ORF 1348	MHKVSLVITLIVCGSGSGSamber	2	4e-05
ORF 1349	MQVEILVLTYITCGSGSGSamber	2	4e-05
ORF 1350	MQVTWIVLHWECGSGSGSamber	2	4e-05
ORF 1351	MRIELRWIRWYACGSGSGSamber	2	4e-05
ORF 1352	MKGTVLLVVLYSCGSGSGSamber	2	4e-05
ORF 1353	MHVVFIQVRLLCGSGSGSamber	2	4e-05
ORF 1354	MHVWIELTIYCGSGSGSamber	2	4e-05
ORF 1355	MSVEYVVRLVFICGSGSGSamber	2	4e-05
ORF 1356	MWMTILVMVCGSGSGSamber	2	4e-05
ORF 1357	MVRITLIITFSCGSGSGSamber	2	4e-05
ORF 1358	MPWEITILVICGSGSGSamber	2	4e-05
ORF 1359	MADWYVIVISCGSGSGSamber	2	4e-05
ORF 1360	MSVDVIVVFMHCGSGSGSamber	2	4e-05
ORF 1361	MTPWFITLAIFACGSGSGSamber	2	4e-05
ORF 1362	MWRMEVVLLLVLCGSGSGSamber	2	4e-05
ORF 1363	MLTTVKIVMVVCGSGSGSamber	2	4e-05
ORF 1364	MFVWVWAYSYCGSGSGSamber	2	4e-05
ORF 1365	MKVQVLVVLVLFCGSGSGSamber	2	4e-05
ORF 1366	MVTVTVMWYTCGSGSGSamber	2	4e-05
ORF 1367	MTTHYRVNFKKEIYICGSGSGSamber	2	4e-05
ORF 1368	MVEIWALTLFVCGSGSGSamber	2	4e-05
ORF 1369	MTLTWLTIVIVCGSGSGSamber	2	4e-05
ORF 1370	MKDHHRAHPVYCGSGSGSamber	2	4e-05
ORF 1371	MPWEIMVVVVCGSGSGSamber	2	4e-05
ORF 1372	MVTTIVLALLYSCGSGSGSamber	2	4e-05
ORF 1373	MSVIIRYTVWFCGSGSGSamber	2	4e-05
ORF 1374	MQCNIRLILLLLCGSGSGSamber	2	4e-05
ORF 1375	MKSAFWYVLVTCGSGSGSamber	2	4e-05
ORF 1376	MTLMVTILVWTCGSGSGSamber	2	4e-05
ORF 1377	MYTKGSWGYKLFCGSGSGRamber	2	4e-05
ORF 1378	MQVLLIQLRYCGSGSGSamber	2	4e-05
ORF 1379	MAQIMVVIRIRLCGSGSGSamber	2	4e-05
ORF 1380	MWQLFVLVWSCGSGSGSamber	2	4e-05
ORF 1381	MQVSCVWLIVILCGSGSGSamber	2	4e-05
ORF 1382	MAPRIRLWLIVCGSGSGSamber	2	4e-05
ORF 1383	MWTLYVLEFVLFCGSGSGSamber	2	4e-05
ORF 1384	MVTWVTLWFYSCGSGSGSamber	2	4e-05
ORF 1385	MQLWVTVLLACGSGSGSamber	2	4e-05
ORF 1386	MFGYVRLIWVCGSGSGSamber	2	4e-05
ORF 1387	MVVVIVTWHCGSGSGSamber	2	4e-05
ORF 1388	MTTWILLLFACGSGSGSamber	2	4e-05
ORF 1389	MAVFTLVISLSICGSGSGSamber	2	4e-05
ORF 1390	MVEVTVILLHGCGSGSGSamber	2	4e-05
ORF 1391	MQLEYIRLMVVCGSGSGSamber	2	4e-05
ORF 1392	MQIWIRISLMCGSGSGSamber	2	4e-05
ORF 1393	MQIVLVLIVGNVCGSGSGSamber	2	4e-05
ORF 1394	MQQIVVRILYVCGSGSGSamber	2	4e-05
ORF 1395	MRQRQRQLGRGAEKIEGTRLNSSHamber	2	4e-05
ORF 1396	MMTQIMVLLMSCGSGSGSamber	2	4e-05
ORF 1397	MVSVRVWFRFTFCGSGSGSamber	2	4e-05
ORF 1398	MCGSGSGSamberDGGRKRSEEHTSNSSHamber	2	4e-05
ORF 1399	MVRLSMVIITCGSGSGSamber	2	4e-05
ORF 1400	MVLVRIVWARCGSGSGSamber	2	4e-05
ORF 1401	MWAIVLQAWYWTCGSGSGSamber	2	4e-05
ORF 1402	MSSYTLVIVLECGSGSGSamber	2	4e-05
ORF 1403	MRAIIWIALVWACGSGSGSamber	2	4e-05
ORF 1404	MQWEIQLTLWVCGSGSGSamber	2	4e-05
ORF 1405	MRQRQRQNFKKEIYICGSGSGSamber	2	4e-05
ORF 1406	MTVIVYWRAWFCGSGSGSamber	2	4e-05
ORF 1407	MYPQGRWGYKLFCGSGSGRamber	2	4e-05
ORF 1408	MLSTTLVVILVYCGSGSGSamber	2	4e-05
ORF 1409	MIAALVIEVLVVCGSGSGSamber	2	4e-05
ORF 1410	MTQVLVLTALFLCGSGSGSamber	2	4e-05
ORF 1411	MVSTWVLIALWDCGSGSGSamber	2	4e-05
ORF 1412	MPWTILVFMTMCGSGSGSamber	2	4e-05
ORF 1413	MLWVLVVLWKSCGSGSGSamber	2	4e-05
ORF 1414	MHVMWWWYLEVYCGSGSGSamber	2	4e-05
ORF 1415	MTVVWYLTWYVLCGSGSGSamber	2	4e-05
ORF 1416	MQIVVLLWFESCGSGSGSamber	2	4e-05
ORF 1417	MLRALTVWYLWLCGSGSGSamber	2	4e-05
ORF 1418	MTIYDVMFVVLSCGSGSGSamber	2	4e-05
ORF 1419	MIDHHEYPHPYCGSGSGSamber	2	4e-05
ORF 1420	MSYWAWLMYFCGSGSGSamber	2	4e-05
ORF 1421	MQCSWTILVVYCGSGSGSamber	2	4e-05
ORF 1422	MNAPVVYVITVLCGSGSGSamber	2	4e-05
ORF 1423	MQWIAFYIELWCGSGSGSamber	2	4e-05
ORF 1424	MTRLTIEILWLTCGSGSGSamber	2	4e-05
ORF 1425	MARWSITVWISQCGSGSGSamber	2	4e-05
ORF 1426	MTVVILFWLTCGSGSGSamber	2	4e-05
ORF 1427	MLWILSITLFCGSGSGSamber	2	4e-05
ORF 1428	MVTWVWSVVWLSCGSGSGSamber	2	4e-05
ORF 1429	MTRVQFIVVVCGSGSGSamber	2	4e-05
ORF 1430	MWSAWYWLITWCGSGSGSamber	2	4e-05
ORF 1431	MTVLILVRLKMSCGSGSGSamber	2	4e-05
ORF 1432	MTDWVLVLWYCGSGSGSamber	2	4e-05
ORF 1433	MSTQIWLIVALYCGSGSGSamber	2	4e-05
ORF 1434	MRWHWFVLWLSYCGSGSGSamber	2	4e-05
ORF 1435	MQVWLLIIKWRSCGSGSGSamber	2	4e-05
ORF 1436	MVDHHHTHTRYCGSGSGSamber	2	4e-05
ORF 1437	MYVVQITLRLCGSGSGSamber	2	4e-05
ORF 1438	MHLTTIMLILCGSGSGSamber	2	4e-05
ORF 1439	MRDHRSPFDGYCGSGSGGamber	2	4e-05
ORF 1440	MLWYLVTVVLRCGSGSGSamber	2	4e-05
ORF 1441	MGTLIYWFHVWCCGSGSGSamber	2	4e-05
ORF 1442	MVVITVWYKLVMCGSGSGSamber	2	4e-05
ORF 1443	MQIVIRLWWIGCGSGSGSamber	2	4e-05
ORF 1444	MNARDHRSPYDCGSGSGSamber	2	4e-05
ORF 1445	MSTIVLVLYRCGSGSGSamber	2	4e-05
ORF 1446	MWLVYVQYYRCGSGSGSamber	2	4e-05
ORF 1447	MVISITVLILRLCGSGSGSamber	2	4e-05
ORF 1448	MQWVLVVQYSCGSGSGSamber	2	4e-05
ORF 1449	MIAYRLVITFCGSGSGSamber	2	4e-05
ORF 1450	MYPKGRWGYKLFCGCGSGSamber	2	4e-05
ORF 1451	MQLKLMWLIAWICGSGSGSamber	2	4e-05
ORF 1452	MRLILVYCVYCGSGSGSamber	2	4e-05
ORF 1453	MWKLIELMWIQCGSGSGSamber	2	4e-05
ORF 1454	MVLWIEVVYTCGSGSGCamber	2	4e-05
ORF 1455	MASYTMLIMICGSGSGSamber	2	4e-05
ORF 1456	MTDHHYSHPTYCGSSSGSamber	2	4e-05
ORF 1457	MGWKDHRSPYDCGSGSGSamber	2	4e-05
ORF 1458	MYQVMLLLYACGSGSGSamber	2	4e-05
ORF 1459	MPYLTVIVVVTCGSGSGSamber	2	4e-05
ORF 1460	MAVAWYWFLVSCGSGSGSamber	2	4e-05
ORF 1461	MQMVVLILYLCGSGSGSamber	2	4e-05
ORF 1462	MKVQLYWYWSMVCGSGSGSamber	2	4e-05
ORF 1463	MFVLIWWIVETCGSGSGSamber	2	4e-05
ORF 1464	MLWTVEVLILLCGSGSGSamber	2	4e-05
ORF 1465	MRWRLLVTVVWVCGSGSGSamber	2	4e-05
ORF 1466	MPWWWLTIIACHCGSGSGSamber	2	4e-05
ORF 1467	MWTRVIVLKLVYCGSGSGSamber	2	4e-05
ORF 1468	MVIVWATFWLYCGSGSGSamber	2	4e-05
ORF 1469	MRKLQGHERSCGSGSGSamber	2	4e-05
ORF 1470	MTLIVITQIVCGSGSGSamber	2	4e-05
ORF 1471	MIVLWRRWYVAWCGSGSGSamber	2	4e-05
ORF 1472	MASWLTWWLLFCGSGSGSamber	2	4e-05
ORF 1473	MLITFRMVLVCGSGSGSamber	2	4e-05
ORF 1474	MVLVLEVFVVCGSGSGSamber	2	4e-05
ORF 1475	MYPKGRWGYKLFCGSGSGCamber	2	4e-05
ORF 1476	MRPLYTIVVLVLCGSGSGSamber	2	4e-05
ORF 1477	MPWSGLIIVLHRCGSGSGSamber	2	4e-05
ORF 1478	MTMAWLMLTTCGSGSGSamber	2	4e-05
ORF 1479	MTVTWIVICALSCGSGSGSamber	2	4e-05
ORF 1480	MMVHWLVILVLSCGSGSGSamber	2	4e-05
ORF 1481	MCWIVTYVLRCGSGSGSamber	2	4e-05
ORF 1482	MPRDWSVWLILCGSGSGSamber	2	4e-05
ORF 1483	MVDVVLWTIWLCGSGSGSamber	2	4e-05
ORF 1484	MLFTMRVLLLLVCGSGSGSamber	2	4e-05
ORF 1485	MITLVVYTAYWSCGSGSGSamber	2	4e-05
ORF 1486	MVHTTLITIWVSCGSGSGSamber	2	4e-05
ORF 1487	MTVTWYLVWSLSCGSGSGSamber	2	4e-05
ORF 1488	MAVIVIVVCCVCGSGSGSamber	2	4e-05
ORF 1489	MTRCVIVIIVCGSGSGSamber	2	4e-05
ORF 1490	MRHIHMYPKGSWGYKLFCGSGSGSamber	2	4e-05
ORF 1491	MVWWLNLLYVSWCGSGSGSamber	2	4e-05
ORF 1492	MESFVWVVLICGSGSGSamber	2	4e-05
ORF 1493	MQITLILVYLCGSGSGSamber	2	4e-05
ORF 1494	MRLVLITWLICGSGSGSamber	2	4e-05
ORF 1495	MLVIRIAVHHSCGSGSGSamber	2	4e-05
ORF 1496	MVLAYKWWILICGSGSGSamber	2	4e-05
ORF 1497	MHASFTILVVWLCGSGSGSamber	2	4e-05
ORF 1498	MVTWYLKWTWSCGSGSGSamber	2	4e-05
ORF 1499	MTMWYVLVCWCGSGSGSamber	2	4e-05
ORF 1500	MIQVLIVTFRYCGSGSGSamber	2	4e-05
ORF 1501	MTLVIILVTTCGSGSGSamber	2	4e-05
ORF 1502	MQIIVWISQLASCGSGSGSamber	2	4e-05
ORF 1503	MFTAIEVIWVICGSGSGSamber	2	4e-05
ORF 1504	MMKQSFVMKCGSGSGSamber	2	4e-05
ORF 1505	MYLIEVIVVFCGSGSGSamber	2	4e-05
ORF 1506	MARLILRVLYCGSGSGSamber	2	4e-05
ORF 1507	MLWISVVTLSWACGSGSGSamber	2	4e-05
ORF 1508	MLKVTIVIALWMCGSGSGSamber	2	4e-05
ORF 1509	MTCIWSWSLYIVCGSGSGSamber	2	4e-05
ORF 1510	MTEIRLVSLPVLCGSGSGSamber	2	4e-05
ORF 1511	MRSLTWYLIVICGSGSGSamber	2	4e-05
ORF 1512	MWTRLMVILLCGSGSGSamber	2	4e-05
ORF 1513	MVAWYWVTVTWWLCGSGSGSamber	2	4e-05
ORF 1514	MSAYWMRLIWSCGSGSGSamber	2	4e-05
ORF 1515	MIEIVVQVHICGSGSGSamber	2	4e-05
ORF 1516	MLWAWEIALLLCGSGSGSamber	2	4e-05
ORF 1517	MCVIWELVVFLLCGSGSGSamber	2	4e-05
ORF 1518	MAIEWHILVCYCGSGSGSamber	2	4e-05
ORF 1519	MQIIVVIVRYHPCGSGSGSamber	2	4e-05
ORF 1520	MVQWQLVLISWCGSGSGSamber	2	4e-05
ORF 1521	MTLWSTWILLLCGSGSGSamber	2	4e-05
ORF 1522	MKWLAWILVLFACGSGSGSamber	2	4e-05
ORF 1523	MRDHNSWPHPYCGSGSGSamber	2	4e-05
ORF 1524	MFEQIVVLWSFKCGSGSGSamber	2	4e-05
ORF 1525	MWTWYLLVASCGSGSGSamber	2	4e-05
ORF 1526	MQLIWYVRIKLLCGSGSGSamber	2	4e-05
ORF 1527	MWIVIVKLHLCGSGSGSamber	2	4e-05
ORF 1528	MTTIILAWSYCGSGSGSamber	2	4e-05
ORF 1529	MRVLVVLMRGDCGSGSGSamber	2	4e-05
ORF 1530	MHAQIIMILIKCGSGSGSamber	2	4e-05
ORF 1531	MVVVLLIQVWCGSGSGSamber	2	4e-05
ORF 1532	MVLISFQLEVVCGSGSGSamber	2	4e-05
ORF 1533	MYWFWQITVEICGSGSGSamber	2	4e-05
ORF 1534	MMPWEIVLFIWWCGSGSGSamber	2	4e-05
ORF 1535	MLWYRFAILVQCGSGSGSamber	2	4e-05
ORF 1536	MVLVLQLIFRLCGSGSGSamber	2	4e-05
ORF 1537	MQITIIVWGSCGSGSGSamber	2	4e-05
ORF 1538	MWTVVITIPLCGSGSGSamber	2	4e-05
ORF 1539	MQIamberIVLTLVCGSGSGSamber	2	4e-05
ORF 1540	MWLILVSWRMSLCGSGSGSamber	2	4e-05
ORF 1541	MKVEITLWLNCGSGSGSamber	2	4e-05
ORF 1542	MTLVVIAWSYCGSGSGSamber	2	4e-05
ORF 1543	MEWTVWVLFWFCGSGSGSamber	2	4e-05
ORF 1544	MQITVVVVLTCGSGSGSamber	2	4e-05
ORF 1545	MYLIVLTTWYCGSGSGSamber	2	4e-05
ORF 1546	MTWRFALFVLSCGSGSGSamber	2	4e-05
ORF 1547	MHILKIVMFTCGSGSGSamber	2	4e-05
ORF 1548	MLKITVLWRYWCGSGSGSamber	2	4e-05
ORF 1549	MIVWIIRVRNWSCGSGSGSamber	2	4e-05
ORF 1550	MWMSVTWITVVCGSGSGSamber	2	4e-05
ORF 1551	MSRALVILIRCGSGSGSamber	2	4e-05
ORF 1552	MVDVWYLWFQVTCGSGSGSamber	2	4e-05
ORF 1553	MVVVRLYWSSSWCGSGSGSamber	2	4e-05
ORF 1554	MGTLKILFLVICGSGSGSamber	2	4e-05
ORF 1555	MWSIQISVLILDCGSGSGSamber	2	4e-05
ORF 1556	MWHSEIVVFLFCGSGSGSamber	2	4e-05
ORF 1557	MALIWYYSWLCGSGSGSamber	2	4e-05
ORF 1558	MRLICWEITLRLCGSGSGSamber	2	4e-05
ORF 1559	MRIMVTVRLLYRCGSGSGSamber	2	4e-05
ORF 1560	MFTLVIVVSRCGSGSGSamber	2	4e-05
ORF 1561	MWLIEFRVRWLLCGSGSGSamber	2	4e-05
ORF 1562	MWYSIELVVWVLCGSGSGSamber	2	4e-05
ORF 1563	MQIVLHWFLCCGSGSGSamber	2	4e-05
ORF 1564	MLTWLIAWLVCGSGSGSamber	2	4e-05
ORF 1565	MVLTYALLVLYCGSGSGSamber	2	4e-05
ORF 1566	MWTVIVTVLTCGSGSGSamber	2	4e-05
ORF 1567	MASIVLRIWLISCGSGSGSamber	2	4e-05
ORF 1568	MPQVWIVVIVCGSGSGSamber	2	4e-05
ORF 1569	MSIWWWSACLVWCGSGSGSamber	2	4e-05
ORF 1570	MLVVTYVLNAYCGSGSGSamber	2	4e-05
ORF 1571	MIQWWIIVWSCGSGSGSamber	2	4e-05
ORF 1572	MWLIAFWSYRCGSGSGSamber	2	4e-05
ORF 1573	MEMILLVWISCGSGSGSamber	2	4e-05
ORF 1574	MMALIVIVVWDCGSGSGSamber	2	4e-05
ORF 1575	MYSKGSRGYKLFCGSGSGSamber	2	4e-05
ORF 1576	MTSIRLILVVVCGSGSGSamber	2	4e-05
ORF 1577	MLWKISVLIWSCGSGSGSamber	2	4e-05
ORF 1578	MIIVQVIVVSCGSGSGSamber	2	4e-05
ORF 1579	MANWYVIIVKCGSGSGSamber	2	4e-05
ORF 1580	MYPKGSWGYKLFCGSGSamberDGGRKRSESTRLNSSHamber	2	4e-05
ORF 1581	MKDHHYRGVHCGSGSGSamber	2	4e-05
ORF 1582	MRQRQRLLGRGAEamber	2	4e-05
ORF 1583	MLLIWLIVTRSPCGSGSGSamber	2	4e-05
ORF 1584	MRSISVDVWLLYCGSGSGSamber	2	4e-05
ORF 1585	MLVVAYSWLIYRCGSGSGSamber	2	4e-05
ORF 1586	MRRTWLYIWFCGSGSGSamber	2	4e-05
ORF 1587	MTLVIVFTWSSLCGSGSGSamber	2	4e-05
ORF 1588	MQISVLILTTCGSGSGSamber	2	4e-05
ORF 1589	MVPTWWFFWLIVCGSGSGSamber	2	4e-05
ORF 1590	MSWVLWTVLVLKCGSGSGSamber	2	4e-05
ORF 1591	MQIQITLWVQISCGSGSGSamber	2	4e-05
ORF 1592	MTQITILWLGCGSGSGSamber	2	4e-05
ORF 1593	MWWISWSWLLFACGSGSGSamber	2	4e-05
ORF 1594	MTWTFAYWAWFCGSGSGSamber	2	4e-05
ORF 1595	MLIVVLHFRVCGSGSGSamber	2	4e-05
ORF 1596	MTQIWLFLILCCGSGSGSamber	2	4e-05
ORF 1597	MGTHWYLFLALCCGSGSGSamber	2	4e-05
ORF 1598	MRLTWVLVLTCGSGSGSamber	2	4e-05
ORF 1599	MPWYLKLYLVICGSGSGSamber	2	4e-05
ORF 1600	MFWLTFWVVSWCGSGSGSamber	2	4e-05
ORF 1601	MVLVILTVKCGSGSGSamber	2	4e-05
ORF 1602	MRDHHHTHAYYCGSGSGSamber	2	4e-05
ORF 1603	MAVQVTVVVVLCGSGSGSamber	2	4e-05
ORF 1604	MSLMDHRSPWDCGSGSGSamber	2	4e-05
[truncated: 40,156 more rows]

## Sheet: Selection 2 - No CaCl2 - R7
Selection Round #7	Total Reads #33490
[truncated: 26,854 more rows]

[truncated: 3 more sheets: Selection 3 - Cl-Amidine - R9, Selection 3 - Cl-Amidine - R8, Selection 3 - Cl-Amidine - R7]
