# Supplementary material for: A cyclic peptide toolkit reveals mechanistic principles of peptidylarginine deiminase IV regulation
Source: Nat Commun. 2024 Nov 11;15:9746. doi: 10.1038/s41467-024-53554-1 (PMC11555231; doi:10.1038/s41467-024-53554-1)
Supplement: Supplementary file 4 — Supplementary Data 2 [file 41467_2024_53554_MOESM4_ESM.xlsx]

## Sheet: Notes
Sheet Name	Description	Cut-off		Sample	# Proteins	Summed abundances_raw	Median	Max	Min	Mean	Summed abundances _Log2/Normalized
All	PD result - all protein ids including contaminates			Pep7_Serum_1	1453	1.32642e+10	1.05451e+06	6.78118e+08	17555.4	9.12882e+06	360.6																Epcam's abundance						Bcr's abundance
Filtered	Removed contaminates and proteins with 1 peptide only or without abundance value			Pep7_Serum_2	1483	1.47033e+10	1.08244e+06	5.00201e+08	4677.9	9.91458e+06	206.83																Sample	Raw	Normalized	Imputed			Sample	Raw	Normalized	Imputed	in Pep7	Max	Min	Mean
Serum	Pep7 vs Scr in serum	Log2FC ≥2		Pep7_Serum_3	1361	3.4126e+09	283170	2.93474e+08	2128.74	2.50742e+06	401.334																Pep7_Serum_1						Pep7_Serum_1	332079	-1.66697	-1.66697		6.78118e+08	17555.4	9.12882e+06	Pep7_Serum_1	-1.66697
KSR	Pep7 vs Scr in KSR	Log2FC ≥2		Scr_Serum_1	1488	1.36928e+10	1.20266e+06	3.46473e+08	2376.11	9.20214e+06	304.612																Pep7_Serum_2						Pep7_Serum_2	260738	-2.05361	-2.05361		5.00201e+08	4677.9	9.91458e+06	Pep7_Serum_2	-2.05361
Pep7	Pep7 in KSR vs Serum	|Log2FC| ≥2		Scr_Serum_2	1516	1.49752e+10	1.26669e+06	2.98923e+08	10222	9.87812e+06	229.92																Pep7_Serum_3						Pep7_Serum_3	162611	-0.800245	-0.800245		2.93474e+08	2128.74	2.50742e+06	Pep7_Serum_3	-0.800245
				Scr_Serum_3	1463	9.48505e+09	845559	2.49072e+08	4694.28	6.48329e+06	301.442																Scr_Serum_1						Scr_Serum_1			-5.76284		3.46473e+08	2376.11	9.20214e+06	Pep7_KSR_1	0.491762
Processing steps (Perseus v2.0.11.0)				Pep7_KSR_1	1290	1.97612e+09	190777	2.23496e+08	2872.1	1.53187e+06	373.468																Scr_Serum_2						Scr_Serum_2	26256.5	-5.59223	-5.59223		2.98923e+08	10222	9.87812e+06	Pep7_KSR_2	-0.249261
1	Filter protein list: Removed contaminates and proteins with 1 peptide only or without abundance value			Pep7_KSR_2	1322	1.9302e+09	204827	2.35085e+08	1582.05	1.46006e+06	262.185																Scr_Serum_3						Scr_Serum_3	29712.2	-4.83078	-4.83078		2.49072e+08	4694.28	6.48329e+06	Pep7_KSR_3	0.638918
2	Category sample groups			Pep7_KSR_3	1395	4.17742e+09	390388	4.551e+08	1006.7	2.99457e+06	348.535																Pep7_KSR_1	110421	-0.788864	-0.788864	Min Abundance: 1007 Max Abundance: 4.55e8		Pep7_KSR_1	268262	0.491762	0.491762		2.23496e+08	2872.1	1.53187e+06
3	Log2 transform the abundance values			Scr_KSR_1	1481	1.53453e+10	1.36732e+06	4.36834e+08	1146.97	1.03615e+07	291.501																Pep7_KSR_2	198211	-0.0473738	-0.0473738			Pep7_KSR_2	172327	-0.249261	-0.249261		2.35085e+08	1582.05	1.46006e+06
4	Normalized by median			Scr_KSR_2	1417	3.13348e+09	404541	1.02202e+08	1507.2	2.21135e+06	182.599																Pep7_KSR_3	274085	-0.510284	-0.510284			Pep7_KSR_3	607898	0.638918	0.638918		4.551e+08	1006.7	2.99457e+06
5	Filter columns - select three comparison groups as above: Serum, KSR and Pep7			Scr_KSR_3	1438	3.84889e+09	459340	1.08233e+08	875.29	2.67656e+06	237.465																Scr_KSR_1			-4.28998			Scr_KSR_1	39480.2	-5.11407	-5.11407		4.36834e+08	1146.97	1.03615e+07
6	Filter rows: Keep the proteins with at least 3 replicates in at least one group																										Scr_KSR_2			-3.98235			Scr_KSR_2			-2.67943		1.02202e+08	1507.2	2.21135e+06
7	Imputation																										Scr_KSR_3			-3.99787			Scr_KSR_3	246280	-0.8992	-0.8992		1.08233e+08	875.29	2.67656e+06
8	Two samples t-tests using S0=0.1 (consider both p-value and mean Log2FC value), permutation-based FDR at 0.05

## Sheet: All
Protein FDR Confidence: Combined	Accession	Gene Symbol	Contaminant	Description	# Peptides	# PSMs	# Unique Peptides	# Razor Peptides	# AAs	MW [kDa]	calc. pI	Coverage [%]	# Protein Groups	Score Sequest HT: Pep7_Serum_1	Score Sequest HT: Scr_Serum_1	Score Sequest HT: Pep7_KSR_1	Score Sequest HT: Scr_KSR_1	Score Sequest HT: Pep7_Serum_2	Score Sequest HT: Scr_Serum_2	Score Sequest HT: Pep7_KSR_2	Score Sequest HT: Scr_KSR_2	Score Sequest HT: Pep7_Serum_3	Score Sequest HT: Scr_Serum_3	Score Sequest HT: Pep7_KSR_3	Score Sequest HT: Scr_KSR_3	Sum PEP Score	Exp. q-value: Combined	Found in Pep7_Serum_1	Found in Scr_Serum_1	Found in Pep7_KSR_1	Found in Scr_KSR_1	Found in Pep7_Serum_2	Found in Scr_Serum_2	Found in Pep7_KSR_2	Found in Scr_KSR_2	Found in Pep7_Serum_3	Found in Scr_Serum_3	Found in Pep7_KSR_3	Found in Scr_KSR_3	# Peptides Pep7_Serum_1	# Peptides Scr_Serum_1	# Peptides Pep7_KSR_1	# Peptides Scr_KSR_1	# Peptides Pep7_Serum_2	# Peptides Scr_Serum_2	# Peptides Pep7_KSR_2	# Peptides Scr_KSR_2	# Peptides Pep7_Serum_3	# Peptides Scr_Serum_3
Low	Q2KJF1	A1BG	TRUE	TREMBL:Q2KJF1 (Bos taurus) Alpha-1-B glycoprotein	1	1	1	0	503	53.5	5.43	1	1										0			1.322	0.06				Peak Found	Peak Found	Peak Found	Peak Found			High	Peak Found											1
High	P12763	AHSG	TRUE	SWISS-PROT:P12763 (Bos taurus) Alpha-2-HS-glycoprotein precursor	9	26	9	0	359	38.4	5.5	28	1	39.83	4.26	6.41		6.06	5.28	4.54	3.03	2.72	4.27	0		84.341	0	High	High	High		High	High	High	High	High	High	High	Peak Found	8	1	2		2	2	2	1	2	1
High	P02769	ALB	TRUE	SWISS-PROT:P02769 (Bos taurus) Bovine serum albumin precursor	84	2007	77	7	607	69.2	6.18	87	1	534.25	383.98	585.06	427.21	521.23	397.55	556.6	459.88	562.02	375.97	648.85	447.45	1349.01	0	High	High	High	High	High	High	High	High	High	High	High	High	66	53	67	55	70	57	75	68	69	55
High	P02768-1	ALB	TRUE	SWISS-PROT:P02768-1 Tax_Id=9606 Gene_Symbol=ALB Isoform 1 of Serum albumin precursor	8	193	1	0	609	69.3	6.28	10	1	48.46	20.94	45.86	24.15	36.79	21.15	36.61	28.73	30.81	18.79	45.11	30.91	73.074	0	High	Peak Found	Peak Found	Peak Found	Peak Found	Peak Found	High	Peak Found	High	Peak Found	High	High	6	5	6	4	5	5	7	6	7	5
Medium	P00978	AMBP	TRUE	SWISS-PROT:P00978 (Bos taurus) AMBP protein precursor	1	1	1	0	352	39.2	7.62	2	1											0		1.587	0.034											High
High	P15497	APOA1	TRUE	SWISS-PROT:P15497 (Bos taurus) Apolipoprotein A-I precursor	21	90	21	0	265	30.3	5.97	60	1	19.1	11.14	10.53	16.6	13.31	17.48	27.24	19.78	2.49	12.36	12.93	13.92	102.321	0	High	High	High	High	High	High	High	High	High	High	High	High	8	5	8	7	6	8	12	8	2	6
Medium	Q28065	C4BPA	TRUE	SWISS-PROT:Q28065 (Bos taurus) C4b-binding protein alpha chain precursor	1	1	1	0	610	68.8	6.38	1	1						0							1.921	0.015		Peak Found		Peak Found	Peak Found	High		Peak Found		Peak Found	Peak Found	Peak Found						1
Low	Q2KIG3	CPB2	TRUE	TREMBL:Q2KIG3 (Bos taurus) Similar to carboxypeptidase B2	1	7	1	0	423	48.8	8.56	3	1	0	0				0	0			0		0	1.248	0.071	High	High	Peak Found	Peak Found	Peak Found	High	High			High		High	1	1				1	1			1
High	P00735	F2	TRUE	SWISS-PROT:P00735 (Bos taurus) Prothrombin precursor (Fragment)	4	6	4	0	625	70.5	6.33	6	1	1.79		2.13				0				0		11.892	0	High	Peak Found	High	Peak Found	Peak Found	Peak Found	High	Peak Found	Peak Found	Peak Found	High	Peak Found	1		2				1
High	Q28107	F5	TRUE	SWISS-PROT:Q28107 (Bos taurus) Coagulation factor V precursor	4	5	4	0	2211	248.8	5.83	2	1	1.85	0			2.19	2.5							10.315	0	High	High		Peak Found	High	High				Peak Found			1	1			1	2
High	Q58D62	FETUB	TRUE	SWISS-PROT:Q58D62 (Bos taurus) Fetuin-B precursor	1	1	1	0	387	42.6	5.77	3	1	1.63												2.317	0.006	High												1
High	P02672	FGA	TRUE	SWISS-PROT:P02672 (Bos taurus) Fibrinogen alpha chain precursor	3	12	3	0	615	67	7.17	6	1			2.62	2.34	4.23	2.64	2.1	2.11	1.83		5.46		16.253	0	Peak Found	Peak Found	High	High	High	High	High	High	High	Peak Found	High	Peak Found			1	1	2	2	1	1	1
High	Q5D862	FLG2	TRUE	SWISS-PROT:Q5D862 Tax_Id=9606 Gene_Symbol=FLG2 Filaggrin-2	5	13	5	0	2391	247.9	8.31	4	1	9.66		2.39				4.86				2.16	5.08	22.651	0	High	Peak Found	High			Peak Found	High				High	High	3		3				3
High	Q3MHN5	GC	TRUE	SWISS-PROT:Q3MHN5 (Bos taurus) Vitamin D-binding protein precursor	8	42	1	0	474	53.3	5.52	17	1	5.37		8.73	6.96	0		8.9	12.44	3.63	4.88	11.71	4.38	34.972	0	Peak Found	Peak Found	High	Peak Found	High	Peak Found	High	High	High	Peak Found	High	High	3		4	3	1		6	7	4	3
High	P01966	HBA	TRUE	SWISS-PROT:P01966 (Bos taurus) Hemoglobin subunit alpha	7	25	7	0	142	15.2	8.44	58	1	9.91	10.35	0		14.04	9.91	0		10.98	7.21	2.65		50.226	0	High	High	High	Peak Found	High	High	High	Peak Found	High	High	High	Peak Found	3	4	1		5	3	1		4	2
High	Q86YZ3	HRNR	TRUE	SWISS-PROT:Q86YZ3 Tax_Id=9606 Gene_Symbol=HRNR Hornerin	11	24	11	0	2850	282.2	10.04	12	1	36.86		16.32		0	0	2.48	0					85.523	0	High		High	Peak Found	High	High	High	High	Peak Found	Peak Found	Peak Found		9		5		1	1	1	1
High	Q1RMN8	IGL@	TRUE	TREMBL:Q1RMN8 (Bos taurus) Similar to Immunoglobulin lambda-like polypeptide 1	4	23	4	0	234	24.5	7.62	18	1	5.67		6.59	3.26	9.01	5.67	9.5	6.81	3.52	3.01	7.68	10.2	39.429	0	High	Peak Found	High	High	High	High	High	High	High	High	High	High	2		2	1	2	2	3	2	2	1
High	P01045-1	KNG2	TRUE	SWISS-PROT:P01045-1 (Bos taurus) Isoform HMW of Kininogen-2 precursor	2	4	2	0	619	68.7	6.57	3	1	1.67		1.62										3.973	0	High	Peak Found	High			Peak Found	Peak Found	Peak Found	Peak Found	Peak Found	Peak Found	Peak Found	2		2
High	P13646-1	KRT13	TRUE	SWISS-PROT:P13646-1 Tax_Id=9606 Gene_Symbol=KRT13 Isoform 1 of Keratin, type I cytoskeletal 13	20	74	14	1	458	49.6	4.96	35	1	22.18	33.97	41.5	14.7		8.46	7.98	6.98	4.73	11.8	5.69	9.4	101.372	0	Peak Found	High	High	Peak Found	Peak Found	Peak Found	High	High	Peak Found	Peak Found	Peak Found	Peak Found	6	11	18	3		2	5	5	1	3
High	P08779	KRT16	TRUE	SWISS-PROT:P08779 Tax_Id=9606 Gene_Symbol=KRT16 Keratin, type I cytoskeletal 16	25	166	11	0	473	51.2	5.05	49	1	76.44	57.55	60.36	29.38		11.83	38.37	31.62	28.81	12.97	25.02	23.47	189.718	0	High	High	High	Peak Found		Peak Found	High	High	High	Peak Found	Peak Found		22	15	21	8		5	15	12	11	4
High	Q04695	KRT17	TRUE	SWISS-PROT:Q04695 Tax_Id=9606 Gene_Symbol=KRT17 Keratin, type I cytoskeletal 17	14	117	4	0	432	48.1	5.02	29	1	41.07	25.51	44.24	19.35		12.67	27.72	19.05	15.46	9.87	13.84	18.48	103.824	0	High	High	High	Peak Found	Peak Found	Peak Found	High	High		Peak Found	High	Peak Found	12	6	13	5		5	11	8	7	3
High	P35908v2	KRT2	TRUE	SWISS-PROT:P35908 Tax_Id=9606 Gene_Symbol=KRT2 Keratin, type II cytoskeletal 2 epidermal	50	394	1	42	639	65.4	8	82	1	180.03	101.76	152.61	53.15	11.48	68.98	138.24	96.18	79.95	41.34	121.08	61.77	503.615	0	High	High	High			High	High	High	High	High	High		40	23	42	20	4	23	33	29	23	14
High	Q9UE12	KRT31	TRUE	TREMBL:Q9UE12 Type I hair keratin 1 - Homo sapiens (Human).	19	37	5	7	416	47.2	4.88	44	1	2.07		37.61	2.07		1.78	1.7		2.03	31.1		2.21	87.442	0	Peak Found	Peak Found	High	Peak Found	Peak Found	Peak Found	Peak Found	Peak Found	Peak Found	High	Peak Found	Peak Found	2		18	1		1	1		1	9
High	Q14525	KRT33B	TRUE	SWISS-PROT:Q14525 Keratin, type I cuticular HA3-II (Hair keratin, type I HA3-II)	16	31	3	0	404	46.2	4.84	39	1	2.07		33.49	2.07		1.78	1.7		2.03	25.67		2.21	77.584	0			High							High			2		14	1		1	1		1	9
High	P13647	KRT5	TRUE	SWISS-PROT:P13647 Tax_Id=9606 Gene_Symbol=KRT5 Keratin, type II cytoskeletal 5	36	220	20	7	590	62.3	7.74	47	1	69.67	37.13	72.64	19.49	8.57	26.31	59.21	50.17	27.55	14.86	51.53	52.77	201.44	0	High	High	High	High	High	High	High	High	High	High	High	High	23	14	27	6	4	11	22	20	14	6
High	P02538	KRT6A	TRUE	SWISS-PROT:P02538 Tax_Id=9606 Gene_Symbol=KRT6A Keratin, type II cytoskeletal 6A	32	187	3	11	564	60	8	49	1	61.59	53.71	68.29	21.56	9.33	20.02	37.37	54.66	28.19	11.85	28.31	41.95	197.943	0	High	High	High	Peak Found			Peak Found	High				Peak Found	19	16	24	7	4	9	16	17	14	5
High	Q32MB2	KRT73	TRUE	TREMBL:Q32MB2;Q86Y46 Tax_Id=9606 Gene_Symbol=KRT73 Keratin-73	7	50	1	0	540	58.9	7.23	9	1	12.42	10.78	15.13	7.91	3.15	10.6	10.57	12.44	9.83	5.21	10.15	7.3	37.719	0	Peak Found	Peak Found					High					Peak Found	4	3	5	2	1	3	4	4	3	2
High	Q7Z794	KRT77	TRUE	SWISS-PROT:Q7Z794 Tax_Id=9606 Gene_Symbol=KRT77 Keratin 77	5	60	1	0	578	61.8	5.85	7	1	19.14	14.1	20.46	11.43	6.64	6.29	14.35	14.72	14.3	8.94	14.9	13.99	42.198	0	Peak Found	Peak Found			Peak Found	Peak Found	High		Peak Found		Peak Found	Peak Found	4	3	4	3	2	2	4	3	3	3
High	Q6KB66-1	KRT80	TRUE	SWISS-PROT:Q6KB66-1 Tax_Id=9606 Gene_Symbol=KRT80 Isoform 1 of Keratin, type II cytoskeletal 80	2	8	1	0	452	50.5	5.67	5	1	3.41		3.02				4.79		3.43		3.41	4.99	10.286	0							High					High	1		1				2		1
Low	Q0VBK2	Krt80	TRUE	TREMBL:Q0VBK2;Q8C1M7 Tax_Id=10090 Gene_Symbol=Krt80 Keratin 80	1	1	1	0	452	50.6	6.27	2	1		0											1.324	0.059	Peak Found	High	Peak Found	Peak Found	Peak Found	Peak Found	Peak Found	Peak Found	Peak Found	Peak Found	Peak Found	Peak Found		1
High	P78386	KRT85	TRUE	SWISS-PROT:P78386 Keratin, type II cuticular Hb5 (Hair keratin, type II Hb5) - Homo sapiens (Human).	22	30	10	0	507	55.8	6.55	46	1	1.95		27.27							34.96			99.1	0	Peak Found	Peak Found	High	Peak Found	Peak Found	Peak Found	Peak Found	Peak Found	Peak Found	High	Peak Found	Peak Found	1		15							11
High	O43790	KRT86	TRUE	SWISS-PROT:O43790 Keratin, type II cuticular Hb6 (Hair keratin, type II Hb6) (ghHb6) - Homo sapiens (Human).	24	37	12	10	486	53.5	5.66	50	1	1.95		34.63							46.41			120.546	0	Peak Found	Peak Found	High	Peak Found	Peak Found	Peak Found	Peak Found	Peak Found	Peak Found	High	Peak Found	Peak Found	1		14							17
High	Q9BYR9	KRTAP2-4	TRUE	SWISS-PROT:Q9BYR9 Tax_Id=9606 Gene_Symbol=KRTAP2-4;LOC644350;LOC728934;KAP2.1B;LOC730755;LOC728285 Keratin-associated protein 2-4	2	2	2	0	128	13.5	7.87	26	1			3.99							0			12.09	0			High							High					1							1
High	Q8IUT8	LOC100653049	TRUE	TREMBL:Q8IUT8 Type I hair keratin 4 - Homo sapiens (Human).	13	19	3	0	436	49.4	5.06	29	1	0		19.73							19.19			56.096	0	Peak Found		High	Peak Found	Peak Found	Peak Found			Peak Found	High			1		10							6
High	Q3SZR3	ORM1	TRUE	SWISS-PROT:Q3SZR3 (Bos taurus) Alpha-1-acid glycoprotein precursor	3	3	3	0	202	23.2	5.87	14	1			0				0				1.64		7.976	0	Peak Found		High	Peak Found	Peak Found		High	Peak Found	Peak Found	Peak Found	High				1				1
High	P07477	PRSS1	TRUE	SWISS-PROT:P07477 Tax_Id=9606 Gene_Symbol=PRSS1 Trypsin-1 precursor	2	4	1	0	247	26.5	6.51	11	1	0		2.19									2.46	4.831	0	Peak Found		High	Peak Found	Peak Found	Peak Found	Peak Found	Peak Found	Peak Found		Peak Found	High	1		1
High	P34955	SERPINA1	TRUE	SWISS-PROT:P34955 (Bos taurus) Alpha-1-antiproteinase precursor	14	68	14	0	416	46.1	6.52	30	1	33	12.57	13.73	5.53	5.98	7.82	18.46	7.96	7.23	7.92	10.91	7.31	75.047	0	High	High	High	High	High	High	High	High	High	High	High	High	11	5	7	2	3	4	8	3	4	3
High	P41361	SERPINC1	TRUE	SWISS-PROT:P41361 (Bos taurus) Antithrombin-III precursor	5	11	3	2	465	52.3	7.33	10	1			2.44		2.11	0	6.74				4.08	0	19.916	0	Peak Found	Peak Found	High				High	Peak Found		Peak Found	Peak Found	Peak Found			2		1	1	3
High	ENSEMBL:ENSBTAP00000018574	SERPIND1	TRUE	(Bos taurus) 55 kDa protein	1	1	1	0	496	55.2	6.86	2	1											1.74		3.6	0	Peak Found										High
High	P04264		TRUE	SWISS-PROT:P04264 Tax_Id=9606 Gene_Symbol=KRT1 Keratin, type II cytoskeletal 1	50	610	44	6	644	66	8.12	61	1	261.47	190.48	196.27	145.98	66.24	106.14	230.2	150	156.92	98.57	160.64	158.57	653.244	0	High	High	High	High	High	High	High	High	High	High	High	High	42	28	42	28	19	23	42	33	35	23
High	P35908		TRUE	SWISS-PROT:P35908 Tax_Id=9606 Gene_Symbol=KRT2 Keratin, type II cytoskeletal 2 epidermal	50	385	1	0	645	65.8	8	82	1	174.31	100.31	150.16	53.15	11.48	66.58	132.58	93.26	75.23	36.66	117.57	61.77	498.503	0		High											39	23	41	20	4	22	32	28	22	13
High	P13645		TRUE	SWISS-PROT:P13645 Tax_Id=9606 Gene_Symbol=KRT10 Keratin, type I cytoskeletal 10	35	378	28	8	593	59.5	5.21	55	1	149.93	100.47	108.87	83.02	13.97	77.47	119.4	86.52	82.78	54.03	105.49	97.28	352.63	0	High	High	High	High	High	High	High	High	High	High	High	High	29	17	29	20	5	23	26	21	23	15
High	P35527		TRUE	SWISS-PROT:P35527 Tax_Id=9606 Gene_Symbol=KRT9 Keratin, type I cytoskeletal 9	35	378	34	0	623	62.1	5.3	79	1	139.28	123.77	120.71	82.53	33.2	58.15	128.82	87.3	106.23	42.09	51.9	87.87	427.008	0	High	High	High	High	High	High	High	High	High	High	High	High	25	21	27	16	10	16	29	24	26	11
High	P00761 SWISS-PROT:P00761		TRUE	Trypsin - Sus scrofa (Pig).	6	220	5	1	231	24.4	7.18	29	1	69.95	51.45	74.35	53.75	49.99	42.42	69.81	56.19	56.5	41.99	54.76	61.41	142.254	0	High	High	High	High	High	High	High	High	High	High	High	High	5	5	4	4	4	4	5	4	5	4
High	P02533		TRUE	SWISS-PROT:P02533 Tax_Id=9606 Gene_Symbol=KRT14 Keratin, type I cytoskeletal 14	26	208	8	18	472	51.6	5.16	56	1	94.12	44.39	79.28	31.43	3.09	15.4	53.58	32.59	32.19	12.97	32.34	30.56	194.092	0	High	High	High	High	High	Peak Found	High	High	High	Peak Found	High	High	24	13	24	9	1	6	20	14	15	4
High	P04259		TRUE	SWISS-PROT:P04259 Tax_Id=9606 Gene_Symbol=KRT6B Keratin, type II cytoskeletal 6B	31	185	2	0	564	60	8	48	1	53.82	52.3	66.42	21.56	9.33	20.02	37.37	54.72	28.19	11.85	28.31	41.95	187.415	0		High	High	Peak Found			High	High	High	Peak Found	Peak Found	Peak Found	16	16	23	7	4	9	17	17	15	5
High	Q0IIK2		TRUE	TREMBL:Q0IIK2 (Bos taurus) Transferrin	33	171	33	0	704	77.7	7.08	48	1	23.41	4.78	32.74	15.54	17.45	15.25	39.4	39.35	40.02	12.7	64.15	27.52	169.609	0	High	High	High	High	High	High	High	High	High	High	High	High	11	3	17	8	8	9	20	16	17	5
High	Streptavidin		TRUE	(S.avidinii)	4	115	4	0	160	16.6	6.55	43	1	33.24	40.03	24.69	39.55	42.29	36.6	39.1	36.12	34.58	44.51	40.96	39.3	104.916	0	High	High	High	High	High	High	High	High	High	High	High	High	4	4	4	4	4	4	4	4	4	4
High	Q1RMK2		TRUE	TREMBL:Q1RMK2 (Bos taurus) IGHM protein	10	60	10	0	597	65	5.97	21	1		0	9.84	17.35	0		25.47	16.55	0	0	31.91	21.45	80.36	0	Peak Found	High	High	High	High	Peak Found	High	High	High	High	High	High		1	4	5	2		9	6	1	1
High	P19013		TRUE	SWISS-PROT:P19013 Tax_Id=9606 Gene_Symbol=KRT4 keratin 4	14	40	9	1	594	63.9	8.25	22	1	10.11	12.75	11.1	4.58	2.38	2.42	7.71	2.11	5.52	2.01	7.77	7.88	64.51	0		High	High	Peak Found	Peak Found	Peak Found	High		Peak Found	Peak Found			3	8	8	2	1	1	4	1	2	1
High	Q7Z3Y8		TRUE	SWISS-PROT:Q7Z3Y8 Tax_Id=9606 Gene_Symbol=KRT27 Keratin, type I cytoskeletal 27	3	38	1	0	459	49.8	5.14	7	1	10.88	2.79	9.62	7.13	0	7.54	9.39	5.27	5.55	4.27	5.53	5.2	14.173	0							High						2	1	2	2	1	2	3	2	2	1
High	ENSEMBL:ENSBTAP00000018229		TRUE	(Bos taurus) 54 kDa protein	8	37	1	4	475	53.6	6.05	17	1	5.37		6.7	6.96	1.81	0	6.91	10.38	1.83	4.88	9.51	2.45	36.183	0					High	High				High			3		3	3	1	1	5	6	3	4
High	Q3SX09		TRUE	TREMBL:Q3SX09 (Bos taurus) similar to HBG protein	6	30	6	0	201	22	9.39	37	1	14.19	15.51			8.52	9.98			3.27	6.9	0		50.615	0	High	High	Peak Found	Peak Found	High	High	Peak Found	Peak Found	High	High	High	Peak Found	5	5			3	3			4	3
High	ENSEMBL:ENSBTAP00000024462		TRUE	(Bos taurus) 47 kDa protein	8	24	8	0	419	46.5	6.33	25	1	6.67		5.62	2.65	2.22		1.81	0	2.05		2.95	1.84	32.949	0	High	Peak Found	High	High	High	Peak Found	High	High	High	Peak Found	High	High	3		3	3	2		2	2	4
High	REFSEQ:XP_001252647		TRUE	(Bos taurus) similar to endopin 2B	5	22	3	2	417	46.9	5.66	10	1	1.91		3.63	1.98	3.24		6.39	4.1		0	3.96	3.54	12.727	0	High		High	High	High		High	High	Peak Found	High	High	High	1		3	2	2		4	3		1
High	Q3ZBS7		TRUE	TREMBL:Q3ZBS7 (Bos taurus) Vitronectin	7	21	7	0	484	54.1	6.16	15	1	6.74	7.97			0	5.75			1.89	5.69			28.622	0	High	High	Peak Found	Peak Found	High	High	Peak Found	Peak Found	High	High	Peak Found	Peak Found	4	5			1	4			1	3
High	Q8N1N4-2		TRUE	SWISS-PROT:Q8N1N4-2 Tax_Id=9606 Gene_Symbol=KRT78 Isoform 2 of Keratin, type II cytoskeletal 78	9	20	7	0	521	56.9	6.02	15	1	3.94		4.23			2.22	8.13	2.15	2.16		2.25	2.13	23.418	0	High	Peak Found	High	Peak Found	Peak Found		High			Peak Found	Peak Found	High	3		4			1	6	1	1
High	Q9TTE1		TRUE	SWISS-PROT:Q9TTE1 (Bos taurus) Endopin-1 precursor	5	17	4	0	411	46.2	5.85	11	1	0	1.75	5.82		0		3.82	0			3.69	1.86	16.941	0	High	High	High	Peak Found	High	Peak Found	High	High	Peak Found	Peak Found	High	Peak Found	1	1	3		1		2	2
High	ENSEMBL:ENSBTAP00000031360		TRUE	(Bos taurus) 55 kDa protein	6	15	6	0	491	54.6	5.07	25	1	8.22		7.25		2.64		2.39		0		2.09		29.4	0	High	Peak Found	High	Peak Found	High	Peak Found	High		High	Peak Found	High		3		5		1		2		1
High	ENSEMBL:ENSBTAP00000024146		TRUE	(Bos taurus) similar to alpha-2-macroglobulin isoform 1	7	15	7	0	1477	164.2	6.02	6	1	2.03		2.02		0		0	0	0		2.29		22.487	0	High	Peak Found	High	Peak Found	High	Peak Found	High	High	High	Peak Found	High	Peak Found	1		3		1		4	3	1
High	Q2UVX4		TRUE	SWISS-PROT:Q2UVX4 (Bos taurus) Complement C3 precursor	7	13	7	0	1662	187.2	6.84	4	1		3.61	2.05	0			2.14	2.25		1.67	0	2.08	18.182	0	Peak Found	High	High	High	Peak Found	Peak Found	High	High	Peak Found	High	High	High		2	2	1			2	2		1
High	ENSEMBL:ENSBTAP00000031900		TRUE	(Bos taurus) 121 kDa protein	6	12	6	0	1064	121.4	6.09	7	1			0		2.19	0	1.75	1.79	1.76		4.86		18.875	0	Peak Found		High	Peak Found	High	High	High	High	High	Peak Found	High	Peak Found			2		1	1	3	2	1
High	P02662		TRUE	SWISS-PROT:P02662 Alpha-S1-casein - Bos taurus (Bovine).	2	10	2	0	199	23	4.94	11	1		2.55		2.08		0	0	1.96	0	0	2.7	0	10.455	0		High		High	Peak Found	High	High	High	High	High	High	High		2		1		1	1	1	1	1
High	ENSEMBL:ENSBTAP00000038329		TRUE	(Bos taurus) 9 kDa protein	2	7	1	0	80	8.6	5.71	28	1			0		1.61		5.31	5.36			2.23		8.741	0	Peak Found		Peak Found	Peak Found	Peak Found		High	High							1		1		2	2
High	Q3KUS7		TRUE	TREMBL:Q3KUS7 (Bos taurus) Complement factor B	3	6	3	0	760	85.4	7.94	5	1	0						1.76	0			1.83		7.816	0	High						High	High			High		1						2	1
High	P02666		TRUE	SWISS-PROT:P02666 Beta-casein - Bos taurus (Bovine).	1	5	1	0	209	23.6	5.19	9	1		2.73		0			0		0		3.34		9.548	0		High		High			High		High		High			1		1			1		1
High	ENSEMBL:ENSBTAP00000014147		TRUE	(Bos taurus) 12 kDa protein	1	5	1	0	113	11.7	6.55	13	1			2.31		3.13					0	2.96	3.35	5.692	0	Peak Found		High	Peak Found	High	Peak Found	Peak Found	Peak Found	Peak Found	High	High	High			1		1					1
High	P02663		TRUE	SWISS-PROT:P02663 Alpha-S2-casein [Contains: Casocidin-1 - Bos taurus (Bovine).	2	5	2	0	207	24.3	8.27	9	1						0	1.67		0		2.1		5.1	0		Peak Found				High	High		High		High							1	2		1
High	Q3SZV7		TRUE	TREMBL:Q3SZV7 (Bos taurus) Similar to hemopexin	2	5	2	0	460	52.3	7.53	4	1		0	1.87				0				0		3.795	0		High	High	Peak Found		Peak Found	High	Peak Found	Peak Found	Peak Found	High	Peak Found		1	1				1
High	P02668		TRUE	SWISS-PROT:P02668 Kappa-casein [Contains: Casoxin C; Casoxin 6; Casoxin A; Casoxin B; Casoplatelin] - Bos taurus (Bovine).	1	2	1	0	169	19	6.3	6	1									0		1.73		3.142	0.002									High		High										1
High	P58742	Aaas		Aladin [OS=Mus musculus]	3	3	3	0	546	59.4	6.87	8	1				5.41						0			9.72	0		Peak Found	Peak Found	High	Peak Found	Peak Found			Peak Found	High	Peak Found	Peak Found				2						1
Medium	Q9D2R0	Aacs		Acetoacetyl-CoA synthetase [OS=Mus musculus]	1	3	1	0	672	75.2	6.71	1	1					1.7	1.66				0			2.085	0.01		Peak Found	Peak Found	Peak Found	High	High	Peak Found		Peak Found	High	Peak Found	Peak Found					1	1				1
High	Q9D2V5	Aar2		Protein AAR2 homolog [OS=Mus musculus]	1	1	1	0	384	43.4	5.48	2	1												1.61	2.577	0.004	Peak Found	Peak Found		Peak Found	Peak Found	Peak Found	Peak Found		Peak Found	Peak Found	Peak Found	High
High	Q8BGQ7	Aars1		Alanine--tRNA ligase, cytoplasmic [OS=Mus musculus]	5	12	5	0	968	106.8	5.67	5	1	5.52		0	1.87	0		0	2.08			0	0	12.036	0	High		High	High	High		High	High		Peak Found	High	High	3		1	1	1		1	1
High	Q9JKX4	Aatf		Protein AATF [OS=Mus musculus]	3	3	3	0	526	59.4	4.93	5	1	0				0	2.43							9.572	0	High	Peak Found	Peak Found	Peak Found	High	High	Peak Found	Peak Found	Peak Found	Peak Found		Peak Found	1				1	1
High	Q61102	Abcb7		Iron-sulfur clusters transporter ABCB7, mitochondrial [OS=Mus musculus]	7	18	7	0	752	82.5	9.32	9	1		1.7		4.79	2.47	2.33			0	1.69	0	2	23.933	0	Peak Found	High	Peak Found	High	High	High	Peak Found	Peak Found	High	High	High	High		2		4	2	4			1	2
High	Q9CXJ4	Abcb8		Mitochondrial potassium channel ATP-binding subunit [OS=Mus musculus]	1	1	1	0	717	78	9.07	1	1						0							3.575	0.001	Peak Found				Peak Found	High	Peak Found	Peak Found	Peak Found									1
High	E9Q236	Abcc4		ATP-binding cassette sub-family C member 4 [OS=Mus musculus]	2	9	2	0	1325	148.8	8.28	1	1		3.75		1.88	1.62	0		0		0	0	0	7.117	0		High		High	High	High	Peak Found	High	Peak Found	High	High	High		2		1	1	1		1		1
High	P55096	Abcd3		ATP-binding cassette sub-family D member 3 [OS=Mus musculus]	4	6	4	0	659	75.4	9.26	6	1					2.39	0				0			12.309	0	Peak Found		Peak Found	Peak Found	High	High			Peak Found	High	Peak Found						3	1				2
High	P61222	Abce1		ATP-binding cassette sub-family E member 1 [OS=Mus musculus]	8	19	8	0	599	67.3	8.34	16	1	5.62	8.03	2.3	0	4.68	5.62			0	2.31			38.646	0	High	High	High	High	High	High		Peak Found	High	High		Peak Found	2	4	1	1	3	3			1	2
High	Q6P542	Abcf1		ATP-binding cassette sub-family F member 1 [OS=Mus musculus]	21	104	21	0	837	94.9	6.51	32	1	19.79	38.69	2.8	67.11	48.38	40	2.8	2.13	11.4	28.08	15.75	11.51	190.679	0	High	High	High	High	High	High	High	High	High	High	High	High	7	9	1	12	14	13	3	4	5	11
High	Q99LE6	Abcf2		ATP-binding cassette sub-family F member 2 [OS=Mus musculus]	33	263	33	0	628	71.7	7.05	47	1	81.16	88.01	16.19	66.13	98.13	88.12	14.64	18.04	41.38	81.25	36.76	42.59	341.281	0	High	High	High	High	High	High	High	High	High	High	High	High	21	21	12	19	23	23	7	8	15	22
High	Q8K268	Abcf3		ATP-binding cassette sub-family F member 3 [OS=Mus musculus]	6	7	6	0	709	79.8	6.16	11	1			0				2.09		1.84		2.08		20.515	0			High				High		High		High				1				1		2
High	Q7TMS5	Abcg2		Broad substrate specificity ATP-binding cassette transporter ABCG2 [OS=Mus musculus]	1	1	1	0	657	72.9	8.54	2	1				1.99									3.855	0			Peak Found	High												1
High	Q99LR1	Abhd12		Lysophosphatidylserine lipase ABHD12 [OS=Mus musculus]	2	3	2	0	398	45.2	8.72	4	1		0		0						0			5.334	0		High		High			Peak Found	Peak Found		High				1		1						1
Medium	Q9Z1Q2	Abhd16a		Phosphatidylserine lipase ABHD16A [OS=Mus musculus]	1	1	1	0	558	63	8.25	2	1												0	1.718	0.024		Peak Found								Peak Found		High
Medium	Q80YU0	Abhd16b		Protein ABHD16B [OS=Mus musculus]	1	4	1	0	474	53.3	8.24	1	1			1.71		1.83		0			1.75			1.575	0.036	Peak Found	Peak Found	High	Peak Found	High	Peak Found	High			High	Peak Found	Peak Found			1		1		1			1
Low	Q8C1A9	Abhd18		Protein ABHD18 [OS=Mus musculus]	1	1	1	0	464	53.1	8.79	3	1					0								1.275	0.067					High												1
Low	Q8R2Y0	Abhd6		Monoacylglycerol lipase ABHD6 [OS=Mus musculus]	1	1	1	0	336	38.2	8.47	6	1						0							1.309	0.062						High												1
High	Q9QYL7	Abt1		Activator of basal transcription 1 [OS=Mus musculus]	1	1	1	0	269	30.6	10.01	3	1					0								2.835	0.003	Peak Found		Peak Found		High	Peak Found	Peak Found	Peak Found	Peak Found		Peak Found						1
High	Q5SWU9	Acaca		Acetyl-CoA carboxylase 1 [OS=Mus musculus]	17	36	17	0	2345	265.1	6.39	7	1		4.41		7.33		0		16.34		7.11		5.46	59.539	0	Peak Found	High	Peak Found	High	Peak Found	High	Peak Found	High	Peak Found	High	Peak Found	High		3		4		2		13		6
High	Q80XL6	Acad11		Acyl-CoA dehydrogenase family member 11 [OS=Mus musculus]	1	2	1	0	779	87.3	8.43	1	1				0								0	3.311	0.001		Peak Found		High								High				1
High	Q8JZN5	Acad9		Complex I assembly factor ACAD9, mitochondrial [OS=Mus musculus]	7	15	7	0	625	68.7	7.46	12	1	4.7	0		2.47	4.76	4.81	1.76	0		7.3		0	35.552	0	High	High	Peak Found	High	High	High	High	High	Peak Found	High	Peak Found	High	2	1		1	2	2	1	1		4
High	P45952	Acadm		Medium-chain specific acyl-CoA dehydrogenase, mitochondrial [OS=Mus musculus]	4	8	4	0	421	46.5	8.37	10	1					0	0	2.01	1.89	0		0	1.99	8.852	0	Peak Found	Peak Found	Peak Found	Peak Found	High	High	High	High	High	Peak Found	High	High					1	2	1	1	1
High	P50544	Acadvl		Very long-chain specific acyl-CoA dehydrogenase, mitochondrial [OS=Mus musculus]	3	5	3	0	656	70.8	8.75	5	1	0	2.14		0			0						12.983	0	High	High	Peak Found	High			High	Peak Found				Peak Found	1	2		1			1
High	Q8BMP6	Acbd3		Golgi resident protein GCP60 [OS=Mus musculus]	1	1	1	0	525	60.1	5.11	3	1										0			4.12	0										High												1
Low	Q5XG73	Acbd5		Acyl-CoA-binding domain-containing protein 5 [OS=Mus musculus]	1	1	1	0	508	56.6	5.41	2	1				0									1.273	0.067				High												1
Low	A2AIG8	Accs		1-aminocyclopropane-1-carboxylate synthase-like protein 1 [OS=Mus musculus]	1	2	1	0	502	56.8	6.11	4	1		0								0			1.185	0.074		High	Peak Found			Peak Found				High	Peak Found	Peak Found		1								1
High	Q9JIX8	Acin1		Apoptotic chromatin condensation inducer in the nucleus [OS=Mus musculus]	8	11	8	0	1338	150.6	5.91	8	1	3.56	3.48		2.85	2.11	6.8			0	2.58			43.798	0	High	High	Peak Found	High	High	High	Peak Found	Peak Found	High	High	Peak Found	Peak Found	3	1		1	1	2			1	2
High	Q91V92	Acly		ATP-citrate synthase [OS=Mus musculus]	2	6	2	0	1091	119.7	7.44	2	1				1.61	0		0				0		5.692	0		Peak Found	Peak Found	High	High	Peak Found	High			Peak Found	High	Peak Found				2	1		1
High	Q8BP40	Acp6		Lysophosphatidic acid phosphatase type 6 [OS=Mus musculus]	1	2	1	0	418	47.6	7.72	2	1		0		0									2.647	0.004	Peak Found	High		High	Peak Found	Peak Found		Peak Found		Peak Found				1		1
High	P41216	Acsl1		Long-chain-fatty-acid--CoA ligase 1 [OS=Mus musculus]	2	8	2	0	699	77.9	7.15	2	1		0		1.61	0	0				0	0	0	6.458	0		High	Peak Found	High	High	High	Peak Found	Peak Found		High	High	High		1		2	1	1				1
High	Q9CZW4	Acsl3		Fatty acid CoA ligase Acsl3 [OS=Mus musculus]	7	16	5	2	720	80.4	8.54	10	1	2.08	1.88	0	2.32	0	2.26	0	2.39		2.35	3.72	4.18	23.906	0	Peak Found	Peak Found	High	High	High	High	High	High	Peak Found	Peak Found	High	High	1	1	1	1	1	1	2	2		1
High	Q9QUJ7	Acsl4		Long-chain-fatty-acid--CoA ligase 4 [OS=Mus musculus]	6	13	4	0	711	79	8.28	10	1	2.08	1.88		2.5	0	0	0	2.39		2.35	1.74	2.08	20.124	0		High		High	High	High					High		1	3		1	1	1	1	1		1
Medium	Q8JZR0	Acsl5		Long-chain-fatty-acid--CoA ligase 5 [OS=Mus musculus]	1	2	1	0	683	76.2	7.09	1	1										0		0	1.716	0.024					Peak Found			Peak Found		High		High										1
High	P68134	Acta1		Actin, alpha skeletal muscle [OS=Mus musculus]	15	235	2	0	377	42	5.39	40	1	75.1	35.96	36.83	27.91	52.39	50.41	37.67	44.15	35.6	24.51	40.4	25.54	166.771	0	High	High	Peak Found	High	High	High	High	High	High	High	High	High	13	6	9	7	13	13	12	12	10	7
High	P60710	Actb		Actin, cytoplasmic 1 [OS=Mus musculus]	26	409	1	30	375	41.7	5.48	75	1	147.93	117.5	63.29	91.61	96.91	114.79	80.85	86.77	89.74	80.41	93.07	70.86	478.273	0	High	High	High	High	High	High	High	High	High	High	High	High	23	13	18	14	17	20	20	22	19	14
High	P63260	Actg1		Actin, cytoplasmic 2 [OS=Mus musculus]	26	403	1	0	375	41.8	5.48	75	1	138.52	116.54	58.07	86.97	93.78	113.66	74.64	88.84	84.27	77.71	88.71	65.65	480.17	0		High		High	High	High	High	High	High	High	High	High	22	13	17	14	17	20	20	22	19	14
High	Q9Z2N8	Actl6a		Actin-like protein 6A [OS=Mus musculus]	4	10	4	0	429	47.4	5.6	9	1	2.29	0				2.19		1.92	2.11	2.48		1.96	14.414	0	High	High		Peak Found	Peak Found	High	Peak Found	High	High	High	Peak Found	High	2	2				1		1	1	1
High	Q7TPR4	Actn1		Alpha-actinin-1 [OS=Mus musculus]	19	57	8	0	892	103	5.38	27	1		15.58		22.69		12.24		40.02		22.69		33.16	129.978	0		High		High	Peak Found	Peak Found	Peak Found	High		High		High		5		9		4		15		11
High	P57780	Actn4		Alpha-actinin-4 [OS=Mus musculus]	30	83	19	10	912	104.9	5.41	41	1		18.01		33.41		17.7		47.77		28.95		60.06	181.64	0	Peak Found	High	Peak Found	High	Peak Found	High	Peak Found	High	Peak Found	High	Peak Found	High		6		13		7		20		12
Medium	P61161	Actr2		Actin-related protein 2 [OS=Mus musculus]	1	1	1	0	394	44.7	6.74	2	1												0	1.696	0.026											Peak Found	High
High	Q8R2S9	Actr8		Actin-related protein 8 [OS=Mus musculus]	1	1	1	0	624	70.5	7.77	2	1										2.69			5.368	0										High												1
Medium	Q9Z0F8	Adam17		Disintegrin and metalloproteinase domain-containing protein 17 [OS=Mus musculus]	1	1	1	0	827	93	5.94	1	1												0	1.434	0.044												High
High	Q99MU3	Adar		Double-stranded RNA-specific adenosine deaminase [OS=Mus musculus]	3	6	3	0	1178	130.4	8.7	3	1	0	3.66	0		4.46	0				3.64			13.768	0	High	High	High	Peak Found	High	High		Peak Found		High	Peak Found	Peak Found	1	1	1		1	1				1
High	Q8VDL4	Adpgk		ADP-dependent glucokinase [OS=Mus musculus]	3	7	3	0	496	53.9	5.62	8	1		3.99	1.67					1.75				0	21.704	0		High	High			Peak Found		High				High		3	1					1
High	Q9JKV1	Adrm1		Proteasomal ubiquitin receptor ADRM1 [OS=Mus musculus]	4	12	4	0	407	42	5.07	12	1	4.64		1.7	1.72		0	0	1.64	0	0			10.207	0	High		High	High	Peak Found	High	High	High	High	High	Peak Found	Peak Found	2		2	1		1	1	2	1	1
High	P54822	Adsl		Adenylosuccinate lyase [OS=Mus musculus]	2	3	2	0	484	54.8	7.27	5	1							0	2.14			0		8.349	0	Peak Found	Peak Found			Peak Found	Peak Found	High	High	Peak Found	Peak Found	High								1	1
High	Q9Z248	Aebp2		Zinc finger protein AEBP2 [OS=Mus musculus]	2	4	2	0	504	52.9	5.33	5	1		7.11		2.32		2.71							15.726	0	Peak Found	High		High		High								2		1		1
Medium	Q9CZI9	Aen		Apoptosis-enhancing nuclease [OS=Mus musculus]	1	1	1	0	336	37.3	8.75	3	1					0								1.594	0.034		Peak Found		Peak Found	High		Peak Found	Peak Found	Peak Found	Peak Found	Peak Found	Peak Found					1
High	Q9QZQ1	Afdn		Afadin [OS=Mus musculus]	7	14	7	0	1820	206.4	6.32	4	1	1.99	1.97		8.1		1.68	0			1.84	0	0	20.059	0	High	High	Peak Found	High	Peak Found	High	High	Peak Found		High	High	High	2	1		3		2	2			2
High	Q9ESC8	Aff4		AF4/FMR2 family member 4 [OS=Mus musculus]	6	8	6	0	1160	126.6	9.36	8	1				0	5.43	0				0		0	17.175	0				High	High	High				High		High				1	3	2				1
High	Q3UMC0	Afg2a		ATPase family protein 2 homolog [OS=Mus musculus]	23	125	22	1	893	97.2	8.24	34	1	34.71	27.21	10.88	24.28	32.48	31.42	6.39	4.74	20.62	25.93	19.87	16.1	137.468	0	High	High	High	High	High	High	High	High	High	High	High	High	13	8	6	10	12	11	5	6	9	12
High	Q920A7	Afg3l1		AFG3-like protein 1 [OS=Mus musculus]	8	17	6	0	789	87	8.85	13	1	1.81	2.47	0		0	3.59	0	0	0	2.1	0		36.047	0	High	High	High	Peak Found	Peak Found	High			Peak Found	High	Peak Found	Peak Found	3	2	1		1	3	1	1	1	2
High	Q8JZQ2	Afg3l2		AFG3-like protein 2 [OS=Mus musculus]	11	30	9	2	802	89.5	8.6	13	1	10.24	4.4	0	1.61	8.25	5.5	0	2.69	0		2.14		46.425	0	High	High	High	High	High	High	High	High	Peak Found	Peak Found	High	Peak Found	6	4	1	1	6	4	2	2	1
Low	Q3UHD9	Agap2		Arf-GAP with GTPase, ANK repeat and PH domain-containing protein 2 [OS=Mus musculus]	1	1	1	0	1186	124.4	9.89	1	1									0				1.268	0.069	Peak Found		Peak Found			Peak Found			High		Peak Found										1
High	Q9ESW4	Agk		Acylglycerol kinase, mitochondrial [OS=Mus musculus]	4	13	4	0	421	46.9	8.4	14	1	0	6.5		3.86	2.24	6.65		0		2.02			27.457	0	High	High		High	High	High	Peak Found	High	Peak Found	High	Peak Found	Peak Found	2	2		2	1	2		1		3
High	Q8CJG0	Ago2		Protein argonaute-2 [OS=Mus musculus]	12	33	12	0	860	97.2	9.19	18	1	6.49	5.53	0	2.8	5.94	6.41	0		0	1.92	5.19	4.24	58.79	0	High	High	High	High	High	High	High	Peak Found	High	High	High	High	4	3	1	1	5	4	1		3	3
High	Q8K4X7	Agpat4		1-acyl-sn-glycerol-3-phosphate acyltransferase delta [OS=Mus musculus]	1	3	1	0	378	43.8	8.38	2	1				0		0				0			4.802	0	Peak Found	Peak Found		High	Peak Found	High		Peak Found		High		Peak Found				1		1				1
High	Q9D1E8	Agpat5		1-acyl-sn-glycerol-3-phosphate acyltransferase epsilon [OS=Mus musculus]	1	2	1	0	365	42.2	9.38	3	1						1.66							6.843	0						High												1
High	Q8C0I1	Agps		Alkyldihydroxyacetonephosphate synthase, peroxisomal [OS=Mus musculus]	20	86	20	0	645	71.6	7.5	39	1	18.37	27.58	0	22.17	16.84	39.08	3.78	14.58	4.22	26.02	7.46	13.67	155.097	0	High	High	High	High	High	High	High	High	High	High	High	High	7	8	1	11	7	13	3	7	5	10
High	Q9WVK0	Agtrap		Type-1 angiotensin II receptor-associated protein [OS=Mus musculus]	1	6	1	0	161	17.5	5.73	25	1				2.97	0		0		0	2.59	4.27		11.046	0				High	High		High		High	High	High					1	1		1		1	1
High	Q8CJF7	Ahctf1		Protein ELYS [OS=Mus musculus]	7	29	7	0	2243	247.5	6.55	3	1	2.46	5.4	0	5	5.76	8.81	0	0	7.22	4.72	9.21	2.33	34.795	0	High	High	High	High	High	High	High	High	High	High	High	High	2	2	1	2	4	4	2	1	3	2
High	P50247	Ahcy		Adenosylhomocysteinase [OS=Mus musculus]	1	1	1	0	432	47.7	6.54	2	1		0											3.832	0	Peak Found	High		Peak Found		Peak Found			Peak Found					1
High	Q6PAL7	Ahdc1		AT-hook DNA-binding motif-containing protein 1 [OS=Mus musculus]	10	35	10	0	1594	168	8.97	8	1	12.17	14.79		15.42	13.55	5.99		0	0	2.74	0	1.69	63.78	0	High	High	Peak Found	High	High	High	Peak Found	High	High	High	High	High	5	5		7	5	2		1	3	2
High	Q8BK64	Ahsa1		Activator of 90 kDa heat shock protein ATPase homolog 1 [OS=Mus musculus]	8	30	8	0	338	38.1	5.53	29	1	4.26	3.42	0		0	4.52	4.2	4.03	0	1.97	4.13	1.87	37.185	0	High	High	High	Peak Found	High	High	High	High	High	High	High	High	2	1	1		1	1	4	6	2	2
High	Q9Z0X1	Aifm1		Apoptosis-inducing factor 1, mitochondrial [OS=Mus musculus]	8	16	8	0	612	66.7	9.17	16	1	0	9.78		1.79	4.27	4.99	0			1.67		3.99	42.374	0	High	High		High	High	High	High	Peak Found		High	Peak Found	High	1	3		2	2	2	1			2
High	P31230	Aimp1		Aminoacyl tRNA synthase complex-interacting multifunctional protein 1 [OS=Mus musculus]	16	152	16	0	310	34	8.35	58	1	57.03	51.66	17.06	46.28	57.48	67.31	8.07	21.71	33.26	42.94	20.34	33.03	217.483	0	High	High	High	High	High	High	High	High	High	High	High	High	12	7	8	8	10	12	6	7	9	7
High	Q8R010	Aimp2		Aminoacyl tRNA synthase complex-interacting multifunctional protein 2 [OS=Mus musculus]	12	63	12	0	320	35.4	7.83	45	1	18.61	20.84	2.62	14.55	9.86	18.45	1.65	1.89	6.06	14.8	4.25	6.93	105.64	0	High	High	High	High	High	High	High	High	High	High	High	High	8	6	1	4	5	6	1	3	5	5
High	O08715	Akap1		A-kinase anchor protein 1, mitochondrial [OS=Mus musculus]	20	72	20	0	857	92.1	5.02	34	1	8.81	17.97	0	18.1	22.91	28.57		7.66	0	8.77		2.13	122.371	0	High	High	High	High	High	High	Peak Found	High	High	High	Peak Found	High	5	8	3	9	8	8		6	1	8
High	O88845	Akap10		A-kinase anchor protein 10, mitochondrial [OS=Mus musculus]	1	1	1	0	662	73.6	6.79	2	1			0										2.277	0.007			High												1
High	Q9WTQ5	Akap12		A-kinase anchor protein 12 [OS=Mus musculus]	7	10	7	0	1684	180.6	4.44	5	1	10.83	0	0	0							2.37		28.262	0	High	High	High	High		Peak Found	Peak Found	Peak Found	Peak Found		High	Peak Found	5	1	2	1
High	Q9DBR0	Akap8		A-kinase anchor protein 8 [OS=Mus musculus]	12	31	12	0	687	76.2	5.14	20	1	4.64	1.61	0		2.57	1.79	2.44		5.97	0	11.68	0	36.913	0	High	High	High	Peak Found	High	High	High	Peak Found	High	High	High	High	2	1	3		1	2	6		4	3
High	Q9R0L7	Akap8l		A-kinase anchor protein 8-like [OS=Mus musculus]	4	6	4	0	642	71.4	5.05	7	1	2.84	0	0				2.36						14.799	0	High	High	High	Peak Found	Peak Found	Peak Found	High	Peak Found	Peak Found		Peak Found	Peak Found	1	1	1				3
Medium	Q70FJ1	Akap9		A-kinase anchor protein 9 [OS=Mus musculus]	1	1	1	0	3797	435.9	5.03	0	1	0												1.62	0.03	High		Peak Found										1
Low	Q61490	Alcam		CD166 antigen [OS=Mus musculus]	1	1	1	0	583	65.1	6.15	2	1				0									1.256	0.071				High				Peak Found								1
High	O35945	Aldh1a7		Aldehyde dehydrogenase, cytosolic 1 [OS=Mus musculus]	2	2	1	0	501	54.6	7.71	3	1		0					0						3.043	0.002	Peak Found	High	Peak Found			Peak Found		Peak Found	Peak Found	Peak Found	Peak Found	Peak Found		1					1
High	P47738	Aldh2		Aldehyde dehydrogenase, mitochondrial [OS=Mus musculus]	6	13	5	0	519	56.5	7.62	12	1	2.55		0			0	2.43		0	0	1.8	0	18.281	0	High	Peak Found	High	Peak Found	Peak Found	High	High	Peak Found	High	High	High	High	2		1			1	3		1	2
High	P47740	Aldh3a2		Aldehyde dehydrogenase family 3 member A2 [OS=Mus musculus]	1	2	1	0	484	53.9	8.35	3	1		0		0									3.874	0		High	Peak Found	High			Peak Found			Peak Found		Peak Found		1		1
High	P05064	Aldoa		Fructose-bisphosphate aldolase A [OS=Mus musculus]	1	4	1	0	364	39.3	8.09	4	1	2.27						0				0	0	2.76	0.003	High						High				High	High	1						1
Medium	Q3TZM9	Alg11		GDP-Man:Man(3)GlcNAc(2)-PP-Dol alpha-1,2-mannosyltransferase [OS=Mus musculus]	1	1	1	0	492	55.2	8.29	1	1							0						1.962	0.014	Peak Found		Peak Found	Peak Found	Peak Found		High	Peak Found	Peak Found		Peak Found								1
High	Q9D8C3	Alg13		Putative bifunctional UDP-N-acetylglucosamine transferase and deubiquitinase ALG13 [OS=Mus musculus]	12	39	12	0	1166	128.6	6.48	9	1	2.78	2.11	0	5.49	15.17	10.47	1.73	0	0	4.11		1.84	35.276	0	High	High	High	High	High	High	High	High	High	High	Peak Found	High	5	1	2	3	7	6	1	1	3	4
High	Q9DBE8	Alg2		Alpha-1,3/1,6-mannosyltransferase ALG2 [OS=Mus musculus]	2	4	2	0	415	47.4	7.97	4	1					0	0				0		0	4.721	0					High	High				High		High					1	1				1
Medium	Q3TSG4	Alkbh5		RNA demethylase ALKBH5 [OS=Mus musculus]	1	1	1	0	395	44.4	9.09	2	1	0												1.87	0.016	High												1
High	P09242	Alpl		Alkaline phosphatase, tissue-nonspecific isozyme [OS=Mus musculus]	2	2	2	0	524	57.5	7.01	5	1	2.57												7.048	0	High		Peak Found		Peak Found	Peak Found	Peak Found	Peak Found	Peak Found		Peak Found	Peak Found	2
High	O08583	Alyref		THO complex subunit 4 [OS=Mus musculus]	8	82	8	0	255	26.9	11.15	48	1	36.34	31.53	6.93	32.27	35.01	38.95	5.88	8.98	13.62	29.82	9.03	7.39	130.218	0	High	High	High	High	High	High	High	High	High	High	High	High	8	5	3	5	4	5	2	3	4	5
High	P53995	Anapc1		Anaphase-promoting complex subunit 1 [OS=Mus musculus]	3	4	3	0	1944	215.9	6.35	1	1				0	0			0				1.84	5.631	0				High	High			High				High				1	1			1
High	Q91W96	Anapc4		Anaphase-promoting complex subunit 4 [OS=Mus musculus]	2	4	2	0	807	91.6	5.4	3	1				2.14		0		0				0	7.58	0		Peak Found		High		High		High		Peak Found		High				1		1		1
High	Q8BTZ4	Anapc5		Anaphase-promoting complex subunit 5 [OS=Mus musculus]	4	12	4	0	740	83	6.71	6	1	2.08	1.97	0	1.98	0		0	2.63		5.17	0	0	14.823	0	High	High	High	High	High	Peak Found	High	High	Peak Found	High	High	High	1	1	1	1	1		1	1		2
High	Q9WVM3	Anapc7		Anaphase-promoting complex subunit 7 [OS=Mus musculus]	6	15	6	0	565	63	5.72	12	1				0		2.89	0	2.48	0	3.81	0	2.91	34.543	0	Peak Found	Peak Found	Peak Found	High	Peak Found	High	High	High	High	High	High	High				1		3	2	1	1	3
Medium	Q6ZPS6	Ankib1		Ankyrin repeat and IBR domain-containing protein 1 [OS=Mus musculus]	1	2	1	0	1085	121.8	5.16	1	1							0					1.84	2.105	0.01							High					High							1
High	Q6P1H6	Ankle2		Ankyrin repeat and LEM domain-containing protein 2 [OS=Mus musculus]	3	3	3	0	964	106.1	7.37	5	1				2.59						2.25			11.662	0				High				Peak Found		High		Peak Found				2						1
High	Q99NH0	Ankrd17		Ankyrin repeat domain-containing protein 17 [OS=Mus musculus]	31	77	30	1	2603	274	6.52	13	1	25.48	29.17	0	25.69	21.24	18.58			6.74	29.19	2.51	2.67	187.756	0	High	High	High	High	High	High	Peak Found	Peak Found	High	High	High	High	11	9	1	10	12	7			4	13
High	Q505D1	Ankrd28		Serine/threonine-protein phosphatase 6 regulatory ankyrin repeat subunit A [OS=Mus musculus]	1	1	1	0	1053	112.8	6.27	1	1				1.8									3.82	0		Peak Found		High	Peak Found	Peak Found	Peak Found	Peak Found	Peak Found	Peak Found	Peak Found	Peak Found				1
High	Q8K298	Anln		Anillin [OS=Mus musculus]	5	10	5	0	1121	122.7	6.98	5	1	3.55			3.25	3.12	3.02		0	2.27	0		2.63	19.491	0	High			High	High	High		High	High	High		High	1			1	2	1		1	1	1
High	Q9EST5	Anp32b		Acidic leucine-rich nuclear phosphoprotein 32 family member B [OS=Mus musculus]	1	2	1	0	272	31.1	4.01	7	1			0								2.43		3.328	0.001			High	Peak Found							High				1
High	P97384	Anxa11		Annexin A11 [OS=Mus musculus]	7	11	7	0	503	54	7.66	12	1		2.58	0	4.16			0	0			1.77	0	21.762	0	Peak Found	High	High	High	Peak Found	Peak Found	High	High	Peak Found	Peak Found	High	High		1	1	3			1	2
Medium	Q99JG3	Anxa13		Annexin A13 [OS=Mus musculus]	1	1	1	0	317	35.9	5.99	3	1												0	1.389	0.05												High
High	P07356	Anxa2		Annexin A2 [OS=Mus musculus]	2	2	2	0	339	38.7	7.69	7	1							3.82						9.392	0							High												2
High	Q07076	Anxa7		Annexin A7 [OS=Mus musculus]	7	17	7	0	463	49.9	6.18	18	1	4.18		2.3		0		6.76	6.75			4.83		23.65	0	High	Peak Found	High	Peak Found	High	Peak Found	High	High	Peak Found		High	Peak Found	2		2		1		5	3
High	O35643	Ap1b1		AP-1 complex subunit beta-1 [OS=Mus musculus]	23	113	5	0	943	103.9	5.17	25	1	17.73	30.6	2.07	36.46	20.34	32.32	6.74	32.14	13.67	33.49	10.73	30.53	137.967	0	High	High	Peak Found	High	High	High	Peak Found	High	High	High	Peak Found	High	8	8	3	13	9	11	4	12	7	11
High	P22892	Ap1g1		AP-1 complex subunit gamma-1 [OS=Mus musculus]	2	3	2	0	822	91.3	6.8	2	1		2.02			0					0			8.005	0		High			High		Peak Found	Peak Found	Peak Found	High				1			1					1
High	P17426	Ap2a1		AP-2 complex subunit alpha-1 [OS=Mus musculus]	31	169	22	8	977	107.6	7.03	37	1	24.59	52.24	2.1	54.42	34.2	57.86	6.35	23.61	13.69	39.22	11.35	23.32	205.044	0	High	High	High	High	High	High	High	High	High	High	High	High	13	20	3	21	12	20	3	14	8	18
High	P17427	Ap2a2		AP-2 complex subunit alpha-2 [OS=Mus musculus]	24	120	15	0	938	104	6.93	28	1	16.7	35.07	4.01	34.43	27.18	36.33	4.33	21.96	10.74	25.73	4.93	19.97	139.37	0	High	High	High	High	High	High	High	High	High	High	High	High	8	13	3	12	11	13	3	11	7	10
High	Q9DBG3	Ap2b1		AP-2 complex subunit beta [OS=Mus musculus]	35	187	17	18	937	104.5	5.38	41	1	27.82	52.57	2.07	52.06	33.84	49.97	8.67	44.82	21.35	45.85	18.64	42.2	207.059	0	High	High	Peak Found	High	High	High	High	High	High	High	High	High	16	16	3	20	15	18	8	17	9	17
High	P84091	Ap2m1		AP-2 complex subunit mu [OS=Mus musculus]	16	76	16	0	435	49.6	9.54	39	1	18.4	22.13	2.21	17.66	20.51	19.1	1.84	17.23	7.62	27.59	2.09	20.95	108.29	0	High	High	High	High	High	High	High	High	High	High	High	High	10	9	1	5	7	8	1	7	3	9
High	P62743	Ap2s1		AP-2 complex subunit sigma [OS=Mus musculus]	2	11	2	0	142	17	6.18	11	1	3.55	2.02	0	2.02	1.96	0		2.08		1.94			4.041	0	High	High	High	High	High	High	Peak Found	High	Peak Found	High	Peak Found	Peak Found	1	1	1	1	1	1		2		1
High	Q9Z1T1	Ap3b1		AP-3 complex subunit beta-1 [OS=Mus musculus]	2	3	2	0	1105	122.7	5.66	2	1							0	0		0			7.787	0							High	High		High									1	1		1
High	O54774	Ap3d1		AP-3 complex subunit delta-1 [OS=Mus musculus]	3	6	3	0	1199	135	7.37	3	1		0		0	0	1.99				0			9.434	0		High		High	High	High	Peak Found	Peak Found		High		Peak Found		1		1	2	1				1
High	O35841	Api5		Apoptosis inhibitor 5 [OS=Mus musculus]	13	47	13	0	504	56.8	5.92	25	1	1.7	3.91	1.88	5.14	8.67	5.31	4.77	15.88	1.89	1.63	11.08	12.38	47.844	0	High	High	High	High	High	High	High	High	High	High	High	High	2	2	4	2	3	3	5	7	2	1
High	Q06335	Aplp2		Amyloid beta precursor like protein 2 [OS=Mus musculus]	3	5	3	0	707	80.4	4.7	6	1		0				0		2.43		3.46		3.04	14.561	0		High		Peak Found	Peak Found	High	Peak Found	High	Peak Found	High	Peak Found	High		1				1		1		1
High	Q9D7N9	Apmap		Adipocyte plasma membrane-associated protein [OS=Mus musculus]	6	10	6	0	415	46.4	6.32	18	1	0	2.6			0	1.91			0	0			27.27	0	High	High		Peak Found	High	High	Peak Found	Peak Found	High	High	Peak Found	Peak Found	1	1			1	4			1	2
High	Q99J72	Apobec3		DNA dC->dU-editing enzyme APOBEC-3 [OS=Mus musculus]	13	52	13	0	440	52.2	9.09	28	1	18.48	15.93	0	17.08	22.36	26.08			5.25	24.32	2.23	4.63	99.553	0	High	High	High	High	High	High	Peak Found	Peak Found	High	High	High	High	7	6	1	5	8	8			2	7
Medium	P51910	Apod		Apolipoprotein D [OS=Mus musculus]	1	2	1	0	189	21.5	4.91	3	1	1.79				0								1.552	0.037	High				High					Peak Found		Peak Found	1				1
High	P08226	Apoe		Apolipoprotein E [OS=Mus musculus]	3	4	3	0	311	35.8	5.68	9	1			1.74						0		2.23		8.022	0	Peak Found	Peak Found	High	Peak Found	Peak Found	Peak Found	Peak Found	Peak Found	High	Peak Found	High	Peak Found			1						2
High	Q9DCZ4	Apoo		MICOS complex subunit Mic26 [OS=Mus musculus]	1	3	1	0	198	22.6	9.25	6	1		3.21		3.29		2.37							7.223	0	Peak Found	High		High	Peak Found	High	Peak Found	Peak Found		Peak Found	Peak Found	Peak Found		1		1		1
High	Q78IK4	Apool		MICOS complex subunit Mic27 [OS=Mus musculus]	2	6	2	0	265	29.2	9.31	10	1	2.29	2.63		2	2.45	2.59							14.122	0	High	High		High	High	High		Peak Found		Peak Found		Peak Found	1	1		1	2	1
High	Q8CFQ3	Aqr		RNA helicase aquarius [OS=Mus musculus]	10	26	9	0	1481	170.2	6.27	7	1	1.96	5.75		3.82	1.97	1.92		1.7	1.87	3.65	0	0	24.251	0	High	High	Peak Found	High	High	High	Peak Found	High	High	High	High	High	1	4		2	3	3		1	3	4
High	Q5XJY5	Arcn1		Coatomer subunit delta [OS=Mus musculus]	7	23	7	0	511	57.2	6.21	14	1	0			2.16	3.97	4.55		6.08	1.71	5.98	0	6.13	25.054	0	High	Peak Found	Peak Found	High	High	High	Peak Found	High	High	High	High	High	1			1	2	2		4	3	3
High	P61750	Arf4		ADP-ribosylation factor 4 [OS=Mus musculus]	3	13	1	2	180	20.4	7.14	15	1	2.94	2.21	2.47	2.89		4.5	2.28	2.75	0		2.26		10.038	0			High					High	High				1	1	2	2		2	1	2	1
High	P84084	Arf5		ADP-ribosylation factor 5 [OS=Mus musculus]	3	13	1	0	180	20.5	6.79	15	1	5.74	2.21	2.47	2.89		4.5	3.9	4.6			2.26		12.241	0	High						High	High			Peak Found		2	1	1	2		2	2	2
High	Q9EPJ9	Arfgap1		ADP-ribosylation factor GTPase-activating protein 1 [OS=Mus musculus]	1	5	1	0	414	45.3	5.57	2	1		1.85						0	0		1.72	1.7	4.162	0		High				Peak Found		High	High	Peak Found	High	High		1						1	1
High	A2A5R2	Arfgef2		Brefeldin A-inhibited guanine nucleotide-exchange protein 2 [OS=Mus musculus]	6	8	6	0	1792	202.1	6.55	4	1				1.82		0		0		1.81	0	0	13.419	0	Peak Found	Peak Found	Peak Found	High	Peak Found	High		High	Peak Found	High	High	High				1		2		2		1
High	Q3UL36	Arglu1		Arginine and glutamate-rich protein 1 [OS=Mus musculus]	2	4	2	0	271	32.9	10.36	6	1				0		0	1.64						4.931	0	Peak Found	Peak Found	Peak Found	High	Peak Found	High	High	Peak Found	Peak Found	Peak Found	Peak Found					1		1	2
High	Q60875	Arhgef2		Rho guanine nucleotide exchange factor 2 [OS=Mus musculus]	23	54	23	0	985	111.9	7.25	29	1	12.76	8.87	1.9	8.59	6.89	6.71	6.7	0	5.95	3.24	12.51	4.73	93.744	0	High	High	High	High	High	High	High	High	High	High	High	High	9	5	6	4	3	3	4	2	3	3
Medium	Q91X46	Arhgef3		Rho guanine nucleotide exchange factor 3 [OS=Mus musculus]	1	3	1	0	524	59.5	6.14	8	1	0												1.403	0.048	High												1
Medium	A2BH40	Arid1a		AT-rich interactive domain-containing protein 1A [OS=Mus musculus]	1	1	1	0	2283	241.9	6.68	0	1										0			1.497	0.04										High												1
High	E9Q7E2	Arid2		AT-rich interactive domain-containing protein 2 [OS=Mus musculus]	4	6	4	0	1828	195.9	7.47	3	1				2.49	0	2.68			1.64	0	0		14.888	0	Peak Found			High	High	High	Peak Found		High	High	High	Peak Found				1	1	1			1	1
Medium	Q8BM75	Arid5b		AT-rich interactive domain-containing protein 5B [OS=Mus musculus]	1	1	1	0	1188	131.8	8.85	1	1		0											1.571	0.036		High		Peak Found				Peak Found						1
High	Q9Z1K5	Arih1		E3 ubiquitin-protein ligase ARIH1 [OS=Mus musculus]	2	2	2	0	555	64	5.08	4	1										0		0	5.194	0										High		High										1
High	P61211	Arl1		ADP-ribosylation factor-like protein 1 [OS=Mus musculus]	2	10	2	0	181	20.4	5.72	11	1	4.62	2.7	1.93			2.57		2.49	0	2.01		2.12	8.953	0	High	High	High	Peak Found		High		High	High	High		High	2	1	1			2		1	1	1
High	Q9D0J4	Arl2		ADP-ribosylation factor-like protein 2 [OS=Mus musculus]	1	1	1	0	184	20.9	5.96	5	1										0			3.35	0.001										High												1
High	Q9JKW0	Arl6ip1		ADP-ribosylation factor-like protein 6-interacting protein 1 [OS=Mus musculus]	3	10	3	0	203	23.4	9.32	13	1	2.26	0		0		5.25		0		4.85		1.93	12.797	0	High	High		High	Peak Found	High	Peak Found	High		High	Peak Found	High	1	1		1		2		1		3
High	Q8R5J9	Arl6ip5		PRA1 family protein 3 [OS=Mus musculus]	4	5	4	0	188	21.5	9.61	24	1		2.83		2.8						1.84			13.001	0	Peak Found	High	Peak Found	High	Peak Found	Peak Found	Peak Found	Peak Found	Peak Found	High	Peak Found	Peak Found		3		1						1
High	Q9CQW2	Arl8b		ADP-ribosylation factor-like protein 8B [OS=Mus musculus]	8	29	8	0	186	21.5	8.43	45	1	6.32	5.98	0	6.7	3.55	10.88	1.84	0	2.34	5.99	7.35	2.21	41.737	0	High	High	High	High	High	High	High	High	High	High	High	High	3	3	2	3	2	6	1	1	1	2
High	Q9D0L7	Armc10		Armadillo repeat-containing protein 10 [OS=Mus musculus]	5	15	5	0	306	33.3	7.99	19	1	2.53	5.72	0	6.19	8	2.28		2.26		2.54		0	27.889	0	High	High	High	High	High	High		High	Peak Found	High		High	1	2	1	2	3	2		2		1
High	Q8BNU0	Armc6		Armadillo repeat-containing protein 6 [OS=Mus musculus]	5	8	5	0	468	50.7	6	13	1				0		0	0	4.95				7	14.931	0	Peak Found	Peak Found	Peak Found	High	Peak Found	High	High	High	Peak Found	Peak Found	Peak Found	High				1		1	1	2
High	Q9CX83	Armcx1		Armadillo repeat-containing X-linked protein 1 [OS=Mus musculus]	1	2	1	0	456	50.6	9.33	2	1		0								0			2.41	0.005		High			Peak Found					High				1								1
High	Q6PD19	Armh3		Armadillo-like helical domain-containing protein 3 [OS=Mus musculus]	1	1	1	0	689	78.6	6.6	1	1										2.27			3.459	0.001	Peak Found		Peak Found	Peak Found		Peak Found	Peak Found	Peak Found	Peak Found	High	Peak Found	Peak Found										1
High	C0HK79	Arxes1		Adipocyte-related X-chromosome expressed sequence 1 [OS=Mus musculus]	1	1	1	0	180	20.1	9.6	6	1		0											2.41	0.005	Peak Found	High		Peak Found	Peak Found	Peak Found	Peak Found		Peak Found		Peak Found	Peak Found		1
Medium	Q91ZU1	Asb6		Ankyrin repeat and SOCS box protein 6 [OS=Mus musculus]	1	1	1	0	418	46.2	5.78	3	1								0					1.569	0.037								High												1
High	Q9D8Z1	Ascc1		Activating signal cointegrator 1 complex subunit 1 [OS=Mus musculus]	4	6	4	0	356	41.3	6.54	10	1	0	0		1.63		1.67						2.24	11.665	0	High	High	Peak Found	High	Peak Found	High	Peak Found	Peak Found	Peak Found	Peak Found	Peak Found	High	1	2		1		1
High	Q91WR3	Ascc2		Activating signal cointegrator 1 complex subunit 2 [OS=Mus musculus]	7	23	7	0	749	85.6	5.03	10	1	1.86	0	0	4.57	4.28	1.93		0	0	2.31	0	0	27.246	0	High	High	High	High	High	High	Peak Found	High	High	High	High	High	2	1	2	2	3	2		2	2	1
High	E9PZJ8	Ascc3		Activating signal cointegrator 1 complex subunit 3 [OS=Mus musculus]	25	71	25	0	2198	250.4	7.02	13	1	2.01	14.85		18.57	7.06	29.97		8.4	1.81	10	2.07	9.3	128.792	0	High	High	Peak Found	High	High	High	Peak Found	High	High	High	High	High	1	5		9	7	17		6	2	11
High	Q91X20	Ash2l		Set1/Ash2 histone methyltransferase complex subunit ASH2 [OS=Mus musculus]	1	1	1	0	623	68.2	5.69	2	1					0								3.173	0.002					High	Peak Found		Peak Found	Peak Found		Peak Found						1
High	Q91YI0	Asl		Argininosuccinate lyase [OS=Mus musculus]	4	4	4	0	464	51.7	6.96	9	1							1.86	0			0		7.264	0	Peak Found	Peak Found	Peak Found	Peak Found	Peak Found	Peak Found	High	High	Peak Found	Peak Found	High	Peak Found							1	2
High	Q8BSY0	Asph		Aspartyl/asparaginyl beta-hydroxylase [OS=Mus musculus]	9	20	9	0	741	83	5.08	15	1	4.04	2.95		5.89	4.89	7.17			0	2.5	3.61	2.64	35.663	0	High	High	Peak Found	High	High	High	Peak Found	Peak Found	High	High	High	High	2	3		3	2	3			1	3
High	Q8VBT9	Aspscr1		Tether containing UBX domain for GLUT4 [OS=Mus musculus]	1	2	1	0	550	59.8	6.96	5	1		2.78		2.47									5.794	0		High		High										1		1
High	P16460	Ass1		Argininosuccinate synthase [OS=Mus musculus]	11	47	11	0	412	46.6	8.22	25	1	9.23	5.2	8.14	4.62	2.17	3.81	11.78	9.11	1.86	4.47	10.96	10.24	36.317	0	High	High	High	High	High	High	High	High	High	High	High	High	6	3	6	2	2	3	5	5	1	2
Medium	Q8VD46	Asz1		Ankyrin repeat, SAM and basic leucine zipper domain-containing protein 1 [OS=Mus musculus]	1	1	1	0	475	53	6.24	3	1			0										2.022	0.012			High												1
High	Q9D5T0	Atad1		Outer mitochondrial transmembrane helix translocase [OS=Mus musculus]	5	11	5	0	361	40.7	6.9	14	1	1.67	2.54			2.39	2.32		2.07		2.66		4.27	9.476	0	High	High	Peak Found	Peak Found	High	High	Peak Found	High		High	Peak Found	High	3	2			1	1		1		1
High	Q8CDM1	Atad2		ATPase family AAA domain-containing protein 2 [OS=Mus musculus]	2	2	2	0	1040	117.9	6.89	1	1		0		0									3.125	0.002		High		High										1		1
High	Q925I1	Atad3		ATPase family AAA domain-containing protein 3 [OS=Mus musculus]	26	104	26	0	591	66.7	9.29	44	1	38.95	27.91	9.61	22.45	21.72	24.16	5.09	19.65	9.25	34.95	9.44	17.61	136.384	0	High	High	High	High	High	High	High	High	High	High	High	High	18	9	5	10	8	9	3	7	5	10
High	Q4QY64	Atad5		ATPase family AAA domain-containing protein 5 [OS=Mus musculus]	6	14	6	0	1826	203.8	8.9	3	1	1.75	2.06		5	6.17	4.53				3.99			22.059	0	High	High		High	High	High		Peak Found	Peak Found	High	Peak Found	Peak Found	2	2		3	3	2				2
High	Q6P4T0	Atg2a		Autophagy-related protein 2 homolog A [OS=Mus musculus]	1	2	1	0	1914	210.8	6.06	1	1		0		0									3.593	0	Peak Found	High	Peak Found	High	Peak Found	Peak Found	Peak Found	Peak Found	Peak Found	Peak Found	Peak Found	Peak Found		1		1
High	Q6PA06	Atl2		Atlastin-2 [OS=Mus musculus]	8	42	8	0	583	66.2	5.43	14	1	5.47	5.54	0	5.19	6.57	11.37	1.64	10.93	4.35	0	5.96	8.87	41.022	0	High	High	High	High	High	High	High	High	High	High	High	High	3	2	2	3	3	5	4	6	5	1
High	Q91YH5	Atl3		Atlastin-3 [OS=Mus musculus]	5	17	5	0	541	60.5	6.1	13	1	0	4.36		0	1.64	1.73		0	0		0	2.28	17.193	0	High	High	Peak Found	High	High	High	Peak Found	High	High	Peak Found	High	High	1	2		1	2	2		3	1
High	Q62388	Atm		Serine-protein kinase ATM [OS=Mus musculus]	7	7	7	0	3066	349.2	6.86	2	1				0		2.07		0		0		0	12.025	0	Peak Found	Peak Found	Peak Found	High	Peak Found	High	Peak Found	High	Peak Found	High	Peak Found	High				2		1		2		1
Low	B1AWN4	Atp10b		Phospholipid-transporting ATPase VB [OS=Mus musculus]	1	1	1	0	1474	166.3	6.6	0	1										0			1.115	0.074	Peak Found	Peak Found	Peak Found	Peak Found	Peak Found	Peak Found	Peak Found	Peak Found	Peak Found	High	Peak Found	Peak Found										1
High	Q9EPE9	Atp13a1		Endoplasmic reticulum transmembrane helix translocase [OS=Mus musculus]	5	7	5	0	1200	132.3	8.03	6	1	1.78	1.63			0	0				0			17.391	0	High	High	Peak Found		High	High		Peak Found		High		Peak Found	1	1			1	1				3
High	Q8VDN2	Atp1a1		Sodium/potassium-transporting ATPase subunit alpha-1 [OS=Mus musculus]	19	79	19	0	1023	112.9	5.45	22	1	14.34	15.04	12.86	18.43	17.35	14.3	6.86	17.86	8.77	11.59	12.9	15.98	102.624	0	High	High	High	High	High	High	High	High	High	High	High	High	4	6	8	5	6	10	3	7	6	5
High	P14094	Atp1b1		Sodium/potassium-transporting ATPase subunit beta-1 [OS=Mus musculus]	3	3	3	0	304	35.2	8.65	9	1		0								0		0	10.755	0		High								High		High		1								1
High	P97370	Atp1b3		Sodium/potassium-transporting ATPase subunit beta-3 [OS=Mus musculus]	1	1	1	0	278	31.8	8.51	4	1							2						4.093	0							High												1
High	O55143	Atp2a2		Sarcoplasmic/endoplasmic reticulum calcium ATPase 2 [OS=Mus musculus]	38	243	38	0	1044	114.8	5.34	37	1	46.32	47.19	20.41	59.9	45.64	76.06	17.85	52.94	27.66	54.37	38.06	50.17	290.355	0	High	High	High	High	High	High	High	High	High	High	High	High	20	15	16	18	18	26	11	20	18	20
Low	Q6Q477	Atp2b4		Plasma membrane calcium-transporting ATPase 4 [OS=Mus musculus]	1	1	1	0	1205	133	6.13	1	1										0			1.294	0.064		Peak Found								High												1
High	Q03265	Atp5f1a		ATP synthase subunit alpha, mitochondrial [OS=Mus musculus]	41	428	41	0	553	59.7	9.19	63	1	136.97	144.03	76.94	138.23	127.45	150.41	64.98	68.58	105.65	122.78	86.3	81.22	447.998	0	High	High	High	High	High	High	High	High	High	High	High	High	32	23	19	26	26	27	18	18	24	22
High	P56480	Atp5f1b		ATP synthase subunit beta, mitochondrial [OS=Mus musculus]	24	409	24	0	529	56.3	5.34	62	1	116.86	149.91	52.08	137.86	158.04	132.67	58.51	85.1	88.47	130.6	83.49	104.78	450.545	0	High	High	High	High	High	High	High	High	High	High	High	High	21	19	18	19	20	20	17	18	18	19
High	Q91VR2	Atp5f1c		ATP synthase subunit gamma, mitochondrial [OS=Mus musculus]	10	126	10	0	298	32.9	9.01	35	1	37.31	30.07	16.13	32.64	37.5	30.9	10.15	21.35	28.37	31.74	21.71	17.22	102.112	0	High	High	High	High	High	High	High	High	High	High	High	High	8	6	7	6	8	7	4	7	8	7
High	Q9D3D9	Atp5f1d		ATP synthase subunit delta, mitochondrial [OS=Mus musculus]	2	16	2	0	168	17.6	5.08	14	1	3.63	2.79		3.79	7.14	6.3		4.93	3.47	8.44	3.16	4.96	14.831	0	High	High		High	High	High	Peak Found	High	High	High	High	High	1	1		1	2	2		2	1	2
High	P56382	Atp5f1e		ATP synthase subunit epsilon, mitochondrial [OS=Mus musculus]	2	3	2	0	52	5.8	10.01	31	1	0					0			0				5.204	0	High	Peak Found	Peak Found	Peak Found	Peak Found	High	Peak Found		High	Peak Found	Peak Found	Peak Found	1					1			1
High	Q06185	Atp5me		ATP synthase subunit e, mitochondrial [OS=Mus musculus]	4	15	4	0	71	8.2	9.35	56	1	2.93	7.37		0	3.24	3.34		3.13	0	3.42	2.75	2.94	25.485	0	High	High	Peak Found	High	High	High	Peak Found	High	High	High	High	High	1	3		1	2	2		1	1	2
High	P56135	Atp5mf		ATP synthase subunit f, mitochondrial [OS=Mus musculus]	2	9	2	0	88	10.3	9.95	25	1	4.63	0		4.33	2.23	2.26	0			2.34			6.787	0	High	High	Peak Found	High	High	High	High		Peak Found	High	Peak Found		2	1		2	1	1	1			1
High	Q9CPQ8	Atp5mg		ATP synthase subunit g, mitochondrial [OS=Mus musculus]	3	7	3	0	103	11.4	9.74	42	1	1.64	9.15		4.78		5.56				4.94			36.465	0	High	High		High	Peak Found	High	Peak Found	Peak Found	Peak Found	High	Peak Found	Peak Found	1	1		2		1				1
High	Q78IK2	Atp5mk		ATP synthase membrane subunit K, mitochondrial [OS=Mus musculus]	2	2	2	0	58	6.4	9.83	47	1				0		4.75							14.594	0	Peak Found			High	Peak Found	High	Peak Found	Peak Found	Peak Found		Peak Found	Peak Found				1		1
High	P56379	Atp5mpl		ATP synthase subunit ATP5MJ, mitochondrial [OS=Mus musculus]	1	5	1	0	58	6.7	9.99	14	1		2.37		1.99		2.41				2.02		0	4.265	0	Peak Found	High		High	Peak Found	High	Peak Found	Peak Found	Peak Found	High	Peak Found	High		1		1		1				1
High	Q9CQQ7	Atp5pb		ATP synthase F(0) complex subunit B1, mitochondrial [OS=Mus musculus]	11	79	10	1	256	28.9	9.06	40	1	22.4	17.87	2.26	16.47	26.69	42.31	7.02	9.34	12.06	19.52	9.25	5.78	101.667	0	High	High	High	High	High	High	High	High	High	High	High	High	7	4	3	5	7	10	2	3	4	7
High	Q9DCX2	Atp5pd		ATP synthase subunit d, mitochondrial [OS=Mus musculus]	5	33	5	0	161	18.7	5.69	33	1	13.22	10.34		10.67	12.92	13.84	0	2.04	5.08	8.51	5.65	7.61	45.855	0	High	High	Peak Found	High	High	High	High	High	High	High	High	High	4	4		3	4	4	1	1	3	3
High	Q9DB20	Atp5po		ATP synthase subunit O, mitochondrial [OS=Mus musculus]	11	101	11	0	213	23.3	9.99	67	1	33.89	29.6	7.68	31.29	28.81	32.05	7.59	17.46	23.36	21.99	17.76	23.42	124.604	0	High	High	High	High	High	High	High	High	High	High	High	High	10	7	5	7	8	8	6	8	8	6
Medium	P51863	Atp6v0d1		V-type proton ATPase subunit d 1 [OS=Mus musculus]	1	1	1	0	351	40.3	5	4	1					0								1.395	0.05		Peak Found			High	Peak Found											1
High	Q8BVE3	Atp6v1h		V-type proton ATPase subunit H [OS=Mus musculus]	9	22	9	0	483	55.8	6.61	23	1	1.93	1.75	1.76	1.71		4.95	3.86	4.73	1.68		4.06	0	36.568	0	High	High	High	High	Peak Found	High	High	High	High	Peak Found	High	High	2	2	2	2		3	2	2	2
High	Q9JKK8	Atr		Serine/threonine-protein kinase ATR [OS=Mus musculus]	4	5	4	0	2635	300	7.53	1	1				0	0	0		2.18				0	9.339	0	Peak Found	Peak Found	Peak Found	High	High	High	Peak Found	High	Peak Found	Peak Found	Peak Found	High				1	1	1		1
High	Q61687	Atrx		Transcriptional regulator ATRX [OS=Mus musculus]	5	6	5	0	2476	278.4	6.68	2	1	0	0			1.76	0				0			13.991	0	High	High	Peak Found	Peak Found	High	High	Peak Found	Peak Found	Peak Found	High	Peak Found	Peak Found	1	2			1	1				1
High	P28658	Atxn10		Ataxin-10 [OS=Mus musculus]	22	119	22	0	475	53.7	5.25	52	1	17.79	35.47	15.94	24.93	11.41	25.73	15	31.54	15.21	22.54	20.74	29.65	149.852	0	High	High	High	High	High	High	High	High	High	High	High	High	6	10	9	8	4	11	8	14	8	9
High	O70305	Atxn2		Ataxin-2 [OS=Mus musculus]	7	10	7	0	1285	136.4	9.55	7	1	3.49			0	9.91	3.5				1.79			33.004	0	High	Peak Found	Peak Found	High	High	High	Peak Found	Peak Found	Peak Found	High	Peak Found	Peak Found	2			2	3	2				1
High	Q7TQH0	Atxn2l		Ataxin-2-like protein [OS=Mus musculus]	35	251	35	0	1049	110.6	8.85	33	1	101.32	70.96	20.39	62.87	91.12	90.97	14.41	25.48	47.96	54.03	27.23	33.76	357.863	0	High	High	High	High	High	High	High	High	High	High	High	High	27	19	11	17	21	24	7	10	14	17
High	P97477	Aurka		Aurora kinase A [OS=Mus musculus]	5	10	5	0	395	44.7	9.38	18	1				0	0	4.81			0	2.03			24.366	0				High	High	High			High	High		Peak Found				1	1	4			1	3
High	O70126	Aurkb		Aurora kinase B [OS=Mus musculus]	2	2	2	0	345	39.4	9.44	8	1					1.63								7.863	0	Peak Found	Peak Found		Peak Found	High	Peak Found				Peak Found							2
High	Q9Z1R2	Bag6		Large proline-rich protein BAG6 [OS=Mus musculus]	5	24	5	0	1154	121	5.71	5	1	2.09	2.91	1.76	4.4	0	0	2.19	2.26		2.48	4.24	4.6	27.377	0	High	High	High	High	High	High	High	High	Peak Found	High	High	High	2	1	2	3	2	1	1	3		3
Medium	O08734	Bak1		Bcl-2 homologous antagonist/killer [OS=Mus musculus]	1	2	1	0	209	23.3	6.18	3	1	1.89				0								1.85	0.017	High				High								1				1
High	Q07813	Bax		Apoptosis regulator BAX [OS=Mus musculus]	10	110	10	0	192	21.4	4.98	50	1	20.99	28.84	12.01	31.21	29	31.55	20.71	25.01	18.39	32.24	22.23	24.35	110.036	0	High	High	High	High	High	High	High	High	High	High	High	High	6	7	5	8	7	8	7	6	6	9
High	O88379	Baz1a		Bromodomain adjacent to zinc finger domain protein 1A [OS=Mus musculus]	2	2	2	0	1555	178.3	6.54	1	1		0			0								6.189	0		High			High									1			1
High	Q9Z277	Baz1b		Tyrosine-protein kinase BAZ1B [OS=Mus musculus]	29	58	29	0	1479	170.5	8.6	24	1	7.78	15.85		21.67	24.35	17.76		0	2.84	7.71		0	145.412	0	High	High	Peak Found	High	High	High	Peak Found	High	High	High	Peak Found	High	6	7		8	10	10		1	5	8
High	Q91YE5	Baz2a		Bromodomain adjacent to zinc finger domain protein 2A [OS=Mus musculus]	18	54	18	0	1889	209.5	6.51	11	1	18.27	12.59	2	24.38	15.52	9.17	0	1.72	3.35	8.22	1.8	0	83.717	0	High	High	High	High	High	High	High	High	High	High	High	High	8	5	2	10	6	5	1	3	1	5
High	Q9R069	Bcam		Basal cell adhesion molecule [OS=Mus musculus]	6	16	6	0	622	67.6	6.25	13	1	6.23	0	2.03	0	2.72	3.67		2.02			2.29	0	25.395	0	High	High	High	High	High	High	Peak Found	High	Peak Found	Peak Found	High	High	3	1	2	2	1	2		1
High	Q61335	Bcap31		B-cell receptor-associated protein 31 [OS=Mus musculus]	5	14	5	0	245	27.9	8.7	22	1	4.06		2.16	2.42	3.52	6.51		0			0	2.37	30.973	0	High		High	High	High	High	Peak Found	High		Peak Found	High	High	4		2	1	2	2		1
High	Q9D287	Bcas2		Pre-mRNA-splicing factor SPF27 [OS=Mus musculus]	4	11	4	0	225	26.1	5.66	22	1	3.17	8.83		8.08		2.37				0	0		29.001	0	High	High	Peak Found	High		High	Peak Found	Peak Found	Peak Found	High	High	Peak Found	1	3		3		1				1
High	Q9CWI3	Bccip		BRCA2 and CDKN1A-interacting protein [OS=Mus musculus]	1	2	1	0	316	35.9	4.45	3	1	0			0									2.903	0.003	High			High									1			1
High	P50136	Bckdha		2-oxoisovalerate dehydrogenase subunit alpha, mitochondrial [OS=Mus musculus]	2	3	2	0	442	50.3	8.06	7	1	0							0					5.465	0	High				Peak Found			High	Peak Found		Peak Found		1							2
High	Q6P3A8	Bckdhb		2-oxoisovalerate dehydrogenase subunit beta, mitochondrial [OS=Mus musculus]	2	2	2	0	390	42.9	6.7	6	1		0								0			7.039	0		High		Peak Found	Peak Found	Peak Found			Peak Found	High	Peak Found	Peak Found		1								1
High	Q64373	Bcl2l1		Bcl-2-like protein 1 [OS=Mus musculus]	1	1	1	0	233	26.1	4.94	4	1	0												2.41	0.005	High	Peak Found		Peak Found		Peak Found		Peak Found		Peak Found		Peak Found	1
High	P59017	Bcl2l13		Bcl-2-like protein 13 [OS=Mus musculus]	3	4	3	0	434	46.7	4.59	8	1	2.82	0						0				3.01	9.679	0	High	High			Peak Found	Peak Found		High			Peak Found	High	1	1						1
High	Q8K019	Bclaf1		Bcl-2-associated transcription factor 1 [OS=Mus musculus]	19	131	19	0	919	105.9	9.99	20	1	30.07	23.95	16.11	21.17	35.05	27.16	11.41	24.34	22.92	30.66	31.23	14.38	134.137	0	High	High	High	High	High	High	High	High	High	High	High	High	12	7	11	6	10	9	7	10	10	8
High	Q6PAJ1	Bcr		Breakpoint cluster region protein [OS=Mus musculus]	10	27	10	0	1270	143	6.92	10	1	0		8.79		4.42		9.26		1.91		15.1		44.131	0	High		High	Peak Found	High	Peak Found	High		High	Peak Found	High	Peak Found	1		6		2		5		1
High	Q80XN0	Bdh1		D-beta-hydroxybutyrate dehydrogenase, mitochondrial [OS=Mus musculus]	2	6	2	0	343	38.3	9.01	5	1	0	0		0		0				0			4.854	0	High	High	Peak Found	High	Peak Found	High				High	Peak Found	Peak Found	1	1		1		2				1
High	Q571C7	Bdp1		Transcription factor TFIIIB component B'' homolog [OS=Mus musculus]	1	1	1	0	2467	270.6	4.92	0	1		0											3.062	0.002	Peak Found	High	Peak Found	Peak Found										1
High	O88738	Birc6		Baculoviral IAP repeat-containing protein 6 [OS=Mus musculus]	5	12	5	0	4882	531.8	6.07	1	1		1.66	0			0	0	0	0	0		0	18.307	0		High	High	Peak Found	Peak Found	High	High	High	High	High	Peak Found	High		1	1			3	1	1	1	2
Medium	O88700	Blm		Bloom syndrome protein homolog [OS=Mus musculus]	1	2	1	0	1416	158.3	7.27	1	1					0	0							1.575	0.036		Peak Found			High	High				Peak Found	Peak Found	Peak Found					1	1
Medium	Q6QD59	Bnip1		Vesicle transport protein SEC20 [OS=Mus musculus]	1	1	1	0	228	26.2	8.75	4	1					0								1.623	0.03	Peak Found		Peak Found	Peak Found	High			Peak Found				Peak Found					1
High	Q9Z2F7	Bnip3l		BCL2/adenovirus E1B 19 kDa protein-interacting protein 3-like [OS=Mus musculus]	1	4	1	0	218	23.8	5.85	7	1	0			2.85		0					0		4.851	0	High		Peak Found	High	Peak Found	High					High		1			1		1
High	P97452	Bop1		Ribosome biogenesis protein BOP1 [OS=Mus musculus]	1	3	1	0	732	82.5	6.28	2	1		2.49			2.72					0			2.746	0.003	Peak Found	High	Peak Found	Peak Found	High	Peak Found		Peak Found		High		Peak Found		1			1					1
High	Q80V26	Bpnt2		Golgi-resident adenosine 3',5'-bisphosphate 3'-phosphatase [OS=Mus musculus]	2	7	2	0	356	38.6	6.47	6	1	0				0	1.72				0	0	0	5.461	0	High	Peak Found		Peak Found	High	High				High	High	High	2				1	1				1
High	Q8C3R1	Brat1		BRCA1-associated ATM activator 1 [OS=Mus musculus]	2	4	2	0	822	89	5.31	3	1				0		0	0					0	3.43	0.001	Peak Found		Peak Found	High	Peak Found	High	High		Peak Found	Peak Found	Peak Found	High				1		1	1
High	G5E8P1	Brd1		Bromodomain-containing protein 1 [OS=Mus musculus]	4	11	3	1	1058	119.6	8.7	3	1	0	2.13		1.63	3.52	4.02	0					0	10.708	0	High	High		High	High	High	High		Peak Found		Peak Found	High	1	2		2	2	2	1
High	Q9DCA5	Brix1		Ribosome biogenesis protein BRX1 homolog [OS=Mus musculus]	6	35	6	0	353	41.2	10.02	18	1	6.03	10.68	0	8.65	3.86	5.89			1.74	8	0	0	26.883	0	High	High	High	High	High	High	Peak Found	Peak Found	High	High	High	High	4	5	1	6	2	4			2	3
High	B2RRD7	Brpf1		Peregrin [OS=Mus musculus]	3	5	2	0	1212	137.2	7.93	2	1				0	0					0	0	0	6.543	0					High					High	High	High				1	1					1
High	P18572	Bsg		Basigin [OS=Mus musculus]	4	15	4	0	389	42.4	5.85	13	1	2.14	4.05	2.55	0	2.11	2.86	2.62	4.34		3.47	6.65	0	27.298	0	High	High	High	High	High	High	High	High	Peak Found	High	High	High	1	1	2	1	1	1	1	2		1
High	Q8R2Q8	Bst2		Bone marrow stromal antigen 2 [OS=Mus musculus]	1	2	1	0	172	19.1	7.34	6	1					0	0							4.396	0					High	High		Peak Found									1	1
Low	O70355	Btnl2		Butyrophilin-like protein 2 [OS=Mus musculus]	1	3	1	0	454	50.9	5.14	3	1							0	0				0	1.263	0.07	Peak Found	Peak Found	Peak Found	Peak Found			High	High	Peak Found	Peak Found	Peak Found	High							1	1
High	O08901	Bub1		Mitotic checkpoint serine/threonine-protein kinase BUB1 [OS=Mus musculus]	4	16	4	0	1058	119.5	6.1	5	1	0		1.69		1.69	0	4.07	2.14			2.13	4.25	19.579	0	High		High		High	High	High	High		Peak Found	High	High	1		1		1	1	2	4
High	Q9Z1S0	Bub1b		Mitotic checkpoint serine/threonine-protein kinase BUB1 beta [OS=Mus musculus]	3	3	3	0	1052	118.3	5.43	3	1				0			0				2.02		6.44	0				High	Peak Found	Peak Found	High	Peak Found			High	Peak Found				1			1
High	Q9WVA3	Bub3		Mitotic checkpoint protein BUB3 [OS=Mus musculus]	8	33	8	0	326	36.9	6.84	26	1	9.36	6.95	3.6	5.31	2.66	8.51	0	2.52	4.11	2.62	4.83	7.2	35.202	0	High	High	High	High	High	High	High	High	High	High	High	High	4	4	3	2	3	3	2	3	2	1
High	O54825	Bysl		Bystin [OS=Mus musculus]	16	70	16	0	436	49.8	7.78	44	1	15.38	18.61	5.73	18.43	16.21	11.21	3.88	5.8	6.42	8.16	8.22	2.26	78.462	0	High	High	High	High	High	High	High	High	High	High	High	High	7	9	3	8	8	7	4	4	4	6
High	Q9CQC6	Bzw1		eIF5-mimic protein 2 [OS=Mus musculus]	20	112	16	4	419	48	5.92	39	1	18.68	17.44	9.88	22.19	18.2	19.83	14.91	17.14	9.7	21.15	15.51	13.59	66.182	0	High	High	High	High	High	High	High	High	High	High	High	High	9	10	8	9	9	11	8	8	7	9
High	Q91VK1	Bzw2		eIF5-mimic protein 1 [OS=Mus musculus]	19	101	15	0	419	48	6.68	38	1	11.63	19.37	6.45	8.85	9.47	13.36	13.18	21.02	5.91	12.99	21.89	17.08	79.35	0	High	High	High	High	High	High	High	High	High	High	High	High	7	9	10	5	5	7	7	10	6	7
Low	Q3UZ09	C1rl		Complement C1r subcomponent-like protein [OS=Mus musculus]	1	1	1	0	482	53.4	6.47	2	1							0						1.387	0.051			Peak Found	Peak Found	Peak Found	Peak Found	High	Peak Found				Peak Found							1
Medium	Q80X80	C2cd2l		Phospholipid transfer protein C2CD2L [OS=Mus musculus]	1	2	1	0	706	76.3	7.21	1	1				0		0							1.48	0.041	Peak Found	Peak Found	Peak Found	High	Peak Found	High	Peak Found		Peak Found	Peak Found	Peak Found					1		1
High	Q9CS00	Cactin		Cactin [OS=Mus musculus]	2	3	2	0	772	90.6	9.79	2	1								1.95		0			6.41	0		Peak Found					Peak Found	High		High										2		1
High	B2RQC6	Cad		CAD protein [OS=Mus musculus]	54	246	54	0	2225	243.1	6.43	29	1	16.25	62.61	9.71	79.92	8.29	59.11	11.25	91.68	4.3	70.16	18.67	93.57	311.42	0	High	High	High	High	High	High	High	High	High	High	High	High	8	25	6	27	4	25	9	40	5	29
High	P28652	Camk2b		Calcium/calmodulin-dependent protein kinase type II subunit beta [OS=Mus musculus]	5	22	1	1	542	60.4	7.28	11	1		2.52		4.82		7.94		8.92		5.12		4.93	36.025	0		High	Peak Found	High		High	Peak Found	High	Peak Found	High	Peak Found	High		2		2		4		5		4
High	Q6PHZ2	Camk2d		Calcium/calmodulin-dependent protein kinase type II subunit delta [OS=Mus musculus]	3	11	1	0	499	56.3	7.25	7	1		2.52		4.82		1.79		3.72		2.12		1.92	17.939	0												High		1		1		1		2		2
High	Q923T9	Camk2g		Calcium/calmodulin-dependent protein kinase type II subunit gamma [OS=Mus musculus]	7	23	4	3	529	59.6	7.58	18	1		2.52		6.6		8.31		14.08		11.1		7.18	53.404	0		Peak Found		High		High		High		High		High		1		3		3		6		5
High	Q80VC9	Camsap3		Calmodulin-regulated spectrin-associated protein 3 [OS=Mus musculus]	12	24	12	0	1252	135.1	8.43	12	1	3.75	5.9	0	8.5	0	0			0	12.19	2.67	2.09	47.975	0	High	High	High	High	High	High	Peak Found		High	High	High	High	3	3	1	3	2	1			1	6
High	Q6ZQ38	Cand1		Cullin-associated NEDD8-dissociated protein 1 [OS=Mus musculus]	22	93	22	0	1230	136.2	5.78	19	1	12.38	9.35	1.85	13.98	1.81	6.32	17.8	23.19	6.35	4.58	20.47	7.72	92.235	0	High	High	High	High	High	High	High	High	High	High	High	High	5	6	4	7	4	7	8	11	9	6
High	Q6ZQ73	Cand2		Cullin-associated NEDD8-dissociated protein 2 [OS=Mus musculus]	18	41	18	0	1235	135.5	5.58	16	1	0	0	2.02	5.05	0	3.96	11.32	6.88		0	3.86	3.83	72.113	0	High	High	High	High	High	High	High	High	Peak Found	High	High	High	1	1	5	3	1	5	9	4		1
High	P35564	Canx		Calnexin [OS=Mus musculus]	27	203	27	0	591	67.2	4.64	46	1	72.07	38.08	33.16	40.24	53.35	68.06	20.05	31.59	34.26	37.68	47.15	43.54	282.634	0	High	High	High	High	High	High	High	High	High	High	High	High	19	11	12	12	16	15	11	11	12	12
High	Q60865	Caprin1		Caprin-1 [OS=Mus musculus]	24	228	24	0	707	78.1	5.25	39	1	72.99	89.06	22.03	55.82	68.27	76.42	14.8	20.34	48.1	38.08	23.87	35.87	295.324	0	High	High	High	High	High	High	High	High	High	High	High	High	20	15	12	12	16	17	8	8	15	11
Medium	Q05A80	Caprin2		Caprin-2 [OS=Mus musculus]	1	1	1	0	1031	114.4	6.81	1	1					0								1.523	0.039					High												1
High	P47754	Capza2		F-actin-capping protein subunit alpha-2 [OS=Mus musculus]	2	11	2	0	286	32.9	5.85	6	1	4.3	0	1.68	0		0	0	0	0		0		5.995	0	High	High	High	High		High	High	High	High	Peak Found	High	Peak Found	2	1	1	1		1	1	1	1
High	P47757	Capzb		F-actin-capping protein subunit beta [OS=Mus musculus]	1	2	1	0	277	31.3	5.74	4	1			0								0		2.57	0.004	Peak Found	Peak Found	High	Peak Found		Peak Found	Peak Found		Peak Found	Peak Found	High	Peak Found			1
Medium	A2AIV8	Card9		Caspase recruitment domain-containing protein 9 [OS=Mus musculus]	1	4	1	0	536	62.4	5.73	1	1		0		0						0		0	1.804	0.018	Peak Found	High	Peak Found	High	Peak Found	Peak Found		Peak Found	Peak Found	High	Peak Found	High		1		1						1
High	Q9WVG6	Carm1		Histone-arginine methyltransferase CARM1 [OS=Mus musculus]	1	1	1	0	608	65.8	6.77	1	1	1.64												2.528	0.004	High											Peak Found	1
Medium	Q8K3W3	Casc3		Protein CASC3 [OS=Mus musculus]	1	1	1	0	698	75.7	6.44	2	1		0											1.822	0.018		High				Peak Found			Peak Found					1
High	Q91VT4	Cbr4		3-oxoacyl-[acyl-carrier-protein] reductase [OS=Mus musculus]	2	4	2	0	236	25.4	9.69	9	1			0		2.07		0				1.94		7.151	0			High		High		High				High				1		1		1
High	P83917	Cbx1		Chromobox protein homolog 1 [OS=Mus musculus]	4	4	3	0	185	21.4	4.93	30	1	3.09	6.61											34.69	0	High	High		Peak Found	Peak Found	Peak Found			Peak Found	Peak Found	Peak Found	Peak Found	1	3
High	P30658	Cbx2		Chromobox protein homolog 2 [OS=Mus musculus]	1	1	1	0	519	54.9	9.95	3	1	2.08												4.881	0	High												1
High	P23198	Cbx3		Chromobox protein homolog 3 [OS=Mus musculus]	5	28	4	1	183	20.8	5.22	30	1	8.03	13.32	0	6.25	17.94	8.5		2.32	5.37	13.04			39.247	0	High	High	High	High	High	High	Peak Found	High	High	High	Peak Found	Peak Found	3	4	1	2	4	3		1	2	4
High	Q61686	Cbx5		Chromobox protein homolog 5 [OS=Mus musculus]	4	19	4	0	191	22.2	5.86	21	1	5.95			2.3	4.6	7.55	1.73	2.03	4.31	1.98	3.99	4.26	14.756	0	High	Peak Found	Peak Found	High	High	High	High	High	High	High	High	High	3			1	2	3	1	1	2	1
High	Q8K1A6	Cc2d1a		Coiled-coil and C2 domain-containing protein 1A [OS=Mus musculus]	1	1	1	0	943	103.6	7.84	1	1					0								2.91	0.003					High												1
High	Q9D8X2	Ccdc124		Coiled-coil domain-containing protein 124 [OS=Mus musculus]	2	3	1	0	217	25.3	9.64	7	1	1.84					2.17							4.633	0	Peak Found		Peak Found			High	Peak Found		Peak Found		Peak Found		1					2
Medium	Q6P5U8	Ccdc148		Coiled-coil domain-containing protein 148 [OS=Mus musculus]	1	3	1	0	527	63.4	6.62	1	1	1.71				0	0							1.431	0.044	High	Peak Found	Peak Found	Peak Found	High	High	Peak Found	Peak Found	Peak Found	Peak Found	Peak Found	Peak Found	1				1	1
High	Q9D024	Ccdc47		PAT complex subunit CCDC47 [OS=Mus musculus]	12	29	12	0	483	55.8	4.84	35	1	3.09	1.72		9.89	16.37	15.83		2.9	2.27	10.25		0	67.958	0	High	High	Peak Found	High	High	High	Peak Found	High	High	High	Peak Found	High	1	2		3	6	6		1	2	7
High	Q3URS9	Ccdc51		Mitochondrial potassium channel [OS=Mus musculus]	1	2	1	0	406	45.1	8.09	5	1						2.3					0		6.467	0					Peak Found	High			Peak Found		High							1
High	Q9JJ89	Ccdc86		Coiled-coil domain-containing protein 86 [OS=Mus musculus]	2	2	2	0	426	46.5	9.64	5	1	3.99												6.728	0	High		Peak Found				Peak Found		Peak Found				2
Medium	Q6VGS5	Ccdc88c		Protein Daple [OS=Mus musculus]	1	1	1	0	2009	226.4	6.15	1	1								0					1.708	0.025								High												1
High	P51943	Ccna2		Cyclin-A2 [OS=Mus musculus]	1	2	1	0	422	47.2	6.21	2	1	2.09		1.6										2.345	0.006	High		High										1		1
High	P24860	Ccnb1		G2/mitotic-specific cyclin-B1 [OS=Mus musculus]	11	42	11	0	430	48	7.43	30	1	7.81	7.7	3.02	10.78	6.18	10.41		4.74	4.28	5.03	5.93	3.75	60.868	0	High	High	High	High	High	High	Peak Found	High	High	High	High	High	4	3	2	4	6	6		2	2	5
High	P30276	Ccnb2		G2/mitotic-specific cyclin-B2 [OS=Mus musculus]	1	4	1	0	398	45.4	8.92	3	1			0	2.8				0		3.05			6.94	0	Peak Found		High	High		Peak Found	Peak Found	High	Peak Found	High	Peak Found	Peak Found			1	1				1		1
High	O88874	Ccnk		Cyclin-K [OS=Mus musculus]	2	9	2	0	554	61.3	8.41	3	1	0	1.75		0	1.74				0	0	0		4.375	0	High	High	Peak Found	High	High				High	High	High		2	1		1	1				1	1
High	Q7TQK0	Ccnt2		Cyclin-T2 [OS=Mus musculus]	3	6	3	0	723	80.2	8.91	5	1		4.06		1.94	2.06						0	2.22	9.588	0	Peak Found	High	Peak Found	High	High	Peak Found			Peak Found	Peak Found	High	High		2		1	1
High	P80314	Cct2		T-complex protein 1 subunit beta [OS=Mus musculus]	26	150	26	0	535	57.4	6.4	60	1	27.47	38.43	15.22	21.2	4.26	30.35	21.77	50.13	7.93	35.36	18.48	54.59	211.9	0	High	High	High	High	High	High	High	High	High	High	High	High	11	11	10	6	4	11	11	18	8	12
High	P80318	Cct3		T-complex protein 1 subunit gamma [OS=Mus musculus]	30	210	30	0	545	60.6	6.7	54	1	42.42	38.06	36.06	43.65	36.91	55.78	39.76	54.02	22.36	38.39	42.22	54.84	256.736	0	High	High	High	High	High	High	High	High	High	High	High	High	15	12	19	15	13	17	19	18	11	14
High	P80315	Cct4		T-complex protein 1 subunit delta [OS=Mus musculus]	28	227	27	1	539	58	8.02	62	1	43.67	43.3	25.17	53.96	28.01	51.95	35.68	70.66	31.2	46.62	44.85	64.6	238.588	0	High	High	High	High	High	High	High	High	High	High	High	High	15	12	13	13	12	15	16	21	16	14
High	P80316	Cct5		T-complex protein 1 subunit epsilon [OS=Mus musculus]	19	106	18	0	541	59.6	6.02	38	1	19.99	21.1	14.47	18.42	13.24	25.83	19.48	27.27	11.71	19.1	17.02	29.01	120.431	0	High	High	High	High	High	High	High	High	High	High	High	High	6	9	9	5	6	9	7	10	8	8
High	P80317	Cct6a		T-complex protein 1 subunit zeta [OS=Mus musculus]	20	155	20	0	531	58	7.08	39	1	20.01	29.78	20.71	43.12	17.43	29.16	31.74	48.08	13.33	26.06	20.25	36.73	116.063	0	High	High	High	High	High	High	High	High	High	High	High	High	9	11	12	17	9	12	14	17	8	12
High	P80313	Cct7		T-complex protein 1 subunit eta [OS=Mus musculus]	21	132	21	0	544	59.6	7.84	44	1	21.21	16.65	15.05	27.54	6.1	23.14	21.58	39.95	9.86	20.29	18.24	31.66	134.26	0	High	High	High	High	High	High	High	High	High	High	High	High	8	7	9	7	3	10	9	13	7	10
High	P42932	Cct8		T-complex protein 1 subunit theta [OS=Mus musculus]	33	249	33	0	548	59.5	5.62	64	1	53.83	45.5	35.59	55	33.23	46	43.43	84.04	16.63	43.07	36.92	73.47	234.283	0	High	High	High	High	High	High	High	High	High	High	High	High	22	14	16	17	11	16	20	25	10	15
High	Q8VE98	Cd276		CD276 antigen [OS=Mus musculus]	1	2	1	0	316	34	4.82	3	1					0	0							7.262	0					High	High											1	1
High	Q9CWK3	Cd2bp2		CD2 antigen cytoplasmic tail-binding protein 2 [OS=Mus musculus]	3	12	3	0	342	37.7	4.6	10	1	2.72	5.29		0		4.03		0	1.67	2.31	0	0	21.568	0	High	High		High	Peak Found	High		High	High	High	High	High	1	2		1		2		1	1	1
High	P35762	Cd81		CD81 antigen [OS=Mus musculus]	3	18	3	0	236	25.8	5.83	28	1		4.34	0	7.34	2.38	9.08	3.23	3.06	3.03	7.15	7.15	7.55	31.538	0		High	High	High	High	High	High	High	High	High	High	High		1	1	2	2	2	1	2	1	2
High	P40240	Cd9		CD9 antigen [OS=Mus musculus]	2	22	2	0	226	25.2	7.23	5	1	2.96	5.04	2.64	3.22	2.49	5.64	4.66	5.52	0	2.99	4.77	5.02	13.876	0	High	High	High	High	High	High	High	High	High	High	High	High	2	1	1	1	1	2	2	2	2	1
High	Q8R349	Cdc16		Cell division cycle protein 16 homolog [OS=Mus musculus]	2	3	2	0	620	71.4	5.76	3	1		0		1.95								0	5.296	0		High		High								High		1		1
High	Q9JJ66	Cdc20		Cell division cycle protein 20 homolog [OS=Mus musculus]	7	24	7	0	499	54.8	9.16	17	1	4.73	4.13	1.86	6.45	5.04	7.97	2.16	2.46	2.66	6.04	9.04	2.89	39.592	0	High	High	High	High	High	High	High	High	High	High	High	High	2	2	1	1	2	2	2	1	3	2
High	Q8BGZ4	Cdc23		Cell division cycle protein 23 homolog [OS=Mus musculus]	3	5	3	0	597	68.5	7.18	6	1		0				0				1.78	0		11.611	0	Peak Found	High	Peak Found		Peak Found	High	Peak Found			High	High	Peak Found		1				2				1
High	A2A6Q5	Cdc27		Cell division cycle protein 27 homolog [OS=Mus musculus]	6	13	6	0	825	91.8	7.02	7	1	4.29	2.01		1.86	0	1.91		0		0		0	17.311	0	High	High	Peak Found	High	High	High	Peak Found	High	Peak Found	High		High	3	1		1	1	3		2		1
High	Q61081	Cdc37		Hsp90 co-chaperone Cdc37 [OS=Mus musculus]	2	5	2	0	379	44.6	5.34	8	1		0					0	0				0	4.656	0		High				Peak Found	High	High			Peak Found	High		1					1	2
High	P60766	Cdc42		Cell division control protein 42 homolog [OS=Mus musculus]	3	12	2	0	191	21.2	6.55	17	1	4.93		2.4	2.3	2.33	2.33	2.03	2.09		0		4.49	13.108	0	High		High	High	High	High	High	High		High		High	2		1	2	1	1	1	1		1
High	Q7TT50	Cdc42bpb		Serine/threonine-protein kinase MRCK beta [OS=Mus musculus]	8	11	7	1	1713	194.6	6.46	6	1	0			0			0	0		0		2.94	24.159	0	High	Peak Found	Peak Found	High	Peak Found	Peak Found	Peak Found	High	Peak Found	High	Peak Found	High	1			1			1	3		1
High	Q80UW5	Cdc42bpg		Serine/threonine-protein kinase MRCK gamma [OS=Mus musculus]	3	3	3	0	1551	172	6.05	3	1								2.87		0			8.447	0		Peak Found						High		High	Peak Found									2		1
High	Q6A068	Cdc5l		Cell division cycle 5-like protein [OS=Mus musculus]	32	192	32	0	802	92.1	8.02	52	1	69.63	53.2	13.88	48.17	76.32	62.96	10.88	18.56	43.13	42.22	25.78	25.53	292.851	0	High	High	High	High	High	High	High	High	High	High	High	High	20	13	7	14	22	19	5	10	20	14
High	O89033	Cdc6		Cell division control protein 6 homolog [OS=Mus musculus]	1	1	1	0	562	62.6	9.31	2	1		2.55											8.325	0		High												1
High	Q8JZM7	Cdc73		Parafibromin [OS=Mus musculus]	7	18	7	0	531	60.5	9.61	12	1		2.08	1.84		1.6	6.18	0	0	0	2.13	0	6.43	25.142	0	Peak Found	High	High	Peak Found	High	High	High	High	High	High	High	High		2	1		2	3	1	2	2	1
High	Q14B71	Cdca2		Cell division cycle-associated protein 2 [OS=Mus musculus]	1	2	1	0	982	106.3	8.65	2	1					2.36	2.96							5.785	0					High	High											1	1
High	Q9D0M2	Cdca7		Cell division cycle-associated protein 7 [OS=Mus musculus]	2	3	2	0	382	43.8	8.6	6	1		0		2.12									3.77	0	Peak Found	High		High		Peak Found								2		1
High	Q8BHX3	Cdca8		Borealin [OS=Mus musculus]	1	1	1	0	289	32.2	10.13	3	1		0											3.768	0		High												1
High	P09803	Cdh1		Cadherin-1 [OS=Mus musculus]	8	21	8	0	884	98.2	4.83	11	1	2.77	8.16		4.55	0			2.76	0	4.81	0	7.04	27.848	0	High	High	Peak Found	High	High	Peak Found	Peak Found	High	High	High	High	High	1	3		3	2			3	1	2
High	Q8VDP6	Cdipt		CDP-diacylglycerol--inositol 3-phosphatidyltransferase [OS=Mus musculus]	2	10	2	0	213	23.6	8.27	11	1	1.89			5.04	0	2.98		0		2.11			22.45	0	High	Peak Found	Peak Found	High	High	High	Peak Found	High	Peak Found	High	Peak Found	Peak Found	1			1	1	2		1		2
High	P11440	Cdk1		Cyclin-dependent kinase 1 [OS=Mus musculus]	7	26	6	1	297	34.1	8.43	24	1	5.6	2.2	4.04	2.13	5.02	2.98	2.17	4.55		5.03	2.07	2.19	25.457	0	High	Peak Found	High	High	High	High	High	High	Peak Found	High	High	High	3	1	2	2	3	3	3	2		3
High	P24788	Cdk11b		Cyclin-dependent kinase 11B [OS=Mus musculus]	10	28	9	1	784	91.5	5.39	12	1	6.98	8.97	0	6.44	5.18	10.92			2.59	10.35	4.35	2.71	38.691	0	High	High	High	High	High	High	Peak Found	Peak Found	High	High	High	High	3	4	1	2	3	6			1	4
High	Q14AX6	Cdk12		Cyclin-dependent kinase 12 [OS=Mus musculus]	3	14	2	0	1484	163.6	9.47	2	1	2.35	2.2	2.34	2.13	2.27	0	2.17	2.07		2.28	2.07	2.19	6.933	0					High	High							1	1	1	1	3	1	1	1		1
High	Q8K0D0	Cdk17		Cyclin-dependent kinase 17 [OS=Mus musculus]	2	12	1	0	523	59.5	9.03	3	1	2.35	2.2	2.34	2.13	2.27		2.17	2.07	0	2.28	2.07	2.19	6.717	0		High							High				1	2	1	1	1		1	1	1	1
High	P97377	Cdk2		Cyclin-dependent kinase 2 [OS=Mus musculus]	2	11	1	0	346	39	8.54	5	1	2.35	2.2	2.34	2.13	2.27		2.17	2.07		2.28	2.07	2.19	5.236	0	Peak Found	High		Peak Found	Peak Found	Peak Found				Peak Found			1	2	1	1	1		1	1		1
High	Q8K389	Cdk5rap2		CDK5 regulatory subunit-associated protein 2 [OS=Mus musculus]	1	1	1	0	1822	205.8	5.3	0	1				0									3.248	0.002				High												1
High	Q99LM2	Cdk5rap3		CDK5 regulatory subunit-associated protein 3 [OS=Mus musculus]	3	7	3	0	503	57	4.83	5	1				0		6.38			0	1.75		2.44	10.445	0	Peak Found	Peak Found		High	Peak Found	High	Peak Found	Peak Found	High	High	Peak Found	High				1		3			1	1
High	Q99J95	Cdk9		Cyclin-dependent kinase 9 [OS=Mus musculus]	5	18	4	0	372	42.7	8.79	13	1	5.24	2.2	2.34	6.1	5.94	0	2.17	2.07		2.28	2.07	2.19	20.189	0	High	Peak Found	Peak Found	High	High	High		Peak Found	Peak Found	Peak Found	High	Peak Found	3	1	1	3	3	1	1	1		1
High	Q8BI72	Cdkn2aip		CDKN2A-interacting protein [OS=Mus musculus]	1	1	1	0	563	59.7	9.16	2	1				0									3.448	0.001	Peak Found	Peak Found		High					Peak Found		Peak Found	Peak Found				1
High	Q99L43	Cds2		Phosphatidate cytidylyltransferase 2 [OS=Mus musculus]	2	3	2	0	444	51.3	7.05	9	1		0			0				0				3.839	0		High	Peak Found		High	Peak Found	Peak Found		High		Peak Found			1			1				1
Low	P53569	Cebpz		CCAAT/enhancer-binding protein zeta [OS=Mus musculus]	1	2	1	0	1052	120.2	5.74	1	1						0					0		1.375	0.053	Peak Found				Peak Found	High	Peak Found	Peak Found			High							1
High	E9Q2Z1	Cecr2		Cat eye syndrome critical region protein 2 homolog [OS=Mus musculus]	5	13	5	0	1453	161.4	6.77	4	1		0		2.26	1.61	0		0	0	0	0		14.912	0	Peak Found	High		High	High	High	Peak Found	High	High	High	High	Peak Found		2		2	2	2		1	2	1
High	P28659	Celf1		CUGBP Elav-like family member 1 [OS=Mus musculus]	1	4	1	0	486	52.1	8.46	2	1				0	0				0		0		2.511	0.004				High	High				High		High					1	1				1
High	Q5FWI3	Cemip2		Cell surface hyaluronidase [OS=Mus musculus]	2	4	2	0	1383	153.7	7.78	1	1	0			0		0				0			3.131	0.002	High			High	Peak Found	High	Peak Found	Peak Found	Peak Found	High	Peak Found	Peak Found	1			1		1				1
High	Q6RT24	Cenpe		Centromere-associated protein E [OS=Mus musculus]	19	43	19	0	2474	286.3	5.31	9	1	4.77	5.13		12.6	3.95	13.79		1.66	0	6.57	2.04	1.64	83.181	0	High	High	Peak Found	High	High	High	Peak Found	High	High	High	High	High	3	4		6	5	10		3	3	5
High	Q9CXS4	Cenpv		Centromere protein V [OS=Mus musculus]	4	8	4	0	252	27.5	9.79	19	1				3.11	2.16	4.32				2.43			15.449	0	Peak Found	Peak Found		High	High	High			Peak Found	High	Peak Found	Peak Found				2	2	3				1
High	Q6ZQ06	Cep162		Centrosomal protein of 162 kDa [OS=Mus musculus]	2	2	2	0	1403	160.8	5.53	2	1											0	0	3.648	0								Peak Found	Peak Found	Peak Found	High	High
Medium	Q6A065	Cep170		Centrosomal protein of 170 kDa [OS=Mus musculus]	1	1	1	0	1588	174.9	7.17	1	1	1.61												1.891	0.016	High	Peak Found		Peak Found	Peak Found	Peak Found		Peak Found	Peak Found	Peak Found		Peak Found	1
High	Q6A078	Cep290		Centrosomal protein of 290 kDa [OS=Mus musculus]	9	9	9	0	2472	288.9	6.1	3	1		0						3.92				7.34	21.164	0	Peak Found	High	Peak Found	Peak Found	Peak Found	Peak Found	Peak Found	High	Peak Found	Peak Found	Peak Found	High		1						3
Medium	Q8BT07	Cep55		Centrosomal protein of 55 kDa [OS=Mus musculus]	1	1	1	0	462	53.9	7.94	2	1			0										2.019	0.012			High												1
High	Q9D3R3	Cep72		Centrosomal protein of 72 kDa [OS=Mus musculus]	2	3	2	0	646	72.4	6.74	4	1						1.93		0				0	3.366	0.001		Peak Found				High		High				High						1		1
High	Q8BMK0	Cep85		Centrosomal protein of 85 kDa [OS=Mus musculus]	9	21	9	0	761	85.3	6.24	14	1	1.7		1.72	0	0		6.52		2.14		6.66	2.09	32.147	0	High	Peak Found	High	High	High	Peak Found	High	Peak Found	High	Peak Found	High	High	1		2	1	1		7		2
High	Q924Z4	Cers2		Ceramide synthase 2 [OS=Mus musculus]	2	5	2	0	380	45	8.75	7	1				0		2.18	0			0		0	7.592	0	Peak Found	Peak Found	Peak Found	High	Peak Found	High	High	Peak Found		High	Peak Found	High				1		1	1			1
High	Q9D6K9	Cers5		Ceramide synthase 5 [OS=Mus musculus]	1	1	1	0	414	48.1	8.07	2	1										2.05			3.477	0.001	Peak Found	Peak Found		Peak Found	Peak Found	Peak Found	Peak Found		Peak Found	High	Peak Found	Peak Found										1
High	O35648	Cetn3		Centrin-3 [OS=Mus musculus]	2	5	2	0	167	19.5	4.78	10	1						0		1.72				0	4.48	0	Peak Found	Peak Found	Peak Found	Peak Found	Peak Found	High	Peak Found	High	Peak Found	Peak Found	Peak Found	High						1		2
Medium	Q0VFX2	Cfap157		Cilia- and flagella-associated protein 157 [OS=Mus musculus]	1	2	1	0	523	61	9.07	2	1					0	0							1.719	0.024	Peak Found			Peak Found	High	High		Peak Found		Peak Found	Peak Found	Peak Found					1	1
Medium	Q8C6S9	Cfap54		Cilia- and flagella-associated protein 54 [OS=Mus musculus]	1	1	1	0	3106	353.5	8.29	0	1								0					1.83	0.018								High												1
High	P18760	Cfl1		Cofilin-1 [OS=Mus musculus]	8	33	7	1	166	18.5	8.09	60	1	24.83	5.92	4.05	7.27	8.44	7.92		5	0	12.33	4.78	2.75	65.164	0	High	High	High	High	High	High	Peak Found	High	High	High	High	High	8	2	4	2	3	3		2	2	3
Low	Q8K327	Champ1		Chromosome alignment-maintaining phosphoprotein 1 [OS=Mus musculus]	1	1	1	0	802	87.5	7.85	2	1					0								1.329	0.058					High												1
High	Q9CRB9	Chchd3		MICOS complex subunit Mic19 [OS=Mus musculus]	12	29	12	0	227	26.3	8.37	41	1	10.03	5.59	3.74	5.73	11.62	2.72		0	0	2.56		0	54.244	0	High	High	High	High	High	High	Peak Found	High	High	High	Peak Found	High	6	2	4	4	5	2		1	1	1
High	Q91VN4	Chchd6		MICOS complex subunit Mic25 [OS=Mus musculus]	3	3	3	0	273	29.8	8.41	14	1	2.81	2.61			2.01								19.319	0	High	High	Peak Found	Peak Found	High	Peak Found	Peak Found	Peak Found	Peak Found	Peak Found	Peak Found	Peak Found	1	1			1
High	P40201	Chd1		Chromodomain-helicase-DNA-binding protein 1 [OS=Mus musculus]	11	44	10	1	1711	196.3	7.37	6	1	5.69	1.81	1.85	3.59	11.06	10.16		0	0	8.37	0	0	51.082	0	High	High	High	High	High	High	Peak Found	High	High	High	High	High	3	3	1	3	9	6		2	3	5
High	Q9CXF7	Chd1l		Chromodomain-helicase-DNA-binding protein 1-like [OS=Mus musculus]	1	1	1	0	900	101.4	6.64	1	1											0		2.254	0.007											High
High	Q6PDQ2	Chd4		Chromodomain-helicase-DNA-binding protein 4 [OS=Mus musculus]	19	43	19	0	1915	217.6	5.81	11	1	1.97	11.93	0	14.65	10.14	4.24	1.89		0	6.28		3.71	76.838	0	High	High	High	High	High	High	High	Peak Found	High	High	Peak Found	High	1	7	1	9	8	2	1		2	5
High	A2AJK6	Chd7		Chromodomain-helicase-DNA-binding protein 7 [OS=Mus musculus]	3	8	2	0	2986	333.9	6.47	1	1		1.83			2.09	2.12			0	2.24		0	12.91	0		High			High	Peak Found				Peak Found				2			2	1			1	1
High	Q09XV5	Chd8		Chromodomain-helicase-DNA-binding protein 8 [OS=Mus musculus]	2	7	1	0	2582	290.7	6.42	1	1		0			2.09	2.12			0	2.24		0	5.409	0	Peak Found			Peak Found	High	Peak Found	Peak Found	Peak Found		Peak Found	Peak Found			1			2	1			1	1
High	Q8CGZ0	Cherp		Calcium homeostasis endoplasmic reticulum protein [OS=Mus musculus]	13	31	13	0	936	106.1	9.14	17	1	3.01	2.39	0	2.19	2.38	4.14	4.02	4.76	2.47	2.39	2.27	2.35	47.914	0	High	High	High	High	High	High	High	High	High	High	High	High	2	2	1	2	3	4	2	4	1	4
High	P0C0A3	Chmp6		Charged multivesicular body protein 6 [OS=Mus musculus]	1	2	1	0	200	23.4	5.44	7	1		2.29								2.03			8.501	0		High		Peak Found	Peak Found					High				1								1
High	Q8BIW9	Chtf18		Chromosome transmission fidelity protein 18 homolog [OS=Mus musculus]	3	5	3	0	969	108.1	6.8	4	1						0		0		0			6.517	0			Peak Found		Peak Found	High	Peak Found	High		High								1		3		1
High	Q9CY57	Chtop		Chromatin target of PRMT1 protein [OS=Mus musculus]	2	7	2	0	249	26.6	12.23	12	1	3.03	6.51			3.19	3.43			2.5				22.298	0	High	High			High	High			High				1	1			1	1			1
Medium	Q99KN2	Ciao1		Probable cytosolic iron-sulfur protein assembly protein CIAO1 [OS=Mus musculus]	1	3	1	0	339	37.6	4.88	3	1					0	0		0					1.785	0.019	Peak Found	Peak Found		Peak Found	High	High		High		Peak Found	Peak Found	Peak Found					1	1		1
High	Q8BWY9	Cip2a		Protein CIP2A [OS=Mus musculus]	22	78	22	0	907	102	6.28	25	1	9.64	7.9	11.52	5.15	4.73	5.63	12.01	12.44	6.8	2.05	13.81	16.01	100.445	0	High	High	High	High	High	High	High	High	High	High	High	High	6	4	5	3	5	4	10	8	6	3
High	Q91WS0	Cisd1		CDGSH iron-sulfur domain-containing protein 1 [OS=Mus musculus]	3	6	3	0	108	12.1	9.06	34	1	2.11			1.66		2.01		0				0	11.829	0	High	Peak Found		High	Peak Found	High		High	Peak Found	Peak Found	Peak Found	High	1			1		2		1
High	P49025	Cit		Citron Rho-interacting kinase [OS=Mus musculus]	19	26	19	0	2055	235.2	6.54	10	1		2.15		1.9		4.69		7.17		0		9.46	56.105	0	Peak Found	High	Peak Found	High	Peak Found	High	Peak Found	High	Peak Found	High	Peak Found	High		3		2		3		9		2
High	Q3V1H1	Ckap2		Cytoskeleton-associated protein 2 [OS=Mus musculus]	11	39	11	0	664	74	9.23	20	1	8.84	7.56	2.89	12.06	21.28	15.88			0	6.33	2.45	2.64	66.773	0	High	High	High	High	High	High	Peak Found	Peak Found	High	High	High	High	3	4	3	5	8	6			1	3
High	Q8BMK4	Ckap4		Cytoskeleton-associated protein 4 [OS=Mus musculus]	21	55	21	0	575	63.7	5.64	42	1	22.98	5.67	4.25	8.53	22.28	33.45	2.02	4.38	9.05	8.87	2.44	9.14	139.183	0	High	High	High	High	High	High	High	High	High	High	High	High	10	2	2	4	5	10	2	4	5	3
High	A2AGT5	Ckap5		Cytoskeleton-associated protein 5 [OS=Mus musculus]	62	294	62	0	2032	225.5	7.96	32	1	44.01	69.12	13.91	73.1	67.7	84.99	11.72	39.38	29.61	52.07	41.48	32.04	405.024	0	High	High	High	High	High	High	High	High	High	High	High	High	22	30	15	30	28	36	11	22	19	24
High	Q80TV8	Clasp1		CLIP-associating protein 1 [OS=Mus musculus]	25	99	19	0	1535	169.1	9.03	19	1	6.65	18.05	0	21.97	17.46	22.2	1.74	7.96	2.11	14.42	7.81	13.15	117.457	0	High	High	Peak Found	High	High	High	High	High	High	High	High	High	5	10	1	10	10	10	2	8	4	11
High	Q8BRT1	Clasp2		CLIP-associating protein 2 [OS=Mus musculus]	30	138	24	6	1286	140.7	8.63	28	1	19.78	21.88	1.68	34.53	27.1	40.19	6.06	20.49	8.09	19.14	11.78	35.99	172.917	0	High	High	High	High	High	High	High	High	High	High	High	High	10	10	4	14	12	15	4	13	7	11
Medium	Q9WVD4	Clcn5		H(+)/Cl(-) exchange transporter 5 [OS=Mus musculus]	1	1	1	0	816	90.6	6.54	1	1			0										1.475	0.042	Peak Found	Peak Found	High	Peak Found	Peak Found	Peak Found	Peak Found			Peak Found	Peak Found	Peak Found			1
Medium	Q9Z262	Cldn6		Claudin-6 [OS=Mus musculus]	1	1	1	0	219	23.4	7.97	7	1												0	1.433	0.044												High
High	Q99KN9	Clint1		Clathrin interactor 1 [OS=Mus musculus]	1	1	1	0	631	68.5	6.25	2	1	2.19												4.115	0	High		Peak Found			Peak Found		Peak Found				Peak Found	1
High	O35493	Clk4		Dual specificity protein kinase CLK4 [OS=Mus musculus]	1	1	1	0	481	57.3	8.57	3	1				2.44									5.542	0				High	Peak Found	Peak Found										1
Medium	Q61189	Clns1a		Methylosome subunit pICln [OS=Mus musculus]	1	1	1	0	236	26	4.12	10	1												0	1.728	0.024	Peak Found			Peak Found	Peak Found	Peak Found			Peak Found	Peak Found	Peak Found	High
Medium	Q60649	Clpb		Caseinolytic peptidase B protein homolog [OS=Mus musculus]	1	1	1	0	677	76	8.51	1	1	0												2.011	0.013	High		Peak Found										1
Medium	O88696	Clpp		ATP-dependent Clp protease proteolytic subunit, mitochondrial [OS=Mus musculus]	1	1	1	0	272	29.8	7.47	7	1									0				1.691	0.027									High												1
High	Q8VBZ3	Clptm1		Cleft lip and palate transmembrane protein 1 homolog [OS=Mus musculus]	5	14	5	0	664	75.2	6.3	9	1	2.65		0	0	2.25	4.04		0	0	0	2.77	1.82	19.788	0	High	Peak Found	High	High	High	High	Peak Found	High	High	High	High	High	1		1	1	2	2		2	1	1
High	Q8BXA5	Clptm1l		Cleft lip and palate transmembrane protein 1-like protein [OS=Mus musculus]	1	4	1	0	539	62.1	8.84	3	1				0	0					0		0	6.788	0		Peak Found		High	High	Peak Found		Peak Found		High	Peak Found	High				1	1					1
High	Q9JHS4	Clpx		ATP-dependent Clp protease ATP-binding subunit clpX-like, mitochondrial [OS=Mus musculus]	4	9	4	0	634	69.2	7.71	8	1			0	1.85	0	1.88	0		0		2.38		17.966	0	Peak Found	Peak Found	High	High	High	High	High	Peak Found	High	Peak Found	High	Peak Found			1	1	3	1	1		1
High	Q68FD5	Cltc		Clathrin heavy chain 1 [OS=Mus musculus]	42	181	42	0	1675	191.4	5.69	30	1	20.82	37.26	10.65	49.17	12.39	22.82	27.02	71.67	5.02	17.62	31.96	30.76	236.99	0	High	High	High	High	High	High	High	High	High	High	High	High	11	14	13	19	9	12	16	30	4	9
High	Q8R3P7	Cluap1		Clusterin-associated protein 1 [OS=Mus musculus]	9	32	9	0	413	47.9	4.84	23	1		4.69		11.18		7.36		15.96		3.41		10.51	43.82	0	Peak Found	High	Peak Found	High		High	Peak Found	High	Peak Found	High		High		3		5		4		7		3
High	Q5SW19	Cluh		Clustered mitochondria protein homolog [OS=Mus musculus]	6	9	6	0	1315	148	6.02	4	1	0					1.65		1.81		1.76	1.87	0	19.102	0	High	Peak Found	Peak Found	Peak Found	Peak Found	High	Peak Found	High	Peak Found	High	High	High	1					2		1		2
High	Q99KK2	Cmas		N-acylneuraminate cytidylyltransferase [OS=Mus musculus]	4	10	4	0	432	48	8.1	9	1	0			1.74	2.58	1.6			0	2.96			13.494	0	High	Peak Found		High	High	High		Peak Found	High	High			1			1	2	2			1	2
High	Q9CZT6	Cmss1		Protein CMSS1 [OS=Mus musculus]	4	9	4	0	276	31.6	8.46	18	1	2.54	0		0	2.37	0			4.27			0	15.303	0	High	High	Peak Found	High	High	High		Peak Found	High		Peak Found	High	1	1		1	1	1			3
High	P53996	Cnbp		CCHC-type zinc finger nucleic acid binding protein [OS=Mus musculus]	1	2	1	0	178	19.6	7.58	7	1					3.52	3.26							7.582	0	Peak Found		Peak Found		High	High					Peak Found						1	1
High	Q6ZQ08	Cnot1		CCR4-NOT transcription complex subunit 1 [OS=Mus musculus]	86	523	86	0	2375	266.6	7.11	39	1	68.91	156.6	19.4	157.87	99.93	156.23	5.83	125.1	31.64	142.24	35.18	102.23	637.648	0	High	High	High	High	High	High	High	High	High	High	High	High	33	54	14	52	42	55	8	52	25	49
High	Q8BH15	Cnot10		CCR4-NOT transcription complex subunit 10 [OS=Mus musculus]	18	47	18	0	744	81.8	7.68	32	1	11.17	19.46	2.29	12.2	9.98	13.8		12.35	0	21.39	0	5.18	134.018	0	High	High	High	High	High	High	Peak Found	High	High	High	High	High	5	6	1	4	4	4		7	2	7
High	Q9CWN7	Cnot11		CCR4-NOT transcription complex subunit 11 [OS=Mus musculus]	8	38	8	0	505	54.9	6.55	23	1	3.09	11.17	1.86	4.16	7.3	13.71	2.2	9.57	2.12	12.61	2.36	10.55	57.833	0	High	High	High	High	High	High	High	High	High	High	High	High	2	4	1	2	5	5	1	5	2	5
High	Q8C5L3	Cnot2		CCR4-NOT transcription complex subunit 2 [OS=Mus musculus]	9	36	9	0	540	59.7	7.66	19	1	12.32	10.99		7.02	9.48	9.06		0	4.16	3.82		4.71	74.768	0	High	High	Peak Found	High	High	High	Peak Found	High	High	High	Peak Found	High	5	4		3	5	5		4	4	1
High	Q8K0V4	Cnot3		CCR4-NOT transcription complex subunit 3 [OS=Mus musculus]	10	33	10	0	751	81.9	6.2	11	1	1.8	12.02	0	5.95	2.14	6.13	1.7	4.12	0	7.91	3.95	4.29	45.442	0	High	High	High	High	High	High	High	High	High	High	High	High	2	6	1	2	2	4	1	2	1	4
High	Q60809	Cnot7		CCR4-NOT transcription complex subunit 7 [OS=Mus musculus]	2	4	2	0	285	32.7	4.84	7	1				2.49				0		1.7		0	10.096	0		Peak Found		High	Peak Found	Peak Found		High		High		High				1				1		1
High	Q9D8X5	Cnot8		CCR4-NOT transcription complex subunit 8 [OS=Mus musculus]	6	22	6	0	292	33.6	4.81	27	1	10.06	2.8		2.68	0	9.53		8	0	4.99		4.89	35.943	0	High	High	Peak Found	High	High	High	Peak Found	High	High	High	Peak Found	High	4	2		1	1	3		4	1	2
High	Q9JKY0	Cnot9		CCR4-NOT transcription complex subunit 9 [OS=Mus musculus]	10	48	10	0	299	33.6	8.03	38	1	8.81	3.22	0	13.32	10.93	20.16	0	9.29	5.69	7.35	1.9	14.59	71.39	0	High	High	High	High	High	High	High	High	High	High	High	High	3	2	1	5	5	7	3	5	3	3
High	A2AL36	Cntrl		Centriolin [OS=Mus musculus]	1	1	1	0	2334	268.7	5.52	1	1												0	2.572	0.004												High
High	Q9D2R6	Coa3		Cytochrome c oxidase assembly factor 3 homolog, mitochondrial [OS=Mus musculus]	1	1	1	0	108	12	9.86	9	1		0											2.234	0.007	Peak Found	High		Peak Found	Peak Found	Peak Found		Peak Found		Peak Found	Peak Found	Peak Found		1
Medium	Q9Z160	Cog1		Conserved oligomeric Golgi complex subunit 1 [OS=Mus musculus]	1	2	1	0	980	109	7.18	1	1	0			0									2.031	0.012	High			High	Peak Found	Peak Found		Peak Found					1			1
High	Q3UM29	Cog7		Conserved oligomeric Golgi complex subunit 7 [OS=Mus musculus]	2	4	2	0	770	86	5.38	4	1	0	0						0			0		4.343	0	High	High		Peak Found	Peak Found	Peak Found	Peak Found	High	Peak Found	Peak Found	High	Peak Found	1	1						1
High	Q5SU73	Coil		Coilin [OS=Mus musculus]	9	31	9	0	570	61.9	9	18	1	6.64	9.34	0	4.27	6.58	9.16	0	0	2.48	4.46	1.73	1.91	41.967	0	High	High	High	High	High	High	High	High	High	High	High	High	4	4	1	2	5	4	1	1	3	2
High	P39061	Col18a1		Collagen alpha-1(XVIII) chain [OS=Mus musculus]	6	31	6	0	1774	182.1	5.62	4	1	6.59	2.39	2.28	7.59	2.36	4.91	5.58	6.57	4.04	4.89	9.74	9.25	31.625	0	High	High	High	High	High	High	High	High	High	High	High	High	2	1	2	3	1	2	4	3	2	2
High	Q8BIG7	Comtd1		Catechol O-methyltransferase domain-containing protein 1 [OS=Mus musculus]	3	12	3	0	262	28.9	8.32	14	1	0	2.91			0	0			1.72	0	4.48	2.55	15.723	0	High	High			High	High	Peak Found		High	High	High	High	1	1			1	1			2	1
High	Q8CIE6	Copa		Coatomer subunit alpha [OS=Mus musculus]	18	62	18	0	1224	138.3	7.65	16	1	4.98	17.58	1.83	12.7	8.31	12.99	0	22.36	0	14.87	3.6	10.39	86.584	0	High	High	High	High	High	High	High	High	High	High	High	High	2	6	3	8	4	6	1	9	2	7
High	Q9JIF7	Copb1		Coatomer subunit beta [OS=Mus musculus]	7	18	7	0	953	107	6	9	1	1.65	4.2	0			4.23		1.71		0	0	4.28	22.195	0	High	High	High	Peak Found	Peak Found	High	Peak Found	High	Peak Found	High	High	High	1	2	1			2		5		2
High	O55029	Copb2		Coatomer subunit beta' [OS=Mus musculus]	14	35	14	0	905	102.4	5.3	17	1	5.53	1.73	2.54	6.95	2.06	0	5.3	4.81	3.35	5.87	1.92	10.02	53.292	0	High	High	High	High	High	High	High	High	High	High	High	High	2	3	2	3	1	1	3	2	4	3
High	Q9QZE5	Copg1		Coatomer subunit gamma-1 [OS=Mus musculus]	5	12	4	1	874	97.5	5.35	6	1		3.19		2.77		2.01	0	1.83		3.56	0	3.98	19.805	0	Peak Found	High	Peak Found	High		Peak Found	High	High		High	High	High		1		1		1	1	2		2
High	Q9QXK3	Copg2		Coatomer subunit gamma-2 [OS=Mus musculus]	4	10	3	0	871	97.6	5.8	4	1		0		0		2.01		0		0		0	12.047	0	Peak Found	High		High	Peak Found	High	Peak Found	High		High	Peak Found			1		1		2		3		2
High	O88543	Cops3		COP9 signalosome complex subunit 3 [OS=Mus musculus]	1	2	1	0	423	47.8	6.65	5	1		1.88											8.48	0		High												1
High	Q8R1S0	Coq6		Ubiquinone biosynthesis monooxygenase COQ6, mitochondrial [OS=Mus musculus]	1	3	1	0	476	51.4	7.17	2	1	0						0						3.84	0	High	Peak Found	Peak Found	Peak Found	Peak Found	Peak Found	High	Peak Found	Peak Found	Peak Found	Peak Found	Peak Found	1						1
High	Q9WUM4	Coro1c		Coronin-1C [OS=Mus musculus]	4	5	4	0	474	53.1	7.08	10	1	4.97					1.76				0			11.543	0	High	Peak Found	Peak Found	Peak Found	Peak Found	High			Peak Found	High		Peak Found	2					1				1
High	P19783	Cox4i1		Cytochrome c oxidase subunit 4 isoform 1, mitochondrial [OS=Mus musculus]	9	57	9	0	169	19.5	9.23	54	1	17	17.3	2.41	25.1	20.6	16.15		0	6.36	10.15	1.97	4.09	82.068	0	High	High	High	High	High	High	Peak Found	High	High	High	High	High	6	6	2	7	5	5		1	3	4
High	P12787	Cox5a		Cytochrome c oxidase subunit 5A, mitochondrial [OS=Mus musculus]	5	6	5	0	146	16.1	6.54	29	1				2.85	1.92	2.71			0				9.818	0	Peak Found	Peak Found	Peak Found	High	High	High	Peak Found	Peak Found	High	Peak Found	Peak Found	Peak Found				2	1	2			1
High	P19536	Cox5b		Cytochrome c oxidase subunit 5B, mitochondrial [OS=Mus musculus]	2	3	2	0	128	13.8	8.38	16	1		1.64		1.93		1.97							5.118	0	Peak Found	High	Peak Found	High	Peak Found	High		Peak Found	Peak Found	Peak Found		Peak Found		1		1		1
Medium	P56391	Cox6b1		Cytochrome c oxidase subunit 6B1 [OS=Mus musculus]	1	1	1	0	86	10.1	8.72	8	1	0												1.933	0.014	High			Peak Found		Peak Found	Peak Found		Peak Found		Peak Found	Peak Found	1
High	Q9CPQ1	Cox6c		Cytochrome c oxidase subunit 6C [OS=Mus musculus]	5	23	5	0	76	8.5	10.14	63	1	0	2.76		4.81	2.5	9.06		2	2.47	2.53	1.94	2.27	23.284	0	High	High	Peak Found	High	High	High	Peak Found	High	High	High	High	High	1	1		3	3	4		1	1	2
Medium	Q8BT60	Cpne3		Copine-3 [OS=Mus musculus]	1	3	1	0	533	59.5	5.78	2	1				0		0						0	2.1	0.01				High		High						High				1		1
High	Q9EPU4	Cpsf1		Cleavage and polyadenylation specificity factor subunit 1 [OS=Mus musculus]	20	99	20	0	1441	160.7	6.39	13	1	8.11	17.57	1.94	17.56	9.98	15.47	4.39	21.65	0	18.81	6.4	15.39	81.261	0	High	High	High	High	High	High	High	High	High	High	High	High	5	8	5	10	6	9	8	14	4	10
High	O35218	Cpsf2		Cleavage and polyadenylation specificity factor subunit 2 [OS=Mus musculus]	11	33	11	0	782	88.3	5.11	17	1	2.26	5.68	3.6	0		2.22	4.09	13.9	0	4.22	2.27	6.87	41.283	0	High	High	High	High	Peak Found	High	High	High	High	High	High	High	1	4	2	2		2	3	7	1	4
High	Q9QXK7	Cpsf3		Cleavage and polyadenylation specificity factor subunit 3 [OS=Mus musculus]	10	36	10	0	684	77.5	5.6	17	1	1.93	9.42		7.75		1.84	0	8.39		3.63	0	8.77	40.314	0	High	High	Peak Found	High	Peak Found	High	High	High	Peak Found	High	High	High	1	4		6		3	3	7		3
High	Q6NVF9	Cpsf6		Cleavage and polyadenylation specificity factor subunit 6 [OS=Mus musculus]	1	2	1	0	551	59.1	7.15	3	1								2.64			1.79		5.112	0	Peak Found	Peak Found	Peak Found	Peak Found	Peak Found			High	Peak Found	Peak Found	High									1
High	P97742	Cpt1a		Carnitine O-palmitoyltransferase 1, liver isoform [OS=Mus musculus]	4	9	4	0	773	88.2	8.62	5	1	0			1.84	0		0	0		0		3.67	10.255	0	High	Peak Found		High	High		High	High		High		High	1			1	1		1	1		2
High	P97427	Crmp1		Dihydropyrimidinase-related protein 1 [OS=Mus musculus]	3	5	1	0	572	62.1	7.12	5	1			0				1.83	1.87				0	7.672	0		Peak Found		Peak Found	Peak Found		High	High		Peak Found	Peak Found	High			1				1	1
High	P63154	Crnkl1		Crooked neck-like protein 1 [OS=Mus musculus]	3	5	3	0	690	83.4	6.93	4	1					0	0		0	0	2.41			8.973	0					High	High		High	High	High							1	1		1	1	1
High	Q9CZU6	Cs		Citrate synthase, mitochondrial [OS=Mus musculus]	1	1	1	0	464	51.7	8.57	2	1						0							2.252	0.007						High												1
High	Q91W50	Csde1		Cold shock domain-containing protein E1 [OS=Mus musculus]	17	61	17	0	798	88.7	6.37	23	1	13.33	14.81	2.58	5.07	21.22	16.17	2.1	6.23	6.86	17.96	4.33	4.46	90.859	0	High	High	High	High	High	High	High	High	High	High	High	High	9	8	3	3	9	6	2	3	5	9
High	Q9ERK4	Cse1l		Exportin-2 [OS=Mus musculus]	41	379	41	0	971	110.4	5.77	44	1	50.14	87.81	45.52	78.19	79.94	77.57	55.18	86.36	64	64.21	78.46	83.03	329.021	0	High	High	High	High	High	High	High	High	High	High	High	High	18	24	23	22	26	28	26	32	27	22
High	Q8BK63	Csnk1a1		Casein kinase I isoform alpha [OS=Mus musculus]	6	16	6	0	337	38.9	9.57	20	1	2.13	1.61	0	0	2.13	1.96		1.78	1.65	0	0	0	27.839	0	High	High	High	High	High	High	Peak Found	High	High	High	High	High	3	2	2	1	2	1		1	1	1
High	Q9DC28	Csnk1d		Casein kinase I isoform delta [OS=Mus musculus]	1	1	1	0	415	47.3	9.74	3	1				0									3.653	0				High	Peak Found						Peak Found					1
High	Q60737	Csnk2a1		Casein kinase II subunit alpha [OS=Mus musculus]	8	40	8	0	391	45.1	7.74	28	1	10.44	9.14	0	6.22	5.77	10.26	2.16	11.5	5.54	13.25	5.07	13.67	40.884	0	High	High	High	High	High	High	High	High	High	High	High	High	4	3	1	2	2	4	3	5	3	5
High	P67871	Csnk2b		Casein kinase II subunit beta [OS=Mus musculus]	2	3	2	0	215	24.9	5.55	8	1						2.78		2.4					5.253	0	Peak Found	Peak Found	Peak Found	Peak Found	Peak Found	High	Peak Found	High	Peak Found	Peak Found	Peak Found	Peak Found						2		1
Medium	Q8BIQ5	Cstf2		Cleavage stimulation factor subunit 2 [OS=Mus musculus]	1	1	1	0	580	61.3	6.83	2	1							0						1.726	0.024							High												1
High	Q99LI7	Cstf3		Cleavage stimulation factor subunit 3 [OS=Mus musculus]	3	4	3	0	717	82.8	8.12	4	1		3.26										4.71	16.973	0	Peak Found	High		Peak Found		Peak Found		Peak Found			Peak Found	High		2
High	P56546	Ctbp2		C-terminal-binding protein 2 [OS=Mus musculus]	10	30	10	0	445	48.9	6.95	24	1	8.8	2.39	4.52	3.22	5.08	2.22	5.62	9.2		2.13	6.84	5.67	34.559	0	High	High	High	High	High	High	High	High	Peak Found	High	High	High	4	2	4	1	1	1	4	4		2
High	Q61164	Ctcf		Transcriptional repressor CTCF [OS=Mus musculus]	8	18	8	0	736	83.7	6.9	13	1	5.34			9.6	9.27	6.43				6.65			48.623	0	High	Peak Found		High	High	High		Peak Found	Peak Found	High	Peak Found	Peak Found	3			2	4	4				3
High	Q8BG15	Ctdspl2		CTD small phosphatase-like protein 2 [OS=Mus musculus]	2	2	2	0	465	52.8	6.25	4	1		0				0							3.307	0.001	Peak Found	High		Peak Found	Peak Found	High				Peak Found	Peak Found	Peak Found		1				1
High	P26231	Ctnna1		Catenin alpha-1 [OS=Mus musculus]	23	85	23	0	906	100	6.23	31	1	6.83	9.46	5.24	14.07	7.19	21.78	6.73	22.7	6.43	15.26	23.2	25.36	109.54	0	High	High	High	High	High	High	High	High	High	High	High	High	5	4	8	7	5	11	5	10	4	5
High	Q02248	Ctnnb1		Catenin beta-1 [OS=Mus musculus]	10	46	6	0	781	85.4	5.86	12	1	4.41	8.24	0	12.53	7.28	10.67	1.83	4.15	1.78	6.26	3.71	5.91	45.227	0	High	High		High	High	High	High	High	High	High	High	High	3	4	1	5	3	6	3	5	1	4
High	Q9CWL8	Ctnnbl1		Beta-catenin-like protein 1 [OS=Mus musculus]	2	5	2	0	563	64.9	5.07	3	1					0	0				0			5.269	0				Peak Found	High	High	Peak Found			High							2	2				1
High	P30999	Ctnnd1		Catenin delta-1 [OS=Mus musculus]	8	33	8	0	938	104.9	6.87	10	1	1.73	3.8	0	1.75	0	1.74	4.25	3.39	3.95	3.88	4.86	3.6	32.916	0	High	High	High	High	High	High	High	High	High	High	High	High	1	5	2	1	2	3	3	2	3	3
High	P70698	Ctps1		CTP synthase 1 [OS=Mus musculus]	18	105	18	0	591	66.6	6.58	28	1	12.3	8.51	14.33	15.06	7.9	12.51	27.75	28.45	17.89	15.82	38.49	28.47	90.027	0	High	High	High	High	High	High	High	High	High	High	High	High	6	3	8	6	4	6	13	11	10	8
High	Q62018	Ctr9		RNA polymerase-associated protein CTR9 homolog [OS=Mus musculus]	3	5	3	0	1173	133.3	6.49	2	1					0	2.43	2.69	0				2.65	9.475	0	Peak Found		Peak Found		High	High	High	High	Peak Found		Peak Found	High					1	1	1	1
Medium	Q9WTX6	Cul1		Cullin-1 [OS=Mus musculus]	1	1	1	0	776	89.6	8	1	1												0	1.581	0.036	Peak Found		Peak Found	Peak Found	Peak Found		Peak Found	Peak Found	Peak Found	Peak Found	Peak Found	High
High	Q9D4H8	Cul2		Cullin-2 [OS=Mus musculus]	7	11	7	0	745	86.8	7.01	12	1					0	4.26	0	0			2.08	1.97	25.185	0		Peak Found		Peak Found	High	High	High	High	Peak Found	Peak Found	High	High					2	3	2	2
High	Q9JLV5	Cul3		Cullin-3 [OS=Mus musculus]	5	8	4	0	768	88.9	8.46	6	1				2.17			1.89	0		0	2.24	0	12.602	0	Peak Found	Peak Found	Peak Found	High	Peak Found	Peak Found	High	Peak Found	Peak Found	High	High	High				1			2	1		1
High	A2A432	Cul4b		Cullin-4B [OS=Mus musculus]	19	64	19	0	970	110.6	8.37	21	1	12.3	5.41	5.01	7.99	7.06	15.5	0	6.15	10.11	5.08	7.47	12.97	75.19	0	High	High	High	High	High	High	High	High	High	High	High	High	6	5	3	4	4	10	2	4	6	3
High	Q9D5V5	Cul5		Cullin-5 [OS=Mus musculus]	5	8	5	0	780	90.9	7.81	6	1							0	2.09	0		6.2	0	13.506	0	Peak Found	Peak Found	Peak Found		Peak Found	Peak Found	High	High	High		High	High							1	1	1
High	Q8VE73	Cul7		Cullin-7 [OS=Mus musculus]	10	16	10	0	1689	192.2	6.29	6	1	1.83	4.36		0		4		5.89		1.94		4.4	27.681	0	High	High	Peak Found	High	Peak Found	High	Peak Found	High	Peak Found	High	Peak Found	High	1	2		3		3		4		1
High	Q8C5N3	Cwc22		Pre-mRNA-splicing factor CWC22 homolog [OS=Mus musculus]	13	42	13	0	908	104.7	8.09	15	1	7.07	10.57	0	9.08	2.44	14.41		6.58		7.27	3.58	7.05	52.011	0	High	High	High	High	High	High	Peak Found	High	Peak Found	High	High	High	3	3	1	4	2	9		5		4
High	Q9DBF7	Cwc25		Pre-mRNA-splicing factor CWC25 homolog [OS=Mus musculus]	1	1	1	0	416	48.8	10.23	2	1						0							2.25	0.007						High												1
High	Q8CI33	Cwf19l1		CWF19-like protein 1 [OS=Mus musculus]	4	6	4	0	537	60.2	7.14	8	1	2.19	0			0	4.01				0			26.372	0	High	High		Peak Found	High	High				High	Peak Found		1	1			1	2				1
High	Q8BG79	Cwf19l2		CWF19-like protein 2 [OS=Mus musculus]	4	7	4	0	887	103.1	8.5	5	1	0	0			5.64	4.35						0	17.225	0	High	High	Peak Found	Peak Found	High	High				Peak Found	Peak Found	High	1	1			2	2
High	P56395	Cyb5a		Cytochrome b5 [OS=Mus musculus]	6	34	6	0	134	15.2	5.07	55	1	17.01	11.77	8.08	12.05	8.06	10.69	2.19	8.07	2.53	2.95	7.49	8.05	43.77	0	High	High	High	High	High	High	High	High	High	High	High	High	5	4	3	4	3	2	1	2	2	1
High	Q9CQX2	Cyb5b		Cytochrome b5 type B [OS=Mus musculus]	3	9	3	0	146	16.3	4.89	42	1		12.95	0	3.88		5.81				5.24		3.98	34.57	0	Peak Found	High	High	High	Peak Found	High	Peak Found	Peak Found	Peak Found	High	Peak Found	High		3	1	1		1				1
High	Q9DB73	Cyb5r1		NADH-cytochrome b5 reductase 1 [OS=Mus musculus]	3	9	3	0	305	34.1	8.87	10	1		3.55	2.17	6.25		1.85				3.57		3.98	12.597	0	Peak Found	High	High	High	Peak Found	High	Peak Found	Peak Found	Peak Found	High	Peak Found	High		1	1	2		1				2
Medium	Q3KNK3	Cyb5r2		NADH-cytochrome b5 reductase 2 [OS=Mus musculus]	1	1	1	0	276	31.3	6.76	3	1									2				1.677	0.028									High												1
High	Q9DCN2	Cyb5r3		NADH-cytochrome b5 reductase 3 [OS=Mus musculus]	15	160	15	0	301	34.1	8.38	59	1	30.54	36.68	20.85	36.1	30.62	46.32	15.27	37.53	31.29	42.59	35.35	41.44	164.45	0	High	High	High	High	High	High	High	High	High	High	High	High	7	8	10	8	8	8	6	9	11	9
High	Q3TYS2	Cybc1		Cytochrome b-245 chaperone 1 [OS=Mus musculus]	1	4	1	0	187	20.9	8.59	5	1		2.19			0	2.44					0		6.65	0	Peak Found	High	Peak Found	Peak Found	High	High	Peak Found	Peak Found	Peak Found	Peak Found	High	Peak Found		1			1	1
High	Q9D0M3	Cyc1		Cytochrome c1, heme protein, mitochondrial [OS=Mus musculus]	6	52	6	0	325	35.3	9.16	22	1	14.24	21.27	4.54	19.75	14.97	20.16	1.66	3.68	3.76	14.67	1.61	5.74	70.494	0	High	High	High	High	High	High	High	High	High	High	High	High	5	5	3	5	6	5	1	4	2	4
High	Q7TMB8	Cyfip1		Cytoplasmic FMR1-interacting protein 1 [OS=Mus musculus]	3	4	3	0	1253	145.1	6.9	3	1	1.61					0	0						9.371	0	High			Peak Found		High	High				Peak Found	Peak Found	1					2	1
High	Q8BKE6	Cyp20a1		Cytochrome P450 20A1 [OS=Mus musculus]	2	2	2	0	462	52.1	6.95	5	1											1.81	1.9	7.93	0		Peak Found		Peak Found	Peak Found	Peak Found		Peak Found		Peak Found	High	High
High	Q8K0C4	Cyp51a1		Lanosterol 14-alpha demethylase [OS=Mus musculus]	12	62	12	0	503	56.7	8.41	25	1	12.33	13.53	4.34	12.65	8.36	20.53	3.3	14.54	5.59	6.17	9.51	17.67	64.681	0	High	High	High	High	High	High	High	High	High	High	High	High	5	4	4	6	3	9	3	7	4	4
High	P16381	D1Pas1		Putative ATP-dependent RNA helicase Pl10 [OS=Mus musculus]	38	764	1	0	660	73.1	7.18	50	1	162.42	141.93	152.73	138.67	198.08	172.03	179.85	165.79	167.51	142.52	180.55	168.59	503.498	0	Peak Found			Peak Found	Peak Found	Peak Found	High	Peak Found	Peak Found		Peak Found		28	22	32	25	33	32	32	31	33	22
High	Q3UHC7	Dab2ip		Disabled homolog 2-interacting protein [OS=Mus musculus]	1	1	1	0	1189	131.6	8.72	1	1						0							2.483	0.004						High												1
High	P61804	Dad1		Dolichyl-diphosphooligosaccharide--protein glycosyltransferase subunit DAD1 [OS=Mus musculus]	4	24	4	0	113	12.5	7.08	36	1	0	4.18		4.75	6.76	5.42	0	1.63	1.61	3.96	1.85	1.62	21.152	0	High	High	Peak Found	High	High	High	High	High	High	High	High	High	2	2		2	3	3	1	1	2	2
Medium	Q6PJN8	Dalrd3		DALR anticodon-binding domain-containing protein 3 [OS=Mus musculus]	1	2	1	0	538	58.7	8.15	2	1								0			0		2	0.013								High			High									1
High	Q9ER88	Dap3		28S ribosomal protein S29, mitochondrial [OS=Mus musculus]	5	9	5	0	391	44.7	8.94	15	1	0				2.39	4.33			0	0			16.721	0	High	Peak Found	Peak Found	Peak Found	High	High	Peak Found	Peak Found	High	High	Peak Found	Peak Found	1				3	2			2	1
Low	Q80YE7	Dapk1		Death-associated protein kinase 1 [OS=Mus musculus]	1	6	1	0	1442	161.3	6.89	1	1	0	0		0		0		0		0			1.28	0.065	High	High		High		High		High		High			1	1		1		1		1		1
High	Q922B2	Dars1		Aspartate--tRNA ligase, cytoplasmic [OS=Mus musculus]	39	446	39	0	501	57.1	6.49	77	1	111.87	124.53	59.9	132.77	134.73	143.47	58.62	76.81	96.9	109.87	75.33	83.21	407.277	0	High	High	High	High	High	High	High	High	High	High	High	High	30	29	25	28	34	33	22	24	30	27
High	Q8BIP0	Dars2		Aspartate--tRNA ligase, mitochondrial [OS=Mus musculus]	2	2	2	0	653	74.1	6.98	3	1				0		2.01							5.454	0	Peak Found	Peak Found		High	Peak Found	High		Peak Found				Peak Found				1		1
High	P53395	Dbt		Lipoamide acyltransferase component of branched-chain alpha-keto acid dehydrogenase complex, mitochondrial [OS=Mus musculus]	1	3	1	0	482	53.2	8.6	2	1					0	0				0			2.943	0.003	Peak Found				High	High	Peak Found	Peak Found	Peak Found	High	Peak Found						1	1				1
High	Q6PAC3	Dcaf13		DDB1- and CUL4-associated factor 13 [OS=Mus musculus]	6	7	5	1	445	51.4	9.32	11	1	0	0		0		0				0			15	0	High	High	Peak Found	High	Peak Found	High	Peak Found	Peak Found	Peak Found	High	Peak Found	Peak Found	2	1		1		1				2
Low	Q8N7N5	Dcaf8		DDB1- and CUL4-associated factor 8 [OS=Mus musculus]	1	1	1	0	591	66	5.87	2	1								0					1.373	0.053								High												1
High	Q8BHC4	Dcakd		Dephospho-CoA kinase domain-containing protein [OS=Mus musculus]	13	100	13	0	231	26.5	9.58	47	1	23.22	18.23	14.7	16.39	20.28	32.16	10.7	17.33	7.96	15.97	18.36	9.54	90.976	0	High	High	High	High	High	High	High	High	High	High	High	High	8	5	6	5	6	10	5	6	4	6
High	Q91YD3	Dcp1a		mRNA-decapping enzyme 1A [OS=Mus musculus]	1	1	1	0	602	65.2	6.99	2	1										2.11			2.404	0.005										High												1
High	Q9CXV9	Dcun1d5		DCN1-like protein 5 [OS=Mus musculus]	3	7	3	0	237	27.6	5.44	11	1		2.1		0	2.19	2.18				1.83	0	1.86	12.591	0		High		High	High	High				High	High	High		1		1	1	1				1
High	Q3U1J4	Ddb1		DNA damage-binding protein 1 [OS=Mus musculus]	25	91	25	0	1140	126.8	5.26	25	1	20.3	19.97	0	24.04	7.96	30.28	2.11	22.8	4.38	15.28	0	16.08	144.262	0	High	High	High	High	High	High	High	High	High	High	High	High	10	7	5	12	6	11	3	11	4	8
Medium	A2ADY9	Ddi2		Protein DDI1 homolog 2 [OS=Mus musculus]	1	1	1	0	399	44.6	5.05	2	1	0												1.77	0.021	High												1
High	O54734	Ddost		Dolichyl-diphosphooligosaccharide--protein glycosyltransferase 48 kDa subunit [OS=Mus musculus]	12	90	12	0	441	49	5.83	34	1	10.57	31.76	7.89	23.74	21.5	20.46	7.99	19.56	17.04	21.58	10.69	18.96	78.591	0	High	High	High	High	High	High	High	High	High	High	High	High	5	9	6	8	8	8	3	8	7	8
High	Q80WW9	Ddrgk1		DDRGK domain-containing protein 1 [OS=Mus musculus]	2	9	2	0	315	36	5.35	8	1	3.48				4.19	5.49	0	1.7			0		14.991	0	High		Peak Found		High	High	High	High	Peak Found		High		1				2	2	1	1
High	Q91VR5	Ddx1		ATP-dependent RNA helicase DDX1 [OS=Mus musculus]	34	273	34	0	740	82.4	7.21	50	1	57.21	81.09	33.5	91.7	69.1	80.26	31.87	36.7	49.17	71.08	45.8	52.1	287.946	0	High	High	High	High	High	High	High	High	High	High	High	High	19	22	16	26	24	23	15	16	20	21
High	Q80Y44	Ddx10		Probable ATP-dependent RNA helicase DDX10 [OS=Mus musculus]	7	15	7	0	875	100.7	7.75	8	1	0	2.8		5.47	3.19	4.15			2	2.45	0		23.019	0	High	High	Peak Found	High	High	High	Peak Found	Peak Found	High	High	High	Peak Found	1	1		2	3	3			2	1
High	Q501J6	Ddx17		Probable ATP-dependent RNA helicase DDX17 [OS=Mus musculus]	31	353	22	0	650	72.4	8.59	47	1	82.17	88.43	47.43	75.77	89.01	96.5	49.26	55.55	70.82	92.91	68.79	50.95	281.2	0	High	High	High	High	High	High	High	High	High	High	High	High	22	21	18	18	25	25	16	17	21	22
High	Q8K363	Ddx18		ATP-dependent RNA helicase DDX18 [OS=Mus musculus]	10	35	10	0	660	74.1	9.52	16	1	2.63	14.24	2.49	9.01	13.43	14.08			2.2	5.11	1.6	0	69.667	0	High	High	High	High	High	High	Peak Found	Peak Found	High	High	High	High	3	4	1	5	5	6			1	3
High	Q9JJY4	Ddx20		Probable ATP-dependent RNA helicase DDX20 [OS=Mus musculus]	14	54	14	0	825	91.7	6.74	22	1	12.69	16.55	1.69	15.93	12.64	20.79	2.93	17.42	3.25	9.78	3.94	3.52	82.289	0	High	High	High	High	High	High	High	High	High	High	High	High	6	8	2	5	5	7	3	7	1	4
High	Q9JIK5	Ddx21		Nucleolar RNA helicase 2 [OS=Mus musculus]	33	182	33	0	851	93.5	9.11	43	1	47.58	48.41	5.2	45.41	64.75	78.58	2.02	10.98	32.85	48.02	16.83	28.69	250.163	0	High	High	High	High	High	High	High	High	High	High	High	High	16	15	4	17	21	24	5	5	15	20
High	Q9ESV0	Ddx24		ATP-dependent RNA helicase DDX24 [OS=Mus musculus]	8	23	8	0	857	96.4	9.36	10	1	8.59			3.44	7.77	10.65		0	0	2.61			37.339	0	High	Peak Found	Peak Found	High	High	High	Peak Found	High	High	High	Peak Found	Peak Found	5			2	4	6		1	1	4
High	Q921N6	Ddx27		Probable ATP-dependent RNA helicase DDX27 [OS=Mus musculus]	16	45	16	0	760	85.9	9.25	23	1	9.36	13.42		11.05	9.63	11.97		1.72	0	8.66	1.91	0	68.987	0	High	High	Peak Found	High	High	High	Peak Found	High	High	High	High	High	7	8		6	6	6		1	1	5
High	Q9CWT6	Ddx28		Probable ATP-dependent RNA helicase DDX28 [OS=Mus musculus]	1	4	1	0	540	59.5	10.04	2	1		0			0	0				0			3.271	0.001		High			High	High			Peak Found	High		Peak Found		1			1	1				1
High	Q6NZQ2	Ddx31		Probable ATP-dependent RNA helicase DDX31 [OS=Mus musculus]	1	3	1	0	687	76.9	9.74	2	1		0		0						2.02			6.741	0		High		High						High				1		1						1
High	Q8VDW0	Ddx39a		ATP-dependent RNA helicase DDX39A [OS=Mus musculus]	11	54	11	0	427	49	5.68	32	1	19.33	5.72	9.28	11.75	2.85	8.47	10.17	9.32	4.36	5.31	5.96	11.69	58.431	0	High	High	High	High	High	High	High	High	High	High	High	High	7	4	7	5	1	3	5	5	4	2
High	Q62167	Ddx3x		ATP-dependent RNA helicase DDX3X [OS=Mus musculus]	54	952	12	51	662	73.1	7.18	74	1	209.04	184.75	196.93	170.01	254.24	223.39	231.18	201.58	213.72	187.52	256.34	215.31	686.837	0	High	High	High	High	High	High	High	High	High	High	High	High	40	29	43	32	45	43	43	42	45	31
High	Q62095	Ddx3y		ATP-dependent RNA helicase DDX3Y [OS=Mus musculus]	50	772	13	0	658	73.4	7.53	64	1	149.15	124.14	137.97	126.56	192.13	155.71	152.35	149.9	141.69	137.75	171.4	150.32	495.333	0	High	High	High	High	High	High	High	High	High	High	High	High	30	26	36	26	34	33	34	30	36	25
High	Q91VN6	Ddx41		Probable ATP-dependent RNA helicase DDX41 [OS=Mus musculus]	7	11	7	0	622	69.8	6.7	12	1	2.32	1.88			0	0				1.97	0	0	21.246	0	High	High	Peak Found	Peak Found	High	High	Peak Found	Peak Found	Peak Found	High	High	High	1	1			1	3				3
High	Q9CWX9	Ddx47		Probable ATP-dependent RNA helicase DDX47 [OS=Mus musculus]	6	13	6	0	455	50.6	9.1	15	1	0	0		4.38	7.52	3.3			1.72			0	18.948	0	High	High	Peak Found	High	High	High	Peak Found	Peak Found	High		Peak Found	High	2	1		1	4	2			2
High	Q4FZF3	Ddx49		Probable ATP-dependent RNA helicase DDX49 [OS=Mus musculus]	4	18	4	0	480	54.1	8.78	9	1	4.48	2.82	0	2.68	4.63	5.14	0	2.37	1.6	4.72	0		17.431	0	High	High	High	High	High	High	High	High	High	High	High	Peak Found	2	1	1	1	2	3	1	2	2	2
High	Q61656	Ddx5		Probable ATP-dependent RNA helicase DDX5 [OS=Mus musculus]	56	689	47	12	614	69.2	8.92	67	1	186.37	163.6	100.22	151.75	169.05	169.7	85.62	116.19	135.51	150.11	117.85	117.46	532.7	0	High	High	High	High	High	High	High	High	High	High	High	High	46	34	34	30	36	36	31	30	36	33
High	Q99MJ9	Ddx50		ATP-dependent RNA helicase DDX50 [OS=Mus musculus]	4	9	4	0	734	82.1	9.25	6	1				1.91	2.22	0			0	0			14.954	0	Peak Found	Peak Found		High	High	High		Peak Found	High	High	Peak Found	Peak Found				1	2	2			2	1
High	Q6P9R1	Ddx51		ATP-dependent RNA helicase DDX51 [OS=Mus musculus]	4	8	4	0	639	70.3	9.47	6	1	2.46			2.11	1.74	1.79							11.98	0	High	Peak Found		High	High	High	Peak Found			Peak Found			2			2	2	2
High	Q8K301	Ddx52		Probable ATP-dependent RNA helicase DDX52 [OS=Mus musculus]	3	6	3	0	598	67.4	9.57	5	1				5.28	0	1.83				1.99	0		6.972	0		Peak Found		High	High	High	Peak Found		Peak Found	High	High	Peak Found				2	1	1				1
Medium	Q8K4L0	Ddx54		ATP-dependent RNA helicase DDX54 [OS=Mus musculus]	1	1	1	0	874	97.7	10.01	1	1					0								1.888	0.016	Peak Found	Peak Found		Peak Found	High	Peak Found			Peak Found		Peak Found	Peak Found					1
High	Q9D0R4	Ddx56		Probable ATP-dependent RNA helicase DDX56 [OS=Mus musculus]	13	78	13	0	546	61.2	9.17	26	1	16.58	15.3	12.8	9.97	15.76	18.12	4.65	7.28	12.68	14.48	12.97	9.73	95.417	0	High	High	High	High	High	High	High	High	High	High	High	High	6	7	7	5	7	7	2	3	6	6
High	P54823	Ddx6		Probable ATP-dependent RNA helicase DDX6 [OS=Mus musculus]	14	72	13	1	483	54.2	8.66	29	1	10.61	21.6	1.77	16.63	22.2	20.85	5.55	4.16	11.11	16.1	9.16	9.94	83.861	0	High	High	High	High	High	High	High	High	High	High	High	High	5	7	2	7	9	7	4	3	6	6
High	O09005	Degs1		Sphingolipid delta(4)-desaturase DES1 [OS=Mus musculus]	1	3	1	0	323	38.2	7.77	5	1		3.19						0	0				10.291	0		High						High	High					1						1	1
High	Q7TNV0	Dek		Protein DEK [OS=Mus musculus]	3	4	3	0	380	43.1	6.86	8	1				0		2.15			0				11.558	0	Peak Found	Peak Found	Peak Found	High	Peak Found	High			High	Peak Found						1		2			1
Medium	P61460	Depdc5		GATOR complex protein DEPDC5 [OS=Mus musculus]	1	1	1	0	1591	180.3	6.74	1	1		0											1.46	0.043	Peak Found	High			Peak Found	Peak Found		Peak Found	Peak Found					1
Low	Q91WS7	Depdc7		DEP domain-containing protein 7 [OS=Mus musculus]	1	1	1	0	511	58.4	7.61	2	1	1.69												1.371	0.053	High				Peak Found				Peak Found	Peak Found	Peak Found		1
High	Q99J56	Derl1		Derlin-1 [OS=Mus musculus]	1	1	1	0	251	28.8	9.51	4	1		0											2.496	0.004		High		Peak Found		Peak Found		Peak Found		Peak Found		Peak Found		1
High	Q8VCH6	Dhcr24		Delta(24)-sterol reductase [OS=Mus musculus]	1	4	1	0	516	60.1	8.16	2	1						2.25	0	0	0				3.654	0	Peak Found	Peak Found		Peak Found	Peak Found	High	High	High	High	Peak Found	Peak Found	Peak Found						1	1	1	1
High	O88455	Dhcr7		7-dehydrocholesterol reductase [OS=Mus musculus]	3	6	3	0	471	53.9	8.35	7	1	2.5	0				1.94		2.86		0			12.027	0	High	High	Peak Found	Peak Found	Peak Found	High	Peak Found	High	Peak Found	High	Peak Found	Peak Found	1	1				2		1		1
High	O35435	Dhodh		Dihydroorotate dehydrogenase (quinone), mitochondrial [OS=Mus musculus]	15	63	15	0	395	42.7	9.55	53	1	14.22	12.78	2.04	17.67	15.59	18.08	8.3	4.88	8.86	16.61	9.72	8.23	92.585	0	High	High	High	High	High	High	High	High	High	High	High	High	5	5	1	7	7	8	5	2	5	8
High	Q99L04	Dhrs1		Dehydrogenase/reductase SDR family member 1 [OS=Mus musculus]	5	23	5	0	313	34	8.35	17	1	2.91	0			2.86	7.87	2.27	0	2.27	0	6.82	2.27	19.081	0	High	High	Peak Found	Peak Found	High	High	High	High	High	High	High	High	2	1			2	4	1	1	4	2
High	Q5SS80	Dhrs13		Dehydrogenase/reductase SDR family member 13 [OS=Mus musculus]	2	2	2	0	376	40.7	7.93	7	1				2.04					0				3.229	0.002				High					High							1					1
High	Q99J47	Dhrs7b		Dehydrogenase/reductase SDR family member 7B [OS=Mus musculus]	5	10	5	0	323	35	9.63	15	1	0	6.59			0	3.56						2.4	28.528	0	High	High	Peak Found	Peak Found	High	High	Peak Found	Peak Found	Peak Found	Peak Found	Peak Found	High	1	2			3	2
High	Q8VBZ0	Dhrsx		Dehydrogenase/reductase SDR family member on chromosome X homolog [OS=Mus musculus]	2	3	2	0	335	35.9	8.09	7	1		2.19						0		0			4.371	0		High						High		High				1						1		1
High	O35286	Dhx15		ATP-dependent RNA helicase DHX15 [OS=Mus musculus]	29	165	28	1	795	90.9	7.46	36	1	28.13	32.03	8.29	40.65	22.8	42.25	14.81	41.4	13.9	28.28	27.16	33.11	201.811	0	High	High	High	High	High	High	High	High	High	High	High	High	14	12	7	16	9	14	9	15	7	13
High	Q6PGC1	Dhx29		ATP-dependent RNA helicase DHX29 [OS=Mus musculus]	34	102	34	0	1365	153.9	7.94	28	1	25.62	27.53	8.72	26.66	34.25	31.79		8.46	2.53	19.59	5.18	4.34	172.829	0	High	High	High	High	High	High	Peak Found	High	High	High	High	High	12	14	4	9	15	18		4	7	8
High	Q99PU8	Dhx30		ATP-dependent RNA helicase DHX30 [OS=Mus musculus]	35	176	35	0	1217	136.6	8.75	30	1	30.63	43.03	2.1	56.74	51.89	55.2	2.48	13.47	17.5	36.69	16.04	16.16	198.777	0	High	High	High	High	High	High	High	High	High	High	High	High	13	16	8	22	19	23	3	6	12	16
High	Q8BZS9	Dhx32		Putative pre-mRNA-splicing factor ATP-dependent RNA helicase DHX32 [OS=Mus musculus]	10	38	10	0	744	83.9	4.96	17	1		17.23	0	4.82		6.6	3.29	16.43		4.86	4.3	12.97	59.908	0	Peak Found	High	High	High	Peak Found	High	High	High	Peak Found	High	High	High		7	1	2		4	2	7		5
High	Q8VHK9	Dhx36		ATP-dependent DNA/RNA helicase DHX36 [OS=Mus musculus]	6	15	6	0	1001	113.8	8.29	8	1	2.18	4.45		2.28	0	1.84		0	0	2.69	0		27.903	0	High	High	Peak Found	High	High	High	Peak Found	High	High	High	High	Peak Found	1	3		1	2	2		2	1	1
High	Q6PE54	Dhx40		Probable ATP-dependent RNA helicase DHX40 [OS=Mus musculus]	2	6	2	0	779	88.5	8.63	3	1		2.24		0	0			2.2	0	0			6.1	0		High		High	High		Peak Found	High	High	High		Peak Found		1		1	1			1	1	1
High	A2A4P0	Dhx8		ATP-dependent RNA helicase DHX8 [OS=Mus musculus]	9	29	8	0	1244	142.5	8.12	8	1	2.06	5.45	0	2.37	0	2.97	2.26	8.81	2.13	9.59	2.36	7.87	36.289	0	Peak Found	High	High	High	High	High	High	High	Peak Found	High	High	High	1	4	1	2	1	2	1	5	1	4
High	O70133	Dhx9		ATP-dependent RNA helicase A [OS=Mus musculus]	40	233	40	0	1380	149.4	6.83	30	1	60.51	60.67	22.72	71.33	53.82	66.88	16.56	35.57	20.76	60.05	25.18	29.92	307.815	0	High	High	High	High	High	High	High	High	High	High	High	High	21	18	16	24	20	23	13	15	11	19
Medium	O08808	Diaph1		Protein diaphanous homolog 1 [OS=Mus musculus]	1	1	1	0	1255	139.3	5.57	1	1	0												1.971	0.013	High	Peak Found			Peak Found					Peak Found			1
Medium	Q9Z207	Diaph3		Protein diaphanous homolog 3 [OS=Mus musculus]	1	3	1	0	1171	133.6	7.61	1	1				2.14		0						0	1.93	0.014		Peak Found	Peak Found	High	Peak Found	High	Peak Found	Peak Found	Peak Found	Peak Found	Peak Found	High				1		1
High	Q8C9B9	Dido1		Death-inducer obliterator 1 [OS=Mus musculus]	19	60	19	0	2256	247	7.91	11	1	16.51	17.09	1.65	28.47	21.11	22.16		4.77	5.43	7.94	2.91		103.161	0	High	High	High	High	High	High	Peak Found	High	High	High	High	Peak Found	6	7	1	10	10	8		2	4	6
High	Q9D0D4	Dimt1		Probable dimethyladenosine transferase [OS=Mus musculus]	8	32	8	0	313	35.3	9.99	28	1	7.16	8.67	0	15.51	7.62	11.81		2.14	0	9.21		4.63	32.87	0	High	High	High	High	High	High		High	High	High	Peak Found	High	3	3	1	6	4	6		1	1	4
Medium	Q9D6I7	Dipk1a		Divergent protein kinase domain 1A [OS=Mus musculus]	1	1	1	0	428	48.9	7.03	4	1			0										1.772	0.02			High												1
High	Q3USZ8	Dipk2a		Divergent protein kinase domain 2A [OS=Mus musculus]	2	7	2	0	430	49.4	8.63	4	1	0	1.84		2.04	1.85	1.91				1.83		0	5.849	0	High	High		High	High	High				High	Peak Found	High	1	1		1	1	1				1
High	Q9ESX5	Dkc1		H/ACA ribonucleoprotein complex subunit DKC1 [OS=Mus musculus]	6	28	6	0	509	57.4	9.28	12	1	0	5.94	0	6.11	7.36	11.61			5.22	8.47	4.72		28.822	0	High	High	High	High	High	High	Peak Found	Peak Found	High	High	High	Peak Found	2	3	1	2	3	4			3	4
High	Q8BMF4	Dlat		Dihydrolipoyllysine-residue acetyltransferase component of pyruvate dehydrogenase complex, mitochondrial [OS=Mus musculus]	7	26	7	0	642	67.9	8.57	15	1	2.74	6.72		6.74	5.77	1.68		1.77	0	6.45		0	33.047	0	High	High	Peak Found	High	High	High	Peak Found	High	High	High	Peak Found	High	2	3		4	5	3		2	2	3
High	Q811D0	Dlg1		Disks large homolog 1 [OS=Mus musculus]	1	1	1	0	905	100.1	5.8	1	1					2.45								4.473	0					High	Peak Found		Peak Found									1
High	Q8K4R9	Dlgap5		Disks large-associated protein 5 [OS=Mus musculus]	9	27	9	0	808	90.1	9.17	13	1	3.57	8.43		13.28	5.19	2.92	1.88	2.15	2.56	4.81	3.84	0	46.978	0	High	High	Peak Found	High	High	High	High	High	High	High	High	High	3	3		4	2	3	2	2	2	2
High	Q9D2G2	Dlst		Dihydrolipoyllysine-residue succinyltransferase component of 2-oxoglutarate dehydrogenase complex, mitochondrial [OS=Mus musculus]	5	14	5	0	454	49	8.95	9	1	2.29	4.48	0	2.05	2.48	2.37		1.97	1.77	4.63		1.64	15.46	0	High	High	High	High	High	High	Peak Found	High	High	High	Peak Found	High	2	2	1	1	2	1		1	1	2
High	Q9CQ00	Dmac1		Distal membrane-arm assembly complex protein 1 [OS=Mus musculus]	1	2	1	0	111	11.3	9.39	13	1		2.17								2.59			4.442	0		High		Peak Found						High				1								1
High	Q9JI44	Dmap1		DNA methyltransferase 1-associated protein 1 [OS=Mus musculus]	1	1	1	0	468	53.1	9.5	3	1	2.28												4.559	0	High												1
High	B9EJR8	Dnaaf5		Dynein axonemal assembly factor 5 [OS=Mus musculus]	5	11	5	0	853	93.8	6.15	8	1		4.5	3.66	2.36			0	1.74		1.89		0	20.905	0		High	High	High		Peak Found	High	High		High		High		2	2	1			2	2		1
High	P63037	Dnaja1		DnaJ homolog subfamily A member 1 [OS=Mus musculus]	16	71	15	1	397	44.8	7.08	51	1	17.37	11.9	11.17	13.5	15.77	18.45	9.62	9.54	5.6	25.29	6.07	13.35	101.328	0	High	High	High	High	High	High	High	High	High	High	High	High	7	4	5	5	4	7	6	5	4	8
High	Q9QYJ0	Dnaja2		DnaJ homolog subfamily A member 2 [OS=Mus musculus]	9	32	9	0	412	45.7	6.48	21	1	6.44	4.06	4.96	2.85	6.07	6.61	2.64	8.4	2.56		0	1.92	41.434	0	High	High	High	High	High	High	High	High	High	Peak Found	High	High	4	1	4	2	2	3	3	4	3
High	Q99M87	Dnaja3		DnaJ homolog subfamily A member 3, mitochondrial [OS=Mus musculus]	5	29	5	0	480	52.4	9.22	11	1	3.38	8.03	0	7.25	6.5	4.77	0	1.63	0	7.14	5.46	5.91	25.205	0	High	High	High	High	High	High	High	High	High	High	High	High	1	3	2	3	4	3	1	1	2	3
High	Q9JMC3	Dnaja4		DnaJ homolog subfamily A member 4 [OS=Mus musculus]	1	1	1	0	397	44.9	7.58	2	1		3.36											4.955	0	Peak Found	High	Peak Found	Peak Found		Peak Found		Peak Found			Peak Found	Peak Found		1
High	Q9QYI4	Dnajb12		DnaJ homolog subfamily B member 12 [OS=Mus musculus]	1	1	1	0	376	42	8.51	3	1								0					3.738	0								High												1
High	O54946	Dnajb6		DnaJ homolog subfamily B member 6 [OS=Mus musculus]	12	65	12	0	365	39.8	9.36	33	1	14.38	3.23	5.24	14.68	19.57	18.25	13.28	4.19	12	9.95	14.67	10.98	73.692	0	High	High	High	High	High	High	High	High	High	High	High	High	5	1	4	6	6	8	6	5	6	3
High	Q9DC23	Dnajc10		DnaJ homolog subfamily C member 10 [OS=Mus musculus]	1	1	1	0	793	90.5	6.96	1	1				0									3.635	0				High												1
High	Q5U458	Dnajc11		DnaJ homolog subfamily C member 11 [OS=Mus musculus]	13	60	13	0	559	63.2	8.32	26	1	17.44	16.78	0	13.76	14.46	18.82		0	3.57	15.26	0	6.71	72.505	0	High	High	High	High	High	High	Peak Found	High	High	High	High	High	7	7	2	7	7	9		1	4	6
High	P54103	Dnajc2		DnaJ homolog subfamily C member 2 [OS=Mus musculus]	15	43	15	0	621	71.7	8.7	26	1	18.08	12.99		4.82	16.11	18.8	0		4.37	10.14	1.79	2.33	73.127	0	High	High	Peak Found	High	High	High	High	Peak Found	High	High	High	High	7	6		2	8	8	1		3	4
High	E9Q8D0	Dnajc21		DnaJ homolog subfamily C member 21 [OS=Mus musculus]	17	75	17	0	531	61.7	5.9	37	1	19.82	20.12	0	26.38	18.66	13.58	2.67	4.88	9.38	16.99	11.29	9.52	106.992	0	High	High	High	High	High	High	High	High	High	High	High	High	7	6	4	8	7	7	3	2	8	7
High	P60904	Dnajc5		DnaJ homolog subfamily C member 5 [OS=Mus musculus]	1	1	1	0	198	22.1	5.07	9	1												2.7	4.93	0	Peak Found			Peak Found		Peak Found	Peak Found	Peak Found	Peak Found		Peak Found	High
High	Q9QYI3	Dnajc7		DnaJ homolog subfamily C member 7 [OS=Mus musculus]	24	108	24	0	494	56.4	6.49	45	1	28.86	12.22	21.03	11.47	6.79	16.49	31.56	46.96		23.01	14.43	21.88	140.079	0	High	High	High	High	High	High	High	High	Peak Found	High	High	High	13	5	10	5	2	6	13	15		10
High	Q91WN1	Dnajc9		DnaJ homolog subfamily C member 9 [OS=Mus musculus]	4	7	3	0	259	30	5.94	15	1		1.78			0	1.86			0	0			13.173	0		Peak Found		Peak Found	High	Peak Found			High	High				1			2	1			2	1
Low	Q6VY05	Dnd1		Dead end protein homolog 1 [OS=Mus musculus]	1	1	1	0	352	39.1	9.48	3	1						0							1.288	0.064	Peak Found	Peak Found	Peak Found	Peak Found	Peak Found	High			Peak Found	Peak Found								1
High	Q8K1M6	Dnm1l		Dynamin-1-like protein [OS=Mus musculus]	4	11	4	0	742	82.6	7.05	7	1		0	1.72	1.87			0	2.23	0		1.87	2.13	11.441	0	Peak Found	High	High	High	Peak Found	Peak Found	High	High	High	Peak Found	High	High		1	1	3			1	1	1
High	P39054	Dnm2		Dynamin-2 [OS=Mus musculus]	6	8	6	0	870	98.1	7.43	7	1	0			0		1.85	0	0			1.66	0	12.42	0	High	Peak Found	Peak Found	High	Peak Found	High	High	High	Peak Found	Peak Found	High	High	1			1		1	1	1
High	P13864	Dnmt1		DNA (cytosine-5)-methyltransferase 1 [OS=Mus musculus]	51	198	51	0	1620	183.1	7.74	34	1	40.44	59.13	7.08	62.8	84.68	85.89	6.11	6.4	26.09	51.76	27.33	12.83	317.023	0	High	High	High	High	High	High	High	High	High	High	High	High	20	22	4	21	31	27	4	9	13	18
High	O88508	Dnmt3a		DNA (cytosine-5)-methyltransferase 3A [OS=Mus musculus]	20	72	17	0	908	101.6	6.65	22	1	6.46	12.08	1.95	8.33	11.17	15.35	1.72	3.59	7.23	3.91	3.81	5.47	84.566	0	High	High	Peak Found	High	High	High	Peak Found	High	High	High	High	High	9	6	1	7	11	10	1	4	5	7
High	O88509	Dnmt3b		DNA (cytosine-5)-methyltransferase 3B [OS=Mus musculus]	30	196	27	3	859	97.2	8.31	40	1	61.31	63.73	10.01	50.17	68.99	64.33	3.35	13.53	37.21	52.56	25.27	12.7	290.244	0	High	High	High	High	High	High	High	High	High	High	High	High	19	15	6	16	19	21	5	7	16	15
High	Q9CWR8	Dnmt3l		DNA (cytosine-5)-methyltransferase 3-like [OS=Mus musculus]	13	126	13	0	421	48	6.15	30	1	36.29	43.71	14.77	33.45	30.19	35.94	8.21	19.43	26.82	34.25	20.91	23.71	129.97	0	High	High	High	High	High	High	High	High	High	High	High	High	9	11	6	10	10	11	5	7	10	9
High	Q8R2M2	Dnttip2		Deoxynucleotidyltransferase terminal-interacting protein 2 [OS=Mus musculus]	3	6	3	0	758	84.2	6.44	5	1		2.19		0	2.21	2.63							12.781	0		High	Peak Found	High	High	High			Peak Found					1		1	2	2
High	Q8VDR9	Dock6		Dedicator of cytokinesis protein 6 [OS=Mus musculus]	23	48	23	0	2080	233.1	6.8	14	1	0	13.93	0	0	2.13	4.23	0	0	0	5.98	9.55	1.82	89.819	0	High	High	High	High	High	High	High	High	High	High	High	High	2	7	1	5	3	7	2	3	1	4
High	Q9JMF7	Dolpp1		Dolichyldiphosphatase 1 [OS=Mus musculus]	1	1	1	0	238	27.1	9.58	8	1												0	2.615	0.004												High
High	O70152	Dpm1		Dolichol-phosphate mannosyltransferase subunit 1 [OS=Mus musculus]	3	15	3	0	260	29.2	9.51	15	1		2.15		3.24	2.64	3.22	0	0		0	3.81	0	15.98	0	Peak Found	High	Peak Found	High	High	High	High	High	Peak Found	High	High	High		2		2	2	2	1	1		1
High	Q9D1Q4	Dpm3		Dolichol-phosphate mannosyltransferase subunit 3 [OS=Mus musculus]	2	3	2	0	92	10.1	7.08	24	1					0					1.97		1.95	5.468	0		Peak Found		Peak Found	High	Peak Found		Peak Found	Peak Found	High		High					1					1
High	P28843	Dpp4		Dipeptidyl peptidase 4 [OS=Mus musculus]	1	1	1	0	760	87.4	6.42	1	1		1.85											2.795	0.003	Peak Found	High					Peak Found	Peak Found		Peak Found				1
High	Q9CWH0	Dppa2		Developmental pluripotency-associated protein 2 [OS=Mus musculus]	6	19	6	0	301	34.1	9.38	22	1	8.24	4.38		4.37	6.06	3.73		0	7.64	6.76	5.33		25.43	0	High	High	Peak Found	High	High	High	Peak Found	High	High	High	High	Peak Found	3	2		1	3	1		1	3	2
High	Q8CCG4	Dppa4		Developmental pluripotency-associated protein 4 [OS=Mus musculus]	7	25	7	0	296	32.7	8.79	33	1	4.54	10.4	0	8.67	6.05	10.44				2.94		0	50.581	0	High	High	High	High	High	High			Peak Found	High	Peak Found	High	3	4	1	4	2	5				1
High	Q9CQS7	Dppa5a		Developmental pluripotency-associated protein 5A [OS=Mus musculus]	1	2	1	0	118	13.8	6.55	16	1							2.02	2.27					4.272	0							High	High											1	1
High	A6X919	Dpy19l1		Probable C-mannosyltransferase DPY19L1 [OS=Mus musculus]	1	1	1	0	746	84.1	9.16	1	1						0							3.306	0.001			Peak Found			High												1
High	O08553	Dpysl2		Dihydropyrimidinase-related protein 2 [OS=Mus musculus]	3	3	1	1	572	62.2	6.38	5	1	0		0									0	5.704	0	High	Peak Found								Peak Found			1		1
High	P32233	Drg1		Developmentally-regulated GTP-binding protein 1 [OS=Mus musculus]	10	30	10	0	367	40.5	8.9	30	1	7.26	14.53		13.6	2.79	11.08			1.71	11.11	0	1.7	58.607	0	High	High	Peak Found	High	High	High	Peak Found	Peak Found	High	High	High	High	3	5		5	2	5			1	4
High	Q5HZJ0	Drosha		Ribonuclease 3 [OS=Mus musculus]	1	1	1	0	1373	158.7	7.87	1	1						0							3.184	0.002						High												1
High	Q61495	Dsg1a		Desmoglein-1-alpha [OS=Mus musculus]	1	2	1	0	1057	114.5	4.89	1	1	2.26						0						6.614	0	High		Peak Found				High						1						1
High	E9Q557	Dsp		Desmoplakin [OS=Mus musculus]	11	25	10	0	2883	332.7	6.8	4	1	3.92	8.58	1.99	2	1.97	1.92	6.28	3.37	1.87	2		5.68	29.191	0	High	High	High	High	High	High	High	High	High	High	Peak Found	High	2	3	2	1	1	2	5	2	1	1
High	Q91ZU6	Dst		Dystonin [OS=Mus musculus]	5	7	4	0	7393	833.7	5.31	1	1						0		0		2.55		0	11.111	0					Peak Found		Peak Found	High		High		High						1		1		2
High	Q9R0P5	Dstn		Destrin [OS=Mus musculus]	3	10	2	0	165	18.5	7.97	19	1	5.06		1.79			0	2.81	0	2.26		2.31	2.61	10.135	0	High		High			High	High	High	High		High	High	2		2			1	1	1	1
High	Q3UIR3	Dtx3l		E3 ubiquitin-protein ligase DTX3L [OS=Mus musculus]	3	7	3	0	748	83	8.09	3	1						3.85				0		2.2	13.15	0	Peak Found	Peak Found	Peak Found	Peak Found	Peak Found	High	Peak Found	Peak Found	Peak Found	High	Peak Found	High						2				2
High	Q91XI1	Dus3l		tRNA-dihydrouridine(47) synthase [NAD(P)(+)]-like [OS=Mus musculus]	2	8	2	0	637	71	7.97	3	1				2.3	4.17	1.64			1.64	0	1.66		5.19	0	Peak Found			High	High	High		Peak Found	High	High	High	Peak Found				1	1	1			1	1
High	Q8CHY3	Dym		Dymeclin [OS=Mus musculus]	2	3	2	0	669	75.8	5.77	3	1				1.71				0				0	3.701	0		Peak Found		High	Peak Found	Peak Found	Peak Found	High	Peak Found	Peak Found	Peak Found	High				1				1
High	Q9JHU4	Dync1h1		Cytoplasmic dynein 1 heavy chain 1 [OS=Mus musculus]	32	77	32	0	4644	531.7	6.42	8	1	3.69	6.97	0	3.61	6.17	2.19	5.92	5.84	3.67	0	18.11	3.88	100.51	0	High	High	High	High	High	High	High	High	High	High	High	High	3	8	2	7	8	3	7	10	3	2
Medium	O88487	Dync1i2		Cytoplasmic dynein 1 intermediate chain 2 [OS=Mus musculus]	1	1	1	0	612	68.4	5.29	2	1	0												1.462	0.043	High												1
Medium	Q8R1Q8	Dync1li1		Cytoplasmic dynein 1 light intermediate chain 1 [OS=Mus musculus]	1	1	1	0	523	56.6	6.42	1	1	0												1.928	0.014	High	Peak Found	Peak Found	Peak Found		Peak Found		Peak Found		Peak Found			1
High	P63168	Dynll1		Dynein light chain 1, cytoplasmic [OS=Mus musculus]	2	2	2	0	89	10.4	7.4	26	1		0								3.24			8.006	0		High		Peak Found	Peak Found	Peak Found	Peak Found		Peak Found	High	Peak Found	Peak Found		1								1
High	Q9D903	Ebna1bp2		Probable rRNA-processing protein EBP2 [OS=Mus musculus]	7	21	7	0	306	34.7	10.08	25	1	4.75	6.69		6.38	4.58	4.73			1.61	2.41		0	28.859	0	High	High	Peak Found	High	High	High	Peak Found	Peak Found	High	High	Peak Found	High	2	4		4	2	2			2	3
High	P70245	Ebp		3-beta-hydroxysteroid-Delta(8),Delta(7)-isomerase [OS=Mus musculus]	2	9	2	0	230	26.2	7.56	10	1	0	5.86		1.86						0		0	12.119	0	High	High		High	Peak Found	Peak Found		Peak Found		High	Peak Found	High	1	1		1						1
High	Q9CS74	Ecd		Protein ecdysoneless homolog [OS=Mus musculus]	3	7	3	0	641	71.7	4.94	6	1	0					4.31		0		2.27		2.16	12.348	0	High	Peak Found	Peak Found	Peak Found	Peak Found	High	Peak Found	High		High		High	1					2		1		2
High	Q6PDI5	Ecpas		Proteasome adapter and scaffold protein ECM29 [OS=Mus musculus]	2	2	2	0	1840	203.6	7.06	1	1								0			0		5.074	0	Peak Found		Peak Found			Peak Found	Peak Found	High	Peak Found	Peak Found	High	Peak Found								1
High	Q07139	Ect2		Protein ECT2 [OS=Mus musculus]	19	81	19	0	913	103.1	7.44	26	1	19.82	20.84	4.17	20.61	8.08	23.58	0	5.47	9.09	14.68	7.55	0	120.93	0	High	High	High	High	High	High	High	High	High	High	High	High	7	9	2	10	8	12	1	2	6	7
High	Q8K2D3	Edc3		Enhancer of mRNA-decapping protein 3 [OS=Mus musculus]	3	4	3	0	508	55.9	7.09	6	1	0					1.93	0	0					8.845	0	High	Peak Found		Peak Found	Peak Found	High	High	High		Peak Found	Peak Found	Peak Found	1					1	1	1
High	Q3UJB9	Edc4		Enhancer of mRNA-decapping protein 4 [OS=Mus musculus]	24	94	24	0	1406	152.4	5.78	23	1	12.92	30.65		12.61	15.81	37.43	0	32.27	6.56	29.29	4.36	23.46	160.232	0	High	High	Peak Found	High	High	High	High	High	High	High	High	High	6	12		6	8	13	2	14	3	11
High	Q6GQV7	Edrf1		Erythroid differentiation-related factor 1 [OS=Mus musculus]	2	2	2	0	1239	138.7	6.14	1	1	0			1.83									4.991	0	High	Peak Found		High	Peak Found	Peak Found				Peak Found	Peak Found	Peak Found	1			1
High	Q921E6	Eed		Polycomb protein EED [OS=Mus musculus]	20	96	20	0	441	50.2	7.03	50	1	29.69	29.59	7.69	17.15	23.14	30.73	3.94	6.73	20.65	32.1	16.24	11.3	122.422	0	High	High	High	High	High	High	High	High	High	High	High	High	11	11	4	7	8	12	2	3	8	11
High	P10126	Eef1a1		Elongation factor 1-alpha 1 [OS=Mus musculus]	22	250	22	0	462	50.1	9.01	45	1	86.6	54.9	61.76	54.81	59.53	68.26	50.51	62.46	52.86	39.89	54.24	57.38	209.985	0	High	High	High	High	High	High	High	High	High	High	High	High	18	10	17	11	15	16	13	15	13	8
High	O70251	Eef1b		Elongation factor 1-beta [OS=Mus musculus]	2	5	2	0	225	24.7	4.69	10	1	3.78		0	2.97				2.4					11.319	0	High		High	High				High					2		1	1				1
High	P57776	Eef1d		Elongation factor 1-delta [OS=Mus musculus]	8	49	8	0	281	31.3	5.02	37	1	17.17	13.2	8.09	14.16	13.38	11.7	16.07	13.35	4.29		7.9	13.53	65.98	0	High	High	High	High	High	High	High	High	High	Peak Found	High	High	7	3	5	4	5	5	6	5	2
High	Q9D1M4	Eef1e1		Eukaryotic translation elongation factor 1 epsilon-1 [OS=Mus musculus]	12	57	12	0	174	19.8	8.59	69	1	19.09	16.31	0	7.17	21.27	22.82		2.12	7.48	4.45	7.78	1.9	71.993	0	High	High	High	High	High	High	Peak Found	High	High	High	High	High	8	6	2	3	7	8		1	5	4
High	Q9D8N0	Eef1g		Elongation factor 1-gamma [OS=Mus musculus]	12	70	12	0	437	50	6.74	25	1	29.58	9.03	22.57	18.34	6.63	7.9	14.01	7.41	0	10.87	8.27	8.63	71.089	0	High	High	High	High	High	High	High	High	High	High	High	High	8	3	8	7	3	4	6	4	1	5
High	P58252	Eef2		Elongation factor 2 [OS=Mus musculus]	25	162	24	0	858	95.3	6.83	30	1	57.75	22.4	17.3	27.87	33.59	36.19	26.72	29.46	14.53	22.91	19.02	17.86	168.833	0	High	High	High	High	High	High	High	High	High	High	High	High	19	10	11	11	13	14	14	15	9	9
High	Q9JHW4	Eefsec		Selenocysteine-specific elongation factor [OS=Mus musculus]	2	2	2	0	583	63.5	8.29	3	1										0		0	3.11	0.002										High		High										1
High	O08810	Eftud2		116 kDa U5 small nuclear ribonucleoprotein component [OS=Mus musculus]	32	203	31	1	971	109.3	5	39	1	28.08	52.39	12.21	62.58	27.72	56.01	2.1	44.48	23.96	40.45	21.54	53.9	262.554	0	High	High	High	High	High	High	High	High	High	High	High	High	14	18	8	18	13	22	4	20	14	18
Low	Q9WVK4	Ehd1		EH domain-containing protein 1 [OS=Mus musculus]	1	1	1	0	534	60.6	6.83	4	1							0						1.292	0.064	Peak Found	Peak Found	Peak Found	Peak Found			High	Peak Found	Peak Found		Peak Found	Peak Found							1
High	Q5DW34	Ehmt1		Histone-lysine N-methyltransferase EHMT1 [OS=Mus musculus]	4	9	4	0	1296	141.9	5.8	3	1	2.04	0		0	1.99	0			0	1.7			10.618	0	High	High		High	High	High			High	High			1	2		1	2	1			1	1
High	Q9Z148	Ehmt2		Histone-lysine N-methyltransferase EHMT2 [OS=Mus musculus]	3	3	3	0	1263	138	5.83	2	1		1.98			2.04					0			6.128	0	Peak Found	High		Peak Found	High	Peak Found			Peak Found	High				1			1					1
High	Q61070	Ei24		Etoposide-induced protein 2.4 [OS=Mus musculus]	2	10	2	0	340	38.9	9.72	5	1		1.66		1.72		0	0	0		0	0	0	6.653	0	Peak Found	High	Peak Found	High	Peak Found	High	High	High		High	High	High		1		1		2	1	2		1
High	Q8BJW6	Eif2a		Eukaryotic translation initiation factor 2A [OS=Mus musculus]	1	1	1	0	581	64.4	8.91	3	1						3.42							9.464	0						High												1
High	Q03963	Eif2ak2		Interferon-induced, double-stranded RNA-activated protein kinase [OS=Mus musculus]	1	1	1	0	515	58.2	8.57	3	1		0											3.267	0.001		High			Peak Found	Peak Found			Peak Found			Peak Found		1
High	Q99LC8	Eif2b1		Translation initiation factor eIF-2B subunit alpha [OS=Mus musculus]	3	6	3	0	305	33.8	8.32	9	1			0		0	3.15						1.87	13.132	0	Peak Found	Peak Found	High	Peak Found	High	High	Peak Found	Peak Found	Peak Found	Peak Found	Peak Found	High			1		1	2
High	Q61749	Eif2b4		Translation initiation factor eIF-2B subunit delta [OS=Mus musculus]	1	3	1	0	524	57.6	9.25	2	1				2.31	0					0			4.31	0				High	High					High						1	1					1
High	Q61211	Eif2d		Eukaryotic translation initiation factor 2D [OS=Mus musculus]	5	9	5	0	570	62.8	8.24	14	1	0	2.75		3.72	3.38	4.93		0		0			27.879	0	High	High	Peak Found	High	High	High	Peak Found	High	Peak Found	High	Peak Found		1	1		2	1	2		1		1
High	Q6ZWX6	Eif2s1		Eukaryotic translation initiation factor 2 subunit 1 [OS=Mus musculus]	20	130	20	0	315	36.1	5.08	63	1	35.56	26.08	6.66	23.33	29.95	36.39	3.68	14.49	26.87	33.24	17.36	19.32	147.082	0	High	High	High	High	High	High	High	High	High	High	High	High	13	8	6	10	12	11	3	7	10	13
High	Q99L45	Eif2s2		Eukaryotic translation initiation factor 2 subunit 2 [OS=Mus musculus]	14	111	14	0	331	38.1	5.8	41	1	36.91	35.47	6.48	25.65	31.45	27.63	7.71	9.68	17.63	26.83	9.69	9.76	123.913	0	High	High	High	High	High	High	High	High	High	High	High	High	13	10	6	10	11	9	3	4	7	7
High	Q9Z0N1	Eif2s3x		Eukaryotic translation initiation factor 2 subunit 3, X-linked [OS=Mus musculus]	22	148	5	15	472	51	8.4	51	1	43.87	57.51	11.67	39.43	51.74	52.15	8.99	23.38	31.27	42.22	21.6	20.48	189.156	0	High	High	High	High	High	High	Peak Found	High	High	High	High	High	12	14	8	11	14	12	6	10	14	10
High	Q9Z0N2	Eif2s3y		Eukaryotic translation initiation factor 2 subunit 3, Y-linked [OS=Mus musculus]	20	124	3	0	472	51.1	8.5	49	1	32.2	44.93	9.95	25.27	43.52	51.29	8.99	19.69	28.91	32.56	20.75	17.92	153.239	0	High	Peak Found	High	Peak Found	High	High	Peak Found		High	High	High		10	10	7	7	11	12	6	9	14	8
High	P23116	Eif3a		Eukaryotic translation initiation factor 3 subunit A [OS=Mus musculus]	61	344	61	0	1344	161.8	6.77	44	1	54.66	80.36	10.4	87.1	81.56	117.26	8.04	91.05	36.36	91.88	28.21	74.81	385.237	0	High	High	High	High	High	High	High	High	High	High	High	High	23	24	13	24	30	37	9	35	24	29
High	Q8JZQ9	Eif3b		Eukaryotic translation initiation factor 3 subunit B [OS=Mus musculus]	29	161	29	0	803	91.3	5.02	42	1	30.37	41.36	7.59	46.15	42.21	47.14	7.83	31.27	19.7	40.62	11.45	37.72	222.626	0	High	High	High	High	High	High	High	High	High	High	High	High	12	14	4	12	17	20	7	13	11	15
High	Q8R1B4	Eif3c		Eukaryotic translation initiation factor 3 subunit C [OS=Mus musculus]	26	163	26	0	911	105.5	5.78	24	1	33.68	41.68	6.24	37	42.06	57.6	11.64	37.31	15.47	42.41	24.1	38.93	165.574	0	High	High	High	High	High	High	High	High	High	High	High	High	14	13	3	12	17	18	5	15	8	13
High	O70194	Eif3d		Eukaryotic translation initiation factor 3 subunit D [OS=Mus musculus]	17	102	17	0	548	63.9	6.05	37	1	15.02	42.25	6.98	25.25	24.64	36.83	0	22.75	15.52	43.67	1.93	21.65	159.201	0	High	High	High	High	High	High	High	High	High	High	High	High	6	14	4	8	10	9	1	8	5	14
High	P60229	Eif3e		Eukaryotic translation initiation factor 3 subunit E [OS=Mus musculus]	20	136	20	0	445	52.2	6.04	47	1	11.17	31.52	4.16	39.13	12.27	33.06	7.99	34.03	15.72	35	7.05	42.9	146.864	0	High	High	High	High	High	High	High	High	High	High	High	High	7	11	2	14	6	15	6	14	9	10
High	Q9DCH4	Eif3f		Eukaryotic translation initiation factor 3 subunit F [OS=Mus musculus]	9	70	9	0	361	38	5.58	31	1	6.28	27.4	0	29.52	17.6	21.44	2.24	20.21	4.35	19.03	5.34	19.5	75.144	0	High	High	High	High	High	High	High	High	High	High	High	High	3	7	2	7	5	6	2	7	3	6
High	Q9Z1D1	Eif3g		Eukaryotic translation initiation factor 3 subunit G [OS=Mus musculus]	13	70	13	0	320	35.6	5.9	33	1	24.67	18.08	2.81	21.47	13.99	21.65	0	18.64	4.55	12.45	2.55	18.57	93.019	0	High	High	High	High	High	High	High	High	High	High	High	High	10	6	2	7	6	7	2	7	3	6
High	Q91WK2	Eif3h		Eukaryotic translation initiation factor 3 subunit H [OS=Mus musculus]	6	34	6	0	352	39.8	6.67	24	1	8.77	14.45	4.77	8.48	10.94	13	0	1.95	2.14	13.47		5.34	49.004	0	High	High	High	High	High	High	High	High	High	High	Peak Found	High	3	3	2	2	4	4	1	3	2	4
High	Q9QZD9	Eif3i		Eukaryotic translation initiation factor 3 subunit I [OS=Mus musculus]	10	51	10	0	325	36.4	5.64	41	1	17.41	11.5	2.56	11.6	5.87	12.37	2.64	16.8	7.87	12.26	5.24	8.45	83.155	0	High	High	High	High	High	High	High	High	High	High	High	High	5	4	1	7	4	5	2	7	3	4
High	Q9DBZ5	Eif3k		Eukaryotic translation initiation factor 3 subunit K [OS=Mus musculus]	5	17	5	0	218	25.1	4.93	28	1		13.37			2.28	5.16	0			11.92		4.87	50.39	0	Peak Found	High		Peak Found	High	High	High	Peak Found	Peak Found	High	Peak Found	High		4			2	2	1			4
High	Q8QZY1	Eif3l		Eukaryotic translation initiation factor 3 subunit L [OS=Mus musculus]	24	112	24	0	564	66.6	6.44	40	1	14.18	30.44	8.78	29.69	23.92	27.44	4.06	20.23	10.72	32.04	4.47	27.19	137.613	0	High	High	High	High	High	High	High	High	High	High	High	High	7	14	7	11	11	12	3	9	5	12
High	Q99JX4	Eif3m		Eukaryotic translation initiation factor 3 subunit M [OS=Mus musculus]	9	56	9	0	374	42.5	5.74	28	1	6.25	22.88	0	18.61	8.59	14.75	1.88	12.21	4.32	18.15	2.09	11.76	104.391	0	High	High	High	High	High	High	High	High	High	High	High	High	2	8	3	6	4	6	1	5	3	4
High	P60843	Eif4a1		Eukaryotic initiation factor 4A-I [OS=Mus musculus]	26	358	12	16	406	46.1	5.48	59	1	80.88	75.85	66.11	80.98	70.5	67.4	69.07	88.69	52.34	89.42	85.62	85.1	353.988	0	High	High	High	High	High	High	High	High	High	High	High	High	19	18	20	20	18	20	19	19	18	21
High	P10630	Eif4a2		Eukaryotic initiation factor 4A-II [OS=Mus musculus]	15	177	1	0	407	46.4	5.48	32	1	33.18	30.12	24.46	37.44	37.01	32.19	25.72	36.9	23.71	36.42	31.94	35.16	135.996	0	Peak Found	High	High	High	High	High	Peak Found	High	High	High	High	High	10	9	10	10	11	11	11	10	10	11
High	Q91VC3	Eif4a3		Eukaryotic initiation factor 4A-III [OS=Mus musculus]	21	210	17	0	411	46.8	6.73	42	1	47.39	41.26	38.49	55.07	42.47	45.79	34.49	39.84	29.31	45.23	46.42	51.86	192.159	0	High	High	High	High	High	High	High	High	High	High	High	High	13	12	15	15	15	16	13	14	10	14
High	Q8BGD9	Eif4b		Eukaryotic translation initiation factor 4B [OS=Mus musculus]	11	47	11	0	611	68.8	5.67	24	1	27.04	4.11	0	8.64	13.36	17.27	4.21	1.65	9.02	9.87	8.66	11.42	81.819	0	High	High	High	High	High	High	High	High	High	High	High	High	9	1	2	2	4	5	2	2	4	3
High	P63073	Eif4e		Eukaryotic translation initiation factor 4E [OS=Mus musculus]	3	12	3	0	217	25	6.15	13	1	6.25	5.85	3.06	9.35	2.15	5.76							16.774	0	High	High	High	High	High	High	Peak Found				Peak Found	Peak Found	2	2	1	2	1	2
High	Q8BMB3	Eif4e2		Eukaryotic translation initiation factor 4E type 2 [OS=Mus musculus]	4	24	4	0	245	28.2	8.87	16	1	12.96	2.56	3.04	2.8	14.57	4.32	1.63		2.05	2.15	6.57	2.8	30.255	0	High	High	High	High	High	High	High		High	High	High	High	4	1	1	2	4	2	2		3	2
High	Q9EST3	Eif4enif1		Eukaryotic translation initiation factor 4E transporter [OS=Mus musculus]	4	6	4	0	983	107.9	7.74	6	1		4.17		0					0		0		20.914	0	Peak Found	High		High		Peak Found			High	Peak Found	High	Peak Found		2		1					1
High	Q6NZJ6	Eif4g1		Eukaryotic translation initiation factor 4 gamma 1 [OS=Mus musculus]	38	180	32	5	1600	176	5.4	26	1	32.56	41	6.33	43.53	67.93	73.49	2.58	17.31	18.34	37.13	14.48	16.02	243.514	0	High	High	High	High	High	High	High	High	High	High	High	High	18	12	7	15	27	25	3	10	13	14
High	Q62448	Eif4g2		Eukaryotic translation initiation factor 4 gamma 2 [OS=Mus musculus]	19	71	19	0	906	102	7.14	21	1	7.26	6.98	2.12	15.46	3.89	2.08	8.13	12.93	2.22	8.1	17.74	15.99	77.265	0	High	High	High	High	High	High	High	High	High	High	High	High	4	6	4	7	4	2	7	7	3	4
High	Q80XI3	Eif4g3		Eukaryotic translation initiation factor 4 gamma 3 [OS=Mus musculus]	10	46	4	0	1579	174.8	5.53	6	1	7.11	6.83	1.71	8.25	9.46	18.19		1.66	4.2	6.55	2.01	5.82	49.32	0	High	High			High	High	Peak Found			High		High	3	4	1	3	6	8		3	3	4
High	Q8BGY2	Eif5a2		Eukaryotic translation initiation factor 5A-2 [OS=Mus musculus]	2	9	2	0	153	16.8	5.58	13	1	7.75	3.53		3.23	3.12		2.21	2.85		2.57			12.079	0	High	High	Peak Found	High	High		High	High		High		Peak Found	2	1		1	1		1	1		1
High	Q05D44	Eif5b		Eukaryotic translation initiation factor 5B [OS=Mus musculus]	20	41	19	0	1216	137.5	5.59	20	1	9.92	27.73		7.3	14.49	9.41		0	0	10.77		0	120.11	0	High	High	Peak Found	High	High	High	Peak Found	High	High	High	Peak Found	High	4	9		3	8	7		1	1	5
High	O55135	Eif6		Eukaryotic translation initiation factor 6 [OS=Mus musculus]	4	17	4	0	245	26.5	4.74	23	1	8.86	2.98		10.46	7.77	6.12		2.05	2.28		2.37		31.948	0	High	High		High	High	High	Peak Found	High	High	Peak Found	High		3	2		3	3	2		1	1
High	P70372	Elavl1		ELAV-like protein 1 [OS=Mus musculus]	10	54	10	0	326	36.1	9.04	38	1	9.65	13.79		10.79	12.57	7.97	7.59	10.56	7.74	22.28	6.27	9.91	44.506	0	High	High	Peak Found	High	High	High	High	High	High	High	High	High	5	5		4	5	5	4	4	5	6
High	Q8BPU7	Elmo1		Engulfment and cell motility protein 1 [OS=Mus musculus]	2	2	2	0	727	83.9	6.28	2	1				0						0			4.421	0				High						High						1						1
High	Q8CB77	Eloa		Elongin-A [OS=Mus musculus]	1	1	1	0	773	87.1	9.61	2	1					2.82								3.72	0					High												1
Medium	Q8BHI7	Elovl5		Elongation of very long chain fatty acids protein 5 [OS=Mus musculus]	1	1	1	0	299	35.3	9.54	3	1												0	1.893	0.015												High
High	Q7TT37	Elp1		Elongator complex protein 1 [OS=Mus musculus]	27	102	27	0	1333	149.5	6	23	1	6.66	23.54		20.11	6.89	20.22	3.62	29.84	5.18	27.72	1.92	33.09	124.479	0	High	High	Peak Found	High	High	High	High	High	High	High	High	High	4	12		11	7	13	3	15	5	14
High	Q91WG4	Elp2		Elongator complex protein 2 [OS=Mus musculus]	3	4	3	0	831	93	5.82	3	1		2.42								0		0	8.119	0	Peak Found	High	Peak Found	Peak Found	Peak Found	Peak Found	Peak Found		Peak Found	High	Peak Found	High		1								1
High	Q9CZX0	Elp3		Elongator complex protein 3 [OS=Mus musculus]	16	53	16	0	547	62.3	8.9	34	1	5.4	8.78		17.47	5.87	22.26		12.92		15.87		24.12	77.601	0	High	High	Peak Found	High	High	High	Peak Found	High	Peak Found	High	Peak Found	High	3	5		6	3	8		8		8
High	P21995	Emb		Embigin [OS=Mus musculus]	4	16	3	1	330	37	6.02	10	1	0	2.18	0	2.61	1.6	5.4		1.61	0	1.74		1.74	12.927	0	High	High	High	High	High	High	Peak Found	High	High	High	Peak Found	High	1	2	1	1	2	3		2	1	1
High	Q8C7X2	Emc1		ER membrane protein complex subunit 1 [OS=Mus musculus]	12	34	12	0	997	111.5	7.43	13	1	8.54	10.13		4.93	2.76	10.51	0	2.47	7.19	5.35	0	2.97	48.53	0	High	High	Peak Found	High	High	High	High	High	High	High	High	High	4	6		3	2	4	1	1	4	3
High	Q9CRD2	Emc2		ER membrane protein complex subunit 2 [OS=Mus musculus]	1	4	1	0	297	34.9	6.81	4	1				2.25	2.04	0		0					8.102	0	Peak Found			High	High	High		High								1	1	1		1
High	Q99KI3	Emc3		ER membrane protein complex subunit 3 [OS=Mus musculus]	1	4	1	0	261	30	6.81	3	1		0		0	0	0							2.46	0.004	Peak Found	High		High	High	High				Peak Found				1		1	1	1
Medium	Q9CZX9	Emc4		ER membrane protein complex subunit 4 [OS=Mus musculus]	1	1	1	0	183	20.1	8.62	7	1										0			2.098	0.01										High												1
High	Q9EP72	Emc7		ER membrane protein complex subunit 7 [OS=Mus musculus]	1	3	1	0	241	26.3	9.23	5	1				2.88		0							3.968	0	Peak Found	Peak Found		High	Peak Found	High	Peak Found	Peak Found	Peak Found		Peak Found					1		1
High	O70378	Emc8		ER membrane protein complex subunit 8 [OS=Mus musculus]	1	4	1	0	207	23.3	6.15	4	1	0	2.09					2.44		2				4	0	High	High		Peak Found	Peak Found	Peak Found	High	Peak Found	High	Peak Found	Peak Found	Peak Found	1	1					1		1
High	O08579	Emd		Emerin [OS=Mus musculus]	5	38	5	0	259	29.4	5.01	21	1	10.71	7.67	4.88	6.07	3.73	7.07	7.95	11.86	4.85	6.3	9.59	8.4	42.835	0	High	High	High	High	High	High	High	High	High	High	High	High	3	2	2	2	1	2	3	3	2	3
High	Q8BJW7	Eme1		Crossover junction endonuclease EME1 [OS=Mus musculus]	4	5	4	0	570	63.4	8.88	9	1	2.43	0				0							12.06	0	High	High		Peak Found	Peak Found	High	Peak Found		Peak Found	Peak Found		Peak Found	3	1				1
High	O35130	Emg1		Ribosomal RNA small subunit methyltransferase NEP1 [OS=Mus musculus]	4	7	4	0	244	27	8.91	16	1	0	1.6		2.51	1.64	2.17	0						13.18	0	High	High		High	High	High	High		Peak Found	Peak Found	Peak Found	Peak Found	1	1		1	1	2	1
High	Q03173	Enah		Protein enabled homolog [OS=Mus musculus]	3	4	2	0	802	85.8	7.72	3	1	4.1					0		0					6.443	0	High		Peak Found					High					2					1		1
High	O35709	Enc1		Ectoderm-neural cortex protein 1 [OS=Mus musculus]	1	1	1	0	589	66.1	6.81	2	1								0					2.696	0.004			Peak Found			Peak Found		High	Peak Found											1
High	P17182	Eno1		Alpha-enolase [OS=Mus musculus]	13	69	13	0	434	47.1	6.8	34	1	21.55	17.71	3.63	23.7	14.94	6.6	19.36	17.12	9.46	4.24	16.43	11.65	91.398	0	High	High	High	High	High	High	High	High	High	High	High	High	6	6	3	7	5	3	8	6	4	2
Medium	Q8C042	Eno4		Enolase 4 [OS=Mus musculus]	1	1	1	0	619	67.8	5.91	2	1										0			1.547	0.037	Peak Found	Peak Found	Peak Found	Peak Found	Peak Found	Peak Found	Peak Found	Peak Found	Peak Found	High	Peak Found	Peak Found										1
High	Q6DYE8	Enpp3		Ectonucleotide pyrophosphatase/phosphodiesterase family member 3 [OS=Mus musculus]	6	24	6	0	874	98.6	6.52	11	1	8.43	12.36	0	4.71	2.19	7.29		2.28	0	3.08	3.19	4.58	53.383	0	High	High	High	High	High	High	Peak Found	High	High	High	High	High	3	4	1	3	1	3		1	1	2
High	Q9JMC8	Epb41l4b		Band 4.1-like protein 4B [OS=Mus musculus]	1	2	1	0	527	59.5	9.29	2	1		0			0								3.194	0.002		High			High	Peak Found				Peak Found				1			1
High	Q99JW5	Epcam		Epithelial cell adhesion molecule [OS=Mus musculus]	4	8	4	0	315	35	5.95	23	1		2.52	0	2.81	2.18	0	0	0				2.61	20.53	0		High	High	High	High	High	High	High			Peak Found	High		1	1	1	1	1	1	1
High	Q03145	Epha2		Ephrin type-A receptor 2 [OS=Mus musculus]	15	37	15	0	977	108.8	6.23	15	1	1.64	1.77	2.02	4.88	2.77	5.01	3.81	10.94	2.01	4.85	5.67	7.94	49.762	0	High	High	High	High	High	High	High	High	High	High	High	High	2	3	2	4	3	2	3	6	1	2
High	Q9D379	Ephx1		Epoxide hydrolase 1 [OS=Mus musculus]	3	8	3	0	455	52.5	8.35	6	1	0		0		1.6	1.69	0			1.98	1.66	1.87	7.142	0	High	Peak Found	High	Peak Found	High	High	High	Peak Found	Peak Found	High	High	High	1		1		1	1	1			1
High	Q8R0W0	Eppk1		Epiplakin [OS=Mus musculus]	40	118	38	2	6548	724.2	6.07	37	1		31.28	1.62	27.49		26.56	2.02	65.84	1.91	40.93	2.08	52.96	254.789	0	Peak Found	High	High	High	Peak Found	High	High	High	High	High	High	High		12	2	11		11	4	30	1	12
High	Q8CGC7	Eprs1		Bifunctional glutamate/proline--tRNA ligase [OS=Mus musculus]	103	977	102	1	1512	170	7.66	59	1	278	303.43	128	308.27	377.36	372.51	63.02	138.84	203.99	271.29	141.87	163.54	1251.81	0	High	High	High	High	High	High	High	High	High	High	High	High	71	59	49	65	79	79	28	49	57	61
High	Q9CZU4	Eral1		GTPase Era, mitochondrial [OS=Mus musculus]	2	6	2	0	437	48.2	8.78	7	1	0			1.77	0	0			0				5.109	0	High		Peak Found	High	High	High	Peak Found	Peak Found	High		Peak Found	Peak Found	1			1	1	1			1
High	Q99MI1	Erc1		ELKS/Rab6-interacting/CAST family member 1 [OS=Mus musculus]	2	2	2	0	1120	128.3	5.87	2	1		0						1.91					10.131	0	Peak Found	High			Peak Found	Peak Found	Peak Found	High	Peak Found	Peak Found		Peak Found		1						1
High	P49135	Ercc3		General transcription and DNA repair factor IIH helicase subunit XPB [OS=Mus musculus]	6	18	6	0	783	89.1	7.18	9	1	0	4.82	0	4.83	4.78	0		0		0			23.163	0	High	High	High	High	High	High		High	Peak Found	High	Peak Found	Peak Found	2	3	1	3	2	3		1		2
High	Q9DC16	Ergic1		Endoplasmic reticulum-Golgi intermediate compartment protein 1 [OS=Mus musculus]	2	5	2	0	290	32.5	7.06	6	1		0		0	0	0		0					7.821	0		High		High	High	High		High		Peak Found				1		1	1	1		1
High	Q9CQE7	Ergic3		Endoplasmic reticulum-Golgi intermediate compartment protein 3 [OS=Mus musculus]	2	2	2	0	383	43.2	6.47	4	1								0	0				2.95	0.003					Peak Found	Peak Found		High	High											1	1
High	P84089	Erh		Enhancer of rudimentary homolog [OS=Mus musculus]	3	19	3	0	104	12.3	5.92	26	1	8.44	3.77	5.45	4.2	3.93	6.52	5.08	3.37	3.63	3.75	3.74	4.99	16.134	0	High	High	High	High	High	High	High	High	High	High	High	High	2	1	1	1	1	2	2	1	2	1
High	Q7TMF2	Eri1		3'-5' exoribonuclease 1 [OS=Mus musculus]	10	30	10	0	345	39.5	8.31	26	1	6.53	7.37		7.72	8.54	4.47				2.66	1.72	0	36.261	0	High	High	Peak Found	High	High	High	Peak Found	Peak Found	Peak Found	High	High	High	3	4		4	6	3				4
High	Q8BFZ9	Erlin2		Erlin-2 [OS=Mus musculus]	5	10	5	0	340	37.8	5.5	15	1	1.83	8.62		7.33	2.99					2.92			25.763	0	High	High		High	High	Peak Found	Peak Found	Peak Found		High	Peak Found	Peak Found	2	2		3	1					1
High	Q3UVK0	Ermp1		Endoplasmic reticulum metallopeptidase 1 [OS=Mus musculus]	8	36	8	0	898	100.1	7.49	8	1	10.07	11.73		7.49	7.65	10.01	2.42	10.61	2.13	6.78	5.69	9.74	40.481	0	High	High	Peak Found	High	High	High	High	High	High	High	High	High	4	4		3	4	4	2	4	1	3
High	Q8CIB9	Esco2		N-acetyltransferase ESCO2 [OS=Mus musculus]	3	8	3	0	592	67.2	9.48	7	1	1.68	3.8		2.16	1.78	0							12.811	0	High	High		High	High	High		Peak Found	Peak Found	Peak Found	Peak Found	Peak Found	1	2		2	1	1
High	P60330	Espl1		Separin [OS=Mus musculus]	11	19	11	0	2118	232.9	6.9	5	1		2.71		12.08	0	4.59		0		2.32		4.26	49.381	0	Peak Found	High	Peak Found	High	High	High	Peak Found	High	Peak Found	High	Peak Found	High		2		5	1	3		1		5
Medium	Q8K0G8	Esrp2		Epithelial splicing regulatory protein 2 [OS=Mus musculus]	1	3	1	0	717	77.3	6.38	1	1	1.75						0				1.66		1.44	0.044	High	Peak Found	Peak Found	Peak Found			High			Peak Found	High		1						1
High	Q61539	Esrrb		Steroid hormone receptor ERR2 [OS=Mus musculus]	5	45	5	0	433	48.3	8	12	1	4.63	5.04	0	9.15	8.76	9.61	4.18	4.5	5.99	6.7	3.84	7.5	28.951	0	High	High	High	High	High	High	High	High	High	High	High	High	3	3	3	4	4	4	4	3	4	4
High	Q3U7R1	Esyt1		Extended synaptotagmin-1 [OS=Mus musculus]	10	34	10	0	1092	121.5	5.95	12	1	5.55	10.63	0	9.03	3.05	5.86	1.64	5.14	2.28	9.63	2.49	5.62	50.445	0	High	High	High	High	High	High	High	High	High	High	High	High	3	4	1	4	2	3	2	4	3	4
Medium	Q3TZZ7	Esyt2		Extended synaptotagmin-2 [OS=Mus musculus]	1	2	1	0	845	94.1	7.75	1	1				0									2.104	0.01	Peak Found			High	Peak Found					Peak Found						1
High	Q8BWY3	Etf1		Eukaryotic peptide chain release factor subunit 1 [OS=Mus musculus]	3	5	3	0	437	49	5.71	8	1		0						0		1.81		0	8.88	0	Peak Found	High			Peak Found	Peak Found		High		High	Peak Found	High		1						1		1
High	Q99LC5	Etfa		Electron transfer flavoprotein subunit alpha, mitochondrial [OS=Mus musculus]	5	8	5	0	333	35	8.38	18	1	2.28		0				2.32	2.6			2.08		15.942	0	High		High				High	High	Peak Found		High		1		1				3	2
Medium	Q9DCW4	Etfb		Electron transfer flavoprotein subunit beta [OS=Mus musculus]	1	1	1	0	255	27.6	8.1	3	1	0												1.829	0.018	High				Peak Found	Peak Found	Peak Found	Peak Found			Peak Found		1
High	Q921G7	Etfdh		Electron transfer flavoprotein-ubiquinone oxidoreductase, mitochondrial [OS=Mus musculus]	4	8	4	0	616	68	7.58	7	1		2.53			0			0		2.24	0	2.42	18.432	0	Peak Found	High	Peak Found		High	Peak Found	Peak Found	High	Peak Found	High	High	High		1			1			1		1
High	Q61545	Ewsr1		RNA-binding protein EWS [OS=Mus musculus]	5	22	5	0	655	68.4	9.33	13	1	5.48	15.01	1.72	6.64	7.85	10.49	0		1.9	8.84	2.36	2.18	79.23	0	High	High	High	High	High	High	High	Peak Found	High	High	High	High	2	3	1	2	3	3	1		2	2
High	Q8VEG4	Exd2		Exonuclease 3'-5' domain-containing protein 2 [OS=Mus musculus]	2	4	2	0	650	74.3	7.78	4	1								0		0		0	5.309	0	Peak Found	Peak Found		Peak Found	Peak Found	Peak Found		High		High		High								1		2
High	Q8R3S6	Exoc1		Exocyst complex component 1 [OS=Mus musculus]	3	5	3	0	894	101.8	6.52	3	1		0				0			0	0			6.008	0	Peak Found	High	Peak Found	Peak Found	Peak Found	High	Peak Found	Peak Found	High	High	Peak Found	Peak Found		1				1			1	2
Medium	Q6KAR6	Exoc3		Exocyst complex component 3 [OS=Mus musculus]	1	2	1	0	755	86.4	6.2	1	1				0									1.758	0.021		Peak Found		High		Peak Found				Peak Found						1
High	O35382	Exoc4		Exocyst complex component 4 [OS=Mus musculus]	5	9	5	0	975	110.5	6.49	6	1	0					2.19	0	0				2.39	15.082	0	High					High	High	High				High	1					2	1	1
High	Q3TPX4	Exoc5		Exocyst complex component 5 [OS=Mus musculus]	4	6	4	0	708	81.7	6.71	6	1				4.12	0	0		0		0		0	12.768	0				High	High	High		High	Peak Found	High		High				1	1	1		1		1
High	Q8R313	Exoc6		Exocyst complex component 6 [OS=Mus musculus]	2	2	1	0	802	93	6.15	2	1		0						2.39					5.909	0		High												1						1
High	A6H5Z3	Exoc6b		Exocyst complex component 6B [OS=Mus musculus]	3	8	2	1	810	94.1	6.39	3	1		0		0				2.39		0		0	8.393	0	Peak Found	High	Peak Found	High	Peak Found	Peak Found	Peak Found	High	Peak Found	High		High		1		1				2		1
High	O35250	Exoc7		Exocyst complex component 7 [OS=Mus musculus]	8	13	8	0	697	79.9	6.98	13	1		4.44		1.63		0		1.63	0	0		0	28.552	0	Peak Found	High	Peak Found	High	Peak Found	High	Peak Found	High	High	High	Peak Found	High		2		2		2		2	1	2
High	Q6PGF7	Exoc8		Exocyst complex component 8 [OS=Mus musculus]	2	3	2	0	716	81	5.4	4	1							0	3.22					7.554	0	Peak Found	Peak Found		Peak Found	Peak Found	Peak Found	High	High	Peak Found										1	2
High	P56960	Exosc10		Exosome component 10 [OS=Mus musculus]	15	31	15	0	887	100.9	8.29	20	1	4.83	11.52		9.5	10.7	10.73		2.05	2.45	6.09			60.201	0	High	High	Peak Found	High	High	High	Peak Found	High	High	High	Peak Found	Peak Found	5	5		3	5	4		1	2	5
High	Q8VBV3	Exosc2		Exosome complex component RRP4 [OS=Mus musculus]	3	7	3	0	293	32.6	7.5	10	1	2.56	2.38			0	0			1.67		0	1.69	11.71	0	High	High		Peak Found	High	High		Peak Found	High	Peak Found	High	High	1	1			1	1			1
Medium	Q7TQK4	Exosc3		Exosome complex component RRP40 [OS=Mus musculus]	1	1	1	0	274	29.5	8.06	5	1				0									1.96	0.014				High												1
High	Q921I9	Exosc4		Exosome complex component RRP41 [OS=Mus musculus]	2	7	2	0	245	26.2	6.15	11	1		6.47		2.93	2.67	2.8			0	2.54			15.668	0	Peak Found	High	Peak Found	High	High	High	Peak Found	Peak Found	High	High	Peak Found	Peak Found		2		1	1	1			1	1
High	Q9CRA8	Exosc5		Exosome complex component RRP46 [OS=Mus musculus]	2	4	2	0	235	25.2	7.56	7	1	1.9				2.06	2.02				0			7.217	0	High				High	High	Peak Found		Peak Found	High			1				1	1				1
High	Q8BTW3	Exosc6		Exosome complex component MTR3 [OS=Mus musculus]	2	2	2	0	273	28.4	6.11	12	1	2.5					2							6.006	0	High					High							1					1
High	Q9D0M0	Exosc7		Exosome complex exonuclease RRP42 [OS=Mus musculus]	2	5	2	0	291	31.8	5.19	8	1		5.4		3.01	2.94					3.15			9.304	0	Peak Found	High		High	High			Peak Found		High	Peak Found	Peak Found		1		1	1					1
High	Q9D753	Exosc8		Exosome complex component RRP43 [OS=Mus musculus]	4	7	4	0	276	29.9	5.2	12	1	0				2.17	1.66				4.31			11.083	0	High	Peak Found		Peak Found	High	High	Peak Found	Peak Found	Peak Found	High	Peak Found	Peak Found	2				1	2				2
High	Q9JHI7	Exosc9		Exosome complex component RRP45 [OS=Mus musculus]	4	12	4	0	438	48.9	5.11	10	1	3.28	6.53		3.12	3.29	5.91	1.76		2.46	3.1	2.89		23.966	0	High	High	Peak Found	High	High	High	High	Peak Found	High	High	High	Peak Found	1	2		1	1	3	1		1	1
High	P70351	Ezh1		Histone-lysine N-methyltransferase EZH1 [OS=Mus musculus]	6	30	2	0	747	85.1	7.58	8	1	9.05	8.21	1.63	9.19	10.01	8.72		2.55	2.4	10.19	3	0	34.819	0	Peak Found	High		Peak Found	Peak Found	High				Peak Found		Peak Found	2	4	2	3	3	5		1	1	3
High	Q61188	Ezh2		Histone-lysine N-methyltransferase EZH2 [OS=Mus musculus]	13	54	9	4	746	85.2	6.89	23	1	13.25	15.04	3.73	22.09	14.19	11.22		2.55	4.01	15.15	3	2.04	78.899	0	High	High	High	High	High	High	Peak Found	Peak Found	High	High	High	High	4	6	3	8	6	7		1	3	7
High	O88792	F11r		Junctional adhesion molecule A [OS=Mus musculus]	3	11	3	0	300	32.4	6.77	11	1	4.59		0		2.04	2.34	0	1.97	0		2.04	0	10.998	0	High	Peak Found	High	Peak Found	High	High	High	High	High	Peak Found	High	High	2		1		2	1	1	1	1
High	Q920L1	Fads1		Acyl-CoA (8-3)-desaturase [OS=Mus musculus]	3	3	3	0	447	52.3	9.29	6	1				0								0	5.394	0	Peak Found	Peak Found		High	Peak Found	Peak Found	Peak Found	Peak Found	Peak Found	Peak Found	Peak Found	High				1
High	Q9Z0R9	Fads2		Acyl-CoA 6-desaturase [OS=Mus musculus]	6	20	6	0	444	52.4	8.82	14	1		2.26		6.05		0	0	3.8		6.43	2.09	6.92	29.016	0	Peak Found	High	Peak Found	High	Peak Found	High	High	High	Peak Found	High	High	High		2		3		1	1	2		3
High	Q3TDN2	Faf2		FAS-associated factor 2 [OS=Mus musculus]	3	5	3	0	445	52.4	5.47	7	1	0					0			0	0		2.08	10.241	0	High	Peak Found	Peak Found	Peak Found	Peak Found	High		Peak Found	High	High		High	1					1			1	1
Medium	Q8VE88	Fam114a2		Protein FAM114A2 [OS=Mus musculus]	1	1	1	0	497	54	4.93	3	1										0			1.949	0.013										High												1
High	Q6A0A9	FAM120A		Constitutive coactivator of PPAR-gamma-like protein 1 [OS=Mus musculus]	5	13	5	0	1112	121.6	8.92	6	1		0		3.93	2.63	6.87	0	0		0		1.94	27.877	0	Peak Found	High	Peak Found	High	High	High	High	High	Peak Found	High	Peak Found	High		1		2	2	4	1	1		1
High	Q9D6U8	Fam162a		Protein FAM162A [OS=Mus musculus]	3	17	3	0	155	17.7	9.88	21	1	3.76	6.5		13.18	1.77	1.77	0	2.96	0	0	0	1.63	27.325	0	High	High	Peak Found	High	High	High	High	High	High	High	High	High	1	2		2	2	1	1	2	1	1
High	Q91VU0	Fam3c		Protein FAM3C [OS=Mus musculus]	1	2	1	0	227	24.7	8.29	5	1											2.29	1.7	4.704	0						Peak Found	Peak Found			Peak Found	High	High
High	Q9D7I8	Fam83d		Protein FAM83D [OS=Mus musculus]	6	6	6	0	585	64.3	6.77	10	1	4.32				1.94	1.76				1.94			22.987	0	High				High	High				High			2				1	2				1
High	Q3UVG3	Fam91a1		Protein FAM91A1 [OS=Mus musculus]	10	25	10	0	837	93.4	6.35	16	1		4.38		4.98		2.3		8.78		8.25		7.75	45.969	0	Peak Found	High	Peak Found	High	Peak Found	High	Peak Found	High	Peak Found	High	Peak Found	High		3		2		2		8		5
High	Q3TJZ6	Fam98a		Protein FAM98A [OS=Mus musculus]	11	34	10	1	515	55	8.95	26	1	11.76	17.23	2.5	3.78	13.5	14.89			2.1	12.7	2.4	1.95	90.458	0	High	High	High	High	High	High	Peak Found	Peak Found	High	High	High	High	5	6	1	2	4	5			2	5
High	Q80VD1	Fam98b		Protein FAM98B [OS=Mus musculus]	6	31	5	0	429	45.3	8.5	14	1	5.43	15.09	2.56	8.97	9.87	17.87	7.63	2.36	2.09	7.5	3.07		44.768	0	High	High	High	High	High	High	High	High	High	High	High	Peak Found	2	4	1	3	4	4	3	1	2	2
High	Q9JL70	Fanca		Fanconi anemia group A protein homolog [OS=Mus musculus]	2	3	2	0	1439	161.1	7.2	1	1		0				0				0			4.864	0		High				High				High				1				1				1
High	Q80V62	Fancd2		Fanconi anemia group D2 protein homolog [OS=Mus musculus]	6	12	6	0	1450	163.5	6.32	4	1		0			0	1.91	0	1.76	0	0	6	1.79	21.258	0	Peak Found	High	Peak Found	Peak Found	High	High	High	High	High	High	High	High		1			1	2	1	1	1	1
High	Q8K368	Fanci		Fanconi anemia group I protein homolog [OS=Mus musculus]	13	36	12	0	1330	149.2	6.16	10	1	2.21	2.07	2.12	3.69	0	6.35	4.04	3.82	0	6.6	1.65	3.86	39.21	0	Peak Found	Peak Found	High	High	High	High	High	High	High	High	High	High	1	1	2	3	1	4	8	3	2	4
High	Q922J9	Far1		Fatty acyl-CoA reductase 1 [OS=Mus musculus]	12	65	12	0	515	59.4	9.19	28	1	3.13	16.1	5.87	9.18	13.38	24.01	2.74	14.89	4.99	13.21	4.81	10.55	55.473	0	High	High	High	High	High	High	High	High	High	High	High	High	3	7	3	3	6	9	3	7	5	7
High	Q8C0C7	Farsa		Phenylalanine--tRNA ligase alpha subunit [OS=Mus musculus]	1	2	1	0	508	57.6	8.28	2	1					1.76	1.74							2.606	0.004					High	High											1	1
High	Q9WUA2	Farsb		Phenylalanine--tRNA ligase beta subunit [OS=Mus musculus]	3	5	3	0	589	65.7	7.12	5	1	0	2.17			0								8.711	0	High	High			High								2	1			2
High	P19096	Fasn		Fatty acid synthase [OS=Mus musculus]	11	20	11	0	2504	272.3	6.58	4	1	5.98		0	1.92	0		0	3.64	1.67	2.3		0	35.942	0	High	Peak Found	High	High	High	Peak Found	High	High	High	High	Peak Found	High	5		2	1	2		1	4	1	3
High	Q7TMV3	Fastkd5		FAST kinase domain-containing protein 5, mitochondrial [OS=Mus musculus]	3	7	3	0	762	86.5	8.38	3	1		0		0	2.21					1.75		2.01	4.587	0	Peak Found	High	Peak Found	High	High	Peak Found		Peak Found	Peak Found	High	Peak Found	High		1		1	1					2
High	P62862	Fau; FAU		40S ribosomal protein S30 [OS=Mus musculus]	2	13	2	0	59	6.6	12.15	19	1	2.7		2.18	2.92	5.2	3	0	2.09	2.12	5.93	2.79	2.27	11.925	0	High	Peak Found	High	High	High	High	High	High	High	High	High	High	1		1	1	2	1	1	1	1	2
High	P35550	Fbl		rRNA 2'-O-methyltransferase fibrillarin [OS=Mus musculus]	14	82	14	0	327	34.3	10.24	51	1	22.41	27.5	2.86	38.44	28.37	31.06	0	6.45	9.82	23.28	10.94	11.18	118.095	0	High	High	High	High	High	High	High	High	High	High	High	High	7	9	2	9	10	10	2	2	5	9
Medium	Q91W61	Fbxl15		F-box/LRR-repeat protein 15 [OS=Mus musculus]	1	1	1	0	300	33.1	7.43	5	1					0								1.591	0.034					High												1
High	Q9CZV8	Fbxl20		F-box/LRR-repeat protein 20 [OS=Mus musculus]	1	1	1	0	436	48.4	7.49	2	1										0			3.123	0.002										High												1
High	Q9QZN0	Fbxo15		F-box only protein 15 [OS=Mus musculus]	2	13	2	0	433	49.5	7.94	4	1	2.71	1.75	0	1.85		0	2.22	2.46	1.6		1.81	2.87	7.295	0	High	High	High	High		High	High	High	High	Peak Found	High	High	2	1	1	1		1	2	1	1
High	Q8VDH1	Fbxo21		F-box only protein 21 [OS=Mus musculus]	1	6	1	0	627	72.1	6.06	3	1		0		0		0		0		0		2.35	4.411	0		High		High		High		High		High		High		1		1		1		1		1
High	Q78JE5	Fbxo22		F-box only protein 22 [OS=Mus musculus]	1	1	1	0	402	44.2	7.61	2	1								0					2.483	0.004							Peak Found	High												1
High	Q8BIG4	Fbxo28		F-box only protein 28 [OS=Mus musculus]	1	1	1	0	368	41	9.54	3	1						0							2.161	0.009						High												1
High	Q3TQF0	Fbxo31		F-box only protein 31 [OS=Mus musculus]	10	26	10	0	507	57.2	6.98	21	1		2.65		0		4.5	0	10.59	0	3.23	0	8.86	45.349	0	Peak Found	High	Peak Found	High	Peak Found	High	High	High	High	High	High	High		4		1		4	1	6	1	2
High	Q8BK06	Fbxo9		F-box only protein 9 [OS=Mus musculus]	1	1	1	0	437	50.7	6.84	3	1		0											2.132	0.01		High												1
High	Q5SRY7	Fbxw11		F-box/WD repeat-containing protein 11 [OS=Mus musculus]	2	2	2	0	542	62	7.12	4	1	2.1	2.1											6.862	0	High	High		Peak Found									1	1
High	Q8BIA4	Fbxw8		F-box/WD repeat-containing protein 8 [OS=Mus musculus]	6	12	6	0	598	67.9	6.16	14	1		1.6		1.68				1.89		1.81	0	1.68	20.234	0	Peak Found	High	Peak Found	High	Peak Found	Peak Found	Peak Found	High	Peak Found	High	High	High		1		1				3		3
High	Q7TMC8	Fcsk		L-fucose kinase [OS=Mus musculus]	1	1	1	0	1090	119.2	6.6	1	1												0	2.86	0.003												High
High	P53798	Fdft1		Squalene synthase [OS=Mus musculus]	3	4	3	0	416	48.1	6.32	9	1		4.3				0	0						18.223	0	Peak Found	High				High	High	Peak Found	Peak Found	Peak Found		Peak Found		2				1	1
High	Q920E5	Fdps		Farnesyl pyrophosphate synthase [OS=Mus musculus]	14	80	14	0	353	40.6	5.66	39	1	18.49	11.91	22.27	18.17	25.68	6.06	22.23	12.62	20.17	10	37.08	12.8	105.673	0	High	High	High	High	High	High	High	High	High	High	High	High	7	4	10	5	6	2	8	6	6	3
High	P39749	Fen1		Flap endonuclease 1 [OS=Mus musculus]	2	4	2	0	378	42.3	8.34	4	1		0				0			0				4.015	0		High		Peak Found	Peak Found	High			High	Peak Found	Peak Found	Peak Found		1				2			1
High	P97807	Fh		Fumarate hydratase, mitochondrial [OS=Mus musculus]	1	1	1	0	507	54.3	9.04	2	1								0					2.696	0.004	Peak Found				Peak Found	Peak Found	Peak Found	High		Peak Found	Peak Found									1
High	Q8CDM8	Fhip2a		FHF complex subunit HOOK interacting protein 2A [OS=Mus musculus]	2	2	2	0	764	86	5.25	3	1								2.44			2.03		6.848	0								High			High									1
High	Q8BPY9	Fignl1		Fidgetin-like protein 1 [OS=Mus musculus]	2	8	2	0	683	74.8	6.44	4	1	2.51	2.42	1.64			0		4.21			1.75	1.92	9.286	0	High	High	High	Peak Found	Peak Found	High		High	Peak Found	Peak Found	High	High	1	1	1			1		2
High	Q9D824	Fip1l1		Pre-mRNA 3'-end-processing factor FIP1 [OS=Mus musculus]	5	17	5	0	581	64.9	5.77	11	1		9.79	0	4.92	2.56	2.04		6.09		11.37		7.16	35.272	0	Peak Found	High	High	High	High	High	Peak Found	High	Peak Found	High	Peak Found	High		3	1	2	1	1		2		4
High	Q3TQQ9	Firrm		Uncharacterized protein C1orf112 homolog [OS=Mus musculus]	1	2	1	0	903	101.2	6.84	1	1								0				0	2.634	0.004								High				High								1
High	Q9WTJ4	Fiz1		Flt3-interacting zinc finger protein 1 [OS=Mus musculus]	3	5	3	0	500	52.7	7.94	12	1	2.25			3.11		0			0			0	12.289	0	High			High		High		Peak Found	High	Peak Found	Peak Found	High	1			1		1			1
High	Q9D1M7	Fkbp11		Peptidyl-prolyl cis-trans isomerase FKBP11 [OS=Mus musculus]	3	7	3	0	201	22.1	9.36	14	1	4.42	5.31			0					1.67			21.403	0	High	High	Peak Found	Peak Found	High	Peak Found	Peak Found	Peak Found	Peak Found	High	Peak Found	Peak Found	2	2			2					1
High	P30416	Fkbp4		Peptidyl-prolyl cis-trans isomerase FKBP4 [OS=Mus musculus]	4	6	4	0	458	51.5	5.72	9	1	3.69		0	1.92			1.86	2.28					9.466	0	High	Peak Found	High	High	Peak Found	Peak Found	High	High	Peak Found	Peak Found	Peak Found		2		1	1			1	1
High	O35465	Fkbp8		Peptidyl-prolyl cis-trans isomerase FKBP8 [OS=Mus musculus]	5	10	5	0	402	43.5	5.16	14	1	2.19	3.61		0		8.29			2.47	6.73			26.166	0	High	High	Peak Found	High	Peak Found	High	Peak Found	Peak Found	High	High	Peak Found	Peak Found	2	1		1		3			1	2
Medium	O08917	Flot1		Flotillin-1 [OS=Mus musculus]	1	2	1	0	428	47.5	7.15	4	1				0						0			2.001	0.013		Peak Found		High		Peak Found			Peak Found	High	Peak Found					1						1
High	Q6ZPF4	Fmnl3		Formin-like protein 3 [OS=Mus musculus]	4	9	4	0	1028	117.1	6.67	4	1				7.38	0			0	0	0		0	15.856	0	Peak Found	Peak Found		High	High		Peak Found	High	High	High	Peak Found	High				3	1			1	1	1
High	P35922	Fmr1		Synaptic functional regulator FMR1 [OS=Mus musculus]	15	61	12	0	614	68.9	7.62	29	1	31.43	15.43	9.54	17.3	16.77	21.72	4.3	7.94	15.46	8.59	6.69	7.75	98.815	0	High	High	High	High	High	High	High	High	High	High	High	High	10	4	4	4	7	7	3	3	7	3
High	P11276	Fn1		Fibronectin [OS=Mus musculus]	7	11	7	0	2477	272.4	5.59	4	1		2.51	0	0	0	2.54			2.26	2.05	2.17		25.859	0	Peak Found	High	High	High	High	High	Peak Found	Peak Found	High	High	High	Peak Found		1	1	1	1	4			1	1
High	Q8BX90	Fndc3a		Fibronectin type-III domain-containing protein 3A [OS=Mus musculus]	1	1	1	0	1198	131.9	6.64	1	1										2.26			5.663	0		Peak Found	Peak Found			Peak Found			Peak Found	High												1
High	A2AKG8	Focad		Focadhesin [OS=Mus musculus]	3	4	3	0	1798	198.8	6.74	2	1					1.87	0				1.97			8.369	0		Peak Found		Peak Found	High	High	Peak Found		Peak Found	High	Peak Found						1	2				1
High	Q9DBY0	Foxp4		Forkhead box protein P4 [OS=Mus musculus]	1	2	1	0	795	85.9	7.08	1	1	2.29						0						3.331	0.001	High		Peak Found			Peak Found	High	Peak Found			Peak Found		1						1
High	P48760	Fpgs		Folylpolyglutamate synthase, mitochondrial [OS=Mus musculus]	4	10	4	0	587	64.9	8.16	9	1		0	2.02	2.3			0	2.36			4.19	2.13	8.695	0	Peak Found	High	High	High			High	High			High	High		1	2	1			1	1
High	P97376	Frg1		Protein FRG1 [OS=Mus musculus]	5	16	5	0	258	29.1	8.92	23	1		9.49	4.3	0		2.78		0		0		1.63	32.478	0		High	High	High	Peak Found	High	Peak Found	High	Peak Found	High		High		4	2	2		2		2		2
Medium	Q8BIE6	Frmd4a		FERM domain-containing protein 4A [OS=Mus musculus]	1	1	1	0	1020	113.8	8.92	2	1						0							1.688	0.027	Peak Found				Peak Found	High	Peak Found	Peak Found	Peak Found		Peak Found							1
High	Q9DBE9	Ftsj3		pre-rRNA 2'-O-ribose RNA methyltransferase FTSJ3 [OS=Mus musculus]	19	78	19	0	838	95.5	8.38	27	1	11.01	37.36	0	22.62	29.17	24.65		1.77	3.98	18.94	1.94	4.05	140.394	0	High	High	High	High	High	High	Peak Found	High	High	High	High	High	7	12	2	9	12	9		1	4	8
High	Q91WJ8	Fubp1		Far upstream element-binding protein 1 [OS=Mus musculus]	4	13	3	0	651	68.5	7.93	5	1	4.73		4.05	0			2.05	3.84			1.91	1.99	11.961	0	High	Peak Found	High	High	Peak Found	Peak Found	High	High	Peak Found	Peak Found	High	High	3		2	1			1	2
High	Q9D6K8	Fundc2		FUN14 domain-containing protein 2 [OS=Mus musculus]	4	5	4	0	151	16.6	9.7	36	1	2.61	2.22		3.19		1.71							23.272	0	High	High	Peak Found	High	Peak Found	High	Peak Found	Peak Found	Peak Found	Peak Found	Peak Found		1	2		1		1
High	P56959	Fus		RNA-binding protein FUS [OS=Mus musculus]	12	124	12	0	518	52.6	9.36	21	1	42.6	39.45	16.04	37.09	55.72	57.8	11.54	15.14	19.3	25.67	20.41	25.38	194.445	0	High	High	High	High	High	High	High	High	High	High	High	High	8	7	6	7	9	8	5	5	6	5
High	Q61584	Fxr1		Fragile X mental retardation syndrome-related protein 1 [OS=Mus musculus]	38	307	36	2	677	76.2	6.98	55	1	100.76	82.09	29.95	93.22	107.21	102.83	26.79	31.69	61.55	79.34	45.81	56.31	387.34	0	High	High	High	High	High	High	High	High	High	High	High	High	30	19	14	21	28	23	11	11	24	24
High	Q9WVR4	Fxr2		Fragile X mental retardation syndrome-related protein 2 [OS=Mus musculus]	18	97	15	1	673	73.7	6.23	35	1	31.68	32.8	14.22	34.27	36.62	33.44	6.97	8.33	27.74	19.35	7.28	14.78	168.657	0	High	High	High	High	High	High	High	High	High	High	High	High	10	8	8	10	11	12	3	3	9	6
High	Q61090	Fzd7		Frizzled-7 [OS=Mus musculus]	2	2	2	0	572	63.7	7.91	3	1						0					0		3.609	0	Peak Found	Peak Found	Peak Found		Peak Found	High	Peak Found	Peak Found	Peak Found	Peak Found	High	Peak Found						1
High	P97855	G3bp1		Ras GTPase-activating protein-binding protein 1 [OS=Mus musculus]	23	455	22	2	465	51.8	5.59	65	1	104.39	106.06	33.57	92.44	140.12	133.96	23.68	44.64	90.8	95.95	72.56	70.08	396.52	0	High	High	High	High	High	High	High	High	High	High	High	High	16	15	12	15	21	19	12	17	18	17
High	P97379	G3bp2		Ras GTPase-activating protein-binding protein 2 [OS=Mus musculus]	19	251	18	0	482	54.1	5.62	49	1	79.46	67.48	24.81	67.39	90.49	75.11	17.77	40.8	59.89	57.03	47.66	47.6	262	0	High	High	High	High	High	High	High	High	High	High	High	High	15	11	10	12	13	13	6	10	12	10
High	Q9QYY0	Gab1		GRB2-associated-binding protein 1 [OS=Mus musculus]	1	4	1	0	695	76.8	5.67	2	1		2.79		2.9		2.51				1.76			6.473	0	Peak Found	High		High		High				High		Peak Found		1		1		1				1
High	Q9R0N0	Galk1		Galactokinase [OS=Mus musculus]	9	41	9	0	392	42.3	5.26	24	1	9.8	8.17	12.94	12.63		3.14	10.67	7.65		3.03	9.8	13.64	49.375	0	High	High	High	High	Peak Found	High	High	High	Peak Found	High	High	High	3	3	7	4		1	4	3		1
High	Q80VA0	Galnt7		N-acetylgalactosaminyltransferase 7 [OS=Mus musculus]	1	1	1	0	657	75.4	7.93	2	1										0			2.702	0.004				Peak Found	Peak Found	Peak Found		Peak Found		High												1
High	Q8BHN3	Ganab		Neutral alpha-glucosidase AB [OS=Mus musculus]	4	8	4	0	944	106.8	6.06	4	1	0	2.71				2.24	0	1.74		0		2.35	13.195	0	High	High	Peak Found	Peak Found	Peak Found	High	High	High	Peak Found	High	Peak Found	High	1	1				2	1	1		1
High	P16858	Gapdh		Glyceraldehyde-3-phosphate dehydrogenase [OS=Mus musculus]	24	543	24	0	333	35.8	8.25	77	1	156.76	134.18	105.03	170.22	144.11	157.05	138.58	202.6	135.88	149.47	140.98	153.77	530.372	0	High	High	High	High	High	High	High	High	High	High	High	High	19	16	19	17	18	19	20	19	20	17
High	Q6PAR5	Gapvd1		GTPase-activating protein and VPS9 domain-containing protein 1 [OS=Mus musculus]	1	1	1	0	1458	162.3	5.19	1	1												0	3.536	0.001			Peak Found	Peak Found		Peak Found				Peak Found	Peak Found	High
High	Q9CZD3	Gars1		Glycine--tRNA ligase [OS=Mus musculus]	7	10	7	0	729	81.8	6.65	11	1	4.17		0	0			2.3	0			0	0	22.206	0	High	Peak Found	High	High	Peak Found	Peak Found	High	High	Peak Found	Peak Found	High	High	3		1	1			2	1
High	Q64737	Gart		Trifunctional purine biosynthetic protein adenosine-3 [OS=Mus musculus]	33	182	33	0	1010	107.4	6.68	46	1	33.45	24.53	35.07	33.98	26.54	30.58	49.83	41.77	38.06	17.68	70.19	33.42	208.897	0	High	High	High	High	High	High	High	High	High	High	High	High	14	9	17	9	12	10	18	16	16	8
Low	Q8JZP9	Gas2l1		GAS2-like protein 1 [OS=Mus musculus]	1	1	1	0	678	72.4	10.01	1	1								0					1.294	0.064				Peak Found		Peak Found		High	Peak Found		Peak Found	Peak Found								1
High	Q8CHY6	Gatad2a		Transcriptional repressor p66 alpha [OS=Mus musculus]	2	4	2	0	629	67.3	9.89	4	1	2.86			2.77						0		0	7.64	0	High	Peak Found		High	Peak Found	Peak Found				High		High	1			1						1
High	Q8VHR5	Gatad2b		Transcriptional repressor p66-beta [OS=Mus musculus]	1	1	1	0	594	65.4	9.7	2	1										1.93			5.706	0										High												1
High	Q8VC88	Gca		Grancalcin [OS=Mus musculus]	1	5	1	0	220	24.6	5.07	3	1	0		0		0		0				0		2.363	0.006	High	Peak Found	High	Peak Found	High	Peak Found	High				High		1		1		1		1
High	O88986	Gcat		2-amino-3-ketobutyrate coenzyme A ligase, mitochondrial [OS=Mus musculus]	1	2	1	0	416	44.9	7.33	2	1						0					1.68		3.877	0						High					High							1
High	E9PVA8	Gcn1		eIF-2-alpha kinase activator GCN1 [OS=Mus musculus]	63	243	63	0	2671	292.8	7.36	27	1	21.34	28.52	30.43	29.85	33.57	27.57	31.44	38.1	35.08	23.63	57.13	21.67	260.728	0	High	High	High	High	High	High	High	High	High	High	High	High	11	14	18	16	22	17	20	25	21	14
High	Q07104	Gdf3		Growth/differentiation factor 3 [OS=Mus musculus]	2	3	2	0	366	41.6	9.32	9	1				3.65						2.44			15.96	0				High						High						2						1
High	Q8BX17	Gemin5		Gem-associated protein 5 [OS=Mus musculus]	34	146	34	0	1502	166.5	6.71	26	1	11.65	27.5	2.47	24.2	15.97	35.34	6.6	31.94	16.18	25.89	15.96	25.5	181.614	0	High	High	High	High	High	High	High	High	High	High	High	High	8	14	5	16	11	15	4	18	8	14
High	O54984	Get3		ATPase GET3 [OS=Mus musculus]	6	18	6	0	348	38.8	4.91	19	1	0	2.58	0	4.53	1.7		0	2.25	1.63	1.62	1.94	2.03	20.954	0	High	High	High	High	High	Peak Found	High	High	High	High	High	High	1	1	2	2	1		1	2	1	1
Medium	Q9D1H7	Get4		Golgi to ER traffic protein 4 homolog [OS=Mus musculus]	1	1	1	0	327	36.5	5.41	5	1								0					1.599	0.033								High												1
High	P47856	Gfpt1		Glutamine--fructose-6-phosphate aminotransferase [isomerizing] 1 [OS=Mus musculus]	12	60	6	0	697	78.5	6.84	22	1	4.22	16.8	6.02	18.76	0	10.9	7.56	15.13	6.24	16.67	9.87	19.78	53.797	0	Peak Found	High	Peak Found	High	Peak Found	Peak Found	Peak Found	High	Peak Found	High	Peak Found	High	2	5	2	5	1	4	4	6	3	5
High	Q9Z2Z9	Gfpt2		Glutamine--fructose-6-phosphate aminotransferase [isomerizing] 2 [OS=Mus musculus]	27	170	21	5	682	77	7.15	48	1	11.86	47.96	9.95	53.58	6.97	35.59	18.6	71.48	10.07	40.78	34.44	44.31	220.95	0	High	High	High	High	High	High	High	High	High	High	High	High	4	16	5	17	4	12	9	22	7	14
Medium	Q5SV77	Ggnbp2		Gametogenetin-binding protein 2 [OS=Mus musculus]	1	1	1	0	696	78.9	6.47	2	1										0			1.664	0.028										High												1
High	Q91VC9	Ghitm		Growth hormone-inducible transmembrane protein [OS=Mus musculus]	2	5	2	0	346	37.3	9.8	6	1	2.61		0	0					0				10.268	0	High	Peak Found	High	High	Peak Found	Peak Found	Peak Found	Peak Found	High			Peak Found	2		1	1					1
High	Q99MR1	Gigyf1		GRB10-interacting GYF protein 1 [OS=Mus musculus]	22	58	22	0	1044	116.2	5.39	28	1	9.26		6.69		9.7		25.96		19.04		38.01		109.558	0	High	Peak Found	High	Peak Found	High	Peak Found	High	Peak Found	High	Peak Found	High	Peak Found	3		4		5		12		13
High	Q6Y7W8	Gigyf2		GRB10-interacting GYF protein 2 [OS=Mus musculus]	25	88	25	0	1291	149.1	5.57	22	1	19.34	9.85	7.86	5.14	55.97	43.88	2.33	1.61	13.38	7.88	19.59		174.652	0	High	High	High	High	High	High	High	High	High	High	High	Peak Found	7	3	3	2	17	15	6	5	8	6
High	Q9JLQ2	Git2		ARF GTPase-activating protein GIT2 [OS=Mus musculus]	1	3	1	0	708	78.7	7.72	1	1		0									1.64	1.76	3.659	0		High		Peak Found	Peak Found	Peak Found		Peak Found			High	High		1
Low	Q9WUS4	Gja10		Gap junction alpha-10 protein [OS=Mus musculus]	1	1	1	0	505	57.1	8.27	2	1							0						1.355	0.055		Peak Found		Peak Found			High		Peak Found			Peak Found							1
High	Q64516	Gk		Glycerol kinase [OS=Mus musculus]	3	12	2	0	559	61.2	5.87	5	1	2.3	0			4.14	4.1		1.61	0	1.74		1.74	10.569	0	High				High	High		Peak Found					2	1			2	2		1	1	1
High	Q9JMB0	Gkap1		G kinase-anchoring protein 1 [OS=Mus musculus]	1	4	1	0	366	41.7	8.82	4	1		2.69			2.69	3.03				0			11.788	0		High			High	High			Peak Found	High		Peak Found		1			1	1				1
Medium	P23780	Glb1		Beta-galactosidase [OS=Mus musculus]	1	1	1	0	647	73.1	7.47	6	1								0					1.753	0.022								High												1
High	Q91W43	Gldc		Glycine dehydrogenase (decarboxylating), mitochondrial [OS=Mus musculus]	6	11	6	0	1025	113.2	7.56	6	1	2.9			2.04			4.32	1.61	1.96		3.5		19.82	0	High			High		Peak Found	High	High	High	Peak Found	High	Peak Found	2			2			4	1	1
Medium	Q8R322	Gle1		mRNA export factor GLE1 [OS=Mus musculus]	1	1	1	0	699	79.5	7.61	3	1		0											1.603	0.033		High	Peak Found	Peak Found	Peak Found	Peak Found	Peak Found	Peak Found	Peak Found	Peak Found	Peak Found			1
High	Q61543	Glg1		Golgi apparatus protein 1 [OS=Mus musculus]	21	63	21	0	1175	133.6	6.84	19	1	9.44	7.61		15.77	7.14	18.31	1.69	13.67	1.82	7.41	3.66	5.76	109.232	0	High	High	Peak Found	High	High	High	High	High	High	High	High	High	4	4		7	3	11	2	11	2	6
High	Q8BZM1	Glmn		Glomulin [OS=Mus musculus]	6	16	6	0	596	67.7	5.06	9	1	2.65		1.64		0		2	0	2.23	2.25	4.24	1.65	19.747	0	High	Peak Found	High	Peak Found	High		High	High	High	High	High	High	3		1		2		2	1	2	1
High	Q9CQM9	Glrx3		Glutaredoxin-3 [OS=Mus musculus]	2	4	2	0	337	37.8	5.59	6	1				1.83			0	1.6					3.57	0.001		Peak Found		High			High	High	Peak Found	Peak Found		Peak Found				1			1	2
Medium	Q9JL62	Gltp		Glycolipid transfer protein [OS=Mus musculus]	1	2	1	0	209	23.7	7.39	8	1							0				0		1.535	0.038							High				High								1
High	P26443	Glud1		Glutamate dehydrogenase 1, mitochondrial [OS=Mus musculus]	2	2	2	0	558	61.3	8	3	1		0											6.062	0		High	Peak Found											2
High	Q922P9	Glyr1		Putative oxidoreductase GLYR1 [OS=Mus musculus]	12	56	12	0	546	59.7	9.22	24	1	15.98	22.04		19.6	18.86	20.91	0	2.53	8.43	19.19	2.75	7.79	78.641	0	High	High	Peak Found	High	High	High	High	High	High	High	High	High	6	6		5	8	7	1	2	4	7
High	Q3THK7	Gmps		GMP synthase [glutamine-hydrolyzing] [OS=Mus musculus]	6	14	6	0	693	76.7	6.73	10	1	4.57	0	4.15		0		1.83	5.31				1.79	16.53	0	High	High	High	Peak Found	High	Peak Found	High	High	Peak Found	Peak Found	Peak Found	High	2	1	3		1		2	4
High	P27601	Gna13		Guanine nucleotide-binding protein subunit alpha-13 [OS=Mus musculus]	2	4	1	0	377	44	8.21	5	1										2.18	2.95	0	5.324	0				Peak Found		Peak Found	Peak Found			Peak Found		High										1
High	P30677	Gna14		Guanine nucleotide-binding protein subunit alpha-14 [OS=Mus musculus]	1	2	1	0	355	41.5	6.3	3	1		0	0										4.46	0	Peak Found	High	High	Peak Found		Peak Found			Peak Found	Peak Found	Peak Found	Peak Found		1	1
High	P08752	Gnai2		Guanine nucleotide-binding protein G(i) subunit alpha-2 [OS=Mus musculus]	3	6	1	0	355	40.5	5.45	9	1				2.54						2.18	2.95	0	8.126	0	Peak Found			High												2						2
High	Q9DC51	Gnai3		Guanine nucleotide-binding protein G(i) subunit alpha-3 [OS=Mus musculus]	4	7	2	1	354	40.5	5.69	12	1				0						2.18	2.95	0	8.954	0		Peak Found		High		Peak Found		Peak Found		Peak Found		High				2						2
High	P62874	Gnb1		Guanine nucleotide-binding protein G(I)/G(S)/G(T) subunit beta-1 [OS=Mus musculus]	8	46	4	3	340	37.4	6	25	1	12.62	2.73	4.79	6.26	2.53	16.87	5.21	13.05	4.57	2.84	8.31	14.67	49.539	0	High	High	High	High	High	High	High	High	High	Peak Found	High	High	6	2	3	3	2	5	2	6	3	1
High	P62880	Gnb2		Guanine nucleotide-binding protein G(I)/G(S)/G(T) subunit beta-2 [OS=Mus musculus]	6	24	2	0	340	37.3	6	17	1	7.1	0	2.48	2.89	2.53	5.65	2.72	5.27	0	2.84	3.94	5.11	19.958	0	High		Peak Found	High		High							5	1	1	2	1	3	1	3	1	1
High	Q99LH1	Gnl2		Nucleolar GTP-binding protein 2 [OS=Mus musculus]	6	26	6	0	728	83.3	9.2	11	1	2.01	7.71		5.39	7.84	9.92		1.95	3.82	4.91	4.46	1.88	30.802	0	High	High	Peak Found	High	High	High	Peak Found	High	High	High	High	High	1	4		2	3	5		1	2	4
High	Q8CI11	Gnl3		Guanine nucleotide-binding protein-like 3 [OS=Mus musculus]	26	144	26	0	538	60.7	9.11	54	1	47.81	38.1	8.3	47.03	41.69	37.14	4.27	5.17	20.28	39.94	18.37	19.36	174.555	0	High	High	High	High	High	High	High	High	High	High	High	High	16	13	6	15	14	13	3	2	13	13
High	Q6PGG6	Gnl3l		Guanine nucleotide-binding protein-like 3-like protein [OS=Mus musculus]	22	95	22	0	577	65.2	8.6	46	1	16.9	20.03	0	23.68	35.23	33.34	2.4	1.83	13.2	19.61	13.08	6.99	160.078	0	High	High	High	High	High	High	High	High	High	High	High	High	7	12	1	8	13	11	4	3	7	9
High	P98192	Gnpat		Dihydroxyacetone phosphate acyltransferase [OS=Mus musculus]	2	4	2	0	678	76.8	8.13	3	1		0		0						2.46		0	10.059	0		High		High						High		High		1		1						1
High	Q921M4	Golga2		Golgin subfamily A member 2 [OS=Mus musculus]	7	13	7	0	999	113.2	5	7	1	4.42	2.36		2.44	4.27	7.06				0			29.795	0	High	High	Peak Found	High	High	High	Peak Found	Peak Found	Peak Found	High	Peak Found	Peak Found	3	1		1	3	4				1
Low	Q91VW5	Golga4		Golgin subfamily A member 4 [OS=Mus musculus]	1	1	1	0	2238	257.4	5.36	1	1				0									1.267	0.069				High												1
High	Q9QYE6	Golga5		Golgin subfamily A member 5 [OS=Mus musculus]	5	14	5	0	729	82.3	6.23	6	1	0	3.86		0		0	2.18	2.06	0		0	1.82	14.643	0	High	High	Peak Found	High	Peak Found	High	High	High	High	Peak Found	High	High	1	2		1		1	3	1	1
High	Q9CR60	Golt1b		Vesicle transport protein GOT1B [OS=Mus musculus]	3	10	3	0	138	15.4	10.58	26	1		2.16		4		5.67		3.08		1.62	0	0	21.876	0		High		High	Peak Found	High	Peak Found	High	Peak Found	High	High	High		2		1		2		2		1
High	O88630	Gosr1		Golgi SNAP receptor complex member 1 [OS=Mus musculus]	1	1	1	0	250	28.5	9.29	4	1						1.6							3.784	0		Peak Found		Peak Found	Peak Found	High			Peak Found	Peak Found		Peak Found						1
High	O35166	Gosr2		Golgi SNAP receptor complex member 2 [OS=Mus musculus]	5	18	5	0	212	24.7	8.21	21	1	0	1.96		0	3.01	5.15	2.01	2.45		4.21	1.84	7.07	24.005	0	High	High	Peak Found	High	High	High	High	High	Peak Found	High	High	High	1	1		2	1	3	2	1		2
High	Q9JKA5	Gpa33		Cell surface A33 antigen [OS=Mus musculus]	5	21	5	0	319	35.7	5.6	18	1	4.28	2.05	3.98	2.34	2.04	1.82	1.94	3.52	0	6.61	2.03	4.74	20.733	0	High	High	High	High	High	High	High	High	High	High	High	High	2	2	2	1	3	2	1	2	1	2
High	Q61586	Gpam		Glycerol-3-phosphate acyltransferase 1, mitochondrial [OS=Mus musculus]	2	2	2	0	827	93.6	7.84	3	1		0		0									4.108	0		High		High	Peak Found	Peak Found	Peak Found	Peak Found	Peak Found	Peak Found	Peak Found	Peak Found		1		1
High	Q6NXH3	Gpbp1		Vasculin [OS=Mus musculus]	3	3	3	0	473	53.4	6.9	6	1					0					0		0	6.385	0		Peak Found			High	Peak Found	Peak Found	Peak Found		High		High					1					1
Medium	Q6NZP2	Gpbp1l1		Vasculin-like protein 1 [OS=Mus musculus]	1	1	1	0	473	51.9	7.28	3	1						0							1.616	0.031	Peak Found				Peak Found	High	Peak Found	Peak Found			Peak Found							1
High	Q64521	Gpd2		Glycerol-3-phosphate dehydrogenase, mitochondrial [OS=Mus musculus]	36	247	36	0	727	80.9	6.61	57	1	51.48	60.43	17.34	45.6	65.44	68.67	18.26	58.43	25.5	54.61	34.72	49.49	270.112	0	High	High	High	High	High	High	High	High	High	High	High	High	18	18	10	14	21	22	10	23	13	18
High	Q8VCE2	Gpn1		GPN-loop GTPase 1 [OS=Mus musculus]	2	3	2	0	372	41.6	4.88	6	1		0				0					0		3.206	0.002		High		Peak Found	Peak Found	High	Peak Found	Peak Found	Peak Found	Peak Found	High	Peak Found		1				1
Low	Q9D3W4	Gpn3		GPN-loop GTPase 3 [OS=Mus musculus]	1	1	1	0	284	32.8	4.53	2	1												0	1.31	0.062												High
High	Q8BUV8	Gpr107		Protein GPR107 [OS=Mus musculus]	1	1	1	0	551	62	7.59	2	1	2.39												4.337	0	High												1
High	Q5U4C1	Gprasp1		G-protein coupled receptor-associated sorting protein 1 [OS=Mus musculus]	6	10	6	0	1347	151.7	5.08	6	1		2.81		4.03	0	2.12		2.27		3.11	0	0	26.933	0	Peak Found	High		High	High	High	Peak Found	High		High	High	High		1		2	1	1		1		2
High	Q6PB60	Gprasp3		Protein BHLHb9 [OS=Mus musculus]	1	1	1	0	539	59.8	8.7	3	1										0			4.002	0										High												1
High	Q921N8	Gps2		G protein pathway suppressor 2 [OS=Mus musculus]	1	1	1	0	327	36.7	9.6	4	1												0	2.511	0.004				Peak Found		Peak Found				Peak Found		High
High	O70325	Gpx4		Phospholipid hydroperoxide glutathione peroxidase [OS=Mus musculus]	5	7	5	0	197	22.2	8.46	23	1	0		0	0	4.39	3.26	0						14.281	0	High		High	High	High	High	High	Peak Found	Peak Found		Peak Found		1		1	1	2	1	1
Low	Q03160	Grb7		Growth factor receptor-bound protein 7 [OS=Mus musculus]	1	1	1	0	535	59.9	8.19	3	1						0							1.28	0.065						High												1
Medium	Q8VD04	Gripap1		GRIP1-associated protein 1 [OS=Mus musculus]	1	1	1	0	806	92.7	5.25	2	1				0									1.513	0.041				High												1
High	P97772	Grm1		Metabotropic glutamate receptor 1 [OS=Mus musculus]	1	2	1	0	1199	133.1	6.86	1	1				2.33		1.67							3.007	0.002		Peak Found		High		High										1		1
High	Q810D6	Grwd1		Glutamate-rich WD repeat-containing protein 1 [OS=Mus musculus]	7	32	7	0	446	49.2	4.81	21	1	3.68	12.39			11.07	21.64		0	0	2.19	4.07	1.8	49.204	0	High	High	Peak Found	Peak Found	High	High	Peak Found	High	High	High	High	High	1	5			3	7		1	2	2
Medium	Q9EST1	Gsdma		Gasdermin-A [OS=Mus musculus]	1	1	1	0	446	49.6	5.57	2	1							0						1.47	0.042	Peak Found	Peak Found		Peak Found	Peak Found		High	Peak Found											1
High	Q8R050	Gspt1		Eukaryotic peptide chain release factor GTP-binding subunit ERF3A [OS=Mus musculus]	2	3	2	0	636	68.6	5.21	3	1	1.69			1.93		1.85							8.102	0	High		Peak Found	High		High	Peak Found	Peak Found	Peak Found		Peak Found		1			1		1
Medium	P48774	Gstm5		Glutathione S-transferase Mu 5 [OS=Mus musculus]	1	1	1	0	224	26.6	7.21	3	1		0											1.791	0.019		High												1
High	Q8BW56	Gtdc1		Glycosyltransferase-like domain-containing protein 1 [OS=Mus musculus]	1	1	1	0	445	51	7.53	2	1	0												2.319	0.006	High	Peak Found	Peak Found	Peak Found	Peak Found	Peak Found	Peak Found	Peak Found	Peak Found	Peak Found	Peak Found	Peak Found	1
High	P62915	Gtf2b		Transcription initiation factor IIB [OS=Mus musculus]	2	3	2	0	316	34.8	8.35	8	1				2.68							2.74	0	7.639	0				High							High	High				1
High	Q9D0D5	Gtf2e1		General transcription factor IIE subunit 1 [OS=Mus musculus]	1	2	1	0	440	49.6	4.86	3	1		0		0									3.166	0.002		High		High										1		1
High	Q9D902	Gtf2e2		General transcription factor IIE subunit 2 [OS=Mus musculus]	1	2	1	0	292	33	9.64	2	1		0		0									2.424	0.005		High		High	Peak Found	Peak Found				Peak Found				1		1
Medium	Q9DBA9	Gtf2h1		General transcription factor IIH subunit 1 [OS=Mus musculus]	1	1	1	0	547	61.8	8.76	1	1		0											1.819	0.018		High												1
High	Q9JIB4	Gtf2h2		General transcription factor IIH subunit 2 [OS=Mus musculus]	1	6	1	0	396	44.7	6.83	2	1	0	2.17		2.25	2.01	1.79				1.98			3.778	0	High	High		High	High	High				High		Peak Found	1	1		1	1	1				1
High	O70422	Gtf2h4		General transcription factor IIH subunit 4 [OS=Mus musculus]	2	3	2	0	463	52.2	9.04	5	1	0				0					0			4.47	0	High	Peak Found	Peak Found	Peak Found	High	Peak Found		Peak Found	Peak Found	High			1				1					1
High	Q9ESZ8	Gtf2i		General transcription factor II-I [OS=Mus musculus]	12	27	12	0	998	112.2	6.55	14	1	1.92	2.26	0	5.68	0	0	1.66	2.35			0	10.11	40.956	0	High	High	High	High	High	High	High	High	Peak Found	Peak Found	High	High	2	2	1	4	1	1	2	5
High	Q8K284	Gtf3c1		General transcription factor 3C polypeptide 1 [OS=Mus musculus]	1	2	1	0	2101	237.3	7.25	0	1				0		2.14							4.619	0				High	Peak Found	High					Peak Found					1		1
High	Q8BMQ2	Gtf3c4		General transcription factor 3C polypeptide 4 [OS=Mus musculus]	2	2	2	0	817	91.6	6.73	2	1		0				0							5.127	0		High		Peak Found	Peak Found	High			Peak Found	Peak Found		Peak Found		1				1
High	O08582	Gtpbp1		GTP-binding protein 1 [OS=Mus musculus]	11	41	11	0	668	72.3	8.29	21	1	12.04	9.96	0	9.17	7.46	11.94			7.94	16.41		5.31	81.66	0	High	High	High	High	High	High	Peak Found	Peak Found	High	High	Peak Found	High	5	6	2	3	5	6			3	5
High	Q99ME9	Gtpbp4		GTP-binding protein 4 [OS=Mus musculus]	20	117	20	0	634	74.1	9.52	34	1	28.44	33.69	1.86	29.78	44.47	46.81	0	4.15	12.13	30.2	10.66	8.47	143.131	0	High	High	High	High	High	High	High	High	High	High	High	High	12	11	3	12	13	17	1	4	8	9
High	Q8R080	Gtse1		G2 and S phase-expressed protein 1 [OS=Mus musculus]	12	38	12	0	741	78.7	9.39	20	1	12.99	12.89	0	10.57	12.31	13.83			1.95	11.87	3.8	0	58.555	0	High	High	High	High	High	High		Peak Found	High	High	High	High	7	4	1	4	5	4			3	4
High	Q9Z1E4	Gys1		Glycogen [starch] synthase, muscle [OS=Mus musculus]	1	1	1	0	738	83.9	6.11	1	1												0	3.939	0												High
Medium	P10922	H1-0		Histone H1.0 [OS=Mus musculus]	1	1	1	0	194	20.8	10.9	5	1	0												1.57	0.036	High												1
High	P43275	H1-1		Histone H1.1 [OS=Mus musculus]	11	136	8	0	213	21.8	10.93	39	1	47.82	56.21	33.31	58.62	49.93	62.56	23.86	27.53	29.49	44	33.79	26.68	157.861	0	High	High	High	High	High	High	High	High	High	High	High	High	8	8	8	9	9	9	6	6	6	8
High	P15864	H1-2		Histone H1.2 [OS=Mus musculus]	13	193	4	9	212	21.3	11	36	1	58.97	55.4	30.93	54.85	65.43	71.53	27.44	28.37	42.65	35.06	38.57	35.64	177.259	0	High	High	High	High	High	High	High	Peak Found	High	High	High	High	10	8	12	11	11	12	9	7	11	9
High	P43277	H1-3		Histone H1.3 [OS=Mus musculus]	11	177	1	0	221	22.1	11.03	32	1	53.87	45.43	33.38	45.54	53.29	55.93	25.99	33.95	42.71	30.8	39.07	37.8	135.717	0	High	High	High	High	High	High	High	High	High	High	High	High	9	7	10	9	8	9	8	8	9	7
High	P43274	H1-4		Histone H1.4 [OS=Mus musculus]	11	133	3	0	219	22	11.11	32	1	38.4	29.99	25.28	38.89	42.49	49.63	16.3	25.33	40.06	20.5	28.17	22.99	116.506	0	High	High	High	High	High	High	High	High	High	High	High	High	9	7	8	9	8	9	6	7	9	7
High	P43276	H1-5		Histone H1.5 [OS=Mus musculus]	11	110	9	1	223	22.6	10.92	32	1	35.4	19.88	12.26	35.25	39.02	38.27	2.27	7	19.47	25.44	16.4	8.91	113.913	0	High	High	High	High	High	High	High	High	High	High	High	High	8	5	5	7	8	7	2	4	5	7
High	Q64523	H2ac20		Histone H2A type 2-C [OS=Mus musculus]	7	145	2	0	129	14	10.9	36	1	37.18	52.27	17.7	39.96	42.83	51.6	20.92	23.26	39.98	38.74	35.04	24.1	104.034	0	High	High	High	High	High	High	High	High	High	High	High	High	6	6	4	6	6	6	6	5	6	6
High	Q8BFU2	H2ac25		Histone H2A type 3 [OS=Mus musculus]	8	153	3	5	130	14.1	11.05	40	1	36.19	48.3	17.37	45.82	42.83	50.68	18.07	27.24	35.73	37.27	28.77	25.09	118.206	0	High	High	High	High	High	High	High	High	High	High	High	High	7	6	4	6	6	6	6	5	6	6
High	P27661	H2ax		Histone H2AX [OS=Mus musculus]	5	76	1	0	143	15.1	10.74	22	1	26.69	19.79	14.17	19	21.33	21.27	11.73	10.94	14.35	14.37	12.3	11.19	49.836	0	High		Peak Found										5	3	3	3	3	3	3	3	3	3
High	Q3THW5	H2az2		Histone H2A.V [OS=Mus musculus]	5	75	3	0	128	13.5	10.58	31	1	15.37	18.02	14.37	21.57	16.57	16.29	11.05	15.81	13.75	10.98	19.65	9.69	46.094	0	High	High	High	High	High	High	High	High	High	High	High	High	4	4	4	5	3	3	4	4	4	3
High	Q9D2U9	H2bu2		H2B.U histone 2 [OS=Mus musculus]	7	132	2	0	126	14	10.37	49	1	42.85	30.03	9.89	29.89	30.64	31.83	12.36	19.01	22.53	25.42	24.48	16.68	70.388	0	High	Peak Found	High	High	High			Peak Found		Peak Found			5	2	4	4	5	4	2	2	2	2
High	P84244	H3-3a; H3-3b		Histone H3.3 [OS=Mus musculus]	7	85	7	0	136	15.3	11.27	26	1	17.75	13.49	17.04	18.22	16.44	12.87	11.75	12.71	13.58	8.46	9.31	9.46	30.485	0	High	High	High	High	High	High	High	High	High	High	High	High	5	3	6	4	6	5	3	4	5	2
High	P62806	H4c1; H4c11; H4c12; H4c14; H4c16; H4c2; H4c3; H4c4; H4c6; H4c8; H4c9; Hist1h4m		Histone H4 [OS=Mus musculus]	14	323	14	0	103	11.4	11.36	62	1	104.23	96.77	43.23	97.47	116.92	114.34	48.42	51.34	70.33	95.3	61.35	56.98	243.615	0	High	High	High	High	High	High	High	High	High	High	High	High	10	10	9	11	13	12	8	9	10	9
High	Q9D3B1	Hacd2		Very-long-chain (3R)-3-hydroxyacyl-CoA dehydratase 2 [OS=Mus musculus]	1	1	1	0	254	28.4	9.58	5	1										0			3.147	0.002										High												1
High	Q8BMS1	Hadha		Trifunctional enzyme subunit alpha, mitochondrial [OS=Mus musculus]	21	66	21	0	763	82.6	9.14	33	1	4.45	20.93	1.64	11.84	3.86	13.45	2.08	10.69	1.74	19.66	1.97	22.67	110.434	0	High	High	High	High	High	High	High	High	High	High	High	High	3	6	1	4	6	9	2	9	4	7
High	Q99JY0	Hadhb		Trifunctional enzyme subunit beta, mitochondrial [OS=Mus musculus]	10	35	10	0	475	51.4	9.38	27	1	2.92	7.85	1.97	4.99	2.51	5.09	1.61	6.75	0	2.33	1.9	17.41	43.546	0	High	High	High	High	High	High	High	High	High	High	High	High	3	4	1	3	1	4	1	5	2	1
High	Q9NYQ2	Hao2		2-Hydroxyacid oxidase 2 [OS=Mus musculus]	1	3	1	0	353	38.7	7.64	2	1		0			0						0		2.686	0.004	Peak Found	High	Peak Found	Peak Found	High	Peak Found	Peak Found	Peak Found	Peak Found	Peak Found	High	Peak Found		1			1
High	Q8BY71	Hat1		Histone acetyltransferase type B catalytic subunit [OS=Mus musculus]	11	55	11	0	416	49.2	6.33	29	1	17.65	14.16	7.84	7.99	9.26	14.97	5.64	11.95	9.56	10.87	11.38	14.33	60.589	0	High	High	High	High	High	High	High	High	High	High	High	High	5	4	5	4	4	6	3	5	4	5
High	Q9D786	Haus5		HAUS augmin-like complex subunit 5 [OS=Mus musculus]	2	2	2	0	619	69.5	8.43	4	1		0									0		2.891	0.003	Peak Found	High	Peak Found	Peak Found	Peak Found	Peak Found	Peak Found	Peak Found	Peak Found	Peak Found	High	Peak Found		1
High	O35387	Hax1		HCLS1-associated protein X-1 [OS=Mus musculus]	1	1	1	0	280	31.6	4.91	4	1								0					3.315	0.001	Peak Found		Peak Found		Peak Found	Peak Found	Peak Found	High												1
High	Q69ZS7	Hbs1l		HBS1-like protein [OS=Mus musculus]	2	3	2	0	682	75.1	6.46	3	1	0				2.64						0		6.247	0	High		Peak Found		High			Peak Found			High		1				1
Low	P53702	Hccs		Holocytochrome c-type synthase [OS=Mus musculus]	1	1	1	0	272	31	7.12	3	1		0											1.345	0.056	Peak Found	High		Peak Found	Peak Found					Peak Found	Peak Found	Peak Found		1
High	Q61191	Hcfc1		Host cell factor 1 [OS=Mus musculus]	6	7	6	0	2045	210.3	7.18	3	1	0	5.65			1.78	0				0			23.114	0	High	High			High	High	Peak Found	Peak Found	Peak Found	High	Peak Found	Peak Found	1	2			2	1				1
High	O09106	Hdac1		Histone deacetylase 1 [OS=Mus musculus]	7	29	3	3	482	55	5.48	19	1	2.68	11.43	2.12	16.97	5.74	8.22		7.2	2.68	14.97	2.4	5.18	59.383	0	Peak Found	High		High	Peak Found	Peak Found	Peak Found	High	Peak Found	High	Peak Found		1	3	1	5	2	2		3	1	5
High	P70288	Hdac2		Histone deacetylase 2 [OS=Mus musculus]	5	25	1	0	488	55.3	5.91	11	1	2.68	8.71	2.12	10.05	5.74	8.22		4.73	2.68	10.79	2.4	5.18	35.055	0	Peak Found					High		Peak Found					1	2	1	3	2	3		2	1	4
High	O88895	Hdac3		Histone deacetylase 3 [OS=Mus musculus]	12	34	11	1	428	48.8	5.16	27	1		6.54		4.7		12.34		20.17		13.56		15.56	49.047	0	Peak Found	High		High	Peak Found	High		High	Peak Found	High	Peak Found	High		3		2		5		9		6
High	Q9Z2V5	Hdac6		Histone deacetylase 6 [OS=Mus musculus]	4	13	4	0	1149	125.7	5.78	4	1	1.76	2.07		2.08	1.83	2.28	1.74	6.86		0		1.94	18.458	0	High	High	Peak Found	High	High	High	High	High	Peak Found	High	Peak Found	High	1	1		2	1	1	1	2		1
High	Q3UMU9	Hdgfl2		Hepatoma-derived growth factor-related protein 2 [OS=Mus musculus]	2	3	2	0	669	74.2	8.66	3	1	1.89				2.47				0				6.239	0	High		Peak Found		High	Peak Found			High				1				1				1
High	Q8VDJ3	Hdlbp		Vigilin [OS=Mus musculus]	27	86	27	0	1268	141.7	6.87	23	1	11.24	31.11	1.85	21.19	28.81	27.42	0	6.1	4.62	26.34	6.06	2.55	141.338	0	High	High	High	High	High	High	High	High	High	High	High	High	7	12	2	9	12	11	2	4	5	10
High	Q8BQM4	Heatr3		HEAT repeat-containing protein 3 [OS=Mus musculus]	3	10	3	0	679	74.3	5.01	5	1		2.62			0	0		0	0	0		0	13.952	0		High		Peak Found	High	High	Peak Found	High	High	High		High		2			1	1		1	1	2
High	Q6P1G0	Heatr6		HEAT repeat-containing protein 6 [OS=Mus musculus]	4	6	4	0	1184	128.8	7.24	4	1	0		0	0		0		2.11				0	8.384	0	High	Peak Found	High	High	Peak Found	High	Peak Found	High	Peak Found	Peak Found	Peak Found	High	1		1	1		1		1
High	Q60848	Hells		Lymphocyte-specific helicase [OS=Mus musculus]	40	327	40	0	821	95.1	8	46	1	73.9	72.63	31.5	71	94.3	74.18	30.59	53.12	41.73	66.95	46.26	42.36	325.231	0	High	High	High	High	High	High	High	High	High	High	High	High	26	24	16	22	25	26	15	23	20	21
High	Q6DFV5	Helz		Probable helicase with zinc finger domain [OS=Mus musculus]	19	57	19	0	1964	219.7	7.4	11	1	9.04	12.04	1.66	6.55	6.82	12.39	0	2.43	3.55	0	1.67	2.16	85.95	0	High	High	High	High	High	High	High	High	High	High	High	High	4	5	2	6	5	10	1	1	5	4
High	Q4U2R1	Herc2		E3 ubiquitin-protein ligase HERC2 [OS=Mus musculus]	1	1	1	0	4836	527.1	6.27	0	1						0							2.503	0.004						High												1
High	Q9JLZ6	Hic2		Hypermethylated in cancer 2 protein [OS=Mus musculus]	1	3	1	0	619	66.7	6.35	2	1	2.71			2.55						0			4.133	0	High	Peak Found	Peak Found	High	Peak Found	Peak Found		Peak Found	Peak Found	High	Peak Found	Peak Found	1			1						1
High	Q9JLR9	Higd1a		HIG1 domain family member 1A, mitochondrial [OS=Mus musculus]	1	1	1	0	95	10.4	9.79	9	1										0			2.281	0.007				Peak Found	Peak Found	Peak Found				High	Peak Found											1
High	Q9JKY5	Hip1r		Huntingtin-interacting protein 1-related protein [OS=Mus musculus]	1	1	1	0	1068	119.4	6.52	1	1				0									2.213	0.009				High												1
Medium	O88904	Hipk1		Homeodomain-interacting protein kinase 1 [OS=Mus musculus]	1	5	1	0	1210	130.6	8.22	1	1					0	0			0	0			1.797	0.018	Peak Found	Peak Found	Peak Found	Peak Found	High	High			High	High							1	1			1	1
Low	Q61666	Hira		Protein HIRA [OS=Mus musculus]	1	2	1	0	1015	111.7	8.06	1	1						0				0			1.366	0.054				Peak Found	Peak Found	High	Peak Found	Peak Found	Peak Found	High	Peak Found	Peak Found						1				1
High	Q64525	Hist2h2bb		Histone H2B type 2-B [OS=Mus musculus]	9	168	4	5	126	13.9	10.32	56	1	49.83	35.83	16.89	36.86	35.76	36.57	18.07	20.84	27.59	30.52	26.64	22.03	87.351	0	High	High	High	High	High	High	High	High	High	High	High	High	8	5	7	6	7	6	4	3	4	4
High	Q6PG16	Hjurp		Holliday junction recognition protein [OS=Mus musculus]	1	1	1	0	667	74.2	9.35	2	1				2.8									5.202	0		Peak Found	Peak Found	High	Peak Found	Peak Found	Peak Found			Peak Found	Peak Found	Peak Found				1
High	O08528	Hk2		Hexokinase-2 [OS=Mus musculus]	15	41	15	0	917	102.5	6.11	19	1	8.36	2.28	3.51	3	6.88	5.09	2.34	2.7	2	2.09	10.66	3.67	65.855	0	High	High	High	High	High	High	High	High	High	High	High	High	3	1	4	1	3	4	5	3	2	2
High	Q6PCN7	Hltf		Helicase-like transcription factor [OS=Mus musculus]	3	6	3	0	1003	113.2	8.09	4	1		0				0					2.77	2.8	10.23	0		High			Peak Found	High		Peak Found	Peak Found	Peak Found	High	High		2				1
Medium	Q9D8V0	Hm13		Minor histocompatibility antigen H13 [OS=Mus musculus]	1	1	1	0	378	41.7	6.04	3	1					0								1.705	0.025					High												1
High	Q8R1M0	Hmces		Abasic site processing protein HMCES [OS=Mus musculus]	4	8	4	0	353	40.1	8.57	14	1				3.4			3.18		2.61	5.01			15.297	0	Peak Found	Peak Found	Peak Found	High	Peak Found	Peak Found	High	Peak Found	High	High	Peak Found	Peak Found				2			2		1	3
High	Q00547	Hmmr		Hyaluronan mediated motility receptor [OS=Mus musculus]	30	118	30	0	794	91.7	5.52	53	1	35.14	43.09	0	39.34	52.95	51.15		8.34	21.87	42.25	7.94	11.26	225.544	0	High	High	High	High	High	High	Peak Found	High	High	High	High	High	14	11	2	12	17	17		4	9	11
High	P14901	Hmox1		Heme oxygenase 1 [OS=Mus musculus]	7	33	7	0	289	32.9	6.54	33	1	5.24	10.58	0	11.81	7.72	14.97	2.77	6.36	2.07	10.98	6.85	6.98	45.946	0	High	High	High	High	High	High	High	High	High	High	High	High	2	3	2	3	2	4	3	4	1	4
High	O70252	Hmox2		Heme oxygenase 2 [OS=Mus musculus]	2	2	2	0	315	35.7	5.87	6	1	2.03						0						7.992	0	High						High						1						1
High	Q9CX86	Hnrnpa0		Heterogeneous nuclear ribonucleoprotein A0 [OS=Mus musculus]	14	101	12	0	305	30.5	9.31	48	1	38.93	37.79	21.49	29.8	25.47	31.85	10.87	13.24	19.71	22.37	14.92	17.49	158.463	0	High	High	High	High	High	High	High	High	High	High	High	High	8	8	6	7	7	9	5	6	5	7
High	P49312	Hnrnpa1		Heterogeneous nuclear ribonucleoprotein A1 [OS=Mus musculus]	26	257	22	2	320	34.2	9.23	63	1	103.05	103.29	45.84	71.53	87.76	91.63	17.04	35.16	31.86	78.82	40.98	52.23	405.408	0	High	High	High	High	High	High	High	High	High	High	High	High	18	16	13	15	15	17	9	11	12	15
High	O88569	Hnrnpa2b1		Heterogeneous nuclear ribonucleoproteins A2/B1 [OS=Mus musculus]	22	172	18	0	353	37.4	8.95	54	1	42.11	38.39	13.51	36.87	45.76	48.08	11.03	26.6	29.58	50.12	21.33	49.44	193.3	0	High	High	High	High	High	High	High	High	High	High	High	High	14	11	9	11	16	14	7	10	11	14
High	Q8BG05	Hnrnpa3		Heterogeneous nuclear ribonucleoprotein A3 [OS=Mus musculus]	31	298	29	2	379	39.6	9.01	54	1	109	98.3	53.55	84.93	102.27	97.84	40.73	62.61	70.55	75.48	56.64	61.57	448.365	0	High	High	High	High	High	High	High	High	High	High	High	High	19	18	17	14	23	20	12	16	17	15
High	Q99020	Hnrnpab		Heterogeneous nuclear ribonucleoprotein A/B [OS=Mus musculus]	12	83	11	1	285	30.8	7.91	36	1	12.57	20.57	8.44	12.41	8.86	24.18	4.62	12.57	4.24	19.32	9.74	18.57	95.055	0	High	High	High	High	High	High	High	High	High	High	High	High	4	9	3	4	6	8	3	5	7	8
High	Q9Z204	Hnrnpc		Heterogeneous nuclear ribonucleoproteins C1/C2 [OS=Mus musculus]	18	95	18	0	313	34.4	5.05	43	1	39.54	20.93	15.95	30	21.02	29.64	14.23	17.36	16.37	19.17	17.68	21.47	121.389	0	High	High	High	High	High	High	High	High	High	High	High	High	10	6	6	10	6	10	4	4	6	4
High	Q60668	Hnrnpd		Heterogeneous nuclear ribonucleoprotein D0 [OS=Mus musculus]	10	43	8	1	355	38.3	7.81	34	1	7.35	7.81	4.99	10.56	7.47	11.28	2.82	2.65	2.61	7.16	4.34	8.87	57.658	0	High	High	High	High	High	High	High	High	High	High	High	High	3	3	1	4	3	4	2	3	2	3
High	Q9Z130	Hnrnpdl		Heterogeneous nuclear ribonucleoprotein D-like [OS=Mus musculus]	6	37	4	0	301	33.5	7.31	20	1	2.43	9.37	4.99	6.8	2.38	11.68	2.82	4.5	2.61	9.6	4.34	8.97	38.948	0	High	High	Peak Found	High	Peak Found	High	Peak Found	High		High	Peak Found	High	2	4	1	3	1	3	2	3	1	3
High	Q9Z2X1	Hnrnpf		Heterogeneous nuclear ribonucleoprotein F [OS=Mus musculus]	14	181	12	0	415	45.7	5.49	47	1	46	45.63	23.02	36.38	39.27	47.36	41.88	22.34	32.57	40.66	43.77	35.01	215.199	0	High	High	High	High	High	High	High	High	High	High	High	High	12	10	8	9	10	12	12	8	10	8
High	O35737	Hnrnph1		Heterogeneous nuclear ribonucleoprotein H [OS=Mus musculus]	19	244	7	12	449	49.2	6.3	52	1	84.91	47.44	56.76	36.48	77.94	46.55	98.94	42.02	79.28	54.26	87.9	48.19	274.633	0	High	High	High	High	High	High	High	High	High	High	High	High	16	10	11	8	13	12	13	10	13	12
High	P70333	Hnrnph2		Heterogeneous nuclear ribonucleoprotein H2 [OS=Mus musculus]	18	186	7	0	449	49.2	6.3	46	1	54.14	22.58	40.79	21.98	49.17	23.26	51.23	23.23	54.75	32.54	67.69	30.91	190.88	0	High	High	High	Peak Found	High	High	High	Peak Found	High	High	High	Peak Found	14	7	10	5	10	8	11	5	10	8
High	P61979	Hnrnpk		Heterogeneous nuclear ribonucleoprotein K [OS=Mus musculus]	21	306	21	0	463	50.9	5.54	45	1	73.94	63.94	60.63	65.9	68.77	70.79	77.85	68.07	84.69	62.95	83.18	75.37	252.229	0	High	High	High	High	High	High	High	High	High	High	High	High	17	14	16	17	14	14	17	15	19	14
High	Q8R081	Hnrnpl		Heterogeneous nuclear ribonucleoprotein L [OS=Mus musculus]	21	154	21	0	586	63.9	8.1	52	1	48.36	51.74	17.09	40.34	39.66	53.57	14.21	33.08	32.34	47.44	28.33	32.57	240.057	0	High	High	High	High	High	High	High	High	High	High	High	High	14	10	7	10	11	16	5	11	12	10
High	Q921F4	Hnrnpll		Heterogeneous nuclear ribonucleoprotein L-like [OS=Mus musculus]	4	7	4	0	591	64.1	5.85	8	1	0	5.55		3.38	3.17	1.74				3.08			23.122	0	High	High		High	High	High	Peak Found	Peak Found	Peak Found	High	Peak Found		1	2		1	1	1				1
High	Q9D0E1	Hnrnpm		Heterogeneous nuclear ribonucleoprotein M [OS=Mus musculus]	58	608	57	1	729	77.6	8.63	74	1	185.22	145.71	82.86	155.47	152.12	159.03	79.61	91.76	111.14	124.61	96.86	122.25	569.412	0	High	High	High	High	High	High	High	High	High	High	High	High	46	26	30	32	37	38	31	30	31	27
High	Q8VEK3	Hnrnpu		Heterogeneous nuclear ribonucleoprotein U [OS=Mus musculus]	49	588	48	1	800	87.9	6.24	52	1	173.53	172.81	90.68	186.86	224.94	224.35	91.97	111.16	130.15	149.78	123.28	111.36	642.025	0	High	High	High	High	High	High	High	High	High	High	High	High	37	28	28	27	38	35	24	28	31	26
High	Q8VDM6	Hnrnpul1		Heterogeneous nuclear ribonucleoprotein U-like protein 1 [OS=Mus musculus]	20	79	19	0	859	95.9	6.58	25	1	6.84	21.81	2.13	24.84	9.98	18.9	2.26	13.33	9.93	31.19	13.88	19.48	120.052	0	High	High	High	High	High	High	High	High	High	High	High	High	4	9	1	7	6	7	3	6	6	12
High	Q00PI9	Hnrnpul2		Heterogeneous nuclear ribonucleoprotein U-like protein 2 [OS=Mus musculus]	6	13	6	0	745	84.9	4.89	8	1	0	4.57		5.54	1.77	3.93	2.01	0	2.05	2.32			21.765	0	High	High	Peak Found	High	High	High	High	High	High	High	Peak Found	Peak Found	1	2		2	1	2	1	1	1	2
High	Q7TMK6	Hook2		Protein Hook homolog 2 [OS=Mus musculus]	9	19	9	0	716	83.3	5.43	13	1	1.81	1.64					3.77	10.27	0		4.97	12.56	31.473	0	High	High	Peak Found	Peak Found	Peak Found	Peak Found	High	High	High	Peak Found	High	High	1	1					3	5	1
High	Q3TEA8	Hp1bp3		Heterochromatin protein 1-binding protein 3 [OS=Mus musculus]	3	5	3	0	554	60.8	9.7	5	1		1.93		3.78	0					0			9.987	0		High		High	High	Peak Found		Peak Found		High	Peak Found	Peak Found		1		2	1					1
Low	O08756	Hsd17b10		3-hydroxyacyl-CoA dehydrogenase type-2 [OS=Mus musculus]	1	1	1	0	261	27.4	8.41	3	1				1.73									1.256	0.071	Peak Found	Peak Found		High		Peak Found				Peak Found	Peak Found	Peak Found				1
High	Q9EQ06	Hsd17b11		Estradiol 17-beta-dehydrogenase 11 [OS=Mus musculus]	9	56	9	0	298	32.9	8.66	30	1	8.74	7.81	4.7	12.44	12.59	7.57	4.86	7.56	5.36	11.3	9.65	9.6	40.176	0	High	High	High	High	High	High	High	High	High	High	High	High	5	3	3	5	6	4	4	4	5	5
High	O70503	Hsd17b12		Very-long-chain 3-oxoacyl-CoA reductase [OS=Mus musculus]	14	64	14	0	312	34.7	9.52	45	1	8.85	14.43	2.18	14.89	17.67	20.22		4	9.54	18.2	2.08	6.93	91.706	0	High	High	High	High	High	High	Peak Found	High	High	High	High	High	4	4	4	7	6	7		4	7	7
High	P51660	Hsd17b4		Peroxisomal multifunctional enzyme type 2 [OS=Mus musculus]	5	8	5	0	735	79.4	8.57	9	1	0		0		0		3.75					0	17.746	0	High		High		High		High					High	2		1		1		3
High	P50171	Hsd17b8		(3R)-3-hydroxyacyl-CoA dehydrogenase [OS=Mus musculus]	5	9	5	0	259	26.6	6.54	25	1	0		1.69				1.93				7.13		21.073	0	High		High				High				High		2		2				2
High	P07901	Hsp90aa1		Heat shock protein HSP 90-alpha [OS=Mus musculus]	44	379	24	0	733	84.7	5.01	51	1	123.16	69.56	68.82	81.35	70.48	75.99	100.88	103.61	66.44	60.98	79.8	71.56	333.284	0	High	High	High	High	High	High	High	High	High	High	High	High	35	22	24	23	20	21	32	29	21	17
High	P11499	Hsp90ab1		Heat shock protein HSP 90-beta [OS=Mus musculus]	54	626	32	23	724	83.2	5.03	64	1	184.45	123.94	121.87	134.95	111.01	135.18	143.74	180.72	114.49	98.84	139.61	131.35	519.264	0	High	High	High	High	High	High	High	High	High	High	High	High	43	30	38	32	31	34	39	45	33	27
High	P08113	Hsp90b1		Endoplasmin [OS=Mus musculus]	9	41	7	0	802	92.4	4.82	9	1	9.41	10.81	10.6	7.98	7.89	7.8	12.49	14.22	9.13	7.98	8.28	10.98	47.29	0	High	Peak Found	Peak Found	Peak Found	Peak Found	Peak Found	High	High	High	Peak Found	Peak Found	Peak Found	6	2	2	2	2	2	4	5	3	2
High	Q99M31	Hspa14		Heat shock 70 kDa protein 14 [OS=Mus musculus]	6	10	6	0	509	54.6	5.92	11	1	2.53	2.59	1.96	0	0	0		0			0		16.651	0	High	High	High	High	High	High	Peak Found	High	Peak Found	Peak Found	High	Peak Found	1	1	1	1	1	1		3
High	Q61316	Hspa4		Heat shock 70 kDa protein 4 [OS=Mus musculus]	5	6	4	1	841	94.1	5.24	6	1	4.26		1.69	0						0		0	11.521	0	High		Peak Found	High		Peak Found		Peak Found	Peak Found	High		High	2		1	1						1
High	P20029	Hspa5		Endoplasmic reticulum chaperone BiP [OS=Mus musculus]	22	123	20	0	655	72.4	5.16	40	1	28.39	36.34	7.72	28.8	34.67	34.76	14.55	24.02	18.6	36.46	14.36	21.28	173.189	0	High	High	High	High	High	High	High	High	High	High	High	High	10	9	5	9	12	10	6	12	7	13
High	P63017	Hspa8		Heat shock cognate 71 kDa protein [OS=Mus musculus]	43	532	40	3	646	70.8	5.52	62	1	174.33	156.35	109.66	132.66	161.23	150.25	113.8	139.91	118.7	142.24	112.61	122.85	554.284	0	High	High	High	High	High	High	High	High	High	High	High	High	35	28	31	28	32	31	23	31	28	27
High	P38647	Hspa9		Stress-70 protein, mitochondrial [OS=Mus musculus]	20	104	19	0	679	73.4	6.07	32	1	32.56	22.29	9.98	32.33	22.59	32.96	8.03	12.9	10.72	23.07	12.98	9.14	133.227	0	High	High	High	High	High	High	High	High	High	High	High	High	15	10	6	10	7	10	5	9	4	9
High	P14602	Hspb1		Heat shock protein beta-1 [OS=Mus musculus]	7	22	7	0	209	23	6.55	33	1	14		5.42	5.03			5.43	5.13	4.44	0	2.52	0	30.807	0	High	Peak Found	High	High	Peak Found	Peak Found	High	High	High	High	High	High	5		3	2			3	3	2	1
High	Q99P31	Hspbp1		Hsp70-binding protein 1 [OS=Mus musculus]	4	6	4	0	357	39.1	5.36	10	1	0			2.72	0	0		0					9.826	0	High			High	High	High	Peak Found	High					1			1	1	1		1
High	P63038	Hspd1		60 kDa heat shock protein, mitochondrial [OS=Mus musculus]	36	341	36	0	573	60.9	6.18	63	1	126.82	67.12	84.2	55.03	65.6	69.61	78.54	83.86	72.16	53.12	92.29	62.88	320.934	0	High	High	High	High	High	High	High	High	High	High	High	High	31	21	27	15	20	21	24	24	26	16
High	Q61699	Hsph1		Heat shock protein 105 kDa [OS=Mus musculus]	4	17	3	0	858	96.3	5.53	5	1	7.03	1.63	1.69	2.05	0	4.34	0	1.72	0	2.16	0		14.686	0	High	High	Peak Found	High	High	High	High	High	High	High	High	Peak Found	3	1	1	1	1	1	2	1	2	2
High	Q8BU30	Iars1		Isoleucine--tRNA ligase, cytoplasmic [OS=Mus musculus]	67	493	67	0	1262	144.2	6.55	51	1	130.27	153.27	37.3	114.16	159.82	139.61	19.79	34.21	76.88	124.48	59.95	48.57	578.235	0	High	High	High	High	High	High	High	High	High	High	High	High	44	43	24	39	51	46	12	21	36	42
High	Q6ZPR6	Ibtk		Inhibitor of Bruton tyrosine kinase [OS=Mus musculus]	3	5	3	0	1352	149.5	7.72	3	1		2.48		2.84		0							12.048	0		High		High	Peak Found	High	Peak Found			Peak Found	Peak Found	Peak Found		2		2		1
High	P13597	Icam1		Intercellular adhesion molecule 1 [OS=Mus musculus]	4	9	4	0	537	58.8	6.13	8	1		2.38	0	2.43		2.65		1.77			2.4	2.32	15.576	0	Peak Found	High	High	High	Peak Found	High		High		Peak Found	High	High		1	1	1		3		1
High	O88844	Idh1		Isocitrate dehydrogenase [NADP] cytoplasmic [OS=Mus musculus]	5	11	4	0	414	46.6	7.17	12	1	1.74		0				5.23	1.89			3.51	4.53	17.295	0	High	Peak Found	High		Peak Found	Peak Found	High	Peak Found	Peak Found	Peak Found	High	High	2		1				3	1
High	P54071	Idh2		Isocitrate dehydrogenase [NADP], mitochondrial [OS=Mus musculus]	6	12	5	1	452	50.9	8.69	15	1	1.74	1.8				0	0	4.25	0		1.68	1.82	22.241	0	High	High	Peak Found			High	Peak Found	High	High			High	2	2				1	1	2	1
High	Q9D6R2	Idh3a		Isocitrate dehydrogenase [NAD] subunit alpha, mitochondrial [OS=Mus musculus]	2	5	2	0	366	39.6	6.73	9	1		0	0				0	0			0		7.994	0	Peak Found	High	High				High	High			High			1	1				1	1
High	Q9D103	Ifitm1		Interferon-induced transmembrane protein 1 [OS=Mus musculus]	1	11	1	0	106	11.5	7.8	15	1	2.73	4.33		8.34	4.18	4.3	0		1.93	4.09	3.24	2.61	23.877	0	High	High		High	High	High	High		High	High	High	High	1	1		1	1	1	1		1	1
High	Q99J93	Ifitm2		Interferon-induced transmembrane protein 2 [OS=Mus musculus]	2	10	2	0	144	15.7	7.3	17	1	1.77		0		1.64	2.27		1.88	2.31	2.49	0		10.556	0	High	Peak Found	High	Peak Found	High	High	Peak Found	High	High	High	High	Peak Found	1		1		1	1		1	1	2
High	Q6VH22	Ift172		Intraflagellar transport protein 172 homolog [OS=Mus musculus]	55	184	55	0	1749	197.4	6.02	37	1		54.02		42.18		53.07		107.81		55.4		87.67	292.885	0	Peak Found	High	Peak Found	High	Peak Found	High	Peak Found	High	Peak Found	High	Peak Found	High		25		17		25		41		24
Medium	Q9D6H2	Ift25		Intraflagellar transport protein 25 homolog [OS=Mus musculus]	1	1	1	0	143	16.3	5.16	6	1										0			1.542	0.038										High												1
High	Q9DB07	Ift46		Intraflagellar transport protein 46 homolog [OS=Mus musculus]	1	4	1	0	301	34	4.54	4	1						2.33		2.61		2.17		2.79	4.793	0	Peak Found	Peak Found	Peak Found	Peak Found		High		High		High		High						1		1		1
High	Q62559	Ift52		Intraflagellar transport protein 52 homolog [OS=Mus musculus]	4	10	4	0	426	48.2	5.2	9	1				0		6.04		5.68		2.17		9.84	16.637	0		Peak Found	Peak Found	High		High		High		High		High				1		2		2		1
High	Q8BS45	Ift56		Intraflagellar transport protein 56 [OS=Mus musculus]	11	32	11	0	554	64.1	6.8	22	1		2.2		5.42	0	2.28		7.12		11.9		8.08	47.65	0	Peak Found	High	Peak Found	High	High	High	Peak Found	High	Peak Found	High	Peak Found	High		3		2	1	2		8		6
High	Q8BXG3	Ift57		Intraflagellar transport protein 57 homolog [OS=Mus musculus]	7	25	7	0	429	48.7	4.98	17	1		2.36		6.8		8.51		6.81		6.69		11.87	39.31	0		High		High	Peak Found	High	Peak Found	High	Peak Found	High	Peak Found	High		3		4		4		3		6
High	Q99J38	Ift70a1		Tetratricopeptide repeat protein 30A1 [OS=Mus musculus]	15	27	4	5	664	76.2	5.11	26	1		2.16		5.99		1.64		16.28		3.63		8	63.524	0		Peak Found	Peak Found	High	Peak Found	Peak Found	Peak Found	High	Peak Found	High	Peak Found	High		3		2		2		10		3
High	Q9CY00	Ift70b		Tetratricopeptide repeat protein 30B [OS=Mus musculus]	12	19	1	0	664	76	5.14	19	1		2.16		2.68		1.64		9.35		3.63		6.04	38.835	0										High		High		3		1		2		6		3
High	Q8BKE9	Ift74		Intraflagellar transport protein 74 homolog [OS=Mus musculus]	14	38	14	0	600	69.3	6	27	1		20.29		5.68		8.52		13.57		9.49		24.1	76.389	0	Peak Found	High	Peak Found	High	Peak Found	High		High		High	Peak Found	High		8		3		5		6		5
High	Q8K057	Ift80		Intraflagellar transport protein 80 homolog [OS=Mus musculus]	17	45	17	0	777	87.8	7.94	25	1		6.62		9.62		5.36		20.03		1.73		19.41	66.273	0	Peak Found	High	Peak Found	High	Peak Found	High	Peak Found	High	Peak Found	High	Peak Found	High		5		5		4		13		4
High	O35594	Ift81		Intraflagellar transport protein 81 homolog [OS=Mus musculus]	19	36	19	0	676	79.2	8.75	32	1		6.36		1.67		5.9		18.02		10.73		11.79	83.904	0	Peak Found	High	Peak Found	High		High	Peak Found	High	Peak Found	High	Peak Found	High		4		4		4		12		4
High	Q61371	Ift88		Intraflagellar transport protein 88 homolog [OS=Mus musculus]	16	36	16	0	824	92.9	5.9	22	1		4.88		7.56		13.98		17.12		4.1		13.86	68.66	0	Peak Found	High		High		High	Peak Found	High	Peak Found	High	Peak Found	High		4		4		6		10		6
High	O88477	Igf2bp1		Insulin-like growth factor 2 mRNA-binding protein 1 [OS=Mus musculus]	33	401	32	1	577	63.4	9.2	55	1	119.75	91.27	59.17	94.48	118.35	116.98	63.73	75.48	98	98.13	90.65	88.02	393.143	0	High	High	High	High	High	High	High	High	High	High	High	High	27	16	21	20	24	27	20	21	24	20
High	Q5SF07	Igf2bp2		Insulin-like growth factor 2 mRNA-binding protein 2 [OS=Mus musculus]	18	111	15	0	592	65.5	8.03	35	1	12.98	25.88	3.45	27.96	30.69	34.17	5.8	6.63	16	18.89	19.85	13.54	120.25	0	High	High	High	High	High	High	High	High	High	High	High	High	5	7	3	10	11	12	5	5	9	7
High	Q9CPN8	Igf2bp3		Insulin-like growth factor 2 mRNA-binding protein 3 [OS=Mus musculus]	26	153	22	3	579	63.5	8.87	48	1	29.08	45.12	5.92	39.93	41.17	45.58	4.11	11.43	13.28	37.27	14.53	29.16	180.974	0	High	High	High	High	High	High	High	High	High	High	High	High	15	11	3	14	14	16	3	8	8	12
High	Q07113	Igf2r		Cation-independent mannose-6-phosphate receptor [OS=Mus musculus]	3	3	3	0	2483	273.6	5.71	1	1	0			2.76		0							8.657	0	High	Peak Found		High		High				Peak Found			1			1		1
High	P40694	Ighmbp2		DNA-binding protein SMUBP-2 [OS=Mus musculus]	4	8	4	0	993	109.4	8.4	5	1		2.55		4.41	5.35	4.29	0						12.663	0	Peak Found	High	Peak Found	High	High	High	High		Peak Found					1		2	2	2	1
High	Q9Z1M8	Ik		Protein Red [OS=Mus musculus]	12	36	12	0	557	65.6	6.64	26	1	8.14	5.15	0	2.49	4.92	5.03	1.89	2.13	2.44	7.74	2.05	1.86	48.493	0	High	High	High	High	High	High	High	High	High	High	High	High	4	2	2	4	3	2	2	2	4	4
Low	O09046	Il4i1		L-amino-acid oxidase [OS=Mus musculus]	1	1	1	0	630	70.1	6.83	1	1		0											1.233	0.071	Peak Found	High	Peak Found	Peak Found	Peak Found	Peak Found			Peak Found	Peak Found				1
Medium	P15247	Il9		Interleukin-9 [OS=Mus musculus]	1	1	1	0	144	16.1	8.63	4	1						0							1.436	0.044				Peak Found	Peak Found	High	Peak Found	Peak Found	Peak Found		Peak Found	Peak Found						1
High	Q9CXY6	Ilf2		Interleukin enhancer-binding factor 2 [OS=Mus musculus]	7	60	7	0	390	43	5.26	24	1	17.66	13.22	6.74	18.74	12.39	13.54	7.4	10.43	9.21	12.82	13.19	13.77	51.287	0	High	High	High	High	High	High	High	High	High	High	High	High	6	5	4	5	4	4	4	4	3	4
High	Q9Z1X4	Ilf3		Interleukin enhancer-binding factor 3 [OS=Mus musculus]	19	78	15	4	898	96	8.76	26	1	2.59	11.04	2.32	20.65	21.39	10.31		1.67	12.95	22.26	9.38	5.89	102.029	0	High	High	High	High	High	High	Peak Found	High	High	High	High	High	3	7	3	10	8	8		4	5	11
High	Q8CAQ8	Immt		MICOS complex subunit Mic60 [OS=Mus musculus]	48	240	48	0	757	83.8	6.61	61	1	95.63	55.15	27.89	84.54	95.12	81.04	12.21	13.12	36.42	69.83	20.61	25.36	409.162	0	High	High	High	High	High	High	High	High	High	High	High	High	32	17	15	20	29	27	6	7	15	18
High	Q8VHZ7	Imp4		U3 small nucleolar ribonucleoprotein protein IMP4 [OS=Mus musculus]	1	2	1	0	291	33.6	9.32	3	1	0	0											3.753	0	High	High		Peak Found	Peak Found					Peak Found			1	1
High	Q91UZ5	Impa2		Inositol monophosphatase 2 [OS=Mus musculus]	1	1	1	0	290	31.7	6.23	4	1							2.07						4.047	0							High												1
High	O55091	Impact		Protein IMPACT [OS=Mus musculus]	6	22	6	0	318	36.3	5.05	18	1	2.14	0	2.54	4.56	4.42	2.2	2.39	6.69	3.97		4.88	1.85	28.403	0	High	High	High	High	High	High	High	High	High		High	High	1	1	1	2	3	2	2	3	2
High	P50096	Impdh1		Inosine-5'-monophosphate dehydrogenase 1 [OS=Mus musculus]	7	20	4	0	514	55.2	6.8	11	1	2.4		4.79				7.41		6.8		6.78		23.522	0	High		Peak Found		Peak Found		High		High		High		3		3				4		3
High	P24547	Impdh2		Inosine-5'-monophosphate dehydrogenase 2 [OS=Mus musculus]	31	202	28	3	514	55.8	7.28	59	1	77.84		80.29	0	61.11	3.1	103.41	10.48	75.08	4.58	123.34	2.15	283.235	0	High	Peak Found	High	High	High	High	High	High	High	High	High	High	20		26	1	17	1	27	4	19	3
High	P46660	Ina		Alpha-internexin [OS=Mus musculus]	2	2	2	0	501	55.3	5.4	4	1				2		0							5.056	0		Peak Found		High		High		Peak Found				Peak Found				1		1
High	Q9WU62	Incenp		Inner centromere protein [OS=Mus musculus]	3	4	3	0	880	101.1	9.55	5	1		2.06			2.41				0	0			17.243	0		High			High				High	High				1			1				1	1
High	Q9D8Y8	Ing5		Inhibitor of growth protein 5 [OS=Mus musculus]	1	3	1	0	240	27.8	7.64	3	1					2.97				2.15		2.2		3.209	0.002	Peak Found		Peak Found		High	Peak Found		Peak Found	High		High						1				1
High	Q6ZPV2	Ino80		Chromatin-remodeling ATPase INO80 [OS=Mus musculus]	2	7	2	0	1559	176.4	9.36	2	1		2.58		2.97	0	0				0			13.069	0		High		High	High	High				High				1		1	1	2				2
Low	Q66JY2	Ino80d		INO80 complex subunit D [OS=Mus musculus]	1	1	1	0	1021	112.3	7.78	1	1								0					1.37	0.054	Peak Found		Peak Found		Peak Found			High												1
High	Q6P4S8	Ints1		Integrator complex subunit 1 [OS=Mus musculus]	17	53	17	0	2195	245	6.28	9	1	7.23	13.97	1.95	16.76	5.39	17.41		12.98	0	14.24	7.52	6.48	76.976	0	High	High	High	High	High	High	Peak Found	High	High	High	High	High	3	7	2	6	3	8		5	1	6
High	Q8K2A7	Ints10		Integrator complex subunit 10 [OS=Mus musculus]	4	9	4	0	710	82	7.33	5	1		2.07		2.33	0					3.9		0	15.085	0		High	Peak Found	High	High		Peak Found	Peak Found		High	Peak Found	High		2		2	1					3
High	Q9CWS4	Ints11		Integrator complex subunit 11 [OS=Mus musculus]	1	7	1	0	600	67.8	7.94	2	1		1.68			0	0	0			0	0	0	3.619	0		High		Peak Found	High	High	High			High	High	High		1			1	1	1			1
High	Q9D168	Ints12		Integrator complex subunit 12 [OS=Mus musculus]	3	3	3	0	461	48.5	9.69	15	1	2.8	0		3.35									14.953	0	High	High		High	Peak Found			Peak Found					1	1		1
High	Q8QZV7	IntS13		Integrator complex subunit 13 [OS=Mus musculus]	5	7	5	0	732	82.7	6.92	7	1	0							1.81	0	0		1.8	9.479	0	High	Peak Found	Peak Found	Peak Found	Peak Found	Peak Found	Peak Found	High	High	High	Peak Found	High	1							1	1	1
High	Q8R3P6	Ints14		Integrator complex subunit 14 [OS=Mus musculus]	1	2	1	0	515	57.2	5.17	2	1		0										1.71	2.674	0.004		High										High		1
High	Q80UK8	Ints2		Integrator complex subunit 2 [OS=Mus musculus]	5	19	5	0	1198	133.4	6.11	5	1		4.53	0	5.56	4.02	3.34	0	5.77	0	2.83	2.15		24.77	0	Peak Found	High	High	High	High	High	High	High	High	High	High	Peak Found		1	2	2	3	3	1	3	1	2
High	Q7TPD0	Ints3		Integrator complex subunit 3 [OS=Mus musculus]	14	57	14	0	1041	117.9	5.8	17	1	5.22	16.2		14.44	14.14	24.72	0	6.14	0	19.34	4.84	10.89	84.3	0	High	High	Peak Found	High	High	High	High	High	High	High	High	High	2	7		6	6	8	2	6	2	8
High	Q8CIM8	Ints4		Integrator complex subunit 4 [OS=Mus musculus]	10	24	10	0	964	108.1	6.42	12	1	0	4.64		2.78	1.88	2.03	0	7.01		6.66		2.84	38.668	0	High	High		High	High	High	High	High	Peak Found	High	Peak Found	High	1	3		3	1	3	1	4		4
High	Q8CHT3	Ints5		Integrator complex subunit 5 [OS=Mus musculus]	6	24	6	0	1018	108.3	7.06	6	1		7.15		8.41	2.61	6.28	1.64	0	1.81	3.47	1.62		32.677	0	Peak Found	High		High	High	High	High	High	High	High	High	Peak Found		5		3	2	2	1	1	3	3
High	Q6PCM2	Ints6		Integrator complex subunit 6 [OS=Mus musculus]	7	24	7	0	883	99.6	8.78	7	1	1.98	4.15		3.99	3.79	10.72				4.24	0	3.82	28.11	0	High	High	Peak Found	High	High	High	Peak Found	Peak Found	Peak Found	High	High	High	2	3		3	2	5				3
High	Q7TQK1	Ints7		Integrator complex subunit 7 [OS=Mus musculus]	4	10	4	0	966	106.8	8.22	5	1	1.9	1.76		4.12	0				0	0		3.61	15.527	0	High	High		High	High		Peak Found	Peak Found	High	High	Peak Found	High	1	1		2	2				1	1
High	Q80V86	Ints8		Integrator complex subunit 8 [OS=Mus musculus]	4	6	4	0	995	113.3	6.96	5	1	1.65	1.65			2.13	0						1.97	14.456	0	High	High		Peak Found	High	High	Peak Found			Peak Found		High	1	1			1	2
High	Q8K114	Ints9		Integrator complex subunit 9 [OS=Mus musculus]	2	2	2	0	658	74	6.4	4	1												0	2.929	0.003												High
High	Q8K2V6	Ipo11		Importin-11 [OS=Mus musculus]	22	75	22	0	975	112.3	5.26	24	1	3.55	10.65	1.7	13.42	0	8.99	1.94	26.94	1.69	15.25	7.78	15.1	111.644	0	High	High	High	High	High	High	High	High	High	High	High	High	2	8	4	6	1	7	3	16	2	6
High	Q8K0C1	Ipo13		Importin-13 [OS=Mus musculus]	2	4	2	0	963	108.2	5.3	2	1			0					0		0		0	3.301	0.001	Peak Found	Peak Found	High	Peak Found		Peak Found		High		High		High			1					1		1
High	Q8VI75	Ipo4		Importin-4 [OS=Mus musculus]	15	39	15	0	1082	119.2	5.03	15	1		5.51	0	3.83	0	3.65	4.69	6.68		3.39	8.54	9.96	54.217	0	Peak Found	High	High	High	High	High	High	High	Peak Found	High	High	High		3	2	4	2	2	5	6		2
High	Q8BKC5	Ipo5		Importin-5 [OS=Mus musculus]	48	450	48	0	1097	123.5	4.93	52	1	77.79	104.26	58.62	115.01	76.44	97.83	67.66	116.61	52.75	90.16	89.2	120.77	492.537	0	High	High	High	High	High	High	High	High	High	High	High	High	24	27	25	27	24	31	25	34	23	27
High	Q9EPL8	Ipo7		Importin-7 [OS=Mus musculus]	18	117	17	1	1038	119.4	4.82	20	1	8.84	26.84	1.92	30.26	13.8	29.37	8.91	36	6.59	32.8	14.28	28.17	138.02	0	High	High	High	High	High	High	High	High	High	High	High	High	3	9	2	8	7	10	6	16	5	11
High	Q7TMY7	Ipo8		Importin-8 [OS=Mus musculus]	8	20	7	0	1010	117	5.16	8	1		5.71		5.73		4.55	2.4	4.81			4.26	2.57	30.947	0	Peak Found	High	Peak Found	High	Peak Found	High	Peak Found	High	Peak Found	Peak Found	High	High		3		2		4	1	4
High	Q91YE6	Ipo9		Importin-9 [OS=Mus musculus]	9	19	9	0	1041	116	4.81	10	1		0		3.16	1.75	5.26	4.02	8.01			2.67	5.05	34.761	0	Peak Found	High	Peak Found	High	High	High	High	High	Peak Found	Peak Found	High	High		2		2	1	3	2	4
High	Q8BP00	Iqcb1		IQ calmodulin-binding motif-containing protein 1 [OS=Mus musculus]	4	5	4	0	598	68.7	9.31	7	1				0	0			0		0		0	6.524	0	Peak Found	Peak Found	Peak Found	High	High	Peak Found	Peak Found	High	Peak Found	High	Peak Found	High				1	1			1		1
High	Q9JKF1	Iqgap1		Ras GTPase-activating-like protein IQGAP1 [OS=Mus musculus]	7	13	7	0	1657	188.6	6.48	5	1	2.32	1.85		1.79	4.45	1.66		1.68				1.85	25.508	0	High	High	Peak Found	High	High	High		High	Peak Found	Peak Found	Peak Found	High	3	1		1	2	1		3
Medium	Q8CFA1	Irak2		Interleukin-1 receptor-associated kinase-like 2 [OS=Mus musculus]	1	1	1	0	622	69	6.71	3	1					0								1.672	0.028					High												1
High	Q60766	Irgm1		Immunity-related GTPase family M protein 1 [OS=Mus musculus]	1	3	1	0	409	46.5	8.28	4	1				3.36		0						0	4.266	0				High		High						High				1		1
Medium	Q3U1G5	Isg20l2		Interferon-stimulated 20 kDa exonuclease-like 2 [OS=Mus musculus]	1	1	1	0	368	41	10.01	2	1		0											1.485	0.041	Peak Found	High		Peak Found	Peak Found	Peak Found	Peak Found			Peak Found	Peak Found	Peak Found		1
High	P11688	Itga5		Integrin alpha-5 [OS=Mus musculus]	3	6	3	0	1053	115	5.95	3	1	0	0						0		3.5			9.028	0	High	High		Peak Found	Peak Found	Peak Found		High		High	Peak Found		1	1						1		3
High	Q61739	Itga6		Integrin alpha-6 [OS=Mus musculus]	7	16	7	0	1091	122.1	7.03	7	1	2.07	3.78		5.44	3.64	1.8			0	0	1.7	0	34.687	0	High	High	Peak Found	High	High	High	Peak Found	Peak Found	High	High	High	High	3	2		2	1	1			1	2
High	P09055	Itgb1		Integrin beta-1 [OS=Mus musculus]	13	68	13	0	798	88.2	5.94	18	1	11.73	8.9	5.73	10.49	9.76	11.41	2.43	5.33	8.83	5.79	11.08	12.17	76.508	0	High	High	High	High	High	High	High	High	High	High	High	High	6	4	5	4	6	5	3	4	6	4
Medium	Q8BYN3	Itpk1		Inositol-tetrakisphosphate 1-kinase [OS=Mus musculus]	1	1	1	0	419	46.1	6.29	3	1				0									2.101	0.01				High												1
High	P70227	Itpr3		Inositol 1,4,5-trisphosphate receptor type 3 [OS=Mus musculus]	1	1	1	0	2670	304.1	6.54	0	1												0	3.476	0.001												High
High	Q6ZPI0	Jade1		Protein Jade-1 [OS=Mus musculus]	16	55	16	0	834	93.8	7.69	20	1	8.04	9.12	0	13.3	18.09	16.72	0	0	4.47	10.8	1.87	3.61	74.611	0	High	High	High	High	High	High	High	High	High	High	High	High	3	4	2	6	8	8	1	1	5	6
High	Q6IE82	Jade3		Protein Jade-3 [OS=Mus musculus]	1	1	1	0	823	93.4	7.02	1	1	2.67												4.38	0	High												1
High	Q5XKN4	Jagn1		Protein jagunal homolog 1 [OS=Mus musculus]	2	2	2	0	183	21.1	9.8	13	1	3.52									0			12.756	0	High		Peak Found							High			1									1
High	Q9JI59	Jam2		Junctional adhesion molecule B [OS=Mus musculus]	1	2	1	0	298	33	8.4	3	1						0				0			3.361	0.001		Peak Found				High				High	Peak Found							1				1
High	Q62315	Jarid2		Protein Jumonji [OS=Mus musculus]	32	102	32	0	1234	137.4	9.42	31	1	43.9	17.96	7.52	9.78	53.84	50.82	0	4.04	12.01	15.07	6.33	6.48	235.42	0	High	High	High	High	High	High	High	High	High	High	High	High	17	7	5	5	16	16	2	3	6	6
High	Q69ZK6	Jmjd1c		Probable JmjC domain-containing histone demethylation protein 2C [OS=Mus musculus]	3	6	3	0	2350	260.5	8.07	2	1					0	0				2.66			14.362	0		Peak Found		Peak Found	High	High			Peak Found	High	Peak Found						2	1				1
High	Q02257	Jup		Junction plakoglobin [OS=Mus musculus]	21	65	17	3	745	81.7	6.14	29	1	14.52	6.67	9.19	4.26	2.21	5.97	22.77	4.44	4.59	1.68	5.05	9.16	73.022	0	High	High	High	Peak Found	High	High	High	High	High	High	High	High	7	4	7	2	3	6	11	5	3	2
High	Q99MN1	Kars1		Lysine--tRNA ligase [OS=Mus musculus]	33	300	33	0	595	67.8	5.94	48	1	76.15	84.55	27.78	82.06	77.96	97.98	24.3	26.58	61.54	82.91	39.21	53.06	337.583	0	High	High	High	High	High	High	High	High	High	High	High	High	22	20	17	19	22	26	11	11	21	20
High	Q5SVQ0	Kat7		Histone acetyltransferase KAT7 [OS=Mus musculus]	13	52	13	0	613	70.6	8.72	26	1	13.16	19.29	0	27.98	16.97	14.13	0	2.02	6.84	21.12	1.84	4.57	100.443	0	High	High	High	High	High	High	High	High	High	High	High	High	5	5	1	8	7	6	1	2	4	6
High	Q8VC57	Kctd5		BTB/POZ domain-containing protein KCTD5 [OS=Mus musculus]	2	4	2	0	234	26.1	5.95	12	1						2.87		4.06				0	11.371	0		Peak Found	Peak Found	Peak Found	Peak Found	High	Peak Found	High	Peak Found	Peak Found	Peak Found	High						1		2
High	Q99JH8	Kdelr1		ER lumen protein-retaining receptor 1 [OS=Mus musculus]	1	1	1	0	212	24.5	8.62	5	1						0							4.421	0	Peak Found					High	Peak Found	Peak Found				Peak Found						1
Medium	Q6ZQ88	Kdm1a		Lysine-specific histone demethylase 1A [OS=Mus musculus]	1	7	1	0	853	92.8	6.52	1	1	1.65	0		1.65	0	0				1.62	0		1.748	0.022	High	High	Peak Found	High	High	High				High	High		1	1		1	1	1				1
High	P59997	Kdm2a		Lysine-specific demethylase 2A [OS=Mus musculus]	2	2	2	0	1161	132.6	7.44	2	1		0									0		3.31	0.001		High									High			1
High	Q6P1G2	Kdm2b		Lysine-specific demethylase 2B [OS=Mus musculus]	2	3	2	0	1309	149.6	8.32	2	1		1.76				0				0			5.479	0		High				High				High		Peak Found		1				1				1
High	Q6PCM1	Kdm3a		Lysine-specific demethylase 3A [OS=Mus musculus]	8	16	8	0	1323	147.8	7.74	7	1	1.95		4.32		0		4.09	0	0	2.3	9.47		32.185	0	High	Peak Found	High	Peak Found	High	Peak Found	High	High	High	High	High	Peak Found	2		2		1		4	1	1	1
Low	Q3UXZ9	Kdm5a		Lysine-specific demethylase 5A [OS=Mus musculus]	1	1	1	0	1690	192.1	6.39	1	1				0									1.237	0.071				High												1
High	Q80Y84	Kdm5b		Lysine-specific demethylase 5B [OS=Mus musculus]	8	24	8	0	1544	175.4	6.43	6	1		2.24		1.99	2.14	3.37	0	0	0	0	2.32	0	29.365	0	Peak Found	High	Peak Found	High	High	High	High	High	High	High	High	High		3		3	2	2	1	1	3	2
High	Q6GV12	Kdsr		3-ketodihydrosphingosine reductase [OS=Mus musculus]	1	1	1	0	332	35.9	7.9	3	1												2.58	3.346	0.001	Peak Found	Peak Found	Peak Found	Peak Found	Peak Found	Peak Found	Peak Found	Peak Found	Peak Found	Peak Found	Peak Found	High
High	Q60749	Khdrbs1		KH domain-containing, RNA-binding, signal transduction-associated protein 1 [OS=Mus musculus]	9	46	9	0	443	48.3	8.72	22	1	15.6	13.9	8.41	10.47	20.65	8.34	12.22	2.28	8.07	10.24	6.39	9.87	49.393	0	High	High	High	High	High	High	High	High	High	High	High	High	6	3	3	3	5	3	4	1	3	3
High	Q3U0V1	Khsrp		Far upstream element-binding protein 2 [OS=Mus musculus]	13	27	12	1	748	76.7	7.33	19	1	16.34	0	6.79	6.85	0	0	4.41	8.16		2.29	0		50.838	0	High	High	High	High	High	High	High	High	Peak Found	High	High	Peak Found	10	1	3	4	1	1	2	3		1
Medium	Q6P9P6	Kif11		Kinesin-like protein KIF11 [OS=Mus musculus]	1	1	1	0	1052	118	6	1	1				0									1.529	0.038				High												1
High	L0N7N1	Kif14		Kinesin-like protein KIF14 [OS=Mus musculus]	2	3	2	0	1674	186.3	7.84	1	1		0				0							3.468	0.001		High		Peak Found		High		Peak Found		Peak Found		Peak Found		2				1
High	Q6P9L6	Kif15		Kinesin-like protein KIF15 [OS=Mus musculus]	4	7	4	0	1387	160	6.05	3	1					1.68		1.64		0		3.75		14.894	0	Peak Found	Peak Found	Peak Found		High	Peak Found	High	Peak Found	High	Peak Found	High	Peak Found					1		3		1
High	Q6PFD6	Kif18b		Kinesin-like protein KIF18B [OS=Mus musculus]	2	2	2	0	834	91.9	8.4	4	1		0								0			4.803	0		High								High				1								1
High	P97329	Kif20a		Kinesin-like protein KIF20A [OS=Mus musculus]	20	68	20	0	887	99.8	6.99	28	1	10.92	11.48	1.6	14.93	26.13	26.02	0		12.2	11.87	2.62	0	123.058	0	High	High	High	High	High	High	High	Peak Found	High	High	High	High	3	6	2	6	12	11	2		8	7
High	Q80WE4	Kif20b		Kinesin-like protein KIF20B [OS=Mus musculus]	20	45	20	0	1774	203.4	5.78	12	1	5.96	7.65		9.91	15.53	7.53		0	8.34	8.91	0	2.29	87.77	0	High	High	Peak Found	High	High	High	Peak Found	High	High	High	High	High	3	5		5	9	5		2	5	6
High	Q3V300	Kif22		Kinesin-like protein KIF22 [OS=Mus musculus]	15	46	15	0	660	73.1	9.25	28	1	12.98	10.1	0	8.92	9.7	14.61	1.92		4.07	7.6	4.42	7.56	71.828	0	High	High	High	High	High	High	High	Peak Found	High	High	High	High	6	4	3	3	6	8	2		2	3
High	E9Q5G3	Kif23		Kinesin-like protein KIF23 [OS=Mus musculus]	11	23	11	0	953	108.7	8.66	14	1	0	1.73		3.66	18.52	9.5	0	0	0	2.61			62.201	0	High	High	Peak Found	High	High	High	High	High	High	High	Peak Found	Peak Found	2	1		2	5	5	1	1	2	2
Medium	Q7M6Z4	Kif27		Kinesin-like protein KIF27 [OS=Mus musculus]	1	2	1	0	1394	158.9	7.14	1	1	0						1.86						1.634	0.029	High	Peak Found	Peak Found	Peak Found	Peak Found	Peak Found	High	Peak Found		Peak Found			1						1
High	P28740	Kif2a		Kinesin-like protein KIF2A [OS=Mus musculus]	15	68	14	0	705	79.7	6.73	22	1	14.07	12.76	2.55	4.88	15.92	26.85		0	10.19	20.58	5.92	3.8	85.806	0	High	High	High	High	High	High	Peak Found	High	High	High	High	High	6	5	3	5	8	11		1	6	9
High	Q922S8	Kif2c		Kinesin-like protein KIF2C [OS=Mus musculus]	18	63	17	1	721	81	7.97	27	1	15.86	10.89	3.42	12.81	14.4	18.36	1.93	3.41	5.68	13.41	4.9	1.93	85.353	0	High	High	High	High	High	High	High	High	High	High	High	High	7	4	3	7	7	10	1	2	5	6
High	P33174	Kif4		Chromosome-associated kinesin KIF4 [OS=Mus musculus]	2	3	2	0	1231	139.4	6.68	1	1		0		0		0							4.589	0	Peak Found	High	Peak Found	High	Peak Found	High	Peak Found	Peak Found	Peak Found	Peak Found	Peak Found	Peak Found		1		1		1
High	Q61768	Kif5b		Kinesin-1 heavy chain [OS=Mus musculus]	3	5	3	0	963	109.5	6.44	4	1					0			0	2.02			2.18	12.026	0	Peak Found				High		Peak Found	High	High		Peak Found	High					1			1	2
High	Q9QWT9	Kifc1		Kinesin-like protein KIFC1 [OS=Mus musculus]	14	34	14	0	674	74.1	8.72	23	1	11.66	15.07		15.4	5.17	14.45		1.95		7.36	0		74.572	0	High	High	Peak Found	High	High	High	Peak Found	High	Peak Found	High	High	Peak Found	5	6		4	2	6		1		5
Low	Q60843	Klf2		Krueppel-like factor 2 [OS=Mus musculus]	1	1	1	0	354	37.6	8.4	5	1											0		1.33	0.058											High
High	P55200	Kmt2a		Histone-lysine N-methyltransferase 2A [OS=Mus musculus]	2	3	2	0	3966	429.4	9.16	1	1				0		0			0				3.502	0.001		Peak Found		High	Peak Found	High	Peak Found	Peak Found	High	Peak Found	Peak Found	Peak Found				1		1			1
Medium	O08550	Kmt2b		Histone-lysine N-methyltransferase 2B [OS=Mus musculus]	1	1	1	0	2713	294.6	8.1	0	1		0											1.444	0.044		High		Peak Found		Peak Found		Peak Found		Peak Found				1
Medium	Q9Z2Q2	Knop1		Lysine-rich nucleolar protein 1 [OS=Mus musculus]	1	1	1	0	478	53.8	9.8	2	1										0			2.081	0.011		Peak Found		Peak Found	Peak Found	Peak Found			Peak Found	High												1
Medium	Q9D9Z1	Knstrn		Small kinetochore-associated protein [OS=Mus musculus]	1	1	1	0	312	34.7	5.2	4	1				0									1.899	0.015				High												1
High	Q8C3Y4	Kntc1		Kinetochore-associated protein 1 [OS=Mus musculus]	12	23	12	0	2207	250.2	6	5	1		0		5.16		4.18	4.05	10.5		3.77	2.04	2.23	37.634	0	Peak Found	High		High	Peak Found	High	High	High	Peak Found	High	High	High		2		4		2	2	6		2
Medium	Q60960	Kpna1		Importin subunit alpha-5 [OS=Mus musculus]	1	5	1	0	538	60.1	5.01	1	1		1.85		1.69	0	1.72				1.63			1.779	0.02		High		High	High	High				High				1		1	1	1				1
High	P52293	Kpna2		Importin subunit alpha-1 [OS=Mus musculus]	22	243	22	0	529	57.9	5.68	44	1	39.46	82.9	19.59	81.48	43.36	59.63	43.9	71.68	37.09	77.12	59.08	69.35	219.712	0	High	High	High	High	High	High	High	High	High	High	High	High	11	16	7	17	11	14	15	16	12	16
High	O35344	Kpna3		Importin subunit alpha-4 [OS=Mus musculus]	3	16	3	0	521	57.7	4.94	6	1	1.79	1.76		2.07	0	4.03	1.67	4.66	0	1.93	0	4.17	13.994	0	High	High		High	High	High	High	High	High	High	High	High	2	1		1	1	2	1	3	1	1
High	O35343	Kpna4		Importin subunit alpha-3 [OS=Mus musculus]	3	5	3	0	521	57.9	4.94	7	1	2.27		0			0						0	11.072	0	High		High			High						High	2		1			1
High	P70168	Kpnb1		Importin subunit beta-1 [OS=Mus musculus]	33	382	33	0	876	97.1	4.78	45	1	51.6	97.53	44.87	97.29	56.57	83.82	67.94	122.03	62.99	95.62	75.06	118.59	429.788	0	High	High	High	High	High	High	High	High	High	High	High	High	16	19	17	18	17	22	20	29	20	19
High	P32883	Kras		GTPase KRas [OS=Mus musculus]	3	15	1	0	189	21.6	6.77	20	1	2.07		2.54	2.32	2.34	2.38	0	2.48	0	1.83		3.52	12.979	0	Peak Found					High							1		1	2	1	2	1	1	1	1
High	Q8BGA5	Krr1		KRR1 small subunit processome component homolog [OS=Mus musculus]	3	3	3	0	380	43.5	9.79	7	1	0	1.65		2.02									6.193	0	High	High	Peak Found	High		Peak Found	Peak Found	Peak Found	Peak Found	Peak Found	Peak Found	Peak Found	1	1		1
High	Q3UV17	Krt76		Keratin, type II cytoskeletal 2 oral [OS=Mus musculus]	7	59	1	0	594	62.8	8.43	8	1	17	7.5	19.48	7.91	3.15	10.6	11.43	14.85	9.83	5.21	10.15	9.55	29.431	0	High	Peak Found	High		Peak Found	Peak Found	High	High	Peak Found		High	High	6	2	7	2	1	3	4	5	3	2
High	Q61595	Ktn1		Kinectin [OS=Mus musculus]	44	166	44	0	1327	152.5	5.86	35	1	62.65	37.45	9.97	39.92	42.36	63.87	6.85	20.98	32.1	33.13	18.05	19.56	283.78	0	High	High	High	High	High	High	High	High	High	High	High	High	25	9	6	15	16	22	5	11	14	14
High	Q587J6	L1td1		LINE-1 type transposase domain-containing protein 1 [OS=Mus musculus]	48	382	47	1	782	88.1	5.45	56	1	94.97	76.02	44.82	88.72	106.88	104.78	23.36	42.08	71.83	66.43	64.35	74.29	377.293	0	High	High	High	High	High	High	High	High	High	High	High	High	29	21	21	27	31	31	16	20	30	20
High	P11438	Lamp1		Lysosome-associated membrane glycoprotein 1 [OS=Mus musculus]	3	33	3	0	406	43.8	8.4	8	1	9.26	3.17	8.72	5.96	6.36	5.7	6.56	11.24	5.59	6.75	9.22	6.67	30.017	0	High	High	High	High	High	High	High	High	High	High	High	High	2	1	3	2	2	2	3	3	2	3
High	P17047	Lamp2		Lysosome-associated membrane glycoprotein 2 [OS=Mus musculus]	1	1	1	0	415	45.7	7.39	2	1					2.04								3.576	0.001				Peak Found	High		Peak Found	Peak Found	Peak Found	Peak Found		Peak Found					1
High	Q6ZQ58	Larp1		La-related protein 1 [OS=Mus musculus]	40	193	40	0	1072	121.1	8.79	43	1	46.44	59.88	7.47	47.11	59.31	58.92	1.92	9.52	28.54	36.96	13.78	9.13	261.579	0	High	High	High	High	High	High	High	High	High	High	High	High	19	17	5	20	25	25	2	8	21	14
High	Q8BWW4	Larp4		La-related protein 4 [OS=Mus musculus]	20	128	19	1	719	79.7	6.39	31	1	29.93	24.42	1.72	34.19	32.73	29.73	4.03	6.39	22.57	29.84	9.9	14.41	143.119	0	High	High	High	High	High	High	High	High	High	High	High	High	11	8	3	12	12	11	4	8	12	12
High	Q6A0A2	Larp4b		La-related protein 4B [OS=Mus musculus]	3	17	2	0	741	81.6	7.49	4	1	4.24	1.75	1.72	2.22	1.91	1.7	1.83	1.89	1.76	2.01		2.07	9.547	0	High	High								High			2	2	1	1	1	1	1	1	1	2
High	Q05CL8	Larp7		La-related protein 7 [OS=Mus musculus]	12	36	12	0	570	64.8	9.54	23	1	2.72	6.05		5.16	7.97	7.61			0	3.98	0	0	50.07	0	High	High	Peak Found	High	High	High	Peak Found	Peak Found	High	High	High	High	1	4		6	4	7			2	6
High	Q8BMJ2	Lars1		Leucine--tRNA ligase, cytoplasmic [OS=Mus musculus]	65	486	65	0	1178	134.1	7.05	54	1	122.19	100.78	38	126.23	164.76	150.37	23.59	55.42	72.29	95.55	79.87	69.19	555.889	0	High	High	High	High	High	High	High	High	High	High	High	High	38	25	21	32	47	49	16	23	34	34
High	A2BE28	Las1l		Ribosomal biogenesis protein LAS1L [OS=Mus musculus]	19	89	19	0	776	89.4	4.44	27	1	24.72	27.93	0	26.34	22.37	30.59	1.67	5.7	6.87	21.07	6.67	8.16	113.065	0	High	High	High	High	High	High	High	High	High	High	High	High	12	11	1	10	9	11	1	3	4	9
High	Q3U9G9	Lbr		Delta(14)-sterol reductase LBR [OS=Mus musculus]	8	30	8	0	626	71.4	9.36	13	1		8.51	0	4.49	7.19	9.94		4.49	1.96	5.36	2.17	3.53	35.042	0	Peak Found	High	High	High	High	High	Peak Found	High	High	High	High	High		4	1	4	4	6		2	1	3
High	P06151	Ldha		L-lactate dehydrogenase A chain [OS=Mus musculus]	5	18	5	0	332	36.5	7.74	14	1	0			0	0	0	3.94	1.93	1.62	2.51	1.81	0	19.962	0	High	Peak Found		High	High	High	High	High	High	High	High	High	2			2	1	2	2	2	3	1
High	P35951	Ldlr		Low-density lipoprotein receptor [OS=Mus musculus]	10	27	10	0	862	94.9	5.02	13	1	0		3.39		0		4.93	4.45	0		15.78	5.21	41.549	0	High	Peak Found	High	Peak Found	High	Peak Found	High	High	High	Peak Found	High	High	1		3		1		5	4	1
High	Q8CBY3	Leng8		Leukocyte receptor cluster member 8 homolog [OS=Mus musculus]	3	5	3	0	785	86.7	9.32	4	1				2.16					2.04		4.11		10.076	0			Peak Found	High	Peak Found	Peak Found	Peak Found	Peak Found	High	Peak Found	High	Peak Found				1					1
High	Q5XJE5	Leo1		RNA polymerase-associated protein LEO1 [OS=Mus musculus]	3	4	3	0	667	75.6	4.46	5	1		0						3.92		0			10.55	0	Peak Found	High	Peak Found	Peak Found	Peak Found	Peak Found	Peak Found	High	Peak Found	High	Peak Found	Peak Found		1						1		2
High	Q9Z2I0	Letm1		Mitochondrial proton/calcium exchanger protein [OS=Mus musculus]	8	26	8	0	738	82.9	6.52	13	1	1.97	5.65	0	5.04	6.05	10.3	0	0	1.63	5.12	1.69	1.75	39.347	0	High	High	High	High	High	High	High	High	High	High	High	High	2	3	1	2	3	6	1	1	1	2
High	P37913	Lig1		DNA ligase 1 [OS=Mus musculus]	14	46	14	0	916	102.2	6.81	19	1	16.01	1.94	5.22	10.55	7.88	7.73	3.78	16.76	1.95	1.84	11.87	6.92	75.394	0	High	High	High	High	High	High	High	High	High	High	High	High	6	2	5	5	4	3	3	7	1	1
High	P97386	Lig3		DNA ligase 3 [OS=Mus musculus]	16	43	16	0	1015	113	8.98	16	1	8.07	8.27		1.87	13.95	18.81		0		5.68	0	0	64.376	0	High	High	Peak Found	High	High	High	Peak Found	High	Peak Found	High	High	High	5	5		1	9	10		1		4
High	Q9ERG0	Lima1		LIM domain and actin-binding protein 1 [OS=Mus musculus]	12	28	12	0	753	84	6.6	19	1	3.91	12.24		2.61	10.25	17.92			0	8.37	0		61.42	0	High	High	Peak Found	High	High	High	Peak Found	Peak Found	High	High	High	Peak Found	2	4		1	4	6			3	4
Low	O54785	Limk2		LIM domain kinase 2 [OS=Mus musculus]	1	1	1	0	638	72.2	7.5	1	1	0												1.357	0.055	High	Peak Found		Peak Found	Peak Found	Peak Found			Peak Found	Peak Found	Peak Found		1
High	Q8K3Y3	Lin28a		Protein lin-28 homolog A [OS=Mus musculus]	3	5	3	0	209	22.7	8.53	19	1		0			2.36	0				2.45			18.528	0		High		Peak Found	High	High		Peak Found	Peak Found	High		Peak Found		1			1	1				1
High	P11260	Lire1		LINE-1 retrotransposable element ORF1 protein [OS=Mus musculus]	11	37	10	0	357	41.2	9.48	29	1	3.51	4.55	0	9.09	10.98	5.57	0	0	0	1.98	0	2.26	51.743	0	High	High	High	High	High	High	High	High	High	High	High	High	2	3	1	5	5	5	1	1	1	2
High	Q3TJ91	Llgl2		LLGL scribble cell polarity complex component 2 [OS=Mus musculus]	5	9	5	0	1027	114.3	7.46	4	1		1.91		0	0	0				0			11.113	0	Peak Found	High	Peak Found	High	High	High	Peak Found	Peak Found	Peak Found	High	Peak Found	Peak Found		1		1	2	4				1
High	Q9D945	Llph		Protein LLP homolog [OS=Mus musculus]	1	2	1	0	130	15.4	10.36	17	1		0		0									7.939	0		High		High										1		1
High	Q9D0F3	Lman1		Protein ERGIC-53 [OS=Mus musculus]	10	46	10	0	517	57.8	6.34	25	1	10.14	10.49	1.76	7.48	7.9	14.66	6.52	9.36	8.07	12.5	5.72	5.08	55.587	0	High	High	High	High	High	High	High	High	High	High	High	High	5	3	2	3	3	6	3	4	3	4
High	Q9DBH5	Lman2		Vesicular integral-membrane protein VIP36 [OS=Mus musculus]	10	35	10	0	358	40.4	6.95	30	1	4.15	5.15	2.23	5.48	0	2.67	1.79	9.03	4.64	2.93	8.67	12.49	41.534	0	High	High	High	High	High	High	High	High	High	High	High	High	3	3	3	3	1	1	2	6	2	1
High	P59481	Lman2l		VIP36-like protein [OS=Mus musculus]	1	2	1	0	347	39.9	9.41	2	1						1.68						0	2.799	0.003	Peak Found		Peak Found	Peak Found		High		Peak Found	Peak Found	Peak Found	Peak Found	High						1
High	P14733	Lmnb1		Lamin-B1 [OS=Mus musculus]	23	74	21	2	588	66.7	5.16	39	1	7.7	21.11	3.53	13.9	0	15.94	1.8	22.09	1.69	14.82	5.76	22.21	105.976	0	High	High	High	High	High	High	High	High	High	High	High	High	4	8	3	7	2	8	2	12	2	5
High	P21619	Lmnb2		Lamin-B2 [OS=Mus musculus]	6	16	4	0	596	67.3	5.5	10	1	2.15	4.02	1.93	2.91		2.32		1.84		2.32	1.85	4.78	20.367	0	High	High	High	High		High		High		High	High	High	1	2	1	2		1		1		1
Medium	Q7TQ95	Lnpk		Endoplasmic reticulum junction formation protein lunapark [OS=Mus musculus]	1	1	1	0	425	47.5	5.27	2	1								0					1.958	0.013								High												1
High	Q9QZQ8	LOC110307790		Core histone macro-H2A.1 [OS=Mus musculus]	7	24	7	0	372	39.7	9.8	18	1	7.77	6.49	2.42	9.45	8.08	6.08		2.68	0	4.11	4.71	6.48	27.36	0	High	High	High	High	High	High	Peak Found	High	High	High	High	High	3	2	2	3	4	3		1	1	1
High	Q8CGK3	Lonp1		Lon protease homolog, mitochondrial [OS=Mus musculus]	4	7	4	0	949	105.8	6.57	3	1	2.58	2.4		0					0			0	9.475	0	High	High		High	Peak Found	Peak Found	Peak Found		High	Peak Found	Peak Found	High	1	2		2					1
High	Q91V01	Lpcat3		Lysophospholipid acyltransferase 5 [OS=Mus musculus]	1	1	1	0	487	56.1	8.56	2	1				2.01									3.694	0				High												1
High	A2ARV4	Lrp2		Low-density lipoprotein receptor-related protein 2 [OS=Mus musculus]	1	1	1	0	4660	518.9	5.15	0	1										0			2.463	0.004										High												1
High	Q6PB66	Lrpprc		Leucine-rich PPR motif-containing protein, mitochondrial [OS=Mus musculus]	38	152	38	0	1392	156.5	6.83	30	1	22.56	43.07	2.28	40.86	20.44	33.93	1.99	17.08	5.86	14.58	6.24	24.59	178.854	0	High	High	High	High	High	High	High	High	High	High	High	High	13	21	5	25	12	15	4	12	6	9
High	Q9CRC8	Lrrc40		Leucine-rich repeat-containing protein 40 [OS=Mus musculus]	3	5	3	0	602	68	6.89	4	1					0		1.84				1.82		6.189	0			Peak Found		High	Peak Found	High		Peak Found	Peak Found	High	Peak Found					1		2
High	Q505F5	Lrrc47		Leucine-rich repeat-containing protein 47 [OS=Mus musculus]	1	1	1	0	581	63.6	8.1	2	1		0											4.131	0		High												1
High	Q922Q8	Lrrc59		Leucine-rich repeat-containing protein 59 [OS=Mus musculus]	17	140	17	0	307	34.9	9.52	57	1	40.62	56.6	19.69	40.94	38.25	47.43	26.37	24.76	28.17	46.6	32.21	38.55	159.965	0	High	High	High	High	High	High	High	High	High	High	High	High	12	12	6	9	8	10	8	8	7	10
Low	Q8BGR2	Lrrc8d		Volume-regulated anion channel subunit LRRC8D [OS=Mus musculus]	1	2	1	0	859	98.1	7.44	2	1					0					0			1.156	0.074		Peak Found		Peak Found	High		Peak Found	Peak Found	Peak Found	High	Peak Found	Peak Found					1					1
High	Q8BUI3	LRWD1		Leucine-rich repeat and WD repeat-containing protein 1 [OS=Mus musculus]	6	22	6	0	648	71.5	7.87	11	1	4.13	7.7		9.78	6.86	4.95		0		6.59			30.913	0	High	High	Peak Found	High	High	High	Peak Found	High	Peak Found	High	Peak Found	Peak Found	2	5		3	3	3		1		3
High	Q3UM18	Lsg1		Large subunit GTPase 1 homolog [OS=Mus musculus]	12	60	12	0	644	73.1	6.51	16	1	9.05	13.48	3.94	12.18	11.24	11.47	1.93	1.85	6.42	8.42	6.81	0	45.875	0	High	High	High	High	High	High	High	High	High	High	High	High	5	6	6	6	5	6	2	1	5	4
High	Q8BUV6	Lsm11		U7 snRNA-associated Sm-like protein LSm11 [OS=Mus musculus]	2	4	2	0	361	39.9	10.73	6	1	0				1.69	0							5.559	0	High				High	High							1				1	1
High	Q9D0R8	Lsm12		Protein LSM12 homolog [OS=Mus musculus]	2	8	2	0	195	21.7	7.74	11	1	2.47	4.08		3.71	4.07	3.91			3.41	3.93		2.38	11.853	0	High	High		High	High	High			High	High		High	1	1		1	1	1			1	1
High	Q8K2F8	Lsm14a		Protein LSM14 homolog A [OS=Mus musculus]	5	13	5	0	462	50.5	9.52	7	1	3.33	0	3.13	2.51	2.18		0		0		0	0	16.816	0	High	High	High	High	High	Peak Found	High	Peak Found	High	Peak Found	High	High	2	1	2	2	2		1		1
High	Q8CGC4	Lsm14b		Protein LSM14 homolog B [OS=Mus musculus]	5	15	5	0	385	42.3	9.63	25	1	2.37	10.23	0	2.6	2.02		0		1.78	2.68	0	0	37.687	0	High	High	High	High	High	Peak Found	High		High	High	High	High	1	3	2	2	1		1		2	1
High	Q99KG5	Lsr		Lipolysis-stimulated lipoprotein receptor [OS=Mus musculus]	2	6	2	0	594	66.1	6.54	4	1					1.98	0		2.1	2.06			2.06	9.181	0					High	High	Peak Found	High	High			High					1	1		2	1
High	Q8BLN5	Lss		Lanosterol synthase [OS=Mus musculus]	12	20	12	0	733	83.1	6.4	19	1	3.48	0	0	4.01	0	2.19		4.94			1.71	4.16	43.902	0	High	High	High	High	High	High		High	Peak Found	Peak Found	High	High	2	3	2	2	1	3		2
High	Q6A009	Ltn1		E3 ubiquitin-protein ligase listerin [OS=Mus musculus]	14	43	14	0	1767	198.8	6.55	7	1	3.62	1.9		6.72	2.01	8.51	0	0	1.61	4.56	3.94	0	34.192	0	High	High	Peak Found	High	High	High	High	High	High	High	High	High	4	3		3	4	6	1	6	1	3
High	Q6NSQ7	Ltv1		Protein LTV1 homolog [OS=Mus musculus]	7	19	7	0	470	54	4.92	12	1	3.06	1.95		1.72	3.86	3.96			2.02	10.18	1.67	4.64	24.442	0	High	High	Peak Found	High	High	High	Peak Found	Peak Found	High	High	High	High	2	1		3	3	2			1	3
High	Q9CYI4	Luc7l		Putative RNA-binding protein Luc7-like 1 [OS=Mus musculus]	7	37	5	3	371	43.9	9.88	19	1	6.07	8.12	2.49		11.67	17.31	2.11	9.64	2.47	5.36	4.32	13.21	45.131	0	High	High	High	Peak Found	High	High	High	High	High	High	High	High	2	2	1		5	6	1	4	2	2
High	Q7TNC4	Luc7l2		Putative RNA-binding protein Luc7-like 2 [OS=Mus musculus]	3	15	1	0	392	46.6	10.1	9	1	2.21				3.08	8.58		5.36				7.72	23.204	0						High							1				2	3		2
High	Q08288	Lyar		Cell growth-regulating nucleolar protein [OS=Mus musculus]	19	112	18	1	388	43.7	9.5	36	1	52.66	15.82	9.15	20.75	57.17	49.83	0	11.21	17.17	21.9	10.86	11.7	172.103	0	High	High	High	High	High	High	High	High	High	High	High	High	15	4	8	5	13	12	1	6	7	6
High	P24668	M6pr		Cation-dependent mannose-6-phosphate receptor [OS=Mus musculus]	3	16	3	0	278	31.2	5.39	12	1	1.76	2.21	3.68	2.17	3.39	3.34	5.66	6.26	2.68	5.34	5.09	3.41	12.915	0	High	High	High	High	High	High	High	High	High	High	High	High	1	1	1	1	1	1	2	2	1	2
High	Q9QXZ0	Macf1		Microtubule-actin cross-linking factor 1, isoforms 1/2/3/4 [OS=Mus musculus]	54	89	53	0	7354	831.4	5.43	8	1		11.74		19.42	0	16.57		18.52		15.22		22.13	189.112	0	Peak Found	High	Peak Found	High	High	High	Peak Found	High	Peak Found	High	Peak Found	High		11		8	1	15		20		9
High	Q7TQE6	Maco1		Macoilin [OS=Mus musculus]	1	4	1	0	664	76	9.07	2	1		0			0	2.15				0			3.036	0.002		High			High	High				High				1			1	1				1
High	Q8CCK0	Macroh2a2		Core histone macro-H2A.2 [OS=Mus musculus]	1	1	1	0	372	40.1	9.69	2	1						0							3.225	0.002						High												1
High	Q9Z1B5	Mad2l1		Mitotic spindle assembly checkpoint protein MAD2A [OS=Mus musculus]	2	3	2	0	205	23.6	5.2	7	1				0				0				0	3.104	0.002	Peak Found			High				High	Peak Found		Peak Found	High				1				1
High	Q9QYH6	Maged1		Melanoma-associated antigen D1 [OS=Mus musculus]	11	43	11	0	775	85.6	7.5	15	1	7.76	0	5.3	0	10.62	10.5	3.23	9.05	5.65	2.27	9.9	6.23	53.41	0	High	High	High	High	High	High	High	High	High	High	High	High	3	1	4	2	5	4	4	5	3	1
High	Q9CQL1	Magohb		Protein mago nashi homolog 2 [OS=Mus musculus]	1	1	1	0	146	17.1	6.39	8	1						2.43							6.373	0	Peak Found		Peak Found			High	Peak Found	Peak Found				Peak Found						1
High	Q9CQY5	Magt1		Magnesium transporter protein 1 [OS=Mus musculus]	2	2	2	0	335	37.9	9.76	6	1		1.79			0								6.226	0	Peak Found	High	Peak Found	Peak Found	High	Peak Found	Peak Found	Peak Found	Peak Found	Peak Found	Peak Found	Peak Found		1			1
Medium	Q8BGS0	Mak16		Protein MAK16 homolog [OS=Mus musculus]	1	1	1	0	296	35.2	5.31	2	1										0			1.715	0.024										High												1
Medium	P27046	Man2a1		Alpha-mannosidase 2 [OS=Mus musculus]	1	1	1	0	1150	131.5	8.03	3	1				0									1.568	0.037				High												1
High	Q64133	Maoa		Amine oxidase [flavin-containing] A [OS=Mus musculus]	15	74	15	0	526	59.6	7.81	31	1	11.12	15.79	7.01	18.11	18.37	16.94	4.78	5.34	8.77	20.71	2.86	9.49	90.578	0	High	High	High	High	High	High	High	High	High	High	High	High	5	6	3	8	8	9	5	3	4	8
High	P14873	Map1b		Microtubule-associated protein 1B [OS=Mus musculus]	3	5	3	0	2464	270.1	4.83	1	1			0	0				0				0	6.255	0			High	High				High				High			1	1				1
High	Q8C052	Map1s		Microtubule-associated protein 1S [OS=Mus musculus]	1	1	1	0	973	102.9	7.02	1	1		2.02											7.924	0		High												1
Medium	P20357	Map2		Microtubule-associated protein 2 [OS=Mus musculus]	1	1	1	0	1828	199	4.91	0	1									0				1.476	0.042	Peak Found		Peak Found					Peak Found	High												1
High	P97820	Map4k4		Mitogen-activated protein kinase kinase kinase kinase 4 [OS=Mus musculus]	2	11	2	0	1233	140.5	7.47	3	1	0			0	2.47	0		0		0	0	0	6.971	0	High	Peak Found	Peak Found	High	High	High	Peak Found	High	Peak Found	High	High	High	1			1	2	2		1		1
High	O88735	Map7		Ensconsin [OS=Mus musculus]	2	2	2	0	730	82	9.36	3	1		3.07											12.787	0	Peak Found	High		Peak Found		Peak Found		Peak Found						2
High	A2AJI0	Map7d1		MAP7 domain-containing protein 1 [OS=Mus musculus]	2	3	2	0	846	93.2	10.15	3	1				0	0					0			5.809	0	Peak Found	Peak Found		High	High	Peak Found		Peak Found	Peak Found	High	Peak Found	Peak Found				1	1					1
High	P63085	Mapk1		Mitogen-activated protein kinase 1 [OS=Mus musculus]	5	7	5	0	358	41.2	6.98	14	1	2.14	2.1	0			1.79	1.75				2.13		11.765	0	High	High	High	Peak Found	Peak Found	High	High	Peak Found	Peak Found	Peak Found	High	Peak Found	1	1	2			1	1
High	Q3KNM2	Marchf5		E3 ubiquitin-protein ligase MARCHF5 [OS=Mus musculus]	4	5	4	0	278	31.2	8.7	16	1	0			3.23		3.24							10.862	0	High		Peak Found	High	Peak Found	High	Peak Found	Peak Found	Peak Found		Peak Found	Peak Found	1			3		1
High	P26645	Marcks		Myristoylated alanine-rich C-kinase substrate [OS=Mus musculus]	1	4	1	0	309	29.6	4.34	6	1	3.95						0	0			0		7.729	0	High						High	High			High		1						1	1
Medium	P28667	Marcksl1		MARCKS-related protein [OS=Mus musculus]	1	1	1	0	200	20.2	4.61	4	1	0												1.931	0.014	High												1
High	Q05512	Mark2		Serine/threonine-protein kinase MARK2 [OS=Mus musculus]	13	44	10	3	776	86.3	9.67	22	1	6.39	18.52	0	18.32	16.01	27.99		4.21	5.74	13.92	3.99	6.68	93.448	0	High	High	High	High	High	High		High	High	High	High	High	2	5	1	5	5	9		3	3	4
High	Q03141	Mark3		MAP/microtubule affinity-regulating kinase 3 [OS=Mus musculus]	9	20	6	0	753	84.3	9.51	15	1	3.04	2.95	0	13.69	5.87	5.38		2.04	2.61	2.17		7.87	52.716	0	High	High	High	High	High	Peak Found		Peak Found	Peak Found	High	Peak Found	High	1	1	1	5	3	2		1	1	1
High	Q68FL6	Mars1		Methionine--tRNA ligase, cytoplasmic [OS=Mus musculus]	43	432	43	0	902	101.4	7.14	54	1	130.76	131.03	40.94	135.42	135.95	130.71	41.1	48.59	81.97	121.31	75.1	78.6	493.439	0	High	High	High	High	High	High	High	High	High	High	High	High	31	27	22	29	32	31	20	22	29	30
High	Q9R1L5	Mast1		Microtubule-associated serine/threonine-protein kinase 1 [OS=Mus musculus]	2	2	1	0	1570	170.9	8.44	1	1	0			0									3.82	0				High									1			1
High	Q3THS6	Mat2a		S-adenosylmethionine synthase isoform type-2 [OS=Mus musculus]	7	20	7	0	395	43.7	6.48	19	1	1.88	2.05		2.39	2.58	0	3.3	4.58	0	0	0	1.76	28.558	0	High	High	Peak Found	High	High	High	High	High	High	High	High	High	1	1		1	2	1	3	4	1	2
High	Q8K310	Matr3		Matrin-3 [OS=Mus musculus]	33	255	33	0	846	94.6	6.25	42	1	61.82	24.8	38.19	29.97	89.92	36.22	69.89	25.74	64.65	24.09	95.78	22.58	245.945	0	High	High	High	High	High	High	High	High	High	High	High	High	21	8	19	9	25	12	23	13	21	7
High	Q9D2X5	Mau2		MAU2 chromatid cohesion factor homolog [OS=Mus musculus]	4	15	4	0	619	69.5	7.25	5	1		3.72		3.75	0	1.64	0	0	0	3.54		0	10.086	0	Peak Found	High	Peak Found	High	High	High	High	High	High	High		High		2		2	2	2	1	1	1	2
High	Q8VCF0	Mavs		Mitochondrial antiviral-signaling protein [OS=Mus musculus]	1	3	1	0	503	53.4	6.37	3	1	2.42				2.77	2.37							6.989	0	High				High	High							1				1	1
High	P56671	Maz		Myc-associated zinc finger protein [OS=Mus musculus]	2	3	2	0	477	48.7	8.95	5	1	5.24		0										9.409	0	High		High		Peak Found	Peak Found		Peak Found					2		1
High	Q8R3I2	Mboat2		Lysophospholipid acyltransferase 2 [OS=Mus musculus]	1	2	1	0	519	59	8.35	3	1						0		0					4.455	0	Peak Found				Peak Found	High		High										1		1
High	Q8R2Y2	Mcam		Cell surface glycoprotein MUC18 [OS=Mus musculus]	2	9	2	0	648	71.5	5.83	5	1	0	0	0	0				0		3.47	0	3.6	10.03	0	High	High	High	High		Peak Found		High		High	High	High	1	1	1	1				1		1
High	P97287	Mcl1		Induced myeloid leukemia cell differentiation protein Mcl-1 homolog [OS=Mus musculus]	5	8	5	0	331	35.2	6.2	18	1		6.09	0	2.15				0		4.58	2.26	2.37	24.022	0	Peak Found	High	High	High	Peak Found	Peak Found	Peak Found	High	Peak Found	High	High	High		1	2	1				1		1
High	Q0VBD2	Mcm10		Protein MCM10 homolog [OS=Mus musculus]	3	5	3	0	885	98.3	8.85	4	1	0	0			2.25					0		0	6.255	0	High	High	Peak Found	Peak Found	High	Peak Found		Peak Found	Peak Found	High	Peak Found	High	1	1			1					1
High	P97310	Mcm2		DNA replication licensing factor MCM2 [OS=Mus musculus]	2	2	2	0	904	102	5.72	2	1								0					3.487	0.001								High												2
High	P25206	Mcm3		DNA replication licensing factor MCM3 [OS=Mus musculus]	19	78	19	0	812	91.5	5.55	27	1	3.37	14.54	3.95	12.89	4.43	6.27	9.45	20.72	4.46	11.55	9.59	14.52	87.808	0	High	High	High	High	High	High	High	High	High	High	High	High	1	8	2	9	4	4	7	9	6	6
High	Q9WUU9	Mcm3ap		Germinal-center associated nuclear protein [OS=Mus musculus]	2	3	2	0	1971	217.2	6.61	1	1							2.41				4.38		7.889	0			Peak Found	Peak Found	Peak Found		High		Peak Found	Peak Found	High	Peak Found							1
High	P49717	Mcm4		DNA replication licensing factor MCM4 [OS=Mus musculus]	6	17	6	0	862	96.7	7.2	9	1	2.68	0				2.14	0	5.32		2.07	0	0	17.952	0	High	High	Peak Found	Peak Found	Peak Found	High	High	High	Peak Found	High	High	High	2	1				2	4	3		3
High	P49718	Mcm5		DNA replication licensing factor MCM5 [OS=Mus musculus]	28	146	28	0	734	82.4	8.29	45	1	15.35	30	20.73	33.48	16.24	20.65	13.82	28.2	27.89	26.31	26.43	27.51	136.863	0	High	High	High	High	High	High	High	High	High	High	High	High	9	12	11	13	9	9	11	12	12	11
High	P97311	Mcm6		DNA replication licensing factor MCM6 [OS=Mus musculus]	3	5	3	0	821	92.8	5.45	3	1	3.32		0				0						7.101	0	High	Peak Found	High	Peak Found	Peak Found	Peak Found	High	Peak Found	Peak Found	Peak Found	Peak Found	Peak Found	3		1				1
High	Q61881	Mcm7		DNA replication licensing factor MCM7 [OS=Mus musculus]	16	64	16	0	719	81.2	6.37	28	1	17.27	9.14	4.3	8.07	13.36	11.77	7.63	12.64	5.29	7.29	13.49	7.58	79.319	0	High	High	High	High	High	High	High	High	High	High	High	High	8	4	5	4	5	5	3	5	3	5
High	Q5PSV9	Mdc1		Mediator of DNA damage checkpoint protein 1 [OS=Mus musculus]	2	3	2	0	1707	184.6	5.19	2	1						0			0			0	2.832	0.003		Peak Found		Peak Found	Peak Found	High			High	Peak Found		High						1			1
High	Q924H2	Med15		Mediator of RNA polymerase II transcription subunit 15 [OS=Mus musculus]	1	1	1	0	789	86.6	9.29	2	1						0							6.697	0					Peak Found	High	Peak Found	Peak Found				Peak Found						1
High	Q8VCD5	Med17		Mediator of RNA polymerase II transcription subunit 17 [OS=Mus musculus]	3	4	3	0	649	72.4	7.3	5	1				0				0				0	7.978	0			Peak Found	High			Peak Found	High				High				1				2
High	Q80YQ2	Med23		Mediator of RNA polymerase II transcription subunit 23 [OS=Mus musculus]	4	5	4	0	1367	156	7.31	3	1	0	2		0	0					0			10.168	0	High	High	Peak Found	High	High	Peak Found	Peak Found			High	Peak Found		1	1		1	1					1
Medium	Q99K74	Med24		Mediator of RNA polymerase II transcription subunit 24 [OS=Mus musculus]	1	1	1	0	987	109.9	6.83	1	1		0											1.964	0.014	Peak Found	High	Peak Found	Peak Found	Peak Found	Peak Found	Peak Found	Peak Found	Peak Found	Peak Found	Peak Found	Peak Found		1
Medium	A2AG06	Meioc		Meiosis-specific coiled-coil domain-containing protein MEIOC [OS=Mus musculus]	1	2	1	0	965	108.8	6.89	1	1						0					0		1.755	0.022	Peak Found	Peak Found	Peak Found	Peak Found	Peak Found	High	Peak Found	Peak Found	Peak Found	Peak Found	High	Peak Found						1
High	Q61846	Melk		Maternal embryonic leucine zipper kinase [OS=Mus musculus]	11	29	11	0	643	72.7	8.72	20	1	1.85	9.73		13.56	6.84	9.29	0	2.64	1.83	2.65	4.76	2.62	66.104	0	High	High	Peak Found	High	High	High	High	High	High	High	High	High	1	4		6	5	4	1	1	2	1
High	O88559	Men1		Menin [OS=Mus musculus]	3	3	3	0	611	67.5	6.39	4	1		0				2.96						2.12	9.574	0	Peak Found	High		Peak Found	Peak Found	High	Peak Found	Peak Found	Peak Found	Peak Found	Peak Found	High		1				1
High	Q8K3A9	Mepce		7SK snRNA methylphosphate capping enzyme [OS=Mus musculus]	2	4	2	0	666	72	9.25	4	1				2.93	1.96	2.2		0					6.846	0	Peak Found			High	High	High	Peak Found	High		Peak Found	Peak Found					1	1	1		1
High	Q07646	Mest		Mesoderm-specific transcript protein [OS=Mus musculus]	3	18	3	0	335	38.9	9.74	8	1	2.11	4.06		3.97	2.07	1.72	0	0	0	2.32		0	16.545	0	High	High	Peak Found	High	High	High	High	High	High	High	Peak Found	High	1	3		2	1	1	1	2	1	2
High	Q8BP48	Metap1		Methionine aminopeptidase 1 [OS=Mus musculus]	7	13	7	0	386	43.2	7.17	24	1	2.83	5.87		7.88	5.37	4.89				4.18		0	42.266	0	High	High		High	High	High			Peak Found	High		High	1	1		2	2	3				1
Medium	O08663	Metap2		Methionine aminopeptidase 2 [OS=Mus musculus]	1	1	1	0	478	52.9	5.82	1	1	0												1.545	0.037	High												1
Medium	Q91YR5	Mettl13		eEF1A lysine and N-terminal methyltransferase [OS=Mus musculus]	1	1	1	0	698	78.7	6.83	1	1				0									1.771	0.02				High												1
High	Q9CQG2	Mettl16		RNA N6-adenosine-methyltransferase METTL16 [OS=Mus musculus]	5	16	5	0	553	62.3	7.36	9	1		2.88		0	0	2.07	0	1.74	0		2.13		20.692	0	Peak Found	High		High	High	High	High	High	High	Peak Found	High	Peak Found		2		2	2	2	1	2	1
High	P21956	Mfge8		Lactadherin [OS=Mus musculus]	4	8	4	0	463	51.2	6.52	12	1							2.09	0	0	3.06		7.81	13.473	0		Peak Found	Peak Found			Peak Found	High	High	High	High	Peak Found	High							1	2	1	1
High	Q811U4	Mfn1		Mitofusin-1 [OS=Mus musculus]	4	16	3	1	741	83.7	6.51	5	1	0			0	1.66	0	0	0	0	2.31	0	0	13.457	0					High	High		High	High	High	High		1			1	2	3	1	2	1	2
High	Q80U63	Mfn2		Mitofusin-2 [OS=Mus musculus]	2	9	1	0	757	86.1	6.77	2	1	0			0	0	0	0			0		0	3.164	0.002	Peak Found	Peak Found	Peak Found	Peak Found	Peak Found	Peak Found	Peak Found	Peak Found	Peak Found	Peak Found	Peak Found	High	1			1	1	1	1			1
High	Q9DC37	Mfsd1		Major facilitator superfamily domain-containing protein 1 [OS=Mus musculus]	1	1	1	0	464	51.4	8.21	2	1					1.77								3.466	0.001					High												1
High	Q9D2V8	Mfsd10		Major facilitator superfamily domain-containing protein 10 [OS=Mus musculus]	2	3	2	0	456	49.3	9.95	5	1					0			0				0	5.263	0	Peak Found	Peak Found	Peak Found	Peak Found	High	Peak Found	Peak Found	High	Peak Found	Peak Found	Peak Found	High					1			1
High	Q8R516	Mib2		E3 ubiquitin-protein ligase MIB2 [OS=Mus musculus]	1	1	1	0	973	105.9	8.09	1	1								1.74					2.945	0.003	Peak Found	Peak Found		Peak Found	Peak Found	Peak Found	Peak Found	High	Peak Found		Peak Found	Peak Found								1
High	Q8BGV8	Mief1		Mitochondrial dynamics protein MID51 [OS=Mus musculus]	2	3	2	0	463	51.2	7.88	6	1								2.05				0	5.467	0		Peak Found						High		Peak Found		High								1
High	E9PVX6	Mki67		Proliferation marker protein Ki-67 [OS=Mus musculus]	3	4	3	0	3177	350.7	9.72	2	1	0	2.62			4.39								21.373	0	High	High			High								1	1			2
High	Q6ZQI3	Mlec		Malectin [OS=Mus musculus]	6	23	6	0	291	32.3	6.05	24	1	3.63	5.71		10.6	1.72	8.13				6.32		1.69	43.472	0	High	High	Peak Found	High	High	High	Peak Found	Peak Found	Peak Found	High	Peak Found	High	3	3		5	3	4				2
High	Q9D071	Mms19		MMS19 nucleotide excision repair protein homolog [OS=Mus musculus]	14	46	14	0	1031	113	6.21	18	1	2.72	1.91	3.9	2.06	1.92	6.92	6.33	11.86	3.61	4.2	9.91	9.51	50.506	0	High	High	High	High	High	High	High	High	High	High	High	High	1	2	4	2	1	6	3	9	2	3
High	Q99LX5	Mmtag2		Multiple myeloma tumor-associated protein 2 homolog [OS=Mus musculus]	1	3	1	0	260	29.3	9.86	5	1					2.81						2.44	2.46	5.344	0					High						High	High					1
High	P16332	Mmut		Methylmalonyl-CoA mutase, mitochondrial [OS=Mus musculus]	1	1	1	0	748	82.8	6.89	2	1	0												3.042	0.002	High			Peak Found						Peak Found			1
High	A2BDX3	Mocs3		Adenylyltransferase and sulfurtransferase MOCS3 [OS=Mus musculus]	1	11	1	0	460	49.3	7.49	2	1	0	0	0	0	1.82	0		1.76					2.25	0.007	High	High	High	High	High	High	Peak Found	High	Peak Found	Peak Found	Peak Found	Peak Found	1	1	1	1	1	1		1
High	Q80UM7	Mogs		Mannosyl-oligosaccharide glucosidase [OS=Mus musculus]	3	7	3	0	834	91.8	9	5	1	1.61			2.61	1.61			0		2.23		2.03	14.32	0	High	Peak Found		High	High	Peak Found	Peak Found	High	Peak Found	High	Peak Found	High	1			1	1			1		2
High	Q80TL7	Mon2		Protein MON2 homolog [OS=Mus musculus]	3	5	3	0	1715	189	6.13	2	1				2.04	0					2.07	0	0	8.622	0				High	High					High	High	High				1	1					1
High	Q9WVL5	Morc1		MORC family CW-type zinc finger protein 1 [OS=Mus musculus]	2	4	2	0	950	108.2	8.22	2	1					1.93	5.83							9.141	0					High	High											1	2
High	Q69ZX6	Morc2a		ATPase MORC2A [OS=Mus musculus]	11	29	11	0	1030	117.3	8.34	10	1	2.43	7.98		4.37	7.71	6.37		4.88	0	1.61	2.23	2.28	30.973	0	High	High	Peak Found	High	High	High	Peak Found	High	High	High	High	High	2	4		2	4	4		4	1	3
High	F7BJB9	Morc3		MORC family CW-type zinc finger protein 3 [OS=Mus musculus]	8	17	8	0	942	106.5	5.68	9	1	2.3	8.31		0	0	5.92		1.66		1.61		1.78	44.032	0	High	High	Peak Found	High	High	High	Peak Found	High	Peak Found	High	Peak Found	High	1	5		1	1	3		1		1
High	P60762	Morf4l1		Mortality factor 4-like protein 1 [OS=Mus musculus]	7	23	6	0	362	41.5	9.32	20	1	0	10.04	2.08	6.66	3.39	6.52	0	0	2.52	7.28	0	4.24	45.508	0	High	High	High	High	High	High	High	High	High	High	High	High	1	4	2	3	1	2	1	1	1	3
High	Q9R0Q4	Morf4l2		Mortality factor 4-like protein 2 [OS=Mus musculus]	10	31	9	2	288	32.2	9.72	34	1	10.99	13.25	3.58	11.46	11.08	13.1			0	10.88		1.92	56.656	0	High	High	High	High	High	High	Peak Found	Peak Found	High	High	Peak Found	High	4	6	2	5	3	4			1	5
High	P23249	Mov10		Putative helicase MOV-10 [OS=Mus musculus]	33	163	33	0	1004	113.5	9.01	37	1	26.67	46.63	2.05	41.32	33.38	40.36	5.36	16.05	23.12	38.24	17	33.99	183.941	0	High	High	High	High	High	High	High	High	High	High	High	High	15	18	8	18	14	15	5	11	10	15
High	Q9R0Q9	Mpdu1		Mannose-P-dolichol utilization defect 1 protein [OS=Mus musculus]	3	30	3	0	247	26.5	8.75	14	1	2.44	7.38	1.78	5.22	4.24	7.76	4.31	6.31	2.07	7.71	4.74	7.58	18.831	0	High	High	High	High	High	High	High	High	High	High	High	High	1	3	1	2	2	3	3	3	1	3
High	Q04841	Mpg		DNA-3-methyladenine glycosylase [OS=Mus musculus]	1	1	1	0	333	36.4	9.45	3	1	0												2.463	0.004	High												1
High	Q810V0	Mphosph10		U3 small nucleolar ribonucleoprotein protein MPP10 [OS=Mus musculus]	1	2	1	0	681	78.7	4.87	2	1					0	2.92							7.617	0					High	High											1	1
High	Q3TYA6	Mphosph8		M-phase phosphoprotein 8 [OS=Mus musculus]	6	10	6	0	858	97.4	5.85	7	1		2.03		0	6.56	4.72			0	3.05			25.55	0	Peak Found	High	Peak Found	High	High	High	Peak Found	Peak Found	High	High	Peak Found	Peak Found		2		1	3	2			1	1
Medium	Q61216	Mre11		Double-strand break repair protein MRE11 [OS=Mus musculus]	1	1	1	0	706	80.2	6.01	1	1										0			1.779	0.02										High												1
High	Q6NVG5	Mreg		Melanoregulin [OS=Mus musculus]	2	2	2	0	214	25	7.2	10	1				2.38								0	7.525	0				High								High				1
Medium	Q99J25	Mrm1		rRNA methyltransferase 1, mitochondrial [OS=Mus musculus]	1	1	1	0	320	34.8	8.81	3	1				0									2.029	0.013				High												1
Low	Q5ND52	Mrm3		rRNA methyltransferase 3, mitochondrial [OS=Mus musculus]	1	2	1	0	418	46.8	9.39	1	1		0			0								1.323	0.059		High			High									1			1
High	Q99N96	Mrpl1		39S ribosomal protein L1, mitochondrial [OS=Mus musculus]	5	8	4	0	336	37.6	8.72	17	1		2.17		2.18	0	0				2.22			19.201	0		High		High	High	Peak Found				High	Peak Found			2		1	2	1				2
Medium	Q3TBW2	Mrpl10		39S ribosomal protein L10, mitochondrial [OS=Mus musculus]	1	1	1	0	262	29.4	9.69	7	1		0											1.958	0.013		High												1
High	Q9CPR5	Mrpl15		39S ribosomal protein L15, mitochondrial [OS=Mus musculus]	6	24	6	0	295	33.5	10.07	23	1	4.9	6.91		2.58	2.92	8.88			2.45	2.15	0	0	40.256	0	High	High	Peak Found	High	High	High	Peak Found	Peak Found	High	High	High	High	2	3		4	4	3			1	4
High	Q99N93	Mrpl16		39S ribosomal protein L16, mitochondrial [OS=Mus musculus]	1	2	1	0	251	28.8	10.27	4	1				2.85	2.92								5.947	0	Peak Found	Peak Found		High	High											1	1
High	Q9CQL5	Mrpl18		39S ribosomal protein L18, mitochondrial [OS=Mus musculus]	1	1	1	0	180	20.7	9.28	5	1		2.48											5.096	0	Peak Found	High								Peak Found				1
Medium	Q9D338	Mrpl19		39S ribosomal protein L19, mitochondrial [OS=Mus musculus]	1	2	1	0	292	33.6	9.44	4	1						0					0		1.914	0.015						High					High							1
High	Q9D773	Mrpl2		39S ribosomal protein L2, mitochondrial [OS=Mus musculus]	2	3	2	0	306	33.3	11.06	6	1		4.04			0	0							11.279	0		High			High	High								1			1	1
High	Q9D1N9	Mrpl21		39S ribosomal protein L21, mitochondrial [OS=Mus musculus]	3	7	3	0	209	23.4	9.99	19	1	2.54	0			0	0				0			16.122	0	High	High	Peak Found	Peak Found	High	High	Peak Found		Peak Found	High	Peak Found	Peak Found	1	2			1	1				2
Medium	Q8BU88	Mrpl22		39S ribosomal protein L22, mitochondrial [OS=Mus musculus]	1	1	1	0	206	23.8	9.86	6	1	0												1.847	0.017	High												1
High	Q9D1B9	Mrpl28		39S ribosomal protein L28, mitochondrial [OS=Mus musculus]	1	2	1	0	257	30.2	9.29	5	1					0	2.27							5.64	0				Peak Found	High	High											1	1
High	Q99N95	Mrpl3		39S ribosomal protein L3, mitochondrial [OS=Mus musculus]	2	6	2	0	348	39.1	9.55	6	1	2.2	1.8		5.6	2.17	2.05							8.152	0	High	High	Peak Found	High	High	High	Peak Found	Peak Found		Peak Found	Peak Found	Peak Found	1	1		2	1	1
High	Q921S7	Mrpl37		39S ribosomal protein L37, mitochondrial [OS=Mus musculus]	2	4	2	0	423	48.3	8.84	4	1					0	1.96					0		5.877	0	Peak Found	Peak Found	Peak Found	Peak Found	High	High	Peak Found	Peak Found	Peak Found	Peak Found	High	Peak Found					1	2
High	Q8K2M0	Mrpl38		39S ribosomal protein L38, mitochondrial [OS=Mus musculus]	3	5	3	0	380	45	8.1	7	1				4.73	0	0				2.15			8.89	0		Peak Found	Peak Found	High	High	High	Peak Found	Peak Found	Peak Found	High	Peak Found	Peak Found				2	1	1				1
High	Q9JKF7	Mrpl39		39S ribosomal protein L39, mitochondrial [OS=Mus musculus]	2	2	2	0	336	38.5	7.94	7	1		0				3.12							13.034	0		High		Peak Found	Peak Found	High			Peak Found			Peak Found		1				1
High	Q9DCU6	Mrpl4		39S ribosomal protein L4, mitochondrial [OS=Mus musculus]	1	4	1	0	294	33.1	9.82	4	1		0			2.43	2.77				0			3.602	0	Peak Found	High			High	High		Peak Found	Peak Found	High		Peak Found		1			1	1				1
High	Q9Z2Q5	Mrpl40		39S ribosomal protein L40, mitochondrial [OS=Mus musculus]	1	1	1	0	206	24.3	9.47	4	1					0								2.14	0.01					High	Peak Found		Peak Found			Peak Found	Peak Found					1
High	Q9D0Q7	Mrpl45		39S ribosomal protein L45, mitochondrial [OS=Mus musculus]	3	4	3	0	306	35.4	9.23	8	1		0			0	2.51				0			7.648	0	Peak Found	High	Peak Found	Peak Found	High	High	Peak Found	Peak Found	Peak Found	High	Peak Found	Peak Found		1			1	1				1
High	Q9EQI8	Mrpl46		39S ribosomal protein L46, mitochondrial [OS=Mus musculus]	3	5	3	0	283	32.1	7.4	11	1		4.41		2.49	2.05	1.97							13.234	0		High		High	High	High			Peak Found					2		1	1	1
High	Q8K2Y7	Mrpl47		39S ribosomal protein L47, mitochondrial [OS=Mus musculus]	1	2	1	0	252	29.7	10.21	3	1		0		0									2.478	0.004		High		High										1		1
High	Q9D1H8	Mrpl53		39S ribosomal protein L53, mitochondrial [OS=Mus musculus]	1	2	1	0	118	12.7	9.52	8	1				0	0								3.286	0.001				High	High		Peak Found		Peak Found		Peak Found					1	1
Medium	Q99N94	Mrpl9		39S ribosomal protein L9, mitochondrial [OS=Mus musculus]	1	1	1	0	265	30.2	10.08	3	1									0				1.748	0.022									High												1
Medium	Q80ZK0	Mrps10		28S ribosomal protein S10, mitochondrial [OS=Mus musculus]	1	3	1	0	160	18.7	8.84	4	1		0				0			0				2.029	0.013		High				High			High					1				1			1
High	O35680	Mrps12		28S ribosomal protein S12, mitochondrial [OS=Mus musculus]	1	1	1	0	139	15.4	10.71	8	1				3.16									3.645	0	Peak Found		Peak Found	High	Peak Found	Peak Found			Peak Found		Peak Found	Peak Found				1
High	Q9DC71	Mrps15		28S ribosomal protein S15, mitochondrial [OS=Mus musculus]	1	1	1	0	258	29.4	10.13	3	1						0							2.394	0.005				Peak Found		High			Peak Found		Peak Found							1
High	Q924T2	Mrps2		28S ribosomal protein S2, mitochondrial [OS=Mus musculus]	2	4	2	0	291	32.3	9.14	11	1				1.95	0			0		0			7.206	0	Peak Found			High	High	Peak Found		High		High						1	1			1		1
High	Q9CXW2	Mrps22		28S ribosomal protein S22, mitochondrial [OS=Mus musculus]	4	10	4	0	359	41.2	8.56	11	1		2.5		2.09	5.65	5.54		0		0			18.342	0	Peak Found	High		High	High	High	Peak Found	High		High	Peak Found			1		1	2	3		1		1
High	Q8VE22	Mrps23		28S ribosomal protein S23, mitochondrial [OS=Mus musculus]	1	1	1	0	177	20.3	8.59	11	1										2.55			6.484	0		Peak Found				Peak Found				High												1
High	Q9CQV5	Mrps24		28S ribosomal protein S24, mitochondrial [OS=Mus musculus]	3	3	3	0	167	18.9	9.76	17	1		0		1.85									8.649	0	Peak Found	High		High		Peak Found		Peak Found		Peak Found	Peak Found	Peak Found		2		1
High	Q9D125	Mrps25		28S ribosomal protein S25, mitochondrial [OS=Mus musculus]	1	1	1	0	171	19.9	9.23	7	1	2.1												2.51	0.004	High		Peak Found		Peak Found	Peak Found	Peak Found	Peak Found	Peak Found		Peak Found	Peak Found	1
High	Q8BK72	Mrps27		28S ribosomal protein S27, mitochondrial [OS=Mus musculus]	2	3	2	0	415	47.7	5.5	5	1		2.06		2.27						0			6.282	0		High		High	Peak Found			Peak Found		High	Peak Found	Peak Found		1		1						1
High	Q9D0G0	Mrps30		28S ribosomal protein S30, mitochondrial [OS=Mus musculus]	6	16	6	0	442	49.9	9.38	16	1	0	5.81		5.19	3.28	3.26		0	2.49	2.49	2.63	2.69	31.915	0	High	High		High	High	High	Peak Found	High	High	High	High	High	1	3		2	1	2		1	1	2
High	Q61733	Mrps31		28S ribosomal protein S31, mitochondrial [OS=Mus musculus]	5	12	4	0	384	43.9	8.51	13	1	0			2.12	3.78	2.24				3.36		0	12.956	0	High	Peak Found		High	High	High			Peak Found	High	Peak Found	High	1			2	2	3				1
High	Q9JIK9	Mrps34		28S ribosomal protein S34, mitochondrial [OS=Mus musculus]	5	11	5	0	218	25.8	10.43	22	1	1.62	1.86		7.06	2.15	2.4				1.98			17.933	0	High	High		High	High	High	Peak Found	Peak Found	Peak Found	High	Peak Found	Peak Found	1	1		3	2	2				1
High	Q99N87	Mrps5		28S ribosomal protein S5, mitochondrial [OS=Mus musculus]	1	1	1	0	432	48.2	10.14	3	1										2.28			7.016	0					Peak Found	Peak Found				High												1
High	Q80X85	Mrps7		28S ribosomal protein S7, mitochondrial [OS=Mus musculus]	5	9	5	0	242	28	9.94	26	1	2.68	5.59			1.85	0			0	4.3		0	18.513	0	High	High		Peak Found	High	High		Peak Found	High	High		High	1	2			1	1			1	2
High	Q9D7N3	Mrps9		28S ribosomal protein S9, mitochondrial [OS=Mus musculus]	8	17	8	0	390	44.9	8.81	25	1		0		5.51	3.3	4.7	3.23	0	0	0		4.7	33.346	0	Peak Found	High	Peak Found	High	High	High	High	High	High	High	Peak Found	High		2		2	2	2	1	1	1	3
High	Q9D0I8	Mrto4		mRNA turnover protein 4 homolog [OS=Mus musculus]	5	18	5	0	239	27.5	8.54	22	1	3.02	6.45		11.37	0	2.46			0	4.09			29.79	0	High	High	Peak Found	High	High	High	Peak Found	Peak Found	High	High	Peak Found	Peak Found	1	4		3	3	2			1	2
High	P43247	Msh2		DNA mismatch repair protein Msh2 [OS=Mus musculus]	38	285	38	0	935	104.1	5.96	43	1	50.59	53.77	34.65	66.75	38.33	51.86	45.06	75.52	33.19	49.52	50.87	67.81	281.694	0	High	High	High	High	High	High	High	High	High	High	High	High	16	19	17	24	16	23	21	29	17	22
High	P54276	Msh6		DNA mismatch repair protein Msh6 [OS=Mus musculus]	45	332	45	0	1358	151	6.73	37	1	68.19	67.31	46.73	90.99	71.01	54.39	56.98	59.26	42.71	39.56	77.44	43.73	313.91	0	High	High	High	High	High	High	High	High	High	High	High	High	28	24	20	30	25	25	30	25	21	15
High	Q2YDW2	Msto1		Protein misato homolog 1 [OS=Mus musculus]	16	51	16	0	556	61.2	6.49	35	1	0	5.37	2.12	4.57	1.85	5.04	14.91	20.84	0	4.05	13.21	9.14	71.395	0	High	High	High	High	High	High	High	High	High	High	High	High	1	2	2	2	4	4	8	9	1	2
High	Q9R190	Mta2		Metastasis-associated protein MTA2 [OS=Mus musculus]	8	19	6	2	668	75	9.67	13	1	2.86	6.33		5.47	2.93	5.77			0		2.5	1.89	35.91	0	Peak Found	High		High	Peak Found	High	Peak Found	Peak Found	High	Peak Found	High	Peak Found	1	5		3	2	4			1
High	Q924K8	Mta3		Metastasis-associated protein MTA3 [OS=Mus musculus]	7	18	5	0	591	67	8.88	14	1	2.86	5.69		3.04	2.93	7.97		0	0	0	0	1.89	31.924	0	High	High		High	Peak Found	High	Peak Found	High	High	High		High	2	2		2	2	4		1	1	1
High	Q922Q1	Mtarc2		Mitochondrial amidoxime reducing component 2 [OS=Mus musculus]	2	11	2	0	338	38.2	8.68	5	1	2.31	1.95		0	2.46	3.83			1.73	0	0		7.1	0	High	High		High	High	High			High	High	High		1	1		1	2	2			1	1
High	P03930	Mtatp8		ATP synthase protein 8 [OS=Mus musculus]	1	2	1	0	67	7.8	9.88	15	1						1.64				1.73			4.211	0						High				High								1				1
High	Q791T5	Mtch1		Mitochondrial carrier homolog 1 [OS=Mus musculus]	2	2	2	0	389	41.5	9.32	5	1		0				0							5.272	0		High				High								1				1
High	Q791V5	Mtch2		Mitochondrial carrier homolog 2 [OS=Mus musculus]	10	85	10	0	303	33.5	8.25	37	1	18.6	20.77	2.4	26.49	28.24	30.95	4.25	11.28	16.68	25.21	7.61	16.78	92.906	0	High	High	High	High	High	High	High	High	High	High	High	High	7	8	2	8	8	9	3	6	7	8
High	P00397	Mtco1		Cytochrome c oxidase subunit 1 [OS=Mus musculus]	2	26	2	0	514	56.9	6.7	4	1	5.7	5.17	0	7.13	5.64	7.88	0	4.62	4.95	5.4	7.17	4.94	26.019	0	High	High	High	High	High	High	High	High	High	High	High	High	2	2	1	2	2	2	1	2	2	2
High	P00405	Mtco2		Cytochrome c oxidase subunit 2 [OS=Mus musculus]	5	56	5	0	227	26	4.73	41	1	13.82	10.61	7.77	10.28	15.39	18.46	5.63	6.02	11.51	6.79	7.99	4.13	62.264	0	High	High	High	High	High	High	High	High	High	High	High	High	4	2	3	3	3	3	3	2	3	2
High	P00416	mt-Co3		Cytochrome c oxidase subunit 3 [OS=Mus musculus]	1	13	1	0	261	29.9	7.3	5	1	3.98		5.8		7.15	7.95	0	2.34	0		0		12.473	0	High		High	Peak Found	High	High	High	High	High		High	Peak Found	1		1		1	1	1	1	1
High	Q80WJ7	Mtdh		Protein LYRIC [OS=Mus musculus]	20	81	20	0	579	63.8	9.33	44	1	29.99	43.26	4.43	27.63	42.21	40.21		2.49	12	29.94	7.55	2.62	174.007	0	High	High	High	High	High	High	Peak Found	High	High	High	High	High	10	10	3	5	11	11		2	6	8
High	Q02395	Mtf2		Metal-response element-binding transcription factor 2 [OS=Mus musculus]	9	27	9	0	593	66.9	8.68	15	1	5.13	3.2		8.9	4.21	2.24	0	0	1.89	0		0	32.75	0	High	High	Peak Found	High	High	High	High	High	High	High	Peak Found	High	3	1		5	3	3	1	1	2	1
High	Q922D8	Mthfd1		C-1-tetrahydrofolate synthase, cytoplasmic [OS=Mus musculus]	20	81	19	1	935	101.1	7.14	24	1	20.94	7.01	8.57	22.22	1.94	2.28	21.97	27.12	0	11.83	9.49	14.71	92.705	0	High	High	High	High	High	High	High	High	High	High	High	High	10	4	6	9	3	4	12	12	3	5
High	Q3V3R1	Mthfd1l		Monofunctional C1-tetrahydrofolate synthase, mitochondrial [OS=Mus musculus]	19	36	18	0	977	105.7	7.02	20	1	1.87		3.45	7.4			2.05	2.12	0	1.76	0	2.26	49.749	0	High	Peak Found	High	High	Peak Found	Peak Found	High	High	High	High	High	High	4		5	4			3	5	3	2
High	P03888	Mtnd1		NADH-ubiquinone oxidoreductase chain 1 [OS=Mus musculus]	1	2	1	0	318	36	6.93	3	1				1.71						1.73			2.748	0.003				High						High						1						1
High	P03893	mt-Nd2		NADH-ubiquinone oxidoreductase chain 2 [OS=Mus musculus]	1	2	1	0	345	38.7	9.92	3	1		0				0							2.859	0.003		High				High								1				1
High	P03921	Mtnd5		NADH-ubiquinone oxidoreductase chain 5 [OS=Mus musculus]	2	3	2	0	607	68.4	9.03	4	1	0			2.02						3.18			8.915	0	High	Peak Found	Peak Found	High				Peak Found		High		Peak Found	1			1						1
High	Q9JLN9	Mtor		Serine/threonine-protein kinase mTOR [OS=Mus musculus]	16	30	16	0	2549	288.6	7.17	8	1		0	0	4.58		3.44	0	3.56	0	0	1.61	5.27	43.629	0	Peak Found	High	High	High	Peak Found	High	High	High	High	High	High	High		1	2	4		6	1	5	1	2
High	Q9CZU3	Mtrex		Exosome RNA helicase MTR4 [OS=Mus musculus]	10	32	10	0	1040	117.6	6.4	10	1		7.68		12.49	4.3	6.87		0	2.68	6.9	2.13	2.6	48.186	0	Peak Found	High	Peak Found	High	High	High	Peak Found	High	High	High	High	High		4		6	3	3		2	1	7
Medium	Q3UHD3	Mtus2		Microtubule-associated tumor suppressor candidate 2 homolog [OS=Mus musculus]	1	1	1	0	1353	147.3	8.24	1	1				0									1.464	0.043	Peak Found			High	Peak Found	Peak Found	Peak Found	Peak Found			Peak Found					1
High	P47802	Mtx1		Metaxin-1 [OS=Mus musculus]	8	30	8	0	317	35.6	6.18	23	1	0	9.38	1.87	7.54	4.31	2.47	0	0	0	4.68	0	3.44	36.001	0	High	High	High	High	High	High	High	High	High	High	High	High	2	4	2	4	4	2	1	1	1	3
High	O88441	Mtx2		Metaxin-2 [OS=Mus musculus]	4	6	4	0	263	29.7	5.63	17	1	4.45	0		2		2.44			0				17.053	0	High	High		High	Peak Found	High			High	Peak Found			2	1		1		1			1
High	O35682	Myadm		Myeloid-associated differentiation marker [OS=Mus musculus]	1	6	1	0	320	35.3	8.31	5	1	3.42		1.97	5.4		3.95		2.65					12.608	0	High		High	High		High		High					1		1	1		1		1
High	Q7TPV4	Mybbp1a		Myb-binding protein 1A [OS=Mus musculus]	71	754	71	0	1344	151.9	8.95	50	1	221.18	232.06	73.56	261.65	279.11	272.29	28.11	79.59	131.11	230.16	115.31	113.48	940.667	0	High	High	High	High	High	High	High	High	High	High	High	High	50	47	34	52	58	56	20	35	42	48
Medium	Q7TPH6	Mycbp2		E3 ubiquitin-protein ligase MYCBP2 [OS=Mus musculus]	1	1	1	0	4749	520.9	7.09	0	1	1.68												1.451	0.043	High		Peak Found		Peak Found	Peak Found							1
High	Q8C854	Myef2		Myelin expression factor 2 [OS=Mus musculus]	26	156	26	0	591	63.3	8.87	46	1	54.2	44.42	7.22	62.03	50.25	56.21	3.37	8.78	16.46	32.39	16.02	14.13	235.618	0	High	High	High	High	High	High	High	High	High	High	High	High	20	13	8	14	16	15	2	5	8	13
High	Q61879	Myh10		Myosin-10 [OS=Mus musculus]	33	94	18	0	1976	228.9	5.54	20	1	34.37	34.35	0	22.75	32.95	34.7	0	0	9.77	23.86		2.13	234.141	0	High	High	Peak Found	High	High	High	Peak Found	High	High	High	Peak Found	High	12	13	1	7	15	15	1	1	6	10
High	Q8VDD5	Myh9		Myosin-9 [OS=Mus musculus]	71	232	56	13	1960	226.2	5.66	43	1	60.19	98.37	4.19	52.28	109.22	86.37	0	14.63	28.39	65.27	4.54	11.68	553.214	0	High	High	High	High	High	High	High	High	High	High	High	High	25	31	6	16	35	33	2	6	21	21
High	Q3THE2	Myl12b		Myosin regulatory light chain 12B [OS=Mus musculus]	1	1	1	0	172	19.8	4.84	6	1	2.35												2.502	0.004	High	Peak Found		Peak Found		Peak Found					Peak Found		1
High	Q60605	Myl6		Myosin light polypeptide 6 [OS=Mus musculus]	6	14	6	0	151	16.9	4.65	48	1	2.71	1.98		3.46	1.76	5.3			0	0		0	30.566	0	High	High		High	High	High	Peak Found	Peak Found	High	High	Peak Found	High	1	3		2	3	2			1	1
High	F8VQB6	Myo10		Unconventional myosin-X [OS=Mus musculus]	6	7	6	0	2062	237.2	6.25	4	1		0				2.09		3.96				0	19.567	0	Peak Found	High		Peak Found	Peak Found	High		High		Peak Found		High		2				1		2
High	P46735	Myo1b		Unconventional myosin-Ib [OS=Mus musculus]	7	14	7	0	1107	128.5	9.26	6	1	1.65	6.82		1.97	2.33	2.79		1.85		2.08	0	3.68	27.376	0	High	High		High	High	High	Peak Found	High	Peak Found	High	High	High	1	3		1	3	1		1		1
High	Q9WTI7	Myo1c		Unconventional myosin-Ic [OS=Mus musculus]	20	56	20	0	1063	121.9	9.35	21	1	7.47	8.56	0	14.84	8.02	12.57	0	8.33	2.23	8.62	2.15	7.69	82.263	0	High	High	High	High	High	High	High	High	High	High	High	High	5	4	2	7	4	8	2	5	2	7
High	E9Q634	Myo1e		Unconventional myosin-Ie [OS=Mus musculus]	8	18	8	0	1107	126.7	9.07	8	1		4.28		2.35	0	6.97		2.47	0	2.02		0	38.442	0	Peak Found	High	Peak Found	High	High	High	Peak Found	High	High	High	Peak Found	High		4		2	1	5		2	1	1
High	Q99104	Myo5a		Unconventional myosin-Va [OS=Mus musculus]	7	13	7	0	1853	215.4	8.63	4	1		2.15		2.28	2.2	4.18			0	1.81		1.67	21.304	0	Peak Found	High	Peak Found	High	High	High	Peak Found	Peak Found	High	High	Peak Found	High		1		1	2	2			1	3
High	Q9QY06	Myo9b		Unconventional myosin-IXb [OS=Mus musculus]	5	7	5	0	2114	238.7	8.63	3	1		0		2.09	3.91	0					0		17.267	0		High		High	High	High		Peak Found			High			1		1	3	1
High	Q69ZN7	Myof		Myoferlin [OS=Mus musculus]	3	3	3	0	2048	233.2	6.16	2	1								0			0	0	10.241	0		Peak Found		Peak Found	Peak Found	Peak Found		High		Peak Found	High	High								1
High	Q8C7U1	N4bp3		NEDD4-binding protein 3 [OS=Mus musculus]	1	2	1	0	537	60	8.16	2	1							0				2.9		6.091	0							High				High								1
High	Q80UM3	Naa15		N-alpha-acetyltransferase 15, NatA auxiliary subunit [OS=Mus musculus]	2	5	2	0	865	100.9	7.62	2	1				0	2.36	0				1.73			9.034	0	Peak Found	Peak Found	Peak Found	High	High	High		Peak Found	Peak Found	High	Peak Found	Peak Found				1	2	1				1
High	Q8BWZ3	Naa25		N-alpha-acetyltransferase 25, NatB auxiliary subunit [OS=Mus musculus]	8	27	8	0	972	111.6	6.52	9	1		4.61		2.47	2.19	6.5		5.77	1.83	8.74	3.84	7.71	37.247	0	Peak Found	High	Peak Found	High	High	High	Peak Found	High	High	High	High	High		4		1	1	3		4	1	4
High	Q8CES0	Naa30		N-alpha-acetyltransferase 30 [OS=Mus musculus]	1	1	1	0	364	39.4	5.64	5	1		3.26											8.727	0		High												1
High	Q6PHQ8	Naa35		N-alpha-acetyltransferase 35, NatC auxiliary subunit [OS=Mus musculus]	1	2	1	0	725	83.3	7.3	1	1				0		0							3.242	0.002				High		High										1		1
High	Q8VE10	Naa40		N-alpha-acetyltransferase 40 [OS=Mus musculus]	4	8	4	0	237	27.2	7.36	16	1	1.89	7.58			2.05	1.6				1.77			24.737	0	High	High	Peak Found	Peak Found	High	High	Peak Found	Peak Found	Peak Found	High	Peak Found	Peak Found	1	3			1	1				1
High	P70670	Naca		Nascent polypeptide-associated complex subunit alpha, muscle-specific form [OS=Mus musculus]	1	1	1	0	2187	220.4	9.35	1	1	2.38												8.074	0	High												1
High	Q7TSZ8	Nacc1		Nucleus accumbens-associated protein 1 [OS=Mus musculus]	3	11	3	0	514	56.5	5.73	5	1	4.1	2.34	1.94					0	0		2.13	1.64	8.918	0	High	High	High	Peak Found	Peak Found			High	High		High	High	3	1	3					1	1
High	Q3UMQ8	Naf1		H/ACA ribonucleoprotein complex non-core subunit NAF1 [OS=Mus musculus]	1	2	1	0	489	53.2	5.16	3	1						0					0		2.385	0.006					Peak Found	High			Peak Found	Peak Found	High	Peak Found						1
High	Q99KQ4	Nampt		Nicotinamide phosphoribosyltransferase [OS=Mus musculus]	7	39	7	0	491	55.4	7.15	15	1	1.96	7.4	4.01	8.79		2.07	6.84	10.26	0	0	8.84	10.14	30.437	0	High	High	High	High	Peak Found	High	High	High	High	High	High	High	2	3	5	3		1	4	7	1	2
High	P28656	Nap1l1		Nucleosome assembly protein 1-like 1 [OS=Mus musculus]	4	24	4	0	391	45.3	4.46	15	1	6.8	3.28	2.43	5.76	6.33	4.62	4.08	6.72	2.55	7.67	5.83	10.15	45.737	0	High	High	High	High	High	High	High	High	High	High	High	High	2	1	1	3	2	1	2	2	2	2
High	Q9DB05	Napa		Alpha-soluble NSF attachment protein [OS=Mus musculus]	8	30	8	0	295	33.2	5.45	36	1	2.78	2.16		15.85	2.94	4.73	2.18	7.09	2.07	2.75	5.03	4.44	41.922	0	High	High	Peak Found	High	High	High	High	High	High	High	High	High	2	3		5	3	3	1	3	1	2
High	Q8BP47	NARS1		Asparagine--tRNA ligase, cytoplasmic [OS=Mus musculus]	9	72	9	0	559	64.2	5.86	17	1	7.63	12.99	3.72	15.73	15.93	16.46	9.24	9.08	2.17	9.15	15.08	6.73	57.671	0	High	High	High	High	High	High	High	High	High	High	High	High	3	5	4	6	7	8	4	6	4	4
Medium	Q99MD9	Nasp		Nuclear autoantigenic sperm protein [OS=Mus musculus]	1	1	1	0	773	83.9	4.37	1	1	1.66												1.874	0.016	High												1
High	Q8K224	Nat10		RNA cytidine acetyltransferase [OS=Mus musculus]	20	67	20	0	1024	115.3	8.32	20	1	10.71	14.8	1.97	8.48	23.81	26.07		2.1	6.25	21.93	0	0	97.036	0	High	High	High	High	High	High	Peak Found	High	High	High	High	High	4	9	3	7	9	10		2	6	12
High	Q8CH77	Nav1		Neuron navigator 1 [OS=Mus musculus]	3	6	3	0	1875	202.2	8.06	1	1						0		0	0		0	0	5.893	0	Peak Found	Peak Found	Peak Found	Peak Found	Peak Found	High	Peak Found	High	High	Peak Found	High	High						1		1	1
High	Q80TN7	Nav3		Neuron navigator 3 [OS=Mus musculus]	1	1	1	0	2359	252.1	8.76	0	1		0											2.228	0.008		High								Peak Found				1
Medium	Q6ZQA0	Nbeal2		Neurobeachin-like protein 2 [OS=Mus musculus]	1	1	1	0	2742	301.7	6.44	0	1								0					1.754	0.022								High												1
High	Q8K2Z4	Ncapd2		Condensin complex subunit 1 [OS=Mus musculus]	19	84	19	0	1392	155.6	6.38	14	1	9.94	9.23	5.63	16.11	16.41	11.34	11.78	8.18	11.74	3.53	26.95	8.63	74.947	0	High	High	High	High	High	High	High	High	High	High	High	High	5	6	5	8	8	7	8	6	9	4
High	Q6ZQK0	Ncapd3		Condensin-2 complex subunit D3 [OS=Mus musculus]	7	16	7	0	1506	169.3	7.15	4	1	0	1.64		1.64	5.57	6.41				4.12			21.383	0	High	High		High	High	High	Peak Found	Peak Found	Peak Found	High	Peak Found	Peak Found	1	1		1	4	4				4
High	Q6DFV1	Ncapg2		Condensin-2 complex subunit G2 [OS=Mus musculus]	4	11	4	0	1138	130.8	6.93	4	1		1.79		4.27	0	3.76				0		0	13.836	0	Peak Found	High	Peak Found	High	High	High	Peak Found	Peak Found	Peak Found	High	Peak Found	High		1		2	1	2				2
High	Q8C156	Ncaph		Condensin complex subunit 2 [OS=Mus musculus]	1	1	1	0	731	82.3	4.96	1	1				3.04									3.518	0.001				High												1
High	Q8BSP2	Ncaph2		Condensin-2 complex subunit H2 [OS=Mus musculus]	3	3	3	0	607	68.9	4.67	6	1						0			0	0			8.394	0					Peak Found	High		Peak Found	High	High		Peak Found						1			1	1
High	Q8BZR9	Ncbp3		Nuclear cap-binding protein subunit 3 [OS=Mus musculus]	1	3	1	0	615	70	5.8	2	1	2.2					2.01			0				6.371	0	High					High			High				1					1			1
High	Q9Z0E0	Ncdn		Neurochondrin [OS=Mus musculus]	7	15	7	0	729	78.8	5.54	11	1		4.51		5.63		1.72		0		0		6.33	33.26	0	Peak Found	High	Peak Found	High	Peak Found	High	Peak Found	High	Peak Found	High	Peak Found	High		2		3		2		3		2
High	Q8BLF1	Nceh1		Neutral cholesterol ester hydrolase 1 [OS=Mus musculus]	2	6	2	0	408	45.7	7.05	6	1		3.19	0					0		3.04		1.75	9.06	0	Peak Found	High	High					High		High		High		1	1					1		1
High	P09405	Ncl		Nucleolin [OS=Mus musculus]	47	384	47	0	707	76.7	4.75	48	1	107	106.77	56.34	87.97	133.92	132.85	43.83	73.45	81	98.31	68.1	60.17	443.161	0	High	High	High	High	High	High	High	High	High	High	High	High	33	22	25	23	30	30	21	26	26	25
High	Q8VCM8	Ncln		Nicalin [OS=Mus musculus]	10	24	10	0	563	62.9	6.49	19	1	5.18	2.29		11.73	4.91	4.54			1.68	1.65	3.98	2.28	38.83	0	High	High	Peak Found	High	High	High	Peak Found	Peak Found	High	High	High	High	2	4		5	3	3			1	3
High	Q60974	Ncor1		Nuclear receptor corepressor 1 [OS=Mus musculus]	31	78	28	2	2453	270.5	6.93	14	1		6.72		8.94		10.43		35.17		9.72		35.72	119.656	0	Peak Found	High	Peak Found	High	Peak Found	High	Peak Found	High	Peak Found	High	Peak Found	High		6		8		10		19		8
High	Q9WU42	Ncor2		Nuclear receptor corepressor 2 [OS=Mus musculus]	23	59	20	0	2472	269.6	7.44	12	1		4.78		9.7		5.99		11.69		10.68		23.44	101.101	0	Peak Found	High	Peak Found	High	Peak Found	High	Peak Found	High	Peak Found	High	Peak Found	High		7		9		7		10		7
High	P57716	Ncstn		Nicastrin [OS=Mus musculus]	3	5	3	0	708	78.4	6.09	4	1		0						2.69		0			9.349	0		High						High		High				1						1		3
Medium	Q8VCB1	Ndc1		Nucleoporin NDC1 [OS=Mus musculus]	1	1	1	0	673	75.4	8.9	1	1						0							1.516	0.04						High												1
High	Q9D0F1	Ndc80		Kinetochore protein NDC80 homolog [OS=Mus musculus]	6	9	6	0	642	73.9	5.95	9	1		0		1.65		0		1.66	0	0		2.06	14.098	0	Peak Found	High	Peak Found	High	Peak Found	High	Peak Found	High	High	High	Peak Found	High		1		1		1		2	1	1
High	Q99LC3	Ndufa10		NADH dehydrogenase [ubiquinone] 1 alpha subcomplex subunit 10, mitochondrial [OS=Mus musculus]	6	19	6	0	355	40.6	7.78	17	1		5.19	0	0	3.83	1.94		0	4.62	7.02		1.78	29.737	0	Peak Found	High	High	High	High	High	Peak Found	High	High	High	Peak Found	High		2	1	1	4	3		1	2	3
High	Q7TMF3	Ndufa12		NADH dehydrogenase [ubiquinone] 1 alpha subcomplex subunit 12 [OS=Mus musculus]	2	2	2	0	145	17.1	9.36	14	1					0	2.17							6.029	0					High	High											1	1
High	Q9ERS2	Ndufa13		NADH dehydrogenase [ubiquinone] 1 alpha subcomplex subunit 13 [OS=Mus musculus]	3	7	3	0	144	16.8	9.48	22	1	0	2.34		1.66	1.75	4.37							13.3	0	High	High		High	High	High		Peak Found					1	1		1	1	3
High	Q62425	Ndufa4		Cytochrome c oxidase subunit NDUFA4 [OS=Mus musculus]	4	18	4	0	82	9.3	9.52	45	1	6.11	2.53	0	2		4.23	0	0	1.73	1.66	3.45	0	17.226	0	High	High	High	High	Peak Found	High	High	High	High	High	High	High	3	2	1	1		2	1	1	2	2
High	Q9CQZ5	Ndufa6		NADH dehydrogenase [ubiquinone] 1 alpha subcomplex subunit 6 [OS=Mus musculus]	2	12	2	0	131	15.3	10.11	13	1	2.37	5.3	0	2.4	2.39	2.38	1.66		1.74	1.95	1.7	1.85	5.617	0	High	High	High	High	High	High	High	Peak Found	High	High	High	High	1	2	1	1	1	1	1		1	1
High	Q9DCJ5	Ndufa8		NADH dehydrogenase [ubiquinone] 1 alpha subcomplex subunit 8 [OS=Mus musculus]	1	1	1	0	172	20	8.46	9	1				3.17									4.131	0	Peak Found			High	Peak Found											1
High	Q9DC69	Ndufa9		NADH dehydrogenase [ubiquinone] 1 alpha subcomplex subunit 9, mitochondrial [OS=Mus musculus]	8	24	8	0	377	42.5	9.74	25	1	2.83	8.65		2.8	6.85	11.88		0	2.2	2.79	0	2.33	42.676	0	High	High	Peak Found	High	High	High	Peak Found	High	High	High	High	High	1	4		3	4	5		1	1	2
Low	Q9CR21	Ndufab1		Acyl carrier protein, mitochondrial [OS=Mus musculus]	1	1	1	0	156	17.4	5.21	4	1						0							1.246	0.071						High												1
High	Q59J78	Ndufaf2		NADH dehydrogenase [ubiquinone] 1 alpha subcomplex assembly factor 2 [OS=Mus musculus]	1	4	1	0	168	19.6	8.25	5	1	0		0									0	2.218	0.009	High	Peak Found	High	Peak Found	Peak Found	Peak Found	Peak Found	Peak Found	Peak Found	Peak Found	Peak Found	High	1		1
High	Q9DCS9	Ndufb10		NADH dehydrogenase [ubiquinone] 1 beta subcomplex subunit 10 [OS=Mus musculus]	2	3	2	0	176	21	8.03	15	1	2.39				0	0							8.211	0	High				High	High							1				1	1
High	Q9CQZ6	Ndufb3		NADH dehydrogenase [ubiquinone] 1 beta subcomplex subunit 3 [OS=Mus musculus]	1	1	1	0	104	11.7	9.04	11	1						1.97							2.438	0.005						High												1
High	Q9CQC7	Ndufb4		NADH dehydrogenase [ubiquinone] 1 beta subcomplex subunit 4 [OS=Mus musculus]	2	2	2	0	129	15.1	9.89	17	1						0				0			5.935	0	Peak Found				Peak Found	High	Peak Found	Peak Found	Peak Found	High								1				1
High	Q9CQH3	Ndufb5		NADH dehydrogenase [ubiquinone] 1 beta subcomplex subunit 5, mitochondrial [OS=Mus musculus]	2	3	2	0	189	21.7	9.41	15	1		2.8							2.3			0	11.613	0		High			Peak Found	Peak Found		Peak Found	High	Peak Found	Peak Found	High		1							1
High	Q9CR61	Ndufb7		NADH dehydrogenase [ubiquinone] 1 beta subcomplex subunit 7 [OS=Mus musculus]	2	4	2	0	137	16.3	8.18	14	1		0		2.18	0	0							6.708	0	Peak Found	High		High	High	High			Peak Found	Peak Found		Peak Found		1		1	1	1
High	Q9CQJ8	Ndufb9		NADH dehydrogenase [ubiquinone] 1 beta subcomplex subunit 9 [OS=Mus musculus]	2	3	2	0	179	22	7.8	10	1	2.85					2.84				0			6.884	0	High					High				High			1					1				1
High	Q9CQ54	Ndufc2		NADH dehydrogenase [ubiquinone] 1 subunit C2 [OS=Mus musculus]	1	1	1	0	120	14.2	9.2	7	1						0							2.568	0.004						High												1
High	Q91VD9	Ndufs1		NADH-ubiquinone oxidoreductase 75 kDa subunit, mitochondrial [OS=Mus musculus]	23	114	23	0	727	79.7	5.72	37	1	27.83	42.85	4.09	32.77	35.67	29.35	4.34	4.83	7.62	18.8	6.88	4.94	152.92	0	High	High	High	High	High	High	High	High	High	High	High	High	11	15	5	12	15	11	3	5	8	8
High	Q91WD5	Ndufs2		NADH dehydrogenase [ubiquinone] iron-sulfur protein 2, mitochondrial [OS=Mus musculus]	8	34	8	0	463	52.6	6.99	17	1	3.9	16.89	0	10.72	4.11	4.06			0	7.85	1.8	0	49.332	0	High	High	High	High	High	High	Peak Found	Peak Found	High	High	High	High	3	6	1	4	4	3			1	3
High	Q9DCT2	Ndufs3		NADH dehydrogenase [ubiquinone] iron-sulfur protein 3, mitochondrial [OS=Mus musculus]	4	6	4	0	263	30.1	7.17	17	1	2.05	3.13		2.95		3.26		2.3					20.596	0	High	High	Peak Found	High	Peak Found	High		High		Peak Found		Peak Found	1	2		1		1		1
High	Q99LY9	Ndufs5		NADH dehydrogenase [ubiquinone] iron-sulfur protein 5 [OS=Mus musculus]	2	4	2	0	106	12.6	8.92	21	1	0				0	0							9.571	0	High	Peak Found		Peak Found	High	High	Peak Found	Peak Found	Peak Found	Peak Found	Peak Found	Peak Found	1				1	1
High	Q9DC70	Ndufs7		NADH dehydrogenase [ubiquinone] iron-sulfur protein 7, mitochondrial [OS=Mus musculus]	2	4	2	0	224	24.7	9.92	10	1				0		3.37		0	1.75				12.441	0	Peak Found	Peak Found	Peak Found	High	Peak Found	High		High	High	Peak Found	Peak Found	Peak Found				1		1		1	1
High	Q8K3J1	Ndufs8		NADH dehydrogenase [ubiquinone] iron-sulfur protein 8, mitochondrial [OS=Mus musculus]	2	4	2	0	212	24	6.21	8	1		0			1.7	0				0			7.232	0		High		Peak Found	High	High	Peak Found			High	Peak Found			1			1	1				1
High	Q91YT0	Ndufv1		NADH dehydrogenase [ubiquinone] flavoprotein 1, mitochondrial [OS=Mus musculus]	10	40	10	0	464	50.8	8.21	22	1	14.89	3.33		9.08	9.01	7.13	0	2.32	0	6.31	1.76	6.26	45.841	0	High	High	Peak Found	High	High	High	High	High	High	High	High	High	7	2		6	6	5	1	1	2	3
High	P32507	Nectin2		Nectin-2 [OS=Mus musculus]	1	2	1	0	530	57.3	4.86	2	1	0					0							2.682	0.004	High	Peak Found	Peak Found	Peak Found	Peak Found	High	Peak Found	Peak Found	Peak Found	Peak Found	Peak Found	Peak Found	1					1
High	P46935	Nedd4		E3 ubiquitin-protein ligase NEDD4 [OS=Mus musculus]	19	72	19	0	887	102.6	5.26	24	1	5.75	6.78	9.71	8.59	9.51	18.59	18.36	34.93	3.43	12.85	14.43	13.97	102.112	0	High	High	High	High	High	High	High	High	High	High	High	High	3	5	5	2	4	6	9	13	1	5
Medium	Q3UGM2	Nek10		Serine/threonine-protein kinase Nek10 [OS=Mus musculus]	1	1	1	0	1111	126	6.57	1	1	0												1.606	0.033	High												1
High	Q8C4Y3	Nelfb		Negative elongation factor B [OS=Mus musculus]	6	22	6	0	580	65.6	6.02	12	1	2.02	0		2.48	2.81	6.39	0	4.9	0	1.89	3.46	4.09	29.769	0	High	High	Peak Found	High	High	High	High	High	High	High	High	High	2	2		2	2	3	2	3	1	1
High	Q922L6	Nelfcd		Negative elongation factor D [OS=Mus musculus]	3	5	3	0	591	66.2	5.16	7	1		0				0				2.36		0	12.569	0		High	Peak Found	Peak Found	Peak Found	High	Peak Found	Peak Found	Peak Found	High		High		1				1				1
High	Q8CCP0	Nemf		Ribosome quality control complex subunit NEMF [OS=Mus musculus]	18	77	18	0	1064	121.1	6.8	17	1	11.73	8.86	6.09	7.46	23.77	22.55	3.89	2.09	9.26	12.67	6.83	5.39	78.051	0	High	High	High	High	High	High	High	High	High	High	High	High	6	4	4	5	12	12	3	2	7	7
High	Q8R2U2	Nepro		Nucleolus and neural progenitor protein [OS=Mus musculus]	2	3	2	0	564	63.4	9.94	4	1		1.83			0	0							6.945	0		High			High	High								1			1	1
Medium	Q923S6	Neurl1		E3 ubiquitin-protein ligase NEURL1 [OS=Mus musculus]	1	1	1	0	574	61.7	8.41	1	1	0												1.695	0.026	High												1
High	Q6PIJ4	Nfrkb		Nuclear factor related to kappa-B-binding protein [OS=Mus musculus]	4	4	4	0	1296	138.7	9.22	5	1				0							0	0	7.027	0	Peak Found	Peak Found	Peak Found	High	Peak Found	Peak Found	Peak Found	Peak Found	Peak Found	Peak Found	High	High				2
Medium	Q9Z1J3	Nfs1		Cysteine desulfurase, mitochondrial [OS=Mus musculus]	1	2	1	0	459	50.5	8.16	2	1			0								0		1.416	0.047			High		Peak Found	Peak Found	Peak Found			Peak Found	High				1
High	B1AY10	Nfx1		Transcriptional repressor NF-X1 [OS=Mus musculus]	6	9	6	0	1114	123.7	8.31	6	1	2.03				2.46	2.82			0	0	2.38	0	22.888	0	High				High	High			High	High	High	High	1				2	1			1	2
High	Q9DB96	Ngdn		Neuroguidin [OS=Mus musculus]	1	1	1	0	315	35.6	9.58	4	1										3.03			5.485	0										High												1
High	Q9CRB2	Nhp2		H/ACA ribonucleoprotein complex subunit 2 [OS=Mus musculus]	1	1	1	0	153	17.2	8.41	10	1		2.65											8.069	0		High												1
High	Q6ZQ12	Ninl		Ninein-like protein [OS=Mus musculus]	3	5	3	0	1394	157.7	5.01	2	1						0		1.81		1.89		1.73	7.706	0		Peak Found		Peak Found	Peak Found	High		High	Peak Found	High	Peak Found	High						1		1		2
High	Q6KCD5	Nipbl		Nipped-B-like protein [OS=Mus musculus]	19	31	19	0	2798	315.3	7.91	9	1	2.71	9.5	0	14.15	5.3	8.14		0	0	0	0	0	95.386	0	High	High	High	High	High	High	Peak Found	High	High	High	High	High	2	8	1	7	2	4		2	1	1
High	O55125	Nipsnap1		Protein NipSnap homolog 1 [OS=Mus musculus]	3	24	3	0	284	33.3	9.44	14	1		3.7	2.47	4.54	4.08	2.26	2.4	2.56	4.09	1.78	2.55	4.21	9.413	0	Peak Found	High	High	High	High	High	High	High	High	High	High	High		2	1	2	2	1	2	3	2	2
High	Q80TM9	Nisch		Nischarin [OS=Mus musculus]	1	1	1	0	1593	174.9	5.16	1	1						0							2.785	0.003						High												1
High	Q8BY02	Nkrf		NF-kappa-B-repressing factor [OS=Mus musculus]	2	2	2	0	690	77.7	8.97	3	1				0	0								4.116	0				High	High											1	1
High	Q9EPA7	Nmnat1		Nicotinamide/nicotinic acid mononucleotide adenylyltransferase 1 [OS=Mus musculus]	3	3	3	0	285	32.3	9	15	1	2.19	0				0							9.217	0	High	High	Peak Found	Peak Found	Peak Found	High	Peak Found		Peak Found	Peak Found	Peak Found	Peak Found	1	1				1
High	O70311	Nmt2		Glycylpeptide N-tetradecanoyltransferase 2 [OS=Mus musculus]	6	19	6	0	529	60.4	7.8	14	1	2.65	6.05		7.22	3.1	8.5		0	0	3.8	0	0	34.836	0	High	High		High	High	High		High	High	High	High	High	1	2		3	1	4		1	1	2
High	Q61941	Nnt		NAD(P) transhydrogenase, mitochondrial [OS=Mus musculus]	10	28	10	0	1086	113.8	7.64	9	1	4.27	5.78		9.16	9.49	6.8			0	7.03	1.67	1.83	41.454	0	High	High	Peak Found	High	High	High	Peak Found	Peak Found	High	High	High	High	3	2		3	4	5			1	2
High	Q8BW10	Nob1		RNA-binding protein NOB1 [OS=Mus musculus]	13	59	13	0	403	45.4	7.31	31	1	9.01	7.04	0	6.75	12.05	17.46	3.88	8.88	6.38	9.91	2.3	3.75	58.082	0	High	High	High	High	High	High	High	High	High	High	High	High	8	4	1	4	7	6	3	3	4	7
High	Q9WV70	Noc2l		Nucleolar complex protein 2 homolog [OS=Mus musculus]	2	3	2	0	747	85.4	5.97	3	1	1.77									0			8.327	0	High									High			1									1
High	Q8BHY2	Noc4l		Nucleolar complex protein 4 homolog [OS=Mus musculus]	4	21	4	0	516	58.6	6.77	9	1	4.84	5.51	0	5.02	2.33	4.99	0	0	2.72	7.54	0	2.31	17.717	0	High	High	High	High	High	High	High	High	High	High	High	High	2	2	2	2	1	2	2	1	1	3
High	O35710	Noct		Nocturnin [OS=Mus musculus]	1	1	1	0	429	48.3	7.27	3	1			0										2.52	0.004	Peak Found		High		Peak Found				Peak Found		Peak Found				1
High	Q5RJG1	Nol10		Nucleolar protein 10 [OS=Mus musculus]	3	7	3	0	687	80	8.19	4	1	1.6			0	4.08				0	0			9.517	0	High			High	High				High	High			1			1	3				1	1
High	Q8BJW5	Nol11		Nucleolar protein 11 [OS=Mus musculus]	5	15	5	0	723	80.8	5.92	6	1	3.82		0	1.62	0	2.21		0	0	3.62	1.87	1.77	10.186	0	High	Peak Found	High	High	High	High	Peak Found	High	High	High	High	High	3		1	1	2	2		1	1	2
High	Q8R5K4	Nol6		Nucleolar protein 6 [OS=Mus musculus]	6	10	6	0	1152	129.1	6.79	6	1		9.13		0		1.77				3.01			33.387	0	Peak Found	High	Peak Found	High	Peak Found	High	Peak Found	Peak Found	Peak Found	High	Peak Found	Peak Found		3		1		2				3
Low	Q9D7Z3	Nol7		Nucleolar protein 7 [OS=Mus musculus]	1	1	1	0	254	29	9.61	8	1					0								1.324	0.059					High												1
Medium	Q3UHX0	Nol8		Nucleolar protein 8 [OS=Mus musculus]	1	1	1	0	1147	128.6	6.55	2	1					0								1.867	0.016					High	Peak Found		Peak Found	Peak Found		Peak Found						1
High	Q3TZX8	Nol9		Polynucleotide 5'-hydroxyl-kinase NOL9 [OS=Mus musculus]	15	72	15	0	714	80.8	9.45	21	1	16.47	6.54	4.06	18.32	21.14	19.28	5.37	5.37	10.76	9.63	9.97	6.6	62.99	0	High	High	High	High	High	High	High	High	High	High	High	High	6	3	2	7	10	10	5	2	5	5
High	E9Q5C9	Nolc1		Nucleolar and coiled-body phosphoprotein 1 [OS=Mus musculus]	8	31	8	0	702	73.7	9.36	12	1	8.79	4.45	0	8.02	11.09	6.28	1.69	1.75	4.7	2.36	2.6	7.28	39.735	0	High	High	High	High	High	High	High	High	High	High	High	High	4	2	1	3	5	3	1	2	3	1
High	Q3UFM5	Nom1		Nucleolar MIF4G domain-containing protein 1 [OS=Mus musculus]	8	13	8	0	854	95.9	8.87	11	1		3.11		2.8	8.48	1.97				6.47			35.931	0	Peak Found	High		High	High	High	Peak Found	Peak Found	Peak Found	High	Peak Found	Peak Found		2		2	3	4				2
High	Q6GQT9	Nomo1		Nodal modulator 1 [OS=Mus musculus]	18	45	18	0	1214	133.3	6.09	16	1	8.38	5.77	0	10.39	15.17	13.46	2.29	0	2.35	13.32	2.49	2.32	90.433	0	High	High	High	High	High	High	High	High	High	High	High	High	5	2	1	3	11	7	2	2	3	5
High	Q99K48	Nono		Non-POU domain-containing octamer-binding protein [OS=Mus musculus]	27	150	25	1	473	54.5	8.95	55	1	63.12	18.91	12.48	26.01	41.14	47.48	14.69	19.52	27.07	34.97	20.05	12.81	229.637	0	High	High	High	High	High	High	High	High	High	High	High	High	19	5	5	9	15	16	6	8	11	9
High	Q8R3N1	Nop14		Nucleolar protein 14 [OS=Mus musculus]	13	32	12	1	860	98.7	7.59	17	1	2.96	7.47		8.12	19.29	14.75		2.02	2.58	7.03	2.61		73.962	0	High	High	Peak Found	High	High	High	Peak Found	High	High	High	High	Peak Found	2	4		4	6	7		1	2	4
High	Q9CPT5	Nop16		Nucleolar protein 16 [OS=Mus musculus]	1	2	1	0	178	21.1	9.91	4	1		0						0					2.281	0.007		High		Peak Found	Peak Found	Peak Found	Peak Found	High		Peak Found	Peak Found	Peak Found		1						1
High	Q922K7	Nop2		Probable 28S rRNA (cytosine-C(5))-methyltransferase [OS=Mus musculus]	14	33	14	0	793	86.7	9.22	24	1		16.08		11.91	12.4	11.05			1.8	12.85	0	0	87.18	0	Peak Found	High	Peak Found	High	High	High	Peak Found	Peak Found	High	High	High	High		5		5	4	6			3	6
High	Q8BK35	Nop53		Ribosome biogenesis protein NOP53 [OS=Mus musculus]	8	12	8	0	484	55.8	10.35	20	1	0	0		2.09		2.01			0	0	0	0	25.431	0	High	High	Peak Found	High	Peak Found	High		Peak Found	High	High	High	High	3	2		1		2			1	1
High	Q9D6Z1	Nop56		Nucleolar protein 56 [OS=Mus musculus]	19	74	19	0	580	64.4	9.14	40	1	17.25	33.44	1.93	15.11	16.97	26.69		3.76	4.23	13.19	1.73	0	141.639	0	High	High	High	High	High	High	Peak Found	High	High	High	High	High	9	10	2	7	10	12		2	6	6
High	Q6DFW4	Nop58		Nucleolar protein 58 [OS=Mus musculus]	14	70	14	0	536	60.3	8.34	31	1	14.72	25.68	0	25.96	29.62	28.94	0	6.95	10.08	20.79	7.84	5.79	134.165	0	High	High	High	High	High	High	High	High	High	High	High	High	6	9	3	8	9	8	1	3	5	7
High	Q8BMC4	Nop9		Nucleolar protein 9 [OS=Mus musculus]	10	29	10	0	636	70	7.27	20	1	4.26	0		7.28	7.91	8.25		2.05	0	1.84	1.87	0	41.609	0	High	High	Peak Found	High	High	High	Peak Found	High	High	High	High	High	3	3		4	6	4		2	1	3
Medium	Q8BMA5	Npat		Protein NPAT [OS=Mus musculus]	1	2	1	0	1420	152.1	5.54	1	1					0	0							1.742	0.022					High	High		Peak Found									1	1
High	Q11011	Npepps		Puromycin-sensitive aminopeptidase [OS=Mus musculus]	4	8	4	0	920	103.3	5.9	5	1	0		0	2.22	2.15		1.83	2.37				3.89	12.945	0	High	Peak Found	High	High	High	Peak Found	High	High	Peak Found	Peak Found	Peak Found	High	1		1	1	1		1	1
High	Q61937	Npm1		Nucleophosmin [OS=Mus musculus]	19	199	19	0	292	32.5	4.77	60	1	58.83	72.92	19.08	51.05	71.95	84.59	19.46	30.81	54.75	44.03	37.18	29.96	273.661	0	High	High	High	High	High	High	High	High	High	High	High	High	14	9	10	9	12	12	7	10	10	9
High	Q61066	Nr0b1		Nuclear receptor subfamily 0 group B member 1 [OS=Mus musculus]	5	12	5	0	472	52.5	6.1	15	1	5.4	3.14	2.74	5.3	0	3.56	2.57	3.03		2.48			29.643	0	High	High	High	High	High	High	High	High	Peak Found	High	Peak Found	Peak Found	2	1	2	1	1	1	1	2		1
High	P08556	Nras		GTPase NRas [OS=Mus musculus]	3	16	1	2	189	21.2	5.17	19	1	2.07		2.54	5.64	2.34	2.38	0	2.48	0	1.83		6.4	15.374	0				High				Peak Found		Peak Found		High	1		1	3	1	1	1	1	1	1
High	Q80XC6	Nrde2		Nuclear exosome regulator NRDE2 [OS=Mus musculus]	5	13	5	0	1172	133.4	7.93	5	1		0			0	0		0	0	0	1.92	0	12.525	0	Peak Found	High		Peak Found	High	High		High	High	High	High	High		1			2	3		2	1	1
High	Q9CR47	Nsa2		Ribosome biogenesis protein NSA2 homolog [OS=Mus musculus]	1	2	1	0	260	30	10.24	4	1				2.4							0		2.471	0.004		Peak Found		High	Peak Found		Peak Found	Peak Found	Peak Found	Peak Found	High	Peak Found				1
High	O88491	Nsd1		Histone-lysine N-methyltransferase, H3 lysine-36 specific [OS=Mus musculus]	42	117	42	0	2588	283.9	7.9	20	1	21.45	25.81	0	24.17	45.63	43.21		1.78	7.97	27.54	2.04	5.96	220.83	0	High	High	High	High	High	High	Peak Found	High	High	High	High	High	16	18	1	13	18	16		1	7	12
High	Q9R1J0	Nsdhl		Sterol-4-alpha-carboxylate 3-dehydrogenase, decarboxylating [OS=Mus musculus]	10	40	10	0	362	40.7	7.85	32	1	5.08	7.37	0	3.05	10.91	15.5	2.43	8.74	0	7.38	5.14	5.64	69.095	0	High	High	High	High	High	High	High	High	High	High	High	High	4	3	3	2	4	3	1	5	2	3
High	P46460	Nsf		Vesicle-fusing ATPase [OS=Mus musculus]	9	23	9	0	744	82.6	6.95	12	1	0	0	0	0			7.39	0		0	4.72	4.58	26.529	0	High	High	High	High	Peak Found	Peak Found	High	High	Peak Found	High	High	High	2	2	2	1			5	2		1
High	Q1HFZ0	Nsun2		RNA cytosine C(5)-methyltransferase NSUN2 [OS=Mus musculus]	28	182	28	0	757	85.4	6.58	38	1	50.58	42.3	22.32	44.37	47.18	43.72	22.1	20.91	29.1	36.43	27.32	24.93	197.944	0	High	High	High	High	High	High	High	High	High	High	High	High	16	15	14	13	16	16	11	10	14	13
Medium	Q9CZ57	Nsun4		5-methylcytosine rRNA methyltransferase NSUN4 [OS=Mus musculus]	1	1	1	0	381	42.8	8.25	3	1									0				1.522	0.039									High												1
High	Q8K4F6	Nsun5		28S rRNA (cytosine-C(5))-methyltransferase [OS=Mus musculus]	4	16	4	0	465	51	9.19	8	1	0	6.83		7.44	4.74	6.4	0		0	2.07			19.65	0	High	High		High	High	High	High	Peak Found	High	High			1	3		3	2	3	1		1	1
Medium	Q7TS68	Nsun6		tRNA (cytosine(72)-C(5))-methyltransferase NSUN6 [OS=Mus musculus]	1	1	1	0	476	52.2	7.83	2	1									0				1.487	0.041									High												1
High	P54729	Nub1		NEDD8 ultimate buster 1 [OS=Mus musculus]	4	15	4	0	614	70.3	5.88	6	1			0			0	4.31	1.69	0		3.17		22.551	0	Peak Found		High	Peak Found	Peak Found	High	High	High	High	Peak Found	High	Peak Found			1			1	3	4	1
Medium	Q9R061	Nubp2		Cytosolic Fe-S cluster assembly factor NUBP2 [OS=Mus musculus]	1	2	1	0	275	29.5	6.52	3	1								0				0	1.654	0.028								High				High								1
Medium	Q9CQF3	Nudt21		Cleavage and polyadenylation specificity factor subunit 5 [OS=Mus musculus]	1	1	1	0	227	26.2	8.82	4	1							0						1.656	0.028							High												1
High	Q9JKX6	Nudt5		ADP-sugar pyrophosphatase [OS=Mus musculus]	1	1	1	0	218	24	5.48	4	1								0					2.788	0.003								High												1
Medium	Q99P69	Nuf2		Kinetochore protein Nuf2 [OS=Mus musculus]	1	2	1	0	463	54.6	8.22	3	1				0				0					1.529	0.038				High				High								1				1
High	Q9QXX8	Nufip1		Nuclear fragile X mental retardation-interacting protein 1 [OS=Mus musculus]	3	5	3	0	484	54.7	9.47	4	1	3.11	0				2.07						1.83	10.807	0	High	High	Peak Found	Peak Found	Peak Found	High	Peak Found		Peak Found	Peak Found	Peak Found	High	2	1				1
High	Q5F2E7	Nufip2		Nuclear fragile X mental retardation-interacting protein 2 [OS=Mus musculus]	24	167	24	0	692	75.6	8.7	50	1	61.41	58.75	15.97	40.46	59.2	58.23	8.15	19.24	37	35.98	30.69	37.97	235.197	0	High	High	High	High	High	High	High	High	High	High	High	High	16	13	8	12	15	16	6	7	14	10
High	E9Q7G0	Numa1		Nuclear mitotic apparatus protein 1 [OS=Mus musculus]	64	232	64	0	2094	235.5	5.87	41	1	63.76	75.99	9.77	77.47	87.65	77.56	0	16.89	26.03	86.38	23.48	17.85	461.703	0	High	High	High	High	High	High	High	High	High	High	High	High	26	20	12	23	31	26	2	9	18	27
High	Q8BH74	Nup107		Nuclear pore complex protein Nup107 [OS=Mus musculus]	17	64	17	0	926	106.7	5.43	18	1	1.7	14.34	1.97	12.78	3.07	16.14	0	25.78		16.07	0	21.08	79.592	0	High	High	High	High	High	High	High	High	Peak Found	High	High	High	2	6	1	5	1	9	1	13		7
High	Q8R0G9	Nup133		Nuclear pore complex protein Nup133 [OS=Mus musculus]	25	93	25	0	1155	128.5	5.2	26	1	3.86	16.22	4.31	14.34	0	10.78	3.97	35.67	3.27	22.37	16.6	33.2	116.445	0	High	High	High	High	High	High	High	High	High	High	High	High	3	8	4	7	3	8	5	17	3	10
High	Q99P88	Nup155		Nuclear pore complex protein Nup155 [OS=Mus musculus]	40	229	40	0	1391	155	6.15	35	1	8.44	79.95	8.83	69.29	15.36	76.06	18.32	108.37	11.58	74.25	20.07	95.25	344.403	0	High	High	High	High	High	High	High	High	High	High	High	High	5	18	9	20	7	25	12	35	8	21
High	Q9Z0W3	Nup160		Nuclear pore complex protein Nup160 [OS=Mus musculus]	25	89	25	0	1402	158.1	5.52	23	1	1.94	30.14		12.94	2.44	17.92	1.66	33.68	1.95	28.06	7.03	29.54	129.538	0	High	High	Peak Found	High	High	High	High	High	High	High	High	High	1	11		11	4	10	2	14	2	13
High	Q6ZQH8	Nup188		Nucleoporin NUP188 [OS=Mus musculus]	11	20	11	0	1759	196.6	7.01	6	1		7.61		0	0	1.82		4.42	0	2.48		2.11	37.956	0	Peak Found	High	Peak Found	High	High	High	Peak Found	High	High	High	Peak Found	High		5		1	1	1		4	1	5
High	Q80U93	Nup214		Nuclear pore complex protein Nup214 [OS=Mus musculus]	1	1	1	0	2085	212.8	7.08	1	1				1.7									2.13	0.01				High												1
High	Q9CWU9	Nup37		Nucleoporin Nup37 [OS=Mus musculus]	6	8	6	0	326	36.7	6.09	22	1		0		3.27		0		0		0		2.97	18.434	0	Peak Found	High		High	Peak Found	High		High		High	Peak Found	High		1		3		1		1		1
High	P59235	Nup43		Nucleoporin Nup43 [OS=Mus musculus]	4	16	4	0	380	42	5.39	13	1			0	9.59	0	0	2.35	3.81	2.14		3.32	6.07	25.466	0	Peak Found	Peak Found	High	High	High	High	High	High	High	Peak Found	High	High			1	3	1	3	1	1	2
High	Q9JIH2	Nup50		Nuclear pore complex protein Nup50 [OS=Mus musculus]	4	8	4	0	466	49.5	6.24	11	1				0	0	2.48				1.91	0	0	13.748	0	Peak Found	Peak Found	Peak Found	High	High	High	Peak Found	Peak Found	Peak Found	High	High	High				1	1	2				2
High	Q8R480	Nup85		Nuclear pore complex protein Nup85 [OS=Mus musculus]	15	56	15	0	656	74.7	5.57	25	1	0	13.6	3.9	18.76		7.59	1.61	17.07	0	9.09	5.36	16.13	85.062	0	High	High	High	High	Peak Found	High	High	High	High	High	High	High	2	5	2	8		5	2	11	3	4
High	Q8CEC0	Nup88		Nuclear pore complex protein Nup88 [OS=Mus musculus]	1	1	1	0	753	84.9	6.27	1	1							0						2.775	0.003							High												1
High	Q8BJ71	Nup93		Nuclear pore complex protein Nup93 [OS=Mus musculus]	25	74	25	0	819	93.2	5.72	34	1	3.05	2.23	11.28	8.8	8.28	3.72	4.79	21.37	4.37	8.19	18.26	22.23	87.22	0	High	High	High	High	High	High	High	High	High	High	High	High	4	1	7	8	3	3	4	13	3	5
High	Q6PFD9	Nup98		Nuclear pore complex protein Nup98-Nup96 [OS=Mus musculus]	18	54	18	0	1816	197.1	6.18	13	1		5.05		15.06	2.3	6.94	1.91	25.15	0	13.35	2.17	8.91	77.002	0	Peak Found	High	Peak Found	High	High	High	High	High	High	High	High	High		4		6	1	8	1	12	1	7
High	Q9ERH4	Nusap1		Nucleolar and spindle-associated protein 1 [OS=Mus musculus]	7	24	7	0	427	48.5	9.89	17	1	5.67	1.61		2.96	8.47	10.26		0	1.62	0	1.61	0	34.048	0	High	High	Peak Found	High	High	High		High	High	High	High	High	2	2		2	3	4		1	3	1
High	Q9DBY8	Nvl		Nuclear valosin-containing protein-like [OS=Mus musculus]	28	118	28	0	855	94.4	6.35	42	1	17.94	45.61	1.79	30.69	41.44	48.7	3.82	1.78	19.44	35.29	11.35	6.63	199.197	0	High	High	High	High	High	High	High	High	High	High	High	High	10	16	2	12	14	16	2	2	10	14
High	Q99JX7	Nxf1		Nuclear RNA export factor 1 [OS=Mus musculus]	10	28	10	0	618	70.3	8.73	17	1	8.81	4.45	1.8	1.98	4.22	4.84	0	0	1.8	9.47		0	39.114	0	High	High	High	High	High	High	High	High	High	High	Peak Found	High	3	4	1	1	4	3	1	2	1	5
High	P11928	Oas1a		2'-5'-oligoadenylate synthase 1A [OS=Mus musculus]	2	8	2	0	367	42.4	8.09	6	1		0		2.28		0	2.5	2.65			1.9	2.03	12.747	0		High	Peak Found	High	Peak Found	High	High	High	Peak Found	Peak Found	High	High		1		1		1	2	1
Medium	Q9CRD0	Ociad1		OCIA domain-containing protein 1 [OS=Mus musculus]	1	1	1	0	247	27.6	7.81	3	1	0												1.937	0.013	High			Peak Found									1
Medium	Q8BSN3	ODAD3		outer dynein arm-docking complex subunit 3 [OS=Mus musculus]	1	1	1	0	593	69.7	8.56	1	1	0												1.503	0.041	High		Peak Found		Peak Found	Peak Found						Peak Found	1
High	A3KGV1	Odf2		Outer dense fiber protein 2 [OS=Mus musculus]	5	11	5	0	830	95.5	7.61	8	1	0	0	0		2.28	6.64	1.92	0	0		0		33.493	0	High	High	High		High	High	High	High	High		High		1	1	1		1	2	1	2	1
Medium	Q4PJX1	Odr4		Protein odr-4 homolog [OS=Mus musculus]	1	1	1	0	447	50	6.14	3	1				0									1.668	0.028				High												1
High	Q60597	Ogdh		2-oxoglutarate dehydrogenase complex component E1 [OS=Mus musculus]	13	31	13	0	1023	116.4	6.83	13	1	4.18	7.32	2.17	5.77	3.85	5.05	0	0	0	2.3		0	47.009	0	High	High	High	High	High	High	High	High	High	High	Peak Found	High	3	5	1	4	2	3	2	1	3	4
High	Q8CGY8	Ogt		UDP-N-acetylglucosamine--peptide N-acetylglucosaminyltransferase 110 kDa subunit [OS=Mus musculus]	23	65	23	0	1046	116.9	6.7	26	1	13.35	21.41	1.61	20.98	15.42	15.44		0	3.84	8.43		0	115.154	0	High	High	High	High	High	High	Peak Found	High	High	High	Peak Found	High	8	9	3	9	9	7		1	5	8
High	Q9CZ30	Ola1		Obg-like ATPase 1 [OS=Mus musculus]	1	1	1	0	396	44.7	7.81	2	1				2.18									3.366	0.001				High			Peak Found			Peak Found		Peak Found				1
High	P58281	Opa1		Dynamin-like 120 kDa protein, mitochondrial [OS=Mus musculus]	17	63	17	0	960	111.3	7.55	20	1	9.84	7.29	5.61	11.57	2.18	12.24	4.08	24.76	0	8.62	11.33	11.91	71.152	0	High	High	High	High	High	High	High	High	High	High	High	High	5	4	4	5	3	5	5	12	1	4
Medium	Q8VEX6	Or5h19		Olfactory receptor 187 [OS=Mus musculus]	1	1	1	0	308	34.6	8.1	3	1										0			1.532	0.038	Peak Found	Peak Found	Peak Found	Peak Found	Peak Found	Peak Found	Peak Found	Peak Found	Peak Found	High	Peak Found	Peak Found										1
High	Q9Z1N2	Orc1		Origin recognition complex subunit 1 [OS=Mus musculus]	13	26	13	0	840	95	9.1	16	1	1.96	11.05		8.53	6.2	8.79		0	0	2.57		0	56.641	0	High	High		High	High	High		High	High	High	Peak Found	High	4	5		3	3	4		1	1	3
High	Q60862	Orc2		Origin recognition complex subunit 2 [OS=Mus musculus]	7	14	7	0	576	65.9	6.81	13	1	0	4.81		3.02	2.43	6.43			1.92		0		28.812	0	High	High	Peak Found	High	High	High	Peak Found	Peak Found	High	Peak Found	High	Peak Found	2	2		1	2	3			1
High	Q9JK30	Orc3		Origin recognition complex subunit 3 [OS=Mus musculus]	7	23	7	0	715	82.3	7.4	12	1	4.42	2.82		1.62	4.99	5.65			0	2.74	0	0	37.738	0	High	High	Peak Found	High	High	High	Peak Found		High	High	High	High	2	2		3	3	4			2	3
High	O88708	Orc4		Origin recognition complex subunit 4 [OS=Mus musculus]	4	10	4	0	433	50	7.15	11	1	2.14				2.51	2.55	0	0	2.16			0	12.584	0	High		Peak Found		High	High	High	High	High			High	1				1	2	2	1	2
High	Q9WUV0	Orc5		Origin recognition complex subunit 5 [OS=Mus musculus]	10	31	10	0	435	50.2	8.06	23	1	8.56	8.03	1.93	5.01	0	3.69		1.99		1.79	0	0	55.352	0	High	High	High	High	High	High	Peak Found	High	Peak Found	High	High	High	4	5	1	4	2	4		1		4
High	Q9CQZ0	Ormdl2		ORM1-like protein 2 [OS=Mus musculus]	1	2	1	0	153	17.4	9.64	7	1					0						0		2.728	0.003				Peak Found	High	Peak Found				Peak Found	High	Peak Found					1
High	Q78XF5	Ostc		Oligosaccharyltransferase complex subunit OSTC [OS=Mus musculus]	1	10	1	0	149	16.8	9.13	8	1	3.04	3.36		3.44	2.5	3.07	0	2.44	2.78	3.32	0		10.327	0	High	High		High	High	High	High	High	High	High	High		1	1		1	1	1	1	1	1	1
Medium	Q9ESF1	Otof		Otoferlin [OS=Mus musculus]	1	1	1	0	1997	226.9	5.74	1	1			0										1.419	0.047	Peak Found		High				Peak Found								1
High	B2RRE7	Otud4		OTU domain-containing protein 4 [OS=Mus musculus]	9	53	9	0	1107	123	6.76	10	1	16	17.02	0	9.5	25.6	16.91	2.04		10.05	9.63	15.4	10.9	70.935	0	High	High	High	High	High	High	High	Peak Found	High	High	High	High	5	4	2	4	8	6	2		6	3
Medium	Q3TVP5	Otulinl		Inactive ubiquitin thioesterase OTULINL [OS=Mus musculus]	1	1	1	0	353	41.5	9.22	2	1										0			1.801	0.018										High												1
High	Q8BGA9	Oxa1l		Mitochondrial inner membrane protein OXA1L [OS=Mus musculus]	4	14	4	0	433	48.2	9.61	9	1	1.79	0		1.88	2	4.08			0	1.72	0		15.015	0	High	High	Peak Found	High	High	High		Peak Found	High	High	High		2	2		1	3	2			1	1
High	P09103	P4hb		Protein disulfide-isomerase [OS=Mus musculus]	2	9	2	0	509	57	4.88	3	1	0	0		1.65	0	0				0	0		4.704	0	High	High		High	High	High		Peak Found		High	High	Peak Found	1	1		1	2	1				1
High	P29341	Pabpc1		Polyadenylate-binding protein 1 [OS=Mus musculus]	42	443	42	0	636	70.6	9.5	63	1	137.31	128.8	47.51	136.97	133	149.25	42.34	68.22	88.39	122.6	61.11	75.92	523.026	0	High	High	High	High	High	High	High	High	High	High	High	High	34	25	19	29	29	33	19	23	24	25
High	Q9UM07	PADI4		Protein-arginine deiminase type-4 OS=Homo sapiens OX=9606 GN=PADI4 PE=1 SV=2	38	674	38	0	663	74	6.58	64	1	225.42	95.63	157.46	94.75	203.2	98.42	194.73	71.51	229.71	89.12	237.06	76.48	507.118	0	High	High	High	High	High	High	High	High	High	High	High	High	28	15	26	18	24	20	28	18	29	18
High	Q8K2T8	Paf1		RNA polymerase II-associated factor 1 homolog [OS=Mus musculus]	3	4	3	0	535	60.5	4.65	7	1		0		2.37		2.35						0	11.722	0		High		High		High						High		1		1		1
Medium	P16331	Pah		Phenylalanine-4-hydroxylase [OS=Mus musculus]	1	8	1	0	453	51.9	6.3	2	1		0			0	0	0	0	0	0		0	1.486	0.041	Peak Found	High	Peak Found	Peak Found	High	High	High	High	High	High	Peak Found	High		1			1	1	1	1	1	1
High	Q9DCL9	Paics		Bifunctional phosphoribosylaminoimidazole carboxylase/phosphoribosylaminoimidazole succinocarboxamide synthetase [OS=Mus musculus]	16	91	16	0	425	47	7.23	36	1	40.11	10.92	34.3	27.02	7.25	8.82	34.69	20.39	7.55	4.98	26.04	12.97	106.199	0	High	High	High	High	High	High	High	High	High	High	High	High	11	3	11	9	3	3	11	8	4	2
High	Q9DCE5	Pak1ip1		p21-activated protein kinase-interacting protein 1 [OS=Mus musculus]	14	60	14	0	382	42.1	8.47	42	1	16.77	16.27		22.5	14.58	18.96	4.1	0	2.47	18.87	4.78	2.27	93.788	0	High	High	Peak Found	High	High	High	High	High	High	High	High	High	7	6		8	7	7	2	1	2	9
High	P70261	Pald1		Paladin [OS=Mus musculus]	13	39	13	0	859	96.7	6.58	17	1	3.6	6.89	1.92	6.3	3.63	0	0	3.31	0	3.08	2.09	6.82	57.915	0	High	High	High	High	High	High	High	High	High	High	High	High	4	4	2	4	3	3	1	2	2	2
High	Q9CQV1	Pam16		Mitochondrial import inner membrane translocase subunit TIM16 [OS=Mus musculus]	1	1	1	0	125	13.8	9.64	10	1		3.02											8.714	0		High												1
Medium	Q8K4K6	Pank1		Pantothenate kinase 1 [OS=Mus musculus]	1	1	1	0	548	60.1	8.03	2	1		0											1.62	0.03		High												1
High	Q80YV4	Pank4		4'-phosphopantetheine phosphatase [OS=Mus musculus]	2	5	2	0	820	91.5	6.71	2	1	1.99						2.22		1.82		2.38		6.294	0	High						High	Peak Found	High		High		1						1		2
High	Q99NH2	Pard3		Partitioning defective 3 homolog [OS=Mus musculus]	1	1	1	0	1333	149	7.94	1	1		2.03											6.319	0		High												1
High	Q99LX0	Park7		Parkinson disease protein 7 homolog [OS=Mus musculus]	2	3	2	0	189	20	6.77	7	1							1.71	1.81					3.107	0.002	Peak Found	Peak Found	Peak Found	Peak Found	Peak Found	Peak Found	High	High	Peak Found	Peak Found	Peak Found	Peak Found							2	1
High	Q5XJY4	Parl		Presenilins-associated rhomboid-like protein, mitochondrial [OS=Mus musculus]	3	4	3	0	377	41.9	9.92	10	1	0	2.26			0					0			7.102	0	High	High			High					High	Peak Found	Peak Found	1	1			1					1
High	P11103	Parp1		Poly [ADP-ribose] polymerase 1 [OS=Mus musculus]	42	381	42	0	1013	113	8.95	40	1	132.7	130.01	46.06	141.55	137.91	150.96	39.14	56.6	94.91	115.19	58.79	70.35	538.228	0	High	High	High	High	High	High	High	High	High	High	High	High	33	26	16	29	28	31	15	17	28	24
Medium	Q7TMM8	Parp16		Protein mono-ADP-ribosyltransferase PARP16 [OS=Mus musculus]	1	1	1	0	322	36.7	8.95	13	1												0	1.688	0.027												High
High	O88554	Parp2		Poly [ADP-ribose] polymerase 2 [OS=Mus musculus]	4	10	4	0	559	63.4	8.43	8	1	2.02			8.55	6.56	3.75			0	0			21.509	0	High	Peak Found		High	High	High		Peak Found	High	High	Peak Found	Peak Found	1			3	2	2			1	1
High	Q8CAS9	Parp9		Protein mono-ADP-ribosyltransferase PARP9 [OS=Mus musculus]	3	7	3	0	866	96.6	7.09	3	1				2.45		0		4.47		1.85		4.07	11.927	0		Peak Found	Peak Found	High		High		High		High		High				1		1		2		1
High	Q5NBY9	Patz1		POZ (BTB) and AT hook-containing zinc finger 1 [OS=Mus musculus]	5	11	5	0	687	74.1	8.35	8	1		7		2.54	2.33	0				2.24		0	28.959	0	Peak Found	High	Peak Found	High	High	High	Peak Found	Peak Found	Peak Found	High	Peak Found	High		3		1	1	3				2
High	P58501	Paxbp1		PAX3- and PAX7-binding protein 1 [OS=Mus musculus]	5	7	5	0	919	104.8	5.67	6	1		0		0	2.32	2.26		1.82				0	17.621	0	Peak Found	High		High	High	High		High	Peak Found			High		1		1	1	1		1
High	Q8BSQ9	Pbrm1		Protein polybromo-1 [OS=Mus musculus]	14	29	14	0	1634	187.1	6.9	8	1	1.87	0		4.87	6.57	2.11			2.22	6.28	0		53.658	0	High	High	Peak Found	High	High	High	Peak Found	Peak Found	High	High	High	Peak Found	2	2		3	4	6			3	7
High	P60335	Pcbp1		Poly(rC)-binding protein 1 [OS=Mus musculus]	12	81	8	4	356	37.5	7.09	50	1	28.14	9.85	11.92	10.8	15.35	12.19	18.32	26.15	16.25	7.92	19.8	10.4	84.933	0	High	High	High	High	High	High	High	High	High	High	High	High	9	3	5	6	5	4	7	8	9	3
High	Q61990	Pcbp2		Poly(rC)-binding protein 2 [OS=Mus musculus]	10	64	6	0	362	38.2	6.79	42	1	24.86	9.25	12.14	11.17	7.72	11.47	7.22	18.49	8.82	7.43	10.31	10.36	71.009	0	High	High	High	High	High	High	High	High	High	High	High	High	8	3	5	6	3	4	5	6	5	3
Medium	Q9R0L6	Pcm1		Pericentriolar material 1 protein [OS=Mus musculus]	1	1	1	0	2025	228.7	5.01	1	1				0									1.572	0.036				High												1
High	P17918	Pcna		Proliferating cell nuclear antigen [OS=Mus musculus]	12	69	12	0	261	28.8	4.77	52	1	27.68	11.34	12.69	15.9		6.73	13.92	12.25	4.89	7.33	16.03	15.78	76.077	0	High	High	High	High	Peak Found	High	High	High	High	High	High	High	10	5	7	6		3	6	7	2	3
High	P48725	Pcnt		Pericentrin [OS=Mus musculus]	11	17	11	0	2898	329.3	5.36	4	1	2.05	2.43		3.68	0	3.86		1.67		0		2.19	36.699	0	High	High	Peak Found	High	High	High	Peak Found	High	Peak Found	High	Peak Found	High	1	1		2	1	4		3		4
High	Q9CQF9	Pcyox1		Prenylcysteine oxidase 1 [OS=Mus musculus]	3	10	3	0	505	56.5	6.92	6	1	1.63	7.19	0			1.77				2.05		7.89	16.381	0	High	High	High	Peak Found	Peak Found	High	Peak Found	Peak Found	Peak Found	High	Peak Found	High	1	3	1			1				1
High	Q8C7K6	Pcyox1l		Prenylcysteine oxidase-like [OS=Mus musculus]	1	3	1	0	495	54.8	7.65	2	1	1.64									0		0	2.552	0.004	High									High		High	1									1
High	Q6NS46	Pdcd11		Protein RRP5 homolog [OS=Mus musculus]	10	26	10	0	1862	207.6	8.75	6	1	3.97	5.22		9	5.1	2.25			1.78	5.19	1.8	2.04	30.067	0	High	High	Peak Found	High	High	High	Peak Found	Peak Found	High	High	High	High	3	2		4	4	5			1	4
High	P46718	Pdcd2		Programmed cell death protein 2 [OS=Mus musculus]	3	7	3	0	343	38.3	5.38	10	1		1.87			1.73	2.08		1.88			0		11.311	0		High			High	High		High			High	Peak Found		1			1	3		1
High	Q80YT7	Pde4dip		Myomegalin [OS=Mus musculus]	1	4	1	0	2224	250.5	5.53	0	1					0				0		1.77		2.332	0.006	Peak Found	Peak Found	Peak Found	Peak Found	High	Peak Found	Peak Found	Peak Found	High	Peak Found	High	Peak Found					1				1
High	P35486	Pdha1		Pyruvate dehydrogenase E1 component subunit alpha, somatic form, mitochondrial [OS=Mus musculus]	4	7	4	0	390	43.2	8.19	11	1	2.6			5.32	0	0			0	2.46			14.474	0	High	Peak Found	Peak Found	High	High	High		Peak Found	High	High	Peak Found	Peak Found	1			2	1	1			1	1
High	Q9D051	Pdhb		Pyruvate dehydrogenase E1 component subunit beta, mitochondrial [OS=Mus musculus]	10	55	10	0	359	38.9	6.87	35	1	9.07	13.17	1.84	10.96	6.66	10.43	1.6	6.31	2.46	9.1	5.04	6.82	76.87	0	High	High	High	High	High	High	High	High	High	High	High	High	4	4	4	6	3	5	4	6	3	5
High	Q922R8	Pdia6		Protein disulfide-isomerase A6 [OS=Mus musculus]	1	1	1	0	440	48.1	5.14	3	1							1.69						2.894	0.003							High												1
High	Q8BFP9	Pdk1		[Pyruvate dehydrogenase (acetyl-transferring)] kinase isozyme 1, mitochondrial [OS=Mus musculus]	3	5	3	0	434	49	8.19	6	1							0	0				0	5.309	0	Peak Found	Peak Found	Peak Found		Peak Found	Peak Found	High	High		Peak Found	Peak Found	High							3	1
High	Q922H2	Pdk3		[Pyruvate dehydrogenase (acetyl-transferring)] kinase isozyme 3, mitochondrial [OS=Mus musculus]	1	2	1	0	415	47.9	8.82	3	1		0									0		2.64	0.004		High									High			1
High	Q6A026	Pds5a		Sister chromatid cohesion protein PDS5 homolog A [OS=Mus musculus]	36	169	31	5	1332	150.2	7.85	32	1	27.86	31.77	6.63	31.11	33.31	59.67	7.68	25.98	6.86	49.22	20.49	25.19	258.719	0	High	High	High	High	High	High	High	High	High	High	High	High	10	13	6	15	17	23	5	12	10	20
High	Q4VA53	Pds5b		Sister chromatid cohesion protein PDS5 homolog B [OS=Mus musculus]	26	90	20	1	1446	164.3	8.5	21	1	5.62	30.32	0	30.69	16.73	29.23	0	7.7	2.29	26.06	7.51	9.01	169.996	0	High	High	Peak Found	High	High	High	High	High	High	High	High	High	4	9	1	13	10	12	2	6	5	8
Medium	Q99K01	Pdxdc1		Pyridoxal-dependent decarboxylase domain-containing protein 1 [OS=Mus musculus]	1	1	1	0	787	87.3	5.48	1	1								0					1.669	0.028								High												1
High	Q7TN75	Peg10		Retrotransposon-derived protein PEG10 [OS=Mus musculus]	1	3	1	0	958	109.8	6.38	1	1					0			0			0		3.053	0.002					High			High			High						1			1
High	Q80X73	Pelo		Protein pelota homolog [OS=Mus musculus]	2	4	2	0	385	43.3	5.99	5	1		1.92		1.9							0		4.742	0		High		High	Peak Found	Peak Found		Peak Found	Peak Found	Peak Found	High	Peak Found		2		1
High	Q9DBD5	Pelp1		Proline-, glutamic acid- and leucine-rich protein 1 [OS=Mus musculus]	17	127	17	0	1123	118	4.36	22	1	42.17	36.03	20.97	38.44	40.7	35.99	9.47	21.48	24.24	20.37	23.63	23.48	140.115	0	High	High	High	High	High	High	High	High	High	High	High	High	13	10	9	12	11	13	5	9	9	8
High	Q9EQ61	Pes1		Pescadillo homolog [OS=Mus musculus]	19	85	19	0	584	67.8	6.84	29	1	17.99	14.35	4.26	21.79	25.04	29.12	7.07	7.5	6.8	16.77	7.62	6.87	86.294	0	High	High	High	High	High	High	High	High	High	High	High	High	11	8	2	9	10	12	3	5	4	10
Medium	Q5BL07	Pex1		Peroxisome biogenesis factor 1 [OS=Mus musculus]	1	2	1	0	1284	141.3	6.35	1	1					0							0	2.022	0.012	Peak Found	Peak Found	Peak Found	Peak Found	High	Peak Found	Peak Found		Peak Found	Peak Found	Peak Found	High					1
High	Q9R0A0	Pex14		Peroxisomal membrane protein PEX14 [OS=Mus musculus]	3	7	3	0	376	41.2	5.11	7	1	2.15	0		0	0	0				0			11.456	0	High	High		High	High	High		Peak Found		High			1	1		2	1	1				1
High	Q91XC9	Pex16		Peroxisomal membrane protein PEX16 [OS=Mus musculus]	1	3	1	0	336	38.7	9.72	3	1					2.45	2.53		2.06					7.611	0	Peak Found		Peak Found		High	High	Peak Found	High									1	1		1
High	Q5SUR0	Pfas		Phosphoribosylformylglycinamidine synthase [OS=Mus musculus]	7	17	7	0	1337	144.5	5.67	7	1	10.49		2.19	1.73			2.15	9.51			1.61	2.16	29.517	0	High	Peak Found	High	High	Peak Found		High	High			High	High	5		2	1			2	4
High	P12382	Pfkl		ATP-dependent 6-phosphofructokinase, liver type [OS=Mus musculus]	32	244	27	7	780	85.3	7.17	53	1	48.52	61.04	50.36	61.47	57.34	50.29	66.1	77.76	38.34	60.76	65.43	63.02	305.102	0	High	High	High	High	High	High	High	High	High	High	High	High	14	11	15	12	15	13	19	22	14	15
High	P47857	Pfkm		ATP-dependent 6-phosphofructokinase, muscle type [OS=Mus musculus]	6	41	1	0	780	85.2	8	8	1	7.03	6.17	6.3	5.59	4.4	6.56	8.17	8.32	2.3	4.62	8.87	7.02	31.271	0								High					3	1	3	3	3	3	4	4	1	1
High	Q9WUA3	Pfkp		ATP-dependent 6-phosphofructokinase, platelet type [OS=Mus musculus]	24	144	20	1	784	85.4	7.11	34	1	24.58	31.39	24.7	43.02	20.82	20.71	25.19	35.86	10.29	20.59	31.06	31.82	174.864	0	High	High	High	High	High	High	High	High	High	High	High	High	6	7	8	9	7	7	9	15	4	6
High	Q8BX10	Pgam5		Serine/threonine-protein phosphatase PGAM5, mitochondrial [OS=Mus musculus]	6	20	6	0	288	32	9.04	19	1	0	4.38		3.55	2.24	4.42			0	4.23		1.6	17.234	0	High	High	Peak Found	High	High	High	Peak Found	Peak Found	High	High	Peak Found	High	2	2		3	2	4			1	4
High	Q3UUQ7	Pgap1		GPI inositol-deacylase [OS=Mus musculus]	3	4	3	0	922	104.5	8.91	3	1		0			0								9.423	0	Peak Found	High		Peak Found	High	Peak Found			Peak Found	Peak Found		Peak Found		2			2
High	P09411	Pgk1		Phosphoglycerate kinase 1 [OS=Mus musculus]	1	1	1	0	417	44.5	7.9	4	1	0												2.235	0.007	High												1
High	O55022	Pgrmc1		Membrane-associated progesterone receptor component 1 [OS=Mus musculus]	2	3	2	0	195	21.7	4.7	8	1	1.79			0				0					4.295	0	High	Peak Found	Peak Found	High	Peak Found	Peak Found	Peak Found	High	Peak Found	Peak Found	Peak Found	Peak Found	1			1				1
High	Q80UU9	Pgrmc2		Membrane-associated progesterone receptor component 2 [OS=Mus musculus]	4	19	4	0	217	23.3	5.15	22	1	4.15	4.27	1.65		1.98	4.23	0	1.86		1.86	0	1.62	10.591	0	High	High	High	Peak Found	High	High	High	High	Peak Found	High	High	High	2	2	1		2	2	4	3		1
High	Q8BHF7	Pgs1		CDP-diacylglycerol--glycerol-3-phosphate 3-phosphatidyltransferase, mitochondrial [OS=Mus musculus]	3	11	3	0	553	62.5	8.9	5	1		2.4		0	0	2.45	0	0		1.79	0		10.287	0	Peak Found	High	Peak Found	High	High	High	High	High	Peak Found	High	High	Peak Found		2		1	1	3	1	1		1
High	Q9JJT9	Phax		Phosphorylated adapter RNA export protein [OS=Mus musculus]	1	2	1	0	385	43.2	5.34	3	1		0				0							2.14	0.01		High				High								1				1
High	P67778	Phb1		Prohibitin 1 [OS=Mus musculus]	18	162	18	0	272	29.8	5.76	70	1	28.19	35.53	16.61	37.66	34.8	42.33	24.11	33.93	35.56	28.38	30.48	29.2	135.361	0	High	High	High	High	High	High	High	High	High	High	High	High	13	7	9	12	12	13	12	12	13	8
High	O35129	Phb2		Prohibitin-2 [OS=Mus musculus]	19	159	19	0	299	33.3	9.83	65	1	50.9	33.75	25.32	39.58	35.27	40.86	18.5	40.8	28.29	35.63	25.28	25.5	133.704	0	High	High	High	High	High	High	High	High	High	High	High	High	17	9	12	10	10	13	9	14	10	11
Medium	Q9D8M7	Phf10		PHD finger protein 10 [OS=Mus musculus]	1	1	1	0	497	55.8	6.61	2	1					0								1.658	0.028					High												1
Medium	P83870	Phf5a		PHD finger-like domain-containing protein 5A [OS=Mus musculus]	1	1	1	0	110	12.4	8.41	14	1						0							1.956	0.013	Peak Found	Peak Found	Peak Found	Peak Found		High				Peak Found		Peak Found						1
High	Q9D4J7	Phf6		PHD finger protein 6 [OS=Mus musculus]	4	10	4	0	364	41.1	8.73	12	1		1.71		1.69	3.82	5.21				4.07			18.137	0	Peak Found	High	Peak Found	High	High	High	Peak Found	Peak Found	Peak Found	High	Peak Found			1		1	2	2				2
Medium	Q80TJ7	Phf8		Histone lysine demethylase PHF8 [OS=Mus musculus]	1	1	1	0	1023	113.5	8.44	1	1										0			1.813	0.018				Peak Found	Peak Found	Peak Found	Peak Found		Peak Found	High	Peak Found	Peak Found										1
High	Q61753	Phgdh		D-3-phosphoglycerate dehydrogenase [OS=Mus musculus]	15	95	15	0	533	56.5	6.54	30	1	10.12	21.08	11.54	20.75	10.37	11.22	21.25	13.23	5.45	7.6	16.96	14.88	80.474	0	High	High	High	High	High	High	High	High	High	High	High	High	4	8	7	11	6	7	10	7	5	3
High	Q8VDD9	Phip		PH-interacting protein [OS=Mus musculus]	5	10	5	0	1821	206.6	8.82	3	1	2.12	1.86		1.9	1.91	4.29							25.73	0	High	High		High	High	High			Peak Found	Peak Found	Peak Found		1	1		2	2	3
High	O35690	Phox2b		Paired mesoderm homeobox protein 2B [OS=Mus musculus]	1	1	1	0	314	31.6	8.84	3	1		2.07											7.14	0		High												1
High	Q2TBE6	Pi4k2a		Phosphatidylinositol 4-kinase type 2-alpha [OS=Mus musculus]	1	7	1	0	479	54.2	8.05	2	1		2.06		1.78	0	1.68		1.8		1.71	0		6.795	0		High		High	High	High		High		High	High			1		1	1	1		1		1
High	Q8CBQ5	Pi4k2b		Phosphatidylinositol 4-kinase type 2-beta [OS=Mus musculus]	2	3	2	0	469	53.4	6.8	4	1		0		0								0	3.03	0.002		High		High								High		1		1
High	E9Q3L2	Pi4ka		Phosphatidylinositol 4-kinase alpha [OS=Mus musculus]	15	20	15	0	2105	236.9	7.06	7	1		0		4.54		4.51		1.79		1.62		1.77	41.546	0	Peak Found	High	Peak Found	High	Peak Found	High	Peak Found	High	Peak Found	High	Peak Found	High		2		4		3		6		1
Medium	O54714	Pias3		E3 SUMO-protein ligase PIAS3 [OS=Mus musculus]	1	1	1	0	628	68.3	7.83	2	1				0									1.408	0.047				High												1
High	Q7M6Y3	Picalm		Phosphatidylinositol-binding clathrin assembly protein [OS=Mus musculus]	5	23	5	0	660	71.5	7.91	10	1	5.58		5.05	0	3.85	2.25	3.93	6.51	0		5.66	2.39	25.792	0	High	Peak Found	High	High	High	High	High	High	High	Peak Found	High	High	3		2	1	3	2	2	4	1
High	Q9R1S3	Pign		GPI ethanolamine phosphate transferase 1 [OS=Mus musculus]	1	9	1	0	931	105	7.58	2	1				0		0	0	0	0	0	0	0	3.388	0.001		Peak Found		High		High	High	High	High	High	High	High				1		1	1	1	1	1
Medium	Q6PD26	Pigs		GPI transamidase component PIG-S [OS=Mus musculus]	1	2	1	0	555	61.7	6.93	1	1								0				1.77	2.007	0.013	Peak Found	Peak Found	Peak Found	Peak Found	Peak Found	Peak Found	Peak Found	High	Peak Found	Peak Found	Peak Found	High								1
High	Q8BXQ2	Pigt		GPI transamidase component PIG-T [OS=Mus musculus]	4	6	4	0	582	65.7	8.4	5	1					1.76		1.69	0				0	8.16	0	Peak Found	Peak Found	Peak Found	Peak Found	High	Peak Found	High	High	Peak Found	Peak Found	Peak Found	High					1		1	1
High	Q6PF93	Pik3c3		Phosphatidylinositol 3-kinase catalytic subunit type 3 [OS=Mus musculus]	1	5	1	0	887	101.4	6.73	2	1					2.65	3.06		3.07					9.83	0			Peak Found		High	High	Peak Found	High									1	1		1
High	Q8VD65	Pik3r4		Phosphoinositide 3-kinase regulatory subunit 4 [OS=Mus musculus]	5	9	5	0	1358	152.5	7.12	4	1		0		1.84		0		0				1.81	15.055	0	Peak Found	High	Peak Found	High	Peak Found	High		High				High		1		3		1		2
High	Q9D826	Pipox		Peroxisomal sarcosine oxidase [OS=Mus musculus]	1	3	1	0	390	43.8	7.55	4	1	0										0		3.081	0.002	High										High		1
High	Q8BSF4	Pisd		Phosphatidylserine decarboxylase proenzyme, mitochondrial [OS=Mus musculus]	4	6	4	0	406	45.9	9.57	11	1					0	0	0	2.34		2.15		0	12.777	0	Peak Found	Peak Found	Peak Found	Peak Found	High	High	High	High	Peak Found	High	Peak Found	High					1	1	1	1		1
High	P53811	Pitpnb		Phosphatidylinositol transfer protein beta isoform [OS=Mus musculus]	1	2	1	0	271	31.5	6.95	4	1					1.68	2.43							4.828	0	Peak Found				High	High	Peak Found	Peak Found			Peak Found						1	1
Low	Q8K411	Pitrm1		Presequence protease, mitochondrial [OS=Mus musculus]	1	1	1	0	1036	117.3	7.2	2	1				0									1.298	0.064				High												1
High	P52480	Pkm		Pyruvate kinase PKM [OS=Mus musculus]	35	274	35	0	531	57.8	7.47	68	1	121.49	52.06	72.11	62.71	34.52	44.19	82.3	88.88	39	40.67	43.47	57.24	339.97	0	High	High	High	High	High	High	High	High	High	High	High	High	30	15	26	15	9	13	23	24	12	13
High	P97819	Pla2g6		85/88 kDa calcium-independent phospholipase A2 [OS=Mus musculus]	4	9	4	0	807	89.5	7.24	5	1		0				2.18	0	4.14		5.03		0	19.407	0	Peak Found	High		Peak Found	Peak Found	High	High	High	Peak Found	High	Peak Found	High		1				1	1	2		2
High	P27612	Plaa		Phospholipase A-2-activating protein [OS=Mus musculus]	3	6	3	0	794	87.2	6.14	5	1	0						0	2.52			2.43	1.94	10.298	0	High		Peak Found				High	High			High	High	2						1	1
High	Q9QXS1	Plec		Plectin [OS=Mus musculus]	4	6	1	0	4691	533.9	5.96	1	1	1.62	2.23		2.73			1.67	1.71	1.77				16.415	0					Peak Found	Peak Found	High	Peak Found	High		Peak Found		1	1		1			1	1	1
Medium	Q8R0J1	Plekhg6		Pleckstrin homology domain-containing family G member 6 [OS=Mus musculus]	1	1	1	0	787	89.1	7.53	1	1				0									1.888	0.016	Peak Found		Peak Found	High	Peak Found	Peak Found	Peak Found	Peak Found	Peak Found	Peak Found	Peak Found	Peak Found				1
Medium	Q80TI1	Plekhh1		Pleckstrin homology domain-containing family H member 1 [OS=Mus musculus]	1	1	1	0	1356	150.8	7.59	2	1						0							1.578	0.036						High												1
High	Q9DBG5	Plin3		Perilipin-3 [OS=Mus musculus]	8	33	8	0	437	47.2	5.62	25	1	7.21	7.03	4.55	3.15	5.03	9.75	0	7.32	8.23	2.36	5.65	2.42	52.976	0	High	High	High	High	High	High	High	High	High	High	High	High	4	3	3	1	1	3	2	3	3	1
High	Q07832	Plk1		Serine/threonine-protein kinase PLK1 [OS=Mus musculus]	4	7	4	0	603	68.3	8.72	7	1	0	3.05		1.64		6.28				6.54			20.39	0	High	High	Peak Found	High	Peak Found	High	Peak Found	Peak Found	Peak Found	High	Peak Found	Peak Found	1	1		1		2				2
High	Q9R1Q7	Plp2		Proteolipid protein 2 [OS=Mus musculus]	1	9	1	0	152	16.6	7.14	8	1	3.04		2.76		3.72	5.38	1.71	3.09	2.87		2.62		5.45	0	High		High		High	High	High	High	High		High		1		1		1	1	1	1	1
High	Q922V4	Plrg1		Pleiotropic regulator 1 [OS=Mus musculus]	19	87	19	0	513	56.9	9.17	47	1	23.39	25.87	5.94	40.38	26.72	26.66	8.46	11.8	19.23	27.97	14.99	9.08	143.968	0	High	High	High	High	High	High	High	High	High	High	High	High	8	10	4	10	10	8	4	5	6	8
High	Q9JJ00	Plscr1		Phospholipid scramblase 1 [OS=Mus musculus]	2	3	2	0	328	35.9	5.06	4	1					0	0						0	3.261	0.002	Peak Found	Peak Found	Peak Found	Peak Found	High	High	Peak Found	Peak Found	Peak Found		Peak Found	High					1	1
High	Q91VC4	Plvap		Plasmalemma vesicle-associated protein [OS=Mus musculus]	2	12	1	0	438	49.9	8.4	3	1	1.66			2.29	2.3	2.43	2.31	2.3	2.25		2.39	2.4	5.236	0			Peak Found		Peak Found	High	Peak Found	Peak Found	Peak Found		Peak Found	Peak Found	1			1	1	2	1	1	1
High	Q60953	Pml		Protein PML [OS=Mus musculus]	2	5	2	0	885	98.2	5.63	2	1	0				0	1.85		0		1.7			5.952	0	High	Peak Found	Peak Found	Peak Found	High	High		High		High	Peak Found		1				1	1		1		1
High	O35691	Pnn		Pinin [OS=Mus musculus]	6	11	6	0	725	82.4	7.01	9	1	2.02			2.15	0	1.95		0	0		1.81	0	23.038	0	High		Peak Found	High	High	High	Peak Found	High	High		High	High	2			1	1	3		1	1
High	Q9CPS7	Pno1		RNA-binding protein PNO1 [OS=Mus musculus]	7	17	7	0	248	27.4	9.79	26	1	8.08	5.18	1.6		2.58	2.55		1.81		4.36	0	2.14	26.778	0	High	High	High	Peak Found	High	High	Peak Found	High	Peak Found	High	High	High	3	2	2		1	2		1		3
High	Q3TRM4	Pnpla6		Patatin-like phospholipase domain-containing protein 6 [OS=Mus musculus]	3	4	3	0	1355	149.4	7.83	3	1		0				1.68				0			10.859	0		High		Peak Found		High				High	Peak Found	Peak Found		2				1				1
Medium	Q8K4L4	Pof1b		Protein POF1B [OS=Mus musculus]	1	1	1	0	587	67.7	6.23	2	1												0	1.596	0.034												High
High	Q8BZH4	Pogz		Pogo transposable element with ZNF domain [OS=Mus musculus]	4	5	4	0	1409	154.8	7.52	3	1		0			1.68					1.84			10.656	0		High			High					High				1			2					2
High	Q8K409	Polb		DNA polymerase beta [OS=Mus musculus]	1	1	1	0	335	38.3	8.85	4	1										0			3.217	0.002										High												1
High	P52431	Pold1		DNA polymerase delta catalytic subunit [OS=Mus musculus]	9	14	9	0	1105	123.7	7.61	9	1		0	0	2.12	1.99			2.06		0	0	0	27.955	0	Peak Found	High	High	High	High	Peak Found	Peak Found	High		High	High	High		1	1	2	2			1		2
Low	Q9EQ28	Pold3		DNA polymerase delta subunit 3 [OS=Mus musculus]	1	1	1	0	462	50.8	9.32	3	1				0									1.383	0.051				High												1
High	Q8BG81	Poldip3		Polymerase delta-interacting protein 3 [OS=Mus musculus]	14	75	14	0	420	46.1	10.05	42	1	22.45	31.42	10.41	22.26	27.74	26.53	7.99		22.32	17.72	11.26	11.26	125.505	0	High	High	High	High	High	High	High	Peak Found	High	High	High	High	7	7	5	5	8	7	3		9	5
High	Q9WVF7	Pole		DNA polymerase epsilon catalytic subunit A [OS=Mus musculus]	5	9	5	0	2283	261.9	6.44	3	1		0		2.46				0		1.81	0	1.86	12.188	0		High		High				High		High	High	High		1		2				2		2
High	O35134	Polr1a		DNA-directed RNA polymerase I subunit RPA1 [OS=Mus musculus]	2	2	2	0	1717	194	6.93	2	1		0				0							5.45	0		High				High								1				1
High	P70700	Polr1b		DNA-directed RNA polymerase I subunit RPA2 [OS=Mus musculus]	2	2	2	0	1135	128.1	7.58	2	1				0						0			3.732	0				High						High						1						1
High	P52432	Polr1c		DNA-directed RNA polymerases I and III subunit RPAC1 [OS=Mus musculus]	1	4	1	0	346	39.1	5.21	3	1				1.83		0		0		0			3.016	0.002		Peak Found		High	Peak Found	High		High		High		Peak Found				1		1		1		1
High	Q8K202	Polr1e		DNA-directed RNA polymerase I subunit RPA49 [OS=Mus musculus]	2	2	2	0	482	54	8.19	4	1	0			0									5.89	0	High		Peak Found	High	Peak Found	Peak Found	Peak Found	Peak Found	Peak Found		Peak Found	Peak Found	1			1
Medium	Q76KJ5	Polr1g		DNA-directed RNA polymerase I subunit RPA34 [OS=Mus musculus]	1	1	1	0	399	43.1	9.61	3	1					2.14								1.56	0.037					High												1
High	P08775	Polr2a		DNA-directed RNA polymerase II subunit RPB1 [OS=Mus musculus]	21	59	21	0	1970	217	7.37	13	1	7.32	16.78	0	13.33	11.6	9.62	0	7.44	0	5.09	2.15	5.03	85.124	0	High	High	High	High	High	High	High	High	High	High	High	High	6	6	1	8	7	6	2	5	4	3
High	Q8CFI7	Polr2b		DNA-directed RNA polymerase II subunit RPB2 [OS=Mus musculus]	17	62	17	0	1174	133.8	6.87	15	1	8.12	17.64	0	15.83	11.82	13.3	1.97	11.48	0	13.9	2.03	6.21	87.131	0	High	High	High	High	High	High	High	High	High	High	High	High	5	5	2	7	6	7	3	9	3	7
High	P97760	Polr2c		DNA-directed RNA polymerase II subunit RPB3 [OS=Mus musculus]	3	11	3	0	275	31.4	4.92	14	1		2.2	0		2.65		0	2.36		2.42		2.28	9.525	0	Peak Found	High	High		High	Peak Found	High	High		High		High		1	1		3		1	3		1
High	Q80UW8	Polr2e		DNA-directed RNA polymerases I, II, and III subunit RPABC1 [OS=Mus musculus]	4	6	4	0	210	24.6	5.95	20	1	1.63				0	0		0		0			11.954	0	High	Peak Found		Peak Found	High	High	Peak Found	High	Peak Found	High		Peak Found	1				1	2		1		1
Low	P62488	Polr2g		DNA-directed RNA polymerase II subunit RPB7 [OS=Mus musculus]	1	1	1	0	172	19.3	5.54	5	1		0											1.243	0.071		High		Peak Found										1
High	Q923G2	Polr2h		DNA-directed RNA polymerases I, II, and III subunit RPABC3 [OS=Mus musculus]	2	6	2	0	150	17.1	4.68	13	1				0		0	0	0	0		0		6.611	0				High		High	High	High	High		High					1		1	1	1	1
High	Q63871	Polr2k		DNA-directed RNA polymerases I, II, and III subunit RPABC4 [OS=Mus musculus]	1	2	1	0	58	7	9.06	12	1					0	0							2.727	0.003	Peak Found	Peak Found	Peak Found	Peak Found	High	High	Peak Found	Peak Found	Peak Found	Peak Found	Peak Found	Peak Found					1	1
High	P59470	Polr3b		DNA-directed RNA polymerase III subunit RPC2 [OS=Mus musculus]	3	6	3	0	1133	127.6	8.5	2	1	0	1.73						0		0		0	6.862	0	High	High		Peak Found	Peak Found	Peak Found		High		High		High	2	1						1		1
High	Q8BKF1	Polrmt		DNA-directed RNA polymerase, mitochondrial [OS=Mus musculus]	4	5	4	0	1207	136.6	9.09	4	1					0	0				0			18.524	0	Peak Found	Peak Found		Peak Found	High	High		Peak Found	Peak Found	High	Peak Found	Peak Found					3	1				1
High	P37040	Por		NADPH--cytochrome P450 reductase [OS=Mus musculus]	21	73	21	0	678	77	5.53	39	1	10.63	8.17	6.33	17.07	10.34	16.66	3.94	6.24	6.26	9	5.98	14.59	103.402	0	High	High	High	High	High	High	High	High	High	High	High	High	8	4	5	6	6	7	4	5	4	6
High	P20263	Pou5f1		POU domain, class 5, transcription factor 1 [OS=Mus musculus]	8	36	8	0	352	38.2	6.42	22	1	4.94	0	2.16	4.25	0	0	8.99	2.13	1.64	0	6.68	4.34	32.935	0	High	High	High	High	High	High	High	High	High	High	High	High	4	1	3	4	1	2	5	4	3	1
High	Q91YU8	Ppan		Suppressor of SWI4 1 homolog [OS=Mus musculus]	4	15	4	0	470	52.7	10.32	9	1	3.13	3.03	0	2.09	5.19	2.18			2.46	1.99	0	0	21.921	0	High	High	High	High	High	High	Peak Found	Peak Found	High	High	High	High	1	1	1	2	3	2			1	1
High	P24369	Ppib		Peptidyl-prolyl cis-trans isomerase B [OS=Mus musculus]	4	10	4	0	216	23.7	9.55	20	1	2.06	2.08			1.83	3.57				1.79		0	9.512	0	High	High		Peak Found	High	High	Peak Found	Peak Found		High	Peak Found	High	1	1			1	3				2
Medium	A2AR02	Ppig		Peptidyl-prolyl cis-trans isomerase G [OS=Mus musculus]	1	2	1	0	752	88.3	10.27	1	1			0										1.417	0.047	Peak Found		High					Peak Found				Peak Found			1
High	Q9D868	Ppih		Peptidyl-prolyl cis-trans isomerase H [OS=Mus musculus]	1	2	1	0	188	20.5	8.09	5	1		0				2.31							5.212	0		High		Peak Found	Peak Found	High				Peak Found				1				1
High	Q9D0W5	Ppil1		Peptidyl-prolyl cis-trans isomerase-like 1 [OS=Mus musculus]	1	1	1	0	166	18.2	7.99	10	1				2.46									4.072	0				High												1
High	P36993	Ppm1b		Protein phosphatase 1B [OS=Mus musculus]	2	3	2	0	390	42.8	5.19	5	1	1.85		0				1.65						4.161	0	High		High			Peak Found	High	Peak Found			Peak Found		1		1				1
High	Q61074	Ppm1g		Protein phosphatase 1G [OS=Mus musculus]	1	1	1	0	542	58.7	4.39	1	1										0			2.506	0.004										High												1
Low	Q3UYC0	Ppm1h		Protein phosphatase 1H [OS=Mus musculus]	1	1	1	0	513	56.3	6.73	5	1	0												1.343	0.057	High	Peak Found	Peak Found	Peak Found	Peak Found	Peak Found	Peak Found		Peak Found	Peak Found	Peak Found	Peak Found	1
High	P62137	Ppp1ca		Serine/threonine-protein phosphatase PP1-alpha catalytic subunit [OS=Mus musculus]	7	35	2	0	330	37.5	6.33	25	1	4.96	15.43	1.73	2.02	7.15	7.33		1.99	2.11	6.93	0	2.63	47.523	0	High	High		High	High	High		High	High	High		High	4	5	1	2	4	4		1	3	3
High	P62141	Ppp1cb		Serine/threonine-protein phosphatase PP1-beta catalytic subunit [OS=Mus musculus]	7	36	1	6	327	37.2	6.19	24	1	4.96	15.28	1.73	2.71	6.73	10.54			0	9.43	0	0	53.029	0	High	High	Peak Found			High				High			5	5	1	2	4	5			2	4
High	P63087	Ppp1cc		Serine/threonine-protein phosphatase PP1-gamma catalytic subunit [OS=Mus musculus]	7	37	1	0	323	37	6.54	25	1	6.7	15.17	1.73	5.27	8.88	10.24			0	6.68	0	0	49.596	0	High	High		High	High	High							5	5	1	3	5	5			2	3
High	Q80W00	Ppp1r10		Serine/threonine-protein phosphatase 1 regulatory subunit 10 [OS=Mus musculus]	7	25	7	0	888	94.3	9.16	9	1		2.32	0	2.04	10.23	6.74	0	0	0	1.62	0	0	27.054	0	Peak Found	High	High	High	High	High	High	High	High	High	High	High		2	1	3	5	3	1	1	2	1
Medium	Q9DBR7	Ppp1r12a		Protein phosphatase 1 regulatory subunit 12A [OS=Mus musculus]	1	3	1	0	1029	114.9	5.49	1	1					0	1.62							1.537	0.038				Peak Found	High	High	Peak Found	Peak Found	Peak Found		Peak Found	Peak Found					1	1
High	Q3TDD9	Ppp1r21		Protein phosphatase 1 regulatory subunit 21 [OS=Mus musculus]	2	2	2	0	780	88.3	6.9	3	1										2.11		0	5.8	0	Peak Found	Peak Found	Peak Found	Peak Found	Peak Found	Peak Found	Peak Found		Peak Found	High	Peak Found	High										1
High	P62715	Ppp2cb		Serine/threonine-protein phosphatase 2A catalytic subunit beta isoform [OS=Mus musculus]	2	2	2	0	309	35.6	5.43	11	1		3.85	0										16.782	0	Peak Found	High	High											1	1
High	Q76MZ3	Ppp2r1a		Serine/threonine-protein phosphatase 2A 65 kDa regulatory subunit A alpha isoform [OS=Mus musculus]	22	107	16	4	589	65.3	5.11	43	1	10.6	22.24	6.26	21.08	15.21	26.12	19.52	41.42	10.15	22.09	21.43	24.48	151.513	0	High	High	High	High	High	High	High	High	High	High	High	High	5	6	5	6	5	10	8	15	6	9
High	Q7TNP2	Ppp2r1b		Serine/threonine-protein phosphatase 2A 65 kDa regulatory subunit A beta isoform [OS=Mus musculus]	12	25	6	0	601	65.9	5.1	23	1	5.8	3.95	0		0	0		12.22		5.49	4.82	5.12	62.213	0	High	High	High		High	High		High		High	High	High	2	1	3		1	2		6		3
High	Q6P1F6	Ppp2r2a		Serine/threonine-protein phosphatase 2A 55 kDa regulatory subunit B alpha isoform [OS=Mus musculus]	7	20	5	0	447	51.7	6.2	20	1	2.87	6.29	2.59	5.08	0		0	5.14	0	1.95	0	2.72	32.672	0	High	High	High	High	Peak Found	Peak Found	High	High	High	High	High	High	1	3	2	3	1		1	2	2	1
High	Q925E7	Ppp2r2d		Serine/threonine-protein phosphatase 2A 55 kDa regulatory subunit B delta isoform [OS=Mus musculus]	3	4	1	0	453	51.9	6.49	9	1		0			0			2.63				0	11.23	0								Peak Found	Peak Found			High		1			1			1
High	Q6PD03	Ppp2r5a		Serine/threonine-protein phosphatase 2A 56 kDa regulatory subunit alpha isoform [OS=Mus musculus]	1	3	1	0	486	56.3	7.03	2	1				1.71						0		0	2.64	0.004		Peak Found		High		Peak Found				High		High				1						1
Medium	Q60996	Ppp2r5c		Serine/threonine-protein phosphatase 2A 56 kDa regulatory subunit gamma isoform [OS=Mus musculus]	1	1	1	0	524	60.8	6.64	2	1								0					1.556	0.037	Peak Found					Peak Found		High			Peak Found	Peak Found								1
High	Q9JIG8	Praf2		PRA1 family protein 2 [OS=Mus musculus]	1	1	1	0	178	19.5	9.6	6	1												0	2.166	0.009												High
High	Q99K43	Prc1		Protein regulator of cytokinesis 1 [OS=Mus musculus]	10	45	9	1	603	70.2	7.58	20	1	7.47	11.62		8.71	14.32	19.92		1.89	2.35	15.9	1.8	1.67	62.453	0	High	High	Peak Found	High	High	High	Peak Found	High	High	High	High	High	3	5		3	5	7		2	3	5
High	E9Q8T2	Prdm15		PR domain zinc finger protein 15 [OS=Mus musculus]	1	1	1	0	1174	132.8	8.24	2	1		0											3.45	0.001		High												1
High	P35700	Prdx1		Peroxiredoxin-1 [OS=Mus musculus]	11	70	9	2	199	22.2	8.12	54	1	14.99	9.25	10.06	10.42	10.93	9.79	6.53	12	8.43	9.03	9.49	10.84	60.68	0	High	High	High	High	High	High	High	High	High	High	High	High	7	8	4	5	6	5	4	4	8	5
Medium	Q61171	Prdx2		Peroxiredoxin-2 [OS=Mus musculus]	1	1	1	0	198	21.8	5.41	4	1	1.94												2.048	0.011	High												1
High	O08807	Prdx4		Peroxiredoxin-4 [OS=Mus musculus]	3	16	1	0	274	31	7.15	9	1	4.18	1.62	2.13	1.93	0	2.73		2.74	1.78	2.59	1.65	4.42	10.001	0	High		High		High	High		High	High	High		High	2	1	2	1	1	2		1	2	1
High	O08709	Prdx6		Peroxiredoxin-6 [OS=Mus musculus]	2	2	2	0	224	24.9	6.01	9	1	0							0					6.137	0	High	Peak Found		Peak Found		Peak Found	Peak Found	High	Peak Found		Peak Found	Peak Found	1							1
High	P20664	Prim1		DNA primase small subunit [OS=Mus musculus]	1	1	1	0	417	49.3	8.6	2	1								0					2.268	0.007								High												1
High	Q5EG47	Prkaa1		5'-AMP-activated protein kinase catalytic subunit alpha-1 [OS=Mus musculus]	2	3	2	0	559	63.9	8.12	3	1				0			0	0					3.016	0.002			Peak Found	High	Peak Found		High	High	Peak Found	Peak Found	Peak Found	Peak Found				1			1	1
High	Q62074	Prkci		Protein kinase C iota type [OS=Mus musculus]	4	17	4	0	595	68.2	5.85	12	1	2.93	5.11			2.62	5.4		2.16	1.88	3.1	4.44	0	21.059	0	High	High	Peak Found		High	High	Peak Found	High	High	High	High	High	2	1			1	2		3	2	2
High	P97313	Prkdc		DNA-dependent protein kinase catalytic subunit [OS=Mus musculus]	2	3	2	0	4128	471.2	7.12	1	1		0			0							0	4.192	0		High	Peak Found		High		Peak Found		Peak Found		Peak Found	High		1			1
High	Q9JIF0	Prmt1		Protein arginine N-methyltransferase 1 [OS=Mus musculus]	4	11	4	0	371	42.4	5.43	11	1	7.32			2.92	0				1.77	0	1.85	0	15.936	0	High	Peak Found		High	High	Peak Found	Peak Found	Peak Found	High	High	High	High	3			2	1				1	1
Medium	Q922H1	Prmt3		Protein arginine N-methyltransferase 3 [OS=Mus musculus]	1	3	1	0	528	59.4	5.3	1	1	0			0						0			1.5	0.041	High	Peak Found	Peak Found	High	Peak Found	Peak Found	Peak Found	Peak Found	Peak Found	High	Peak Found	Peak Found	1			1						1
High	Q8CIG8	Prmt5		Protein arginine N-methyltransferase 5 [OS=Mus musculus]	2	2	2	0	637	72.6	6.42	2	1		2.97		0									9.658	0		High		High										1		1
High	Q9WU79	Prodh		Proline dehydrogenase 1, mitochondrial [OS=Mus musculus]	8	15	8	0	599	68	8.24	18	1						4.12		3.92		3.71	5.51	15.01	42.225	0	Peak Found	Peak Found	Peak Found	Peak Found	Peak Found	High	Peak Found	High	Peak Found	High	High	High						1		2		3
High	Q99KP6	Prpf19		Pre-mRNA-processing factor 19 [OS=Mus musculus]	22	203	22	0	504	55.2	6.61	56	1	71.91	77.21	30.38	58.64	62.43	73.15	16.62	24.5	54.06	59.88	30.98	36.65	292.982	0	High	High	High	High	High	High	High	High	High	High	High	High	17	16	10	13	16	16	7	10	16	17
High	Q922U1	Prpf3		U4/U6 small nuclear ribonucleoprotein Prp3 [OS=Mus musculus]	16	68	16	0	683	77.4	9.5	28	1	12.11	20.19	0	27.46	23.79	18.6	2.34	7.04	4.41	16.07	2.01	6.42	109.407	0	High	High	High	High	High	High	High	High	High	High	High	High	6	6	1	11	8	11	1	4	4	6
High	Q8CCF0	Prpf31		U4/U6 small nuclear ribonucleoprotein Prp31 [OS=Mus musculus]	10	25	10	0	499	55.4	5.67	23	1	4.21	6.6	0	1.88		0	0			2	2.16	1.99	43.09	0	High	High	High	High	Peak Found	High	High	Peak Found	Peak Found	High	High	High	5	2	2	3		2	1			2
High	Q9DAW6	Prpf4		U4/U6 small nuclear ribonucleoprotein Prp4 [OS=Mus musculus]	16	94	16	0	521	58.3	7.28	40	1	17.42	45.54	0	34.52	34.27	35.04	1.86	2.7	7.09	39.83	9.39	10.01	132.728	0	High	High	High	High	High	High	High	High	High	High	High	High	5	10	1	11	13	11	3	2	4	12
High	Q9R1C7	Prpf40a		Pre-mRNA-processing factor 40 homolog A [OS=Mus musculus]	4	6	4	0	953	108.4	7.69	4	1				1.67	2.52		0	0				0	10.2	0	Peak Found	Peak Found	Peak Found	High	High	Peak Found	High	High	Peak Found	Peak Found	Peak Found	High				1	2		1	1
High	Q61136	Prpf4b		Serine/threonine-protein kinase PRP4 homolog [OS=Mus musculus]	1	1	1	0	1007	116.9	10.23	1	1	0												2.189	0.009	High	Peak Found		Peak Found	Peak Found	Peak Found			Peak Found	Peak Found	Peak Found		1
High	Q91YR7	Prpf6		Pre-mRNA-processing factor 6 [OS=Mus musculus]	31	154	31	0	941	106.7	8.09	33	1	22.06	36.42	7.31	33.19	33.96	61.48	12.97	41.57	16.35	27.56	11.09	38.7	195.867	0	High	High	High	High	High	High	High	High	High	High	High	High	12	12	6	12	15	24	6	15	8	11
High	Q99PV0	Prpf8		Pre-mRNA-processing-splicing factor 8 [OS=Mus musculus]	82	430	82	0	2335	273.4	8.84	36	1	64.27	107.36	11.55	100.82	75.56	109.16	18.7	85.12	31.61	88.84	37.17	93.4	516.285	0	High	High	High	High	High	High	High	High	High	High	High	High	35	40	15	33	35	44	13	38	25	40
High	Q9D7G0	Prps1		Ribose-phosphate pyrophosphokinase 1 [OS=Mus musculus]	7	40	7	0	318	34.8	6.98	28	1	12.66	5.9	7.28		0	11.41	14.22	17.53	8.31	2.23	12.66	5.8	51.564	0	High	High	High	Peak Found	High	High	High	High	High	High	High	High	4	2	4		2	4	5	5	4	2
High	Q9D0M1	Prpsap1		Phosphoribosyl pyrophosphate synthase-associated protein 1 [OS=Mus musculus]	8	20	8	0	356	39.4	7.2	31	1	4.53	4.94	1.92	1.99			3.71	0	0	2		2.17	37.901	0	High	High	High	High	Peak Found	Peak Found	High	High	High	High	Peak Found	High	3	2	2	1			4	2	1	2
High	Q7TSC1	Prrc2a		Protein PRRC2A [OS=Mus musculus]	22	44	21	0	2158	229.1	9.39	15	1	7.5	11.63	3.1	17.23	23.7	12.78			3.75	7.83	1.81	0	125.359	0	High	High	Peak Found	High	High	High	Peak Found	Peak Found	High	High	High	High	4	5	1	7	10	6			2	4
High	Q7TPM1	Prrc2b		Protein PRRC2B [OS=Mus musculus]	2	3	1	0	1486	160.8	8.16	1	1	2.97		3.1										6.882	0	High												2		1
High	Q3TLH4	Prrc2c		Protein PRRC2C [OS=Mus musculus]	69	344	68	1	2846	310.7	9.1	28	1	91.33	105.67	22.29	105.42	159.5	152.34	0	16.08	38.83	68.69	29.17	33.97	536.785	0	High	High	High	High	High	High	High	High	High	High	High	High	34	25	14	29	47	45	4	12	24	18
Medium	Q61144	Psen2		Presenilin-2 [OS=Mus musculus]	1	1	1	0	448	50	4.59	2	1	1.88												1.562	0.037	High												1
High	Q99JF8	Psip1		PC4 and SFRS1-interacting protein [OS=Mus musculus]	20	115	20	0	528	59.7	9.13	42	1	17.89	42.7	1.93	31.19	30.09	32.16	1.78	5.07	22.88	29.08	19.08	14.81	167.227	0	High	High	High	High	High	High	High	High	High	High	High	High	10	11	2	9	8	10	3	2	11	7
High	P99026	Psmb4		Proteasome subunit beta type-4 [OS=Mus musculus]	1	1	1	0	264	29.1	5.64	4	1							0						3.839	0	Peak Found						High												1
High	P62192	Psmc1		26S proteasome regulatory subunit 4 [OS=Mus musculus]	5	25	4	0	440	49.2	6.21	17	1	3.51	2.03	2.9	3.75	2.54	2.71	2.75	8.47	5.16		9.69	9.93	32.947	0	High	High	High	High	High	High	High	High	High	Peak Found	High	High	1	1	2	1	1	1	4	3	4
High	P46471	Psmc2		26S proteasome regulatory subunit 7 [OS=Mus musculus]	15	54	15	0	433	48.6	5.95	34	1	11.71	1.66	4.55	7.3	5.11	10.13	8.59	13.09	3.96	4.12	12	12.39	56.184	0	High	High	High	High	High	High	High	High	High	High	High	High	4	3	3	3	3	4	6	7	4	3
High	O88685	Psmc3		26S proteasome regulatory subunit 6A [OS=Mus musculus]	11	35	11	0	442	49.5	5.19	33	1	3.96	1.96	1.65	6.51	0	0	3.7	8.64	0	4.61	2.23	7.85	47.595	0	High	High	High	High	High	High	High	High	High	High	High	High	3	2	3	4	2	1	3	6	1	3
High	P54775	Psmc4		26S proteasome regulatory subunit 6B [OS=Mus musculus]	12	51	12	0	418	47.4	5.21	31	1	8.75	3.95	6.1	5.05	2.54	2.51	10.58	13.58	0	1.83	4.64	4.5	56.578	0	High	High	High	High	High	High	High	High	High	High	High	High	5	6	3	3	3	4	7	8	1	1
High	P62196	Psmc5		26S proteasome regulatory subunit 8 [OS=Mus musculus]	12	63	11	1	406	45.6	7.55	39	1	11.09	4.72	5.35	2.03	7.9	11.63	8.1	17.44	7.04	6.49	22.3	9.81	73.725	0	High	High	High	High	High	High	High	High	High	High	High	High	5	4	4	1	3	5	8	7	3	3
High	P62334	Psmc6		26S proteasome regulatory subunit 10B [OS=Mus musculus]	9	22	9	0	389	44.1	7.49	28	1	2.14	6.92		10.03		4.08	1.83	5.24			4.68	9.99	44.129	0	High	High	Peak Found	High	Peak Found	High	High	High	Peak Found	Peak Found	High	High	2	4		4		2	2	2
High	Q3TXS7	Psmd1		26S proteasome non-ATPase regulatory subunit 1 [OS=Mus musculus]	17	70	17	0	953	105.7	5.39	21	1	6.33	16.63	4	13.01	9.63	17.87	20.16	15.19	3.21	17	14.39	7.9	95.79	0	High	High	High	High	High	High	High	High	High	High	High	High	3	6	3	5	4	9	10	9	2	7
High	Q8BG32	Psmd11		26S proteasome non-ATPase regulatory subunit 11 [OS=Mus musculus]	14	52	14	0	422	47.4	6.48	36	1	15.58	6.76	10.08	9.43	3.39	4.27	12.06	11.28	0	3.07	12.2	7.99	62.479	0	High	High	High	High	High	High	High	High	High	High	High	High	5	2	5	5	2	3	7	8	1	2
High	Q9D8W5	Psmd12		26S proteasome non-ATPase regulatory subunit 12 [OS=Mus musculus]	9	27	9	0	456	52.9	7.06	21	1	4.7	7.38	2.15	2.48	0	4.31	6.13	6.1	0		6.79	5.59	46.972	0	High	High	High	High	High	High	High	High	High	Peak Found	High	High	2	3	1	1	1	2	4	5	1
High	Q9WVJ2	Psmd13		26S proteasome non-ATPase regulatory subunit 13 [OS=Mus musculus]	7	22	7	0	376	42.8	5.71	16	1	1.96	2.28	0	1.79	0		4.06	4.01	1.89		2.16	6.04	16.188	0	High	High	High	High	High	Peak Found	High	High	High	Peak Found	High	High	1	2	2	1	1		3	4	2
High	O35593	Psmd14		26S proteasome non-ATPase regulatory subunit 14 [OS=Mus musculus]	3	10	3	0	310	34.6	6.52	14	1			2.32	3.39			2.19	3	0		0		8.081	0	Peak Found	Peak Found	High	High	Peak Found	Peak Found	High	High	High	Peak Found	High	Peak Found			1	3			2	2	1
High	Q8VDM4	Psmd2		26S proteasome non-ATPase regulatory subunit 2 [OS=Mus musculus]	24	106	24	0	908	100.1	5.17	30	1	18.14	7.13	8.25	14.53	7.17	15.44	17.85	17.77	10.33	9.48	19.34	23.74	115.718	0	High	High	High	High	High	High	High	High	High	High	High	High	8	4	7	6	5	8	11	14	6	3
High	P14685	Psmd3		26S proteasome non-ATPase regulatory subunit 3 [OS=Mus musculus]	9	26	9	0	530	60.7	8.44	19	1	3.02	3.84	1.74	7.43	3.34	3.91	0	3	0	4.92	3.68	6.69	43.111	0	High	High	High	High	High	High	High	High	High	High	High	High	1	1	2	2	2	1	4	3	1	2
High	O35226	Psmd4		26S proteasome non-ATPase regulatory subunit 4 [OS=Mus musculus]	4	8	4	0	376	40.7	4.79	13	1	0	0	0	2.12			2.01	2.36					17.318	0	High	High	High	High	Peak Found	Peak Found	High	High	Peak Found	Peak Found	Peak Found	Peak Found	1	1	1	2			1	1
High	Q8BJY1	Psmd5		26S proteasome non-ATPase regulatory subunit 5 [OS=Mus musculus]	12	45	12	0	504	55.9	5.21	27	1	7.68	2.88	4.58	9.4	2.65	2.55	14.09	9.62	4.27	2.69	15.27	6.85	58.668	0	High	High	High	High	High	High	High	High	High	High	High	High	3	1	4	3	1	2	6	5	3	1
High	Q99JI4	Psmd6		26S proteasome non-ATPase regulatory subunit 6 [OS=Mus musculus]	3	3	3	0	389	45.5	5.52	8	1	0	0										0	5.893	0	High	High		Peak Found				Peak Found				High	1	1
High	P26516	Psmd7		26S proteasome non-ATPase regulatory subunit 7 [OS=Mus musculus]	4	7	4	0	321	36.5	6.77	16	1		1.7		2.69			0	2.82			0	2.17	15.219	0		High	Peak Found	High	Peak Found	Peak Found	High	High	Peak Found	Peak Found	High	High		2		1			1	1
High	Q9CX56	Psmd8		26S proteasome non-ATPase regulatory subunit 8 [OS=Mus musculus]	6	30	6	0	353	39.9	9.58	14	1	4.76	4.46	4.41	7.09	2.01	5.02	7.1	4.95	4.41	1.95	7.11	8.62	17.86	0	High	High	High	High	High	High	High	High	High	High	High	High	3	3	2	3	1	2	3	3	2	1
High	P97372	Psme2		Proteasome activator complex subunit 2 [OS=Mus musculus]	1	1	1	0	239	27	5.76	6	1										0			5.551	0	Peak Found						Peak Found			High		Peak Found										1
High	P61290	Psme3		Proteasome activator complex subunit 3 [OS=Mus musculus]	6	21	6	0	254	29.5	5.95	26	1	1.7		4.62	3.07	0		9.3	0	0	0	2.62		22.956	0	High	Peak Found	High	High	High	Peak Found	High	High	High	High	High	Peak Found	1		3	2	2		4	3	1	1
High	Q5SSW2	Psme4		Proteasome activator complex subunit 4 [OS=Mus musculus]	2	6	2	0	1843	211.1	7.01	1	1		1.72		0	1.71	1.73				0		0	6.54	0		High		High	High	High				High		High		1		1	1	1				1
High	Q8R326	Pspc1		Paraspeckle component 1 [OS=Mus musculus]	7	30	6	0	523	58.7	6.67	15	1	6.6	13.2		2.51	10.47	13.32	1.87	2.03	3.9	5.55	2.2	4.46	42.693	0	High	High	Peak Found	High	High	High		Peak Found	High	High	Peak Found	High	4	5		1	4	5	1	1	3	2
High	Q9D0P7	Psrc1		Proline/serine-rich coiled-coil protein 1 [OS=Mus musculus]	2	5	2	0	329	34.7	10.7	8	1		2.17		2.22	2.06					3.97			10.153	0		High		High	High	Peak Found	Peak Found		Peak Found	High	Peak Found	Peak Found		1		1	1					1
High	Q14C51	Ptcd3		Pentatricopeptide repeat domain-containing protein 3, mitochondrial [OS=Mus musculus]	11	28	10	1	685	77.7	5.88	18	1	2.3	4.37		1.9	7.07	3.07		0	0	1.66	0	0	37.335	0	High	High	Peak Found	High	High	High	Peak Found	High	High	High	High	High	2	3		3	3	4		1	4	3
Medium	Q9Z1X2	Ptdss2		Phosphatidylserine synthase 2 [OS=Mus musculus]	1	1	1	0	473	55	7.09	2	1										0			1.441	0.044	Peak Found	Peak Found		Peak Found	Peak Found	Peak Found				High		Peak Found										1
High	Q8BWM0	Ptges2		Prostaglandin E synthase 2 [OS=Mus musculus]	1	2	1	0	384	43.3	9	3	1		0								0			4.083	0	Peak Found	High	Peak Found	Peak Found	Peak Found	Peak Found	Peak Found	Peak Found	Peak Found	High	Peak Found	Peak Found		1								1
Medium	O35074	Ptgis		Prostacyclin synthase [OS=Mus musculus]	1	1	1	0	501	57	6.73	2	1		0											1.403	0.048		High												1
High	P34152	Ptk2		Focal adhesion kinase 1 [OS=Mus musculus]	3	4	3	0	1052	119.2	6.62	3	1		0		2.84	0					0			8.647	0		High		High	High	Peak Found		Peak Found	Peak Found	High	Peak Found	Peak Found		1		1	1					1
High	Q8BKG3	Ptk7		Inactive tyrosine-protein kinase 7 [OS=Mus musculus]	5	12	5	0	1062	117.5	6.84	6	1	3.38		0	3.45	2.23	3.77		2.02		0		3.71	17.77	0	High	Peak Found	High	High	High	High	Peak Found	High		High	Peak Found	High	2		1	2	1	2		1		1
High	P35821	Ptpn1		Tyrosine-protein phosphatase non-receptor type 1 [OS=Mus musculus]	3	5	2	0	432	49.6	6.16	6	1		0		4.38						0		0	8.262	0	Peak Found	High	Peak Found	High	Peak Found	Peak Found		Peak Found	Peak Found	High	Peak Found	High		1		2						1
Low	Q62136	Ptpn21		Tyrosine-protein phosphatase non-receptor type 21 [OS=Mus musculus]	1	1	1	0	1176	133.4	7.68	1	1										0			1.305	0.063	Peak Found	Peak Found		Peak Found	Peak Found	Peak Found				High	Peak Found	Peak Found										1
High	A2A8L5	Ptprf		Receptor-type tyrosine-protein phosphatase F [OS=Mus musculus]	1	1	1	0	1898	211.4	6.65	1	1	0												2.136	0.01	High												1
High	Q8R2Y8	Ptrh2		Peptidyl-tRNA hydrolase 2, mitochondrial [OS=Mus musculus]	6	33	6	0	181	19.5	7.42	40	1	19.76	4.04	3	7.95	8.21	10.33	6.34	4.53	6.66	3.49	7.81	2.74	57.695	0	High	High	High	High	High	High	High	High	High	High	High	High	5	2	2	3	3	2	3	4	2	1
Low	Q8R143	Pttg1ip		Pituitary tumor-transforming gene 1 protein-interacting protein [OS=Mus musculus]	1	2	1	0	174	20	8.63	5	1						0				0			1.191	0.074	Peak Found	Peak Found		Peak Found		High		Peak Found		High		Peak Found						1				1
High	Q3UEB3	Puf60		Poly(U)-binding-splicing factor PUF60 [OS=Mus musculus]	5	7	5	0	564	60.2	5.29	11	1	0		0				0	0					11.999	0	High	Peak Found	High	Peak Found	Peak Found	Peak Found	High	High	Peak Found	Peak Found	Peak Found	Peak Found	2		1				1	2
High	Q80U78	Pum1		Pumilio homolog 1 [OS=Mus musculus]	7	21	7	0	1189	126.5	6.86	8	1	4.43	0	0	1.89	4.37	7.39	1.67	0	0		1.97	0	33.641	0	High	High	High	High	High	High	High	High	High		High	High	2	1	1	1	1	4	3	3	1
High	Q8BKS9	Pum3		Pumilio homolog 3 [OS=Mus musculus]	12	39	12	0	647	72.8	9.66	21	1	4.48	12.3		7.02	6.48	2.18	1.95		2.19	6.81		1.92	67.017	0	High	High	Peak Found	High	High	High	High	Peak Found	High	High	Peak Found	High	2	6		4	6	4	2		3	7
High	P42669	Pura		Transcriptional activator protein Pur-alpha [OS=Mus musculus]	3	10	2	1	321	34.9	6.44	8	1	4.05	1.7			0	0		0	0	1.88	0		9.565	0	High		Peak Found		High	High		High	High	High	High		2	1			2	1		1	1	1
High	O35295	Purb		Transcriptional activator protein Pur-beta [OS=Mus musculus]	2	3	1	0	324	33.9	5.43	5	1		1.7			0	0							5.203	0	Peak Found	Peak Found	Peak Found	Peak Found	Peak Found	High	Peak Found		Peak Found	Peak Found	Peak Found	Peak Found		1			1	1
High	Q99LL5	Pwp1		Periodic tryptophan protein 1 homolog [OS=Mus musculus]	12	47	12	0	501	55.6	4.82	31	1	23.04	2.15	0	16.04	17.58	16.25			7.25	6.9	6.16	2.87	83.493	0	High	High	High	High	High	High	Peak Found	Peak Found	High	High	High	High	7	1	1	4	7	6			6	2
High	Q8BU03	Pwp2		Periodic tryptophan protein 2 homolog [OS=Mus musculus]	9	29	9	0	919	102.8	6.23	12	1	4.33	4.68		9.22	5.92	9.05		3.91	1.73	6.08	0	1.88	41.662	0	High	High	Peak Found	High	High	High	Peak Found	High	High	High	High	High	3	2		4	4	6		2	2	3
High	Q6DID5	Pwwp3a		PWWP domain-containing DNA repair factor 3A [OS=Mus musculus]	5	10	5	0	682	76	8.46	9	1	6.39			0	2.41	0		0		1.78			19.171	0	High	Peak Found	Peak Found	High	High	High	Peak Found	High	Peak Found	High	Peak Found	Peak Found	4			1	1	2		1		1
High	Q922Q4	Pycr2		Pyrroline-5-carboxylate reductase 2 [OS=Mus musculus]	6	12	6	0	320	33.6	7.77	24	1		2.76		5			2.65	6.12		0	0	3.08	30.074	0	Peak Found	High	Peak Found	High	Peak Found	Peak Found	High	High	Peak Found	High	High	High		2		2			1	2		1
Medium	Q8CHP5	Pym1		Partner of Y14 and mago [OS=Mus musculus]	1	1	1	0	203	22.7	9.5	5	1	1.66												2.042	0.012	High					Peak Found							1
Medium	Q61838	Pzp		Pregnancy zone protein [OS=Mus musculus]	1	4	1	0	1495	165.7	6.68	1	1			0		0				0			0	1.45	0.043	Peak Found	Peak Found	High	Peak Found	High	Peak Found	Peak Found		High	Peak Found	Peak Found	High			1		1				1
High	Q8BML9	Qars1		Glutamine--tRNA ligase [OS=Mus musculus]	47	380	46	0	775	87.6	7.31	59	1	104.08	117.27	40.37	108.45	134.65	135.28	28.34	46.81	60.71	61.22	46.58	55.53	517.231	0	High	High	High	High	High	High	High	High	High	High	High	High	32	26	21	27	32	36	14	20	23	22
Medium	Q9QYS9	Qki		Protein quaking [OS=Mus musculus]	1	2	1	0	341	37.6	8.56	5	1										0		1.64	1.603	0.033										High		High										1
High	A0A338P6K9	Qser1		Glutamine and serine-rich protein 1 [OS=Mus musculus]	1	1	1	0	1788	194.4	6.81	1	1	2.01												2.957	0.003	High											Peak Found	1
High	P61027	Rab10		Ras-related protein Rab-10 [OS=Mus musculus]	9	74	6	0	200	22.5	8.38	41	1	15.04	12.47	5.1	8.81	14.5	17.38	9.92	14.8	12.32	11.76	15.19	12.91	40.644	0	High	High	Peak Found	Peak Found	High	High	High	High	High	High	High	High	4	4	3	3	7	5	5	6	6	4
High	P46638	Rab11b		Ras-related protein Rab-11B [OS=Mus musculus]	13	85	13	0	218	24.5	5.94	65	1	18.06	23.82	14.46	19.54	16.27	13.2	14.58	17.2	17.9	16.51	15.38	20.18	64.565	0	High	High	High	High	High	High	High	High	High	High	High	High	9	8	8	5	6	5	6	8	8	6
Medium	Q9D620	Rab11fip1		Rab11 family-interacting protein 1 [OS=Mus musculus]	1	1	1	0	645	70.6	9.47	2	1					0								1.511	0.041					High												1
High	Q91V41	Rab14		Ras-related protein Rab-14 [OS=Mus musculus]	6	41	5	0	215	23.9	6.21	30	1	12.82	5.83	6.13	13.67	5.93	8.43	8.55	5.33	7.41	7.31	5.65	9.7	32.987	0	High	Peak Found	High	High	High	High	High	High	High	High	Peak Found	High	4	1	3	4	2	2	3	2	2	2
High	P35293	Rab18		Ras-related protein Rab-18 [OS=Mus musculus]	4	13	4	0	206	23	5.36	24	1	2.57	2.01	2.54	5.92	2.74	2.77	2.02	1.96		4.01	2.51		20.213	0	High	High	High	High	High	High	High	High	Peak Found	High	High	Peak Found	1	1	1	2	1	1	2	1		2
High	P62821	Rab1A		Ras-related protein Rab-1A [OS=Mus musculus]	17	148	8	8	205	22.7	6.21	84	1	33.62	37.22	16.32	16.82	28.65	35.59	16.97	26.39	30.31	28.28	29.33	34.29	145.99	0	High	High	High	High	High	High	High	High	High	High	High	High	11	10	9	6	9	11	8	9	9	9
High	Q9D1G1	Rab1b		Ras-related protein Rab-1B [OS=Mus musculus]	15	130	6	0	201	22.2	5.73	82	1	24.82	31.11	12.15	16.65	16.58	33.37	17.64	23.91	23.6	23.14	27.45	28.46	106.046	0	High	High	High	High	High	High	High	High	High	High	High	High	8	10	7	6	8	10	10	10	9	8
High	P35282	Rab21		Ras-related protein Rab-21 [OS=Mus musculus]	3	4	3	0	222	24.1	7.94	16	1	1.7									0	0	0	10.506	0	High						Peak Found			High	High	High	1									1
High	P35288	Rab23		Ras-related protein Rab-23 [OS=Mus musculus]	2	4	2	0	237	26.7	6.79	8	1				0		0		0			0		6.749	0	Peak Found	Peak Found		High	Peak Found	High		High	Peak Found	Peak Found	High	Peak Found				1		1		1
High	Q9ERI2	Rab27a		Ras-related protein Rab-27A [OS=Mus musculus]	1	2	1	0	221	25	5.36	5	1							0		0				2.654	0.004				Peak Found	Peak Found	Peak Found	High	Peak Found	High	Peak Found	Peak Found	Peak Found							1		1
High	P53994	Rab2a		Ras-related protein Rab-2A [OS=Mus musculus]	11	64	11	0	212	23.5	6.54	57	1	9.65	26.07	4.68	23.96	13.36	16.13	5.36	15.97	6.92	17.58	15.38	14.33	80.879	0	High	High	High	High	High	High	High	High	High	High	High	High	4	8	2	8	4	5	4	7	3	5
High	Q6PHN9	Rab35		Ras-related protein Rab-35 [OS=Mus musculus]	8	54	6	0	201	23	8.29	36	1	17.16	13.05	5.1	11.17	10.24	11.41	7.99	5.61	7.78	9.32	8.19	10.49	36.828	0	High	High	High	High	High	High	High	High	High	High	High	High	5	5	2	3	4	3	2	2	3	3
High	P35276	Rab3d		Ras-related protein Rab-3D [OS=Mus musculus]	4	30	1	0	219	24.4	4.93	15	1	9.63	5.83	4.09	5.97	5.93	5.94	5.06	2.85	4.93	5.37	5.65	7.63	14.88	0												High	3	1	3	2	1	1	1	1	2	1
Medium	Q80UJ7	Rab3gap1		Rab3 GTPase-activating protein catalytic subunit [OS=Mus musculus]	1	1	1	0	981	110.1	5.73	1	1								0					1.65	0.029								High												1
High	Q8BMG7	Rab3gap2		Rab3 GTPase-activating protein non-catalytic subunit [OS=Mus musculus]	6	8	6	0	1366	152.4	6.23	5	1		2.06	1.65				0	0			2.5	0	19.556	0	Peak Found	High	High	Peak Found	Peak Found	Peak Found	High	High	Peak Found	Peak Found	High	High		1	2				1	1
High	Q9CQD1	Rab5a		Ras-related protein Rab-5A [OS=Mus musculus]	5	40	3	0	215	23.6	8.15	28	1	2.99	6	6.65	11.7	2.71	8.09	7.82	14.4	5.28	12.43	8.11	14.08	32.742	0	Peak Found	High	High	High	Peak Found	High	High	High	High	High	High	High	1	2	3	3	2	3	3	4	2	4
High	P61021	Rab5b		Ras-related protein Rab-5B [OS=Mus musculus]	3	26	1	0	215	23.7	8.13	16	1	2.99	2.74	2.59	9.68	2.71	4.63	5.66	8.15	2.35	5.59	4.94	8.43	17.703	0				High									1	1	1	3	2	2	2	2	1	2
High	P35278	Rab5c		Ras-related protein Rab-5C [OS=Mus musculus]	6	57	4	3	216	23.4	8.41	34	1	12.7	5.85	8.32	18.04	9.48	14.52	11.13	17.86	8.4	15.54	11.62	15.2	50.671	0	High	High	High	High	High	High	High	High	High	High	High	High	4	2	3	5	4	5	4	5	4	5
High	P35279	Rab6a		Ras-related protein Rab-6A [OS=Mus musculus]	12	87	11	0	208	23.6	5.54	55	1	14.42	13.23	5.85	11.28	23.85	26.37	11.4	14.13	11.19	20.67	15.62	15.14	72.131	0	High	High	High	High	High	High	High	High	High	High	High	High	6	5	5	3	9	10	6	8	4	8
High	P51150	Rab7a		Ras-related protein Rab-7a [OS=Mus musculus]	11	108	11	0	207	23.5	6.7	59	1	31.29	22.43	9.46	29.85	25.98	23.24	17.5	26.54	25.49	30.87	23.4	23.83	90.23	0	High	High	High	High	High	High	High	High	High	High	High	High	9	6	6	7	7	5	7	8	8	8
High	P55258	Rab8a		Ras-related protein Rab-8A [OS=Mus musculus]	10	78	5	2	207	23.7	9.07	48	1	23.75	14.44	5.1	12.46	13.2	16.5	11.57	11.84	9.49	12.94	14.59	10.55	54.097	0	High	High	High	High	High	High	High	High	Peak Found	High	High	High	7	5	5	6	5	4	5	7	4	4
High	Q9R0M6	Rab9a		Ras-related protein Rab-9A [OS=Mus musculus]	1	1	1	0	201	22.9	5.66	5	1								2.66					3.858	0								High												1
High	Q9Z0S9	Rabac1		Prenylated Rab acceptor protein 1 [OS=Mus musculus]	1	1	1	0	185	20.6	7.9	4	1						1.67							2.893	0.003	Peak Found		Peak Found		Peak Found	High	Peak Found	Peak Found										1
High	A2AWA9	Rabgap1		Rab GTPase-activating protein 1 [OS=Mus musculus]	2	3	2	0	1064	120.7	5.25	2	1						0		0			0		5.081	0	Peak Found		Peak Found		Peak Found	High	Peak Found	High			High	Peak Found						1		1
High	P60764	Rac3		Ras-related C3 botulinum toxin substrate 3 [OS=Mus musculus]	2	4	1	0	192	21.4	8.15	10	1	2.29			0		1.99						2.37	8.032	0	Peak Found	Peak Found	Peak Found	Peak Found	Peak Found	High	Peak Found	Peak Found	Peak Found	Peak Found	Peak Found	Peak Found	1			1		1
High	Q9WVM1	Racgap1		Rac GTPase-activating protein 1 [OS=Mus musculus]	8	25	8	0	628	70.1	8.51	16	1	7.19	4.7		8.54	7.76	7.48			0	5.52		0	37.398	0	High	High	Peak Found	High	High	High	Peak Found	Peak Found	High	High	Peak Found	High	5	5		3	4	4			1	2
High	P68040	Rack1		Receptor of activated protein C kinase 1 [OS=Mus musculus]	17	94	17	0	317	35.1	7.69	60	1	19.2	38.46	3.97	15.21	28.05	22.84	7.93	15.5	2.1	24.31	12.26	18.85	116.215	0	High	High	High	High	High	High	High	High	High	High	High	High	8	14	2	6	10	8	4	7	2	11
High	Q61550	Rad21		Double-strand-break repair protein rad21 homolog [OS=Mus musculus]	2	2	2	0	635	72	4.64	3	1				0		0							5.414	0	Peak Found	Peak Found		High	Peak Found	High	Peak Found	Peak Found	Peak Found	Peak Found	Peak Found	Peak Found				1		1
High	P70388	Rad50		DNA repair protein RAD50 [OS=Mus musculus]	3	3	3	0	1312	153.4	6.95	3	1						0			1.65	0			6.747	0	Peak Found	Peak Found	Peak Found		Peak Found	High			High	High								1			1	1
High	P63321	Rala		Ras-related protein Ral-A [OS=Mus musculus]	4	29	4	0	206	23.5	7.11	18	1	3.98	1.7	2.78	1.6	4	4.24	2.55		1.88	2.23	2.1	0	25.994	0	High	High	High	High	High	High	High	Peak Found	High	High	High	High	2	2	3	1	3	2	3		2	3
High	Q8BQZ4	Ralgapb		Ral GTPase-activating protein subunit beta [OS=Mus musculus]	1	3	1	0	1484	165.1	6.77	1	1		0		0						0			2.709	0.004	Peak Found	High	Peak Found	High	Peak Found	Peak Found	Peak Found	Peak Found	Peak Found	High	Peak Found	Peak Found		1		1						1
High	Q64012	Raly		RNA-binding protein Raly [OS=Mus musculus]	11	41	11	0	312	33.2	8.84	31	1	8.76	7.02	2.12	5.67	10.59	10.95	2.04	5.11	6.71	7.98	4.68	6.22	49.238	0	High	High	High	High	High	High	High	High	High	High	High	High	5	4	2	3	4	6	2	2	4	4
High	P62827	Ran		GTP-binding nuclear protein Ran [OS=Mus musculus]	6	24	6	0	216	24.4	7.49	33	1	1.61	8.59	0	5.38	5.31	2.87	0	4.28	0	2.49	1.77	5.01	38.86	0	High	High	High	High	High	High	High	High	High	High	High	High	3	4	1	2	2	1	1	2	1	2
High	Q99NF8	Ranbp17		Ran-binding protein 17 [OS=Mus musculus]	10	20	10	0	1088	124	6.38	10	1		2.42	1.78	4.18		0	0	4.14	1.6	2.52		2.45	34.725	0	Peak Found	High	High	High	Peak Found	High	High	High	High	High	Peak Found	High		1	1	2		1	1	4	3	4
High	Q9ERU9	Ranbp2		E3 SUMO-protein ligase RanBP2 [OS=Mus musculus]	5	10	5	0	3053	340.9	6.18	2	1	0	4.24				1.63		2.53	0	0	0	2.13	19.7	0	High	High	Peak Found	Peak Found	Peak Found	High		High	High	High	High	High	1	2				1		1	1	2
High	P46061	Rangap1		Ran GTPase-activating protein 1 [OS=Mus musculus]	20	100	20	0	589	63.5	4.68	37	1	27.65	19.88	5.22	24.08	16.06	17.88	14.92	20.7	17.8	17.67	25.57	21.89	120.864	0	High	High	High	High	High	High	High	High	High	High	High	High	10	9	5	9	6	7	7	9	7	7
High	Q99JI6	Rap1b		Ras-related protein Rap-1b [OS=Mus musculus]	8	39	7	1	184	20.8	5.78	37	1	11.35	12.02	3.97	8.83	9.18	10.33		5.18	4.84	5.92	8.5	2.24	46.135	0	High	High	High	High	High	High	Peak Found	High	High	High	High	High	5	4	2	4	4	4		3	3	3
High	Q9D0I9	Rars1		Arginine--tRNA ligase, cytoplasmic [OS=Mus musculus]	42	485	42	0	660	75.6	7.55	57	1	123.68	145.25	52.34	156.27	157.87	150.05	49	81.87	90.62	130.84	74.29	102.57	487.339	0	High	High	High	High	High	High	High	High	High	High	High	High	27	29	22	35	35	34	19	24	30	31
High	Q3U186	Rars2		Probable arginine--tRNA ligase, mitochondrial [OS=Mus musculus]	6	19	6	0	578	65.3	8.02	11	1	1.88	5.19		0	0	2.12	0	0		0	8.25	2.07	23.046	0	High	High	Peak Found	High	High	High	High	High	Peak Found	High	High	High	1	2		1	2	1	2	1		1
Medium	Q9QUG9	Rasgrp2		RAS guanyl-releasing protein 2 [OS=Mus musculus]	1	1	1	0	608	69.4	7.66	3	1	0												1.991	0.013	High												1
High	Q9CW46	Raver1		Ribonucleoprotein PTB-binding 1 [OS=Mus musculus]	2	3	2	0	748	79.3	8.72	3	1	2.46				0				0				3.965	0	High				High	Peak Found	Peak Found	Peak Found	High		Peak Found		1				1				1
High	Q60972	Rbbp4		Histone-binding protein RBBP4 [OS=Mus musculus]	14	109	6	9	425	47.6	4.89	33	1	29.45	29.61	7.39	23.06	36.94	37.39	13.71	27.12	21.81	25.77	19.57	13.94	112.022	0	High	High	High	High	High	High	High	High	High	High	High	High	10	9	5	6	9	8	6	9	8	8
High	Q8BX09	Rbbp5		Retinoblastoma-binding protein 5 [OS=Mus musculus]	2	4	2	0	538	59.1	5.1	4	1	1.7				0	0				0			4.066	0	High				High	High				High			1				1	1				1
High	P97868	Rbbp6		E3 ubiquitin-protein ligase RBBP6 [OS=Mus musculus]	1	1	1	0	1790	199.5	9.63	1	1						0							2.62	0.004						High												1
High	Q60973	Rbbp7		Histone-binding protein RBBP7 [OS=Mus musculus]	11	98	4	0	425	47.8	5.05	28	1	19.53	19.18	7.92	17.92	23.51	29.57	13.53	22.83	11.62	17.88	23.3	15.43	91.851	0	High	High	High	High	High	High	High	High	High	High	High	High	7	6	4	4	7	7	7	8	6	6
High	Q9WUB0	Rbck1		RanBP-type and C3HC4-type zinc finger-containing protein 1 [OS=Mus musculus]	2	3	2	0	508	57.5	6.19	5	1		2.33						2.16		2.29			9.299	0		High						High		High				1						1		1
High	Q99KG3	Rbm10		RNA-binding protein 10 [OS=Mus musculus]	8	22	8	0	930	103.4	5.92	9	1	2.51	2.96		3.29	5.54	6		2.62	2.67	5.63	2.18	5.56	36.46	0	High	High		High	High	High		High	High	High	High	High	4	1		1	3	3		2	1	2
High	Q80YR9	Rbm12b1		RNA-binding protein 12B-A [OS=Mus musculus]	3	5	3	0	836	96.5	8.07	3	1	0						2.37				2.19		9.081	0	High						High				High		1						2
High	Q8C2Q3	Rbm14		RNA-binding protein 14 [OS=Mus musculus]	26	183	26	0	669	69.4	9.67	36	1	52.79	29.2	26.86	35.45	59.14	56.16	19.46	26.73	34.53	35.89	25.95	24.85	218.342	0	High	High	High	High	High	High	High	High	High	High	High	High	20	12	12	10	17	19	9	12	15	14
High	Q0VBL3	Rbm15		RNA-binding protein 15 [OS=Mus musculus]	3	5	3	0	962	105.7	10.08	4	1	2.7			1.64		4.84				0			10.049	0	High	Peak Found		High		High				High	Peak Found		1			1		2				1
High	Q8JZX4	Rbm17		Splicing factor 45 [OS=Mus musculus]	8	32	7	0	405	45.3	5.82	20	1	5.37	3.88		7.7	1.72	4.75	1.8	2.54	0	1.94	2.24	4.35	29.977	0	High	High	Peak Found	High	High	High	High	High	High	High	High	High	2	1		4	1	3	1	3	1	1
High	Q8R3C6	Rbm19		Probable RNA-binding protein 19 [OS=Mus musculus]	10	25	10	0	952	106	6.57	12	1	2.67	5.08		9.14	1.99	2.23				2.13	0	0	36.862	0	High	High		High	High	High		Peak Found	Peak Found	High	High	High	3	4		3	3	4				5
High	Q8BHS3	Rbm22		Pre-mRNA-splicing factor RBM22 [OS=Mus musculus]	1	1	1	0	420	46.9	8.54	3	1										0			2.2	0.009	Peak Found	Peak Found		Peak Found	Peak Found	Peak Found				High	Peak Found											1
High	B2RY56	Rbm25		RNA-binding protein 25 [OS=Mus musculus]	6	28	6	0	838	99.5	6.32	8	1	7.86	5.87	0	4.36	3.88	8.23		0	0	2.12	5.12		32.323	0	High	High	High	High	High	High	Peak Found	High	High	High	High		4	2	1	1	5	4		2	2	2
High	Q6NZN0	Rbm26		RNA-binding protein 26 [OS=Mus musculus]	12	36	10	0	1012	114.1	9.16	13	1	3.34	7.25	4.49	9.17	6.04	11.75	0	2.28	0	9.61	5.35		54.213	0	High	High	High	High	High	High	High	High	High	High	High	Peak Found	3	4	2	5	4	5	1	3	1	4
High	Q5SFM8	Rbm27		RNA-binding protein 27 [OS=Mus musculus]	24	109	22	1	1060	118.5	9.19	24	1	29.47	31.61	6.63	30.05	38.77	26.59	4.47	10.33	14.4	18.47	7.3	5.85	138.888	0	High	High	High	High	High	High	High	High	High	High	High	High	10	9	5	11	16	13	3	6	8	9
High	Q8CGC6	Rbm28		RNA-binding protein 28 [OS=Mus musculus]	5	13	5	0	750	84.2	9.54	8	1	0	3.95		3.84	6.87	1.96				5.78			21.01	0	High	High		High	High	High	Peak Found	Peak Found	Peak Found	High	Peak Found	Peak Found	1	2		2	3	1				3
High	O89086	Rbm3		RNA-binding protein 3 [OS=Mus musculus]	3	10	3	0	153	16.6	7.5	26	1		3.25			5.63	5.68	0		0		0		27.873	0		High			High	High	High		High	Peak Found	High			1			3	2	1		1
Medium	Q8C5L7	Rbm34		RNA-binding protein 34 [OS=Mus musculus]	1	1	1	0	442	49.1	10.01	2	1					0								1.551	0.037	Peak Found				High	Peak Found											1
High	Q8VH51	Rbm39		RNA-binding protein 39 [OS=Mus musculus]	14	73	14	0	530	59.4	10.1	31	1	22.74	16.34	13.1	29.2	16.26	19.86	11.78	16.55	7.87	21.98	8.04	14.68	84.696	0	High	High	High	High	High	High	High	High	High	High	High	High	7	5	6	11	5	6	4	7	3	7
Medium	Q91V81	Rbm42		RNA-binding protein 42 [OS=Mus musculus]	1	1	1	0	478	50.2	9.63	1	1		1.63											1.795	0.018	Peak Found	High		Peak Found	Peak Found	Peak Found	Peak Found	Peak Found	Peak Found	Peak Found	Peak Found	Peak Found		1
Medium	Q9CWZ3	Rbm8a		RNA-binding protein 8A [OS=Mus musculus]	1	1	1	0	174	19.9	5.72	5	1		0											1.555	0.037	Peak Found	High		Peak Found	Peak Found			Peak Found		Peak Found	Peak Found			1
High	Q91VM5	Rbmxl1		RNA binding motif protein, X-linked-like-1 [OS=Mus musculus]	19	112	19	0	388	42.1	9.99	38	1	32.96	13.03	18.21	15.17	29.05	33.97	15.86	14.06	22.88	14.12	17.27	15.3	113.598	0	High	High	High	High	High	High	High	High	High	High	High	High	15	4	11	4	8	10	7	7	8	5
High	P31266	Rbpj		Recombining binding protein suppressor of hairless [OS=Mus musculus]	15	112	15	0	526	58.5	8.13	29	1	17.79	41.62	4.25	21.38	36.07	32.98	13.41	10.67	14.26	24.94	12.71	19.46	128.897	0	High	High	High	High	High	High	High	High	High	High	High	High	6	13	4	8	11	11	6	5	6	10
High	Q8VC52	Rbpms2		RNA-binding protein with multiple splicing 2 [OS=Mus musculus]	2	6	2	0	206	22.4	8.41	12	1	5.15					0	2				0		11.278	0	High					High	High				High		2					1	2
High	Q8VE37	Rcc1		Regulator of chromosome condensation [OS=Mus musculus]	5	12	5	0	421	44.9	8.1	13	1	6.62	4.52		8.33	1.76				2.1	0	0		20.312	0	High	High	Peak Found	High	High	Peak Found	Peak Found	Peak Found	High	High	High	Peak Found	3	1		3	1				1	1
High	Q8BK67	Rcc2		Protein RCC2 [OS=Mus musculus]	25	194	25	0	520	55.9	8.72	53	1	51.9	75.8	20.77	58.05	57.13	57.19	9.29	17.01	50.3	62.71	36.97	27.7	238.13	0	High	High	High	High	High	High	High	High	High	High	High	High	15	18	8	19	18	20	9	11	17	16
High	Q9JJT0	Rcl1		RNA 3'-terminal phosphate cyclase-like protein [OS=Mus musculus]	2	5	2	0	373	40.8	9.26	5	1		1.7			0				0	2.52			7.175	0	Peak Found	High		Peak Found	High	Peak Found			High	High	Peak Found	Peak Found		2			1				1	1
High	Q8BP92	Rcn2		Reticulocalbin-2 [OS=Mus musculus]	5	7	5	0	320	37.2	4.42	20	1			0		0		0		2.2		1.72		18.763	0	Peak Found	Peak Found	High	Peak Found	High	Peak Found	High		High		High	Peak Found			2		1		1		1
High	Q9QYF1	Rdh11		Retinol dehydrogenase 11 [OS=Mus musculus]	6	23	6	0	316	35.1	8.91	23	1	5.55	3.26	2.38	0	3.44	7.6		10.73		5.83	3.25	6.74	29.806	0	High	High	High	High	High	High	Peak Found	High		High	High	High	2	2	1	1	2	3		5		3
Medium	Q8CEE7	Rdh13		Retinol dehydrogenase 13 [OS=Mus musculus]	1	1	1	0	334	36.4	8.85	2	1				0									1.699	0.026	Peak Found	Peak Found	Peak Found	High		Peak Found			Peak Found	Peak Found	Peak Found	Peak Found				1
High	P26043	Rdx		Radixin [OS=Mus musculus]	1	2	1	0	583	68.5	6.2	1	1					0	0							2.696	0.004					High	High											1	1
High	Q9JM62	Reep6		Receptor expression-enhancing protein 6 [OS=Mus musculus]	1	1	1	0	201	22.2	7.33	5	1							0						2.636	0.004							High												1
High	Q9CQU3	Rer1		Protein RER1 [OS=Mus musculus]	3	9	3	0	196	23	9.51	21	1	2.65	6.23		2.59		0		0					21.269	0	High	High	Peak Found	High	Peak Found	High		High		Peak Found		Peak Found	3	2		1		1		1
High	Q8VIG1	Rest		RE1-silencing transcription factor [OS=Mus musculus]	4	4	4	0	1082	117.7	6.65	4	1		4.74		3.98									20.096	0	Peak Found	High		High	Peak Found			Peak Found		Peak Found	Peak Found	Peak Found		2		2
Medium	Q9CQV4	Retreg3		Reticulophagy regulator 3 [OS=Mus musculus]	1	1	1	0	466	51.6	4.97	3	1								0					1.734	0.024								High												1
High	Q6PAQ4	Rexo4		RNA exonuclease 4 [OS=Mus musculus]	1	1	1	0	432	47.6	9.91	3	1				0									2.265	0.007	Peak Found	Peak Found	Peak Found	High		Peak Found		Peak Found	Peak Found							1
High	P35601	Rfc1		Replication factor C subunit 1 [OS=Mus musculus]	34	167	34	0	1131	125.9	9.33	36	1	40.48	56.32	3.86	45.23	41.6	53.97	0	11.77	30.58	39	17.17	12.21	231.061	0	High	High	High	High	High	High	High	High	High	High	High	High	17	19	4	17	17	21	2	7	15	17
High	Q9WUK4	Rfc2		Replication factor C subunit 2 [OS=Mus musculus]	17	76	17	0	349	38.7	6.44	60	1	20.95	17.7	2.58	17.69	18.35	20.5	1.8	7.97	14.13	10.63	12.5	11.25	85.835	0	High	High	High	High	High	High	High	High	High	High	High	High	9	9	1	9	7	9	2	3	7	6
High	Q8R323	Rfc3		Replication factor C subunit 3 [OS=Mus musculus]	19	101	19	0	356	40.5	8.38	57	1	26.38	33.29	5.12	32.41	17.56	29.28	2.49	10.23	14.34	16.54	5.79	5.6	147.067	0	High	High	High	High	High	High	High	High	High	High	High	High	9	11	4	11	7	13	3	3	8	7
High	Q99J62	Rfc4		Replication factor C subunit 4 [OS=Mus musculus]	19	84	19	0	364	39.8	6.7	49	1	12.52	22.36	3.36	22.52	23.65	26.17	1.81	4.58	6.47	26.21	6.76	5	118.431	0	High	High	High	High	High	High	High	High	High	High	High	High	7	8	3	7	10	11	2	4	7	11
High	Q9D0F6	Rfc5		Replication factor C subunit 5 [OS=Mus musculus]	19	96	19	0	339	38.1	7.81	66	1	28.52	24.03	6.8	22.17	17.81	38.07	1.92	5.23	6.9	23	8.9	2.91	133.715	0	High	High	High	High	High	High	High	High	High	High	High	High	10	7	4	10	12	11	3	6	7	8
Low	Q8C3B8	Rft1		Protein RFT1 homolog [OS=Mus musculus]	1	1	1	0	541	60.3	8.48	1	1		0											1.314	0.06		High												1
Low	Q6A0D4	Rftn1		Raftlin [OS=Mus musculus]	1	1	1	0	554	61.5	7.68	1	1										0			1.38	0.052	Peak Found	Peak Found		Peak Found	Peak Found	Peak Found				High	Peak Found	Peak Found										1
Low	Q99PG4	Rgs18		Regulator of G-protein signaling 18 [OS=Mus musculus]	1	1	1	0	235	27.6	8.48	3	1						0							1.323	0.059						High												1
Medium	Q9D8T3	Rhebl1		GTPase RhebL1 [OS=Mus musculus]	1	1	1	0	184	20.9	7.59	5	1										0			1.811	0.018										High												1
[truncated: 735 more rows]
[truncated: 38 more columns]

## Sheet: Filtered
							Raw abundance												Log2 transformed then Normalized
[truncated: 1,688 more rows]

## Sheet: in Serum
		Raw abundance						Log2 transformed then Normalized						Imputed
[truncated: 1,427 more rows]

## Sheet: in KSR
		Raw abundance						Log2 transformed then Normalized						Imputed
[truncated: 1,345 more rows]

[truncated: 1 more sheets: Pep7]
