# Supplementary material for: A cyclic peptide toolkit reveals mechanistic principles of peptidylarginine deiminase IV regulation
Source: Nat Commun. 2024 Nov 11;15:9746. doi: 10.1038/s41467-024-53554-1 (PMC11555231; doi:10.1038/s41467-024-53554-1)
Supplement: Supplementary file 7 — Source data [file 41467_2024_53554_MOESM7_ESM.xlsx]

## Sheet: Figure_2A
PADI4_3
log_concentration	190207			190205			190219
1	-44.5652	-36.7391	-19.1304	-15	-11.3043	-7.3913	1.94444	10.5556	-26.6667
0.477121	-48.913	-34.3478	-14.7826	-9.34783	-5.86957	-5.65217	9.16667	16.9444	-6.38889
0	-37.6087	-13.913	1.30435	-10.8696	-1.52174	-3.04348	40	60.8333	45.2778
-0.522879	-27.1739	-13.6957	17.3913	5.65217	7.17391	12.8261	31.1111	65	20.5556
-1	-1.08696	12.6087	26.7391	29.1304	22.8261	21.7391	38.6111	92.2222	50.5556
-1.52288	66.5217	92.6087	101.304	101.739	92.6087	102.826	169.167	183.333	154.167
-2	86.7391	101.304	108.261	110.435	111.304	111.304	183.333	199.722	171.944
-2.52288	112.826	133.913	146.957	133.696	133.478	136.739	207.778	203.333	184.167
-3	117.609	130.217	143.696	133.043	134.565	136.957	174.722	219.444	166.944
-3.52288	120	128.043	139.348	138.696	139.565	142.826	189.722	214.167	177.778
[0]	121.739	126.087	148.043	142.609	138.043	135.217	208.056	190.556	206.389
Normalised	190207			190205			190219
1	0	0	0	0	0	0	0	0	0
0.477121	-2.61438	1.46862	2.60078	3.58621	3.63901	1.21951	3.50404	3.54938	8.70083
0	4.18301	14.0187	12.2237	2.62069	6.55022	3.04878	18.4636	27.9321	30.8701
-0.522879	10.4575	14.1522	21.8466	13.1034	12.3726	14.1768	14.1509	30.2469	20.2622
-1	26.1438	30.3071	27.4382	28	22.853	20.4268	17.7898	45.3704	33.1347
-1.52288	66.7974	79.4393	72.0416	74.069	69.5779	77.2866	81.1321	95.9877	77.5924
-2	78.9542	84.7797	76.2029	79.5862	82.0961	83.2317	88.0054	105.093	85.2205
-2.52288	94.6405	104.806	99.3498	94.3448	96.9432	101.067	99.8652	107.099	90.4648
-3	97.5163	102.537	97.3992	93.931	97.671	101.22	83.8275	116.049	83.0751
-3.52288	98.9542	101.202	94.7984	97.5172	101.019	105.335	91.1051	113.117	87.7235
[0]	100	100	100	100	100	100	100	100	100
Average of normalised data
	190207			190205			190219			Average of 3 experiments
1	0	0		0	0		0	0		0	0
0.477121	0.485009	2.74319		2.81491	1.38191		5.25142	2.98737		2.85045	2.4738
0	10.1418	5.23792		4.07323	2.15579		25.7553	6.48337		13.3234	4.97049
-0.522879	15.4854	5.81039		13.2176	0.907501		21.5534	8.12529		16.7521	5.79093
-1	27.963	2.13068		23.7599	3.86719		32.0983	13.8195		27.9404	8.37602
-1.52288	72.7594	6.35143		73.6445	3.87185		84.904	9.7605		77.1026	7.08518
-2	79.9789	4.37928		81.638	1.86542		92.7728	10.7597		84.7966	6.79287
-2.52288	99.5989	5.08752		97.4517	3.38985		99.1429	8.34045		98.7312	5.9704
-3	99.1508	2.93291		97.6072	3.64466		94.3173	18.8243		97.0251	11.1988
-3.52288	98.3181	3.24864		101.291	3.91613		97.3153	13.789		98.9746	8.48579
[0]	100	0		100	0		100	0		100	0
PADI4_11
		1			2			3
	1.47712	205.532	211.277	204.681	211.702	225.957		202.553	197.021	213.404
	1	234.894	235.532	237.234	270.426	273.617	271.064	245.106	244.043	259.574
	0.477121	189.362	202.34	200.638	210.426	204.043	194.468	216.809	212.128	187.021
	0	187.021	184.681	224.043	175.106	213.404	158.298	191.489	188.298	204.681
	-0.522879	177.021	190.638	190.426	206.383	197.234	183.83	213.83	209.574	164.468
	-1	195.106	172.553	168.298	202.553	203.83	201.489	208.723	195.319	191.064
	-1.52288	196.383	187.021	197.872	204.894	203.83	195.532	210.638	185.106	180.638
	-2	191.064	176.596	177.66	196.809	231.702	196.383	210.638	220.638	216.17
	-2.52288	179.149	168.511	175.745	194.894	212.766	195.745	202.766	164.894	190
	-3		168.511	166.383	167.66	198.723	194.255	208.085	172.553	205.106
	[0]	174.681	172.766	140.638	197.872	178.085	189.787	203.617	184.468	170.638
normalised		117.661	122.291	145.537	106.989	126.882		99.4775	106.805	125.062
		134.47	136.33	168.684	136.667	153.644	142.825	120.376	132.295	152.12
		108.404	117.118	142.663	106.344	114.576	102.466	106.479	114.994	109.601
		107.065	106.897	159.304	88.4946	119.833	83.4081	94.0439	102.076	119.95
		101.34	110.345	135.401	104.301	110.753	96.861	105.016	113.61	96.384
		111.693	99.8768	119.667	102.366	114.456	106.166	102.508	105.882	111.97
		112.424	108.251	140.696	103.548	114.456	103.027	103.448	100.346	105.86
		109.379	102.217	126.324	99.4624	130.108	103.475	103.448	119.608	126.683
		102.558	97.5369	124.962	98.4946	119.474	103.139	99.582	89.3887	111.347
			97.5369	118.306	84.7312	111.589	102.354	102.194	93.5409	120.2
		100	100	100	100	100	100	100	100	100
											average 3 experiments
average_normalised_data		128.496	14.9381		116.935	14.0661		110.448	13.1758		118.627	14.0784
		146.495	19.2388		144.379	8.5946		134.93	16.035		141.935	15.2875
		122.728	17.8048		107.795	6.18383		110.358	4.30799		113.627	11.1626
		124.422	30.2091		97.2451	19.7261		105.357	13.261		109.008	22.1928
		115.695	17.6496		103.972	6.95171		105.003	8.61306		108.223	12.028
		110.412	9.95713		107.663	6.1828		106.787	4.79551		108.287	7.31137
		120.457	17.6511		107.011	6.45355		103.218	2.76435		110.229	10.9674
		112.64	12.3799		111.015	16.6558		116.58	11.9098		113.412	13.8145
		108.352	14.602		107.036	11.0194		100.106	10.9883		105.165	12.3206
		107.921	14.6857		99.5582	13.6455		105.312	13.5999		104.264	13.986
		100	0		100	0		100	0		100	0
PADI4_1
	PADI4_1			PADI4_1			PADI4_1
2	181.19	202.857	186.19	197.381	188.095	182.143	185	165	159.524
1.47712	210.952	221.905		229.524	222.143	218.333	222.381	195.476	203.81
1	185.714	187.143	186.19	187.143	182.619	184.762	190.714	183.571	171.667
0.477121	235.714	218.333	232.381	226.667	225.238	220.714	227.619	223.571	216.429
0	245.952	234.524	241.667	244.048	241.429	229.524	249.524	248.095	235
-0.522879	245	240.476	237.857	245.238	267.619	240	254.524	245.238	230.952
-1	243.571	242.381	256.905	238.571	248.81	226.905	245.714	238.571	223.81
-1.52288	238.095	230	241.429	255	248.571	227.381	248.81	234.286	212.381
-2	240.714	219.762	233.333	269.762	247.143	230.476	248.571	244.286
-2.52288	238.571	228.095	229.762	241.667	231.667	208.81	225	235.238	193.095
[0]	240.714	216.429	213.095	236.905	228.81	179.524	264.524	225.476	160.952
Normalised
	75.272	93.7294	87.3743	83.3166	82.206	101.459	69.937	73.1785	99.1124
	87.636	102.53		96.8844	97.0864	121.618	84.0684	86.6948	126.627
	77.1513	86.4686	87.3743	78.995	79.8127	102.918	72.0972	81.415	106.657
	97.9228	100.88	109.05	95.6784	98.4391	122.944	86.0486	99.1552	134.467
	102.176	108.361	113.408	103.015	105.515	127.851	94.3294	110.032	146.006
	101.78	111.111	111.62	103.518	116.961	133.687	96.2196	108.765	143.491
	101.187	111.991	120.559	100.704	108.741	126.393	92.8893	105.808	139.053
	98.912	106.271	113.296	107.638	108.637	126.658	94.0594	103.907	131.953
	100	101.54	109.497	113.869	108.012	128.382	93.9694	108.342
	99.1098	105.391	107.821	102.01	101.249	116.313	85.0585	104.329	119.97
	100	100	100	100	100	100	100	100	100
Averages										average 3 experiments
	85.4586	9.37663		88.9938	10.8093		80.7426	15.9911		85.065	12.3892
	95.0831	10.5318		105.196	14.222		99.1302	23.8493		99.8032	17.1462
	83.6648	5.65894		87.2418	13.5819		86.723	17.8808		85.8765	13.3693
	102.618	5.76364		105.687	15.0086		106.557	25.0437		104.954	17.182
	107.982	5.62548		112.127	13.6749		116.789	26.4927		112.299	17.5167
	108.171	5.53986		118.055	15.1144		116.158	24.4878		114.128	16.9193
	111.246	9.70736		111.946	13.141		112.583	23.8162		111.925	16.6746
	106.16	7.1927		114.311	10.7044		109.973	19.6614		110.148	13.5756
	103.679	5.09712		116.755	10.4868		101.156	10.1631		107.196	8.93011
	104.107	4.49528		106.524	8.48614		103.119	17.4874		104.584	11.5185
	100	0		100	0		100	0		100	0
PADI4_7
	PADI4_7			PADI4_7			PADI4_7
2	184.048	179.286	106.191	186.905	185		183.571	167.619	155.714
1.47712	232.381	210.714	191.905	206.905	212.381	201.905	184.762	183.333	186.667
1	210.476	184.048	165.952	170.714	175.714	174.286		157.857	155.476
0.477121	194.524	177.143	155.238	176.19	184.286	182.381	165.714	162.857	163.571
0	207.619	188.095	164.524	188.333	191.19	186.19	178.571	165	173.571
-0.522879	204.762	182.143	160.238	176.667	191.667	184.286	200		181.429
-1	200.952	188.095	174.286	172.143	194.048	178.095	183.095	163.571	164.048
-1.52288	215.238	201.19	160.476	182.619	192.857	177.619		187.619	166.19
-2	213.095	189.286	143.571	170.476	184.286	170.476	162.857	194.048	175.952
-2.52288	203.571	191.667	143.81	174.524	176.905	170.952	173.333	165	157.143
[0]	212.143	199.524	128.81	168.571	177.619	166.667	161.19	181.19	150.952
Normalised
	86.7565	89.8568	82.4399	110.876	104.155		113.885	92.5099	103.155
	109.54	105.609	148.983	122.74	119.571	121.143	114.623	101.183	123.659
	99.2144	92.2434	128.835	101.271	98.9276	104.571		87.1222	102.997
	91.6947	88.7828	120.518	104.52	103.753	109.429	102.806	89.8817	108.36
	97.8676	94.2721	127.726	111.723	107.641	111.714	110.783	91.0644	114.984
	96.5208	91.2888	124.399	104.802	107.909	110.571	124.077		120.189
	94.725	94.2721	135.305	102.119	109.249	106.857	113.589	90.276	108.675
	101.459	100.835	124.584	108.333	108.579	106.571		103.548	110.095
	100.449	94.8687	111.46	101.13	103.753	102.286	101.034	107.096	116.562
	95.9596	96.0621	111.645	103.531	99.5979	102.571	107.533	91.0644	104.101
	100	100	100	100	100	100	100	100	100
Averages										average 3 experiments
	86.3511	3.72502		107.516	4.75191		103.183	10.6875		99.0166	7.08705
	121.377	23.9883		121.151	1.58455		113.155	11.31		118.561	15.3391
	106.764	19.4293		101.59	2.83539		95.0595	11.2251		101.138	13.0581
	100.332	17.542		105.901	3.07928		100.349	9.48085		102.194	11.6489
	106.622	18.3652		110.359	2.35442		105.61	12.7712		107.531	12.9862
	104.07	17.7993		107.761	2.88743		122.133	2.7489		111.321	10.531
	108.101	23.5607		106.075	3.62911		104.18	12.2895		106.119	15.4845
	108.959	13.5349		107.828	1.0951		106.821	4.6292		107.87	8.28296
	102.259	8.44262		102.39	1.31479		108.23	7.8257		104.293	6.68949
	101.222	9.0266		101.9	2.05074		100.9	8.68864		101.341	7.32979
	100	0		100	0		100	0		100	0
PADI4_12
	PADI4_12_1			PADI4_12_2			PADI4_12_3
2	216.944	226.111	208.333	120	176.667	170.278	164.722	86.9444	133.889
1.47712	219.444	247.778	219.444	190.278	202.222	192.5	188.889	196.667	163.333
1	183.611	177.778	174.167	161.944	143.056	154.444	101.944	145.833	139.444
0.477121	174.722	195	202.5	143.889	152.778	145.833	144.722	150.278	145
0	187.5	213.333	190	171.667	174.167	151.667	182.5	156.389	133.333
-0.522879	168.889	191.111	183.056	148.611	142.222	127.222	180.556	161.944	127.778
-1	168.056	216.389	207.5	164.167	162.5	137.778	156.389	150.556	136.389
-1.52288	187.778	200	189.167	142.778	137.222	110	161.944	151.111	136.667
-2	183.056	206.389	168.333	136.667	146.389	125	153.889	145.556	109.722
-2.52288	172.5	192.222	168.056	156.944	159.444	135.556	144.167	148.056	112.5
[0]	177.778	193.333	153.889	120.556	145	118.333	155	124.722	119.167
Normalised
	178.204	179.33	140.724	84.1463	127.979	125.929	79.1722	45.6268	64.8721
	180.258	196.513	148.23	133.426	146.492	142.363	90.7877	103.207	79.1386
	150.823	140.996	117.646	113.559	103.631	114.219	48.9987	76.5306	67.5639
	143.522	154.655	136.784	100.898	110.674	107.851	69.5594	78.863	70.2557
	154.018	169.195	128.341	120.376	126.168	112.165	87.717	82.07	64.603
	138.73	151.571	123.65	104.209	103.027	94.0872	86.7824	84.9854	61.9112
	138.046	171.619	140.162	115.117	117.717	101.894	75.1669	79.0087	66.0834
	154.246	158.621	127.778	100.119	99.4051	81.3505	77.8371	79.3003	66.218
	150.367	163.688	113.705	95.8333	106.045	92.4437	73.9653	76.3848	53.1629
	141.696	152.452	113.518	110.053	115.503	100.25	69.2924	77.6968	54.5087
	146.032	153.333	103.948	84.5359	105.039	87.5134	74.4993	65.4519	57.7389
Averages										average 3 experiments
	166.086	21.9711		112.685	24.7362		63.2237	16.8333		113.998	21.4318
	175	24.5675		140.761	6.67845		91.0444	12.0362		135.602	16.2587
	136.488	17.0421		110.47	5.93177		64.3644	14.0421		103.774	13.201
	144.987	9.02516		106.474	5.03133		72.8927	5.18212		108.118	6.67388
	150.518	20.651		119.57	7.0362		78.13	12.0502		116.073	14.3896
	137.984	13.9755		100.441	5.5343		77.893	13.8698		105.439	11.8084
	149.942	18.8024		111.576	8.48511		73.4197	6.63742		111.646	12.5111
	146.881	16.6883		93.6247	10.6358		74.4518	7.16809		104.986	12.1518
	142.587	25.8836		98.1075	7.08032		67.8377	12.7662		102.844	17.1568
	135.889	20.1064		108.602	7.72926		67.166	11.7394		103.886	14.1636
	134.438	26.6558		92.3629	11.0786		65.8967	8.38907		97.5658	17.3555
IC50s				Average	Stdev
PADI3	0.05265	0.0509	0.0632	0.0555833	0.00665401
PADI4_2	0.1475	0.2456	0.235	0.209367	0.0538396

## Sheet: Figure_2E
	nan	nan	nan	nan	nan	nan	nan	nan	-0.763564	-0.026598	-0.711096	nan	nan	nan	nan	-0.0684182	nan	0.821399	inf	nan	nan
	-0.467171	-3.07961	-2.54818	-4.12423	-3.17275	-2.66556	-4.06098	-2.64484	-1.39217	0.592198	-0.883246	-3.57356	-2.94892	-2.98344	-1.91243	nan	-3.16294	-1.93096	-1.26319	-3.01608	-2.70971	min	-5.37728
	-1.55206	-3.41318	-4.66827	nan	-2.89501	-4.18922	-4.18423	-3.79187	-4.15588	-4.33342	-3.40993	-4.50444	-3.28713	-3.53568	-4.1641	-3.18926	-4.32323	-4.39583	-3.80967	-4.00813	-4.10251
	-1.7557	-1.97603	-3.33391	-4.45782	-3.57882	-4.24289	-3.98892	nan	-2.16702	-1.88909	-2.03123	-2.83579	-3.06676	-3.13379	-0.998584	3.70131	-3.18086	-4.14603	-2.83579	-3.99238	-4.20725	max	3.70131
	-2.59469	-2.91661	-4.39134	-4.71396	-4.92181	-4.58658	-4.32022	nan	-3.71978	-3.31005	-4.0035	-0.949977	-3.77595	-4.63803	-3.87209	-4.03448	-4.37229	-4.27645	-3.47614	-4.57473	-4.49278
	-1.66706	-2.28815	-3.96394	-2.64451	-2.17295	-0.96905	-2.13772	0.317448	-2.97628	-2.41266	-1.95704	-3.70698	-2.57316	-2.9108	-2.08098	-1.12547	-2.70248	-2.94922	-2.70904	-2.63478	nan
	-0.256222	0.276501	-0.800594	0.0789426	-0.7968	-0.807958	-2.79287	-1.33028	-1.75107	-0.491115	-2.29194	-2.40663	1.65786	-5.04455	-0.290311	nan	0.00450978	-1.35313	-1.82657	1.17165	-0.888576
	-1.70546	-4.07559	-3.44933	-4.50696	-4.25006	-4.62154	-4.61701	nan	-4.03559	-4.3106	-3.43439	-4.1386	-3.30582	-4.70793	-3.82882	-3.67939	-3.12566	-4.33186	-3.58693	-4.16102	-4.08334
	-2.20299	-1.92288	-3.51146	-2.41126	-2.16545	-2.54117	-2.71361	-2.34415	-2.10999	-2.15261	-2.43675	-2.73387	-2.39583	nan	-1.99386	-2.11041	-1.91735	-2.13713	-2.26791	-2.27775	-2.20813
	0.0704265	-1.89148	-2.1977	-2.30367	-1.24984	-0.445444	-2.57625	-1.03397	3.36512	nan	0.85184	-2.2035	-1.83658	-4.10782	-1.14081	-0.186976	-1.46489	0.282558	3.00042	-1.0392	-0.493093								H	K	R	D	E	C	S	T	N	Q	G	A	MeA	I	L	V	P	F	W	Y
	-2.25738	-4.63965	-4.36772	-3.84896	-4.76806	-2.95298	-4.70998	-3.06347	-3.85526	-5.37728	-4.27453	-4.8116	-4.2136	-5.17474	-5.17431	-4.43867	-4.50005	-4.48759	-4.60174	-2.74084	nan								-2.21001	0.587122		-3.75066	-2.93384	-2.33576	-2.90877	-1.6878	-2.77383	-1.60141	-3.89208	-2.76982	-3.17176	-1.38248	-0.744849	-1.19774	-2.67291	-2.57145	-2.66535	-2.61784
	-0.48603	nan	nan	nan	nan	0.548821	-1.57092	nan		nan	nan	nan	nan		nan	inf	0.110906	nan	nan	-0.348526	0.58436								-3.56804	-3.83919	-2.94437		-2.83644	-4.30067	-3.90401	-3.58446	-2.80319	-3.31603	-3.80041	-2.97151	-4.27513	-4.16635	-2.8777	-3.69085	-2.96384	-4.36041	-3.5691	-3.72979
																														-2.30208	2.47819	-4.32698	-3.05117	-3.15137	-2.89671	-3.52746	-2.70996	-0.571266	-3.749	-1.87681	-2.6163	-2.0464	-1.52436	-2.61601	-2.66224	-3.78875	-3.44281	-3.97431
																														-2.7128	-3.54603	-4.15425	-4.24571	-4.00282	-3.975	-3.61886	-3.37576	-3.72381	-3.73104	-2.11685	-0.356279	-3.45075	-3.60707	-3.00268	-3.94814	-4.31317	-4.11979	-4.13529
	nan	nan	nan	nan	nan	nan	nan	nan	1.92591	0.987312	0.554353	nan	nan	nan	inf	-0.820043	nan	-1.82004	inf	nan	nan								0.321306	-1.83853	-0.785684	-2.27406	-1.85482	-3.47276	-2.21489	-2.51925	-2.2794	-1.94475	-1.54395	-1.95194	-3.12698	-2.70605	-1.6958	-2.2542	-2.49356	-0.749281	-2.19902
	0.154422	-2.66753	-2.20256	-3.69986	-2.78688	-2.5243	-3.84498	-1.96493	-1.36574	0.671991	-0.685846	-2.9788	-2.79469	-2.44716	-1.36319	nan	-2.80876	-1.55607	-1.10384	-2.43596	-2.62305	min	-4.55674						-1.28656	-0.440009		0.0312904	-0.752605	-0.844246	-0.0478017	-1.29633	1.37023	-0.314669	-2.58528	0.206142	-2.22288	-1.67274	-2.0878	-1.6193	-4.45811	-0.961586	1.07036	-0.779074
	-0.987597	-2.6623	-4.26135	nan	-2.69163	-4.55674	-3.49475	-3.54057	-3.72693	-3.84558	-2.46214	-3.69217	-2.7427	-2.84451	-2.9278	-2.6392	-3.71837	-3.02828	-3.54927	-3.17054	-3.42692									-3.85999	-3.1525	-3.82484	-3.79768	-2.95025	-2.80842	-3.89193	-2.87044	-3.36652	-3.98815	-3.61455	-3.51656	-3.36533	-3.01401	-3.28461	-4.27712	-3.68668	-3.80878	-3.56173
	-0.884531	-1.82525	-2.98264	-4.41744	-2.64574	-3.56041	-3.50774	nan	-2.06105	-2.20533	-1.26803	-2.21985	-2.48872	-2.19603	-0.140793	1.90262	-2.703	-3.24832	-2.48713	-3.10686	-3.68957	max	2.53606						-2.05874	-1.75896	-1.83483	-2.06195	-1.89158	-2.78725	-1.69364	-1.91767	-2.00856	-1.70916	-2.45365	-1.66202	-2.38975	-1.78319	-2.11467	-1.8378		-2.04919	-2.00366	-1.99921
	-1.98467	-1.64949	-3.92804	-3.71981	-3.9552	-4.14765	-3.29499	nan	-3.40501	-2.34767	-3.51406	-0.0126878	-3.35949	-3.54612	-3.53625	-3.30246	-3.67276	-3.12282	-2.66804	-3.78866	-4.29292								-1.00467		-0.238307	-2.33966	-1.10752	-2.06463	-1.42127	0.23683	-1.76843	-1.09381	-2.4321	-1.69604	-2.08991	2.80559	0.6934	2.57905	-3.66899	-0.46844	-0.927092	-0.513675
	-0.985721	-1.8184	-3.0393	-1.98199	-1.64949	-0.62041	-1.13159	0.370373	-2.4903	-1.66178	-1.57562	-2.5833	-2.13639	-2.22909	-1.8276	-0.559502	-1.89515	-2.15165	-1.85152	-1.90308	nan								-2.80869	-4.77172	-3.95607	-3.73714	-4.21023	-3.92474	-4.12288	-3.94937	-3.80786	-4.43492	-4.17078	-4.24135	-4.15109	-3.76782	-3.93612	-4.15442	-4.33941	-2.66084	-2.51151
	-0.0975767	0.217377	-0.875951	0.019021	-0.773749	-0.779097	-2.50322	-1.36763	-1.71522	-0.445158	-1.97537	-2.07079	1.21228	-4.05961	-0.335448	nan	-0.099323	-1.30411	-1.48217	1.01724	-0.799284
	-0.578022	-3.43513	-2.55406	-3.31551	-3.62472	-3.36817	-3.57068	nan	-3.12121	-3.60582	-2.83652	-3.25022	-2.69365	-3.96976	-3.13485	-2.78369	-2.65489	-3.51991	-2.77716	-3.52262	-3.35416
	-1.40199	-1.49989	-2.32995	-1.85107	-1.77151	-1.81629	-2.34049	-1.92985	-1.57166	-1.46094	-1.90538	-2.18749	-1.82587	nan	-1.52517	-1.68899	-1.5203	-1.80336	-1.55517	-1.85265	-1.89521
	0.397113	-1.64656	-2.01073	-2.40197	-0.999977	-0.487827	-2.3198	-1.02226	2.53606	nan	0.610621	-1.93032	-1.69259	-3.48127	-1.09448	-0.282517	-1.43954	0.15778	2.37259	-0.873285	-0.55468
	-1.28832	-4.01615	-3.72376	-3.64828	-3.87969	-2.56889	-3.73671	-2.76204	-3.42632	-4.37976	-3.76758	-3.67606	-3.48872	-3.69451	-4.09001	-3.61379	-3.98216	-3.73671	-3.8177	-2.18261	nan
	-1.24973	inf	nan	nan	nan	1.78634	-0.0830772	nan		nan	inf	nan	nan		nan	inf	-0.510187	nan	inf	-0.59765	-0.0570819
	nan	nan	nan	nan	nan	nan	nan	nan	1.66737	0.728769	-0.0261186	nan	inf	nan	inf	-1.07859	nan	-2.34162	inf	nan	nan								H	K	R	D	E	C	S	T	N	Q	G	A	MeA	I	L	V	P	F	W	Y
	-0.24614	-2.56233	-2.25655	-3.42788	-2.84189	-2.52448	-3.77028	-2.02026	-1.38954	0.497178	-0.665454	-2.96291	-2.57789	-2.58813	-1.52862	nan	-2.75462	-1.57638	-1.22619	-2.54401	-2.52077	min	-4.62878						-2.21001	0.587122		-3.75066	-2.93384	-2.33576	-2.90877	-1.6878	-2.77383	-1.60141	-3.89208	-2.76982	-3.17176	-1.38248	-0.744849	-1.19774	-2.67291	-2.57145	-2.66535	-2.61784
	-1.14992	-2.83905	-3.9724	nan	-2.92269	-4.33529	-3.72227	-3.37169	-4.61624	-3.33859	-2.76104	-4.62878	-2.37976	-2.51133	-2.85619	-3.00466	-3.67043	-3.32926	-3.7136	-3.52862	-3.65993								-3.56804	-3.83919	-2.94437		-2.83644	-4.30067	-3.90401	-3.58446	-2.80319	-3.31603	-3.80041	-2.97151	-4.27513	-4.16635	-2.8777	-3.69085	-2.96384	-4.36041	-3.5691	-3.72979
	-1.539	-1.82915	-3.13756	-4.10567	-2.92895	-3.56294	-3.75035	nan	-1.91113	-2.8118	-1.27381	-2.79326	-2.57442	-2.65688	-0.574423	1.83066	-2.80627	-3.18804	-2.52511	-3.2292	-4.02612	max	2.51558							-2.30208	2.47819	-4.32698	-3.05117	-3.15137	-2.89671	-3.52746	-2.70996	-0.571266	-3.749	-1.87681	-2.6163	-2.0464	-1.52436	-2.61601	-2.66224	-3.78875	-3.44281	-3.97431
	-2.03677	-1.78446	-3.68908	-4.02898	-3.86011	-4.20528	-3.57791	nan	-3.22745	-2.48068	-3.30365	-0.106172	-2.99185	-3.66027	-3.76308	-3.30114	-3.87996	-3.45731	-2.86385	-3.99598	-3.62018									-2.7128	-3.54603	-4.15425	-4.24571	-4.00282	-3.975	-3.61886	-3.37576	-3.72381	-3.73104	-2.11685	-0.356279	-3.45075	-3.60707	-3.00268	-3.94814	-4.31317	-4.11979	-4.13529
	-0.897614	-1.74928	-3.41503	-2.19568	-1.74202	-0.658383	-1.36255	0.276098	-2.65155	-1.44116	-1.55474	-3.09066	-2.12865	-2.34079	-1.92568	-0.672078	-2.04703	-2.45689	-2.20203	-2.05919	nan								0.321306	-1.83853	-0.785684	-2.27406	-1.85482	-3.47276	-2.21489	-2.51925	-2.2794	-1.94475	-1.54395	-1.95194	-3.12698	-2.70605	-1.6958	-2.2542	-2.49356	-0.749281	-2.19902
	0.0534424	0.124546	-0.856194	-0.00409229	-0.687265	-1.2977	-2.45974	-1.16177	-1.55194	-0.383755	-1.99609	-2.19123	1.24056	-4.27018	-0.318248	nan	-0.0485919	-1.23174	-1.54914	1.0222	-0.649363								-1.28656	-0.440009		0.0312904	-0.752605	-0.844246	-0.0478017	-1.29633	1.37023	-0.314669	-2.58528	0.206142	-2.22288	-1.67274	-2.0878	-1.6193	-4.45811	-0.961586	1.07036	-0.779074
	-0.586587	-3.33293	-2.84737	-3.65205	-3.51827	-3.07032	-3.77676	nan	-2.93918	-3.66355	-2.77112	-3.16084	-2.61186	-4.15367	-3.13589	-2.99441	-2.64469	-3.82401	-3.48974	-3.74269	-3.2477									-3.85999	-3.1525	-3.82484	-3.79768	-2.95025	-2.80842	-3.89193	-2.87044	-3.36652	-3.98815	-3.61455	-3.51656	-3.36533	-3.01401	-3.28461	-4.27712	-3.68668	-3.80878	-3.56173
	-1.58512	-1.5633	-2.52033	-1.92352	-1.73779	-1.7901	-2.30685	-1.90223	-1.66793	-1.66333	-2.00187	-2.2479	-1.80396	nan	-1.60844	-1.70508	-1.64327	-1.81253	-1.69033	-1.88058	-1.89428								-2.05874	-1.75896	-1.83483	-2.06195	-1.89158	-2.78725	-1.69364	-1.91767	-2.00856	-1.70916	-2.45365	-1.66202	-2.38975	-1.78319	-2.11467	-1.8378		-2.04919	-2.00366	-1.99921
	0.38401	-1.55009	-1.98548	-2.31335	-1.07275	-0.47205	-2.40025	-0.957774	2.51558	nan	0.617738	-2.13592	-1.77612	-3.41789	-1.04614	-0.245429	-1.35938	0.270152	2.36412	-0.868794	-0.493251								-1.00467		-0.238307	-2.33966	-1.10752	-2.06463	-1.42127	0.23683	-1.76843	-1.09381	-2.4321	-1.69604	-2.08991	2.80559	0.6934	2.57905	-3.66899	-0.46844	-0.927092	-0.513675
	-1.40248	-4.06824	-3.68274	-3.71417	-3.98295	-2.46065	-4.06565	-2.60058	-4.02189	-4.55813	-3.76625	-3.96563	-3.72126	-4.14898	-4.04043	-3.81575	-3.88642	-3.62381	-4.04382	-2.61108	nan								-2.80869	-4.77172	-3.95607	-3.73714	-4.21023	-3.92474	-4.12288	-3.94937	-3.80786	-4.43492	-4.17078	-4.24135	-4.15109	-3.76782	-3.93612	-4.15442	-4.33941	-2.66084	-2.51151
	-0.730663	inf	nan	inf	nan	1.3295	-0.34162	inf		nan	inf	nan	nan		nan	inf	-0.396762	nan	inf	1.46573	-0.0676977
average	*	A	C	D	E	F	G	H	I	K	L	MeA	N	P	Q	R	S	T	V	W	Y
	-0.186296	-2.76982	-2.33576	-3.75066	-2.93384	-2.57145	-3.89208	-2.21001	-1.38248	0.587122	-0.744849	-3.17176	-2.77383	-2.67291	-1.60141		-2.90877	-1.6878	-1.19774	-2.66535	-2.61784
	-1.22986	-2.97151	-4.30067		-2.83644	-4.36041	-3.80041	-3.56804	-4.16635	-3.83919	-2.8777	-4.27513	-2.80319	-2.96384	-3.31603	-2.94437	-3.90401	-3.58446	-3.69085	-3.5691	-3.72979
	-1.39308	-1.87681	-3.15137	-4.32698	-3.05117	-3.78875	-3.749		-2.0464	-2.30208	-1.52436	-2.6163	-2.70996	-2.66224	-0.571266	2.47819	-2.89671	-3.52746	-2.61601	-3.44281	-3.97431
	-2.20538	-2.11685	-4.00282	-4.15425	-4.24571	-4.31317	-3.73104		-3.45075	-2.7128	-3.60707	-0.356279	-3.37576	-3.94814	-3.72381	-3.54603	-3.975	-3.61886	-3.00268	-4.11979	-4.13529
	-1.18346	-1.95194	-3.47276	-2.27406	-1.85482	-0.749281	-1.54395	0.321306	-2.70605	-1.83853	-1.6958	-3.12698	-2.2794	-2.49356	-1.94475	-0.785684	-2.21489	-2.51925	-2.2542	-2.19902
	-0.100119	0.206142	-0.844246	0.0312904	-0.752605	-0.961586	-2.58528	-1.28656	-1.67274	-0.440009	-2.0878	-2.22288	1.37023	-4.45811	-0.314669		-0.0478017	-1.29633	-1.6193	1.07036	-0.779074
	-0.95669	-3.61455	-2.95025	-3.82484	-3.79768	-3.68668	-3.98815		-3.36533	-3.85999	-3.01401	-3.51656	-2.87044	-4.27712	-3.36652	-3.1525	-2.80842	-3.89193	-3.28461	-3.80878	-3.56173
	-1.73003	-1.66202	-2.78725	-2.06195	-1.89158	-2.04919	-2.45365	-2.05874	-1.78319	-1.75896	-2.11467	-2.38975	-2.00856		-1.70916	-1.83483	-1.69364	-1.91767	-1.8378	-2.00366	-1.99921
	0.28385	-1.69604	-2.06463	-2.33966	-1.10752	-0.46844	-2.4321	-1.00467	2.80559		0.6934	-2.08991	-1.76843	-3.66899	-1.09381	-0.238307	-1.42127	0.23683	2.57905	-0.927092	-0.513675
	-1.64939	-4.24135	-3.92474	-3.73714	-4.21023	-2.66084	-4.17078	-2.80869	-3.76782	-4.77172	-3.93612	-4.15109	-3.80786	-4.33941	-4.43492	-3.95607	-4.12288	-3.94937	-4.15442	-2.51151
stdev
	0.315088	0.273389	0.185929	0.350942	0.208727	0.0814994	0.150964	0.377588	0.0145643	0.0875174	0.120289	0.348062	0.18639	0.278011	0.281763		0.221775	0.210823	0.0833934	0.308503	0.0945776
	0.290597	0.392572	0.349596		0.126176	0.185043	0.351318	0.211435	0.444747	0.497447	0.484546	0.508675	0.4567	0.522495	0.735322	0.27994	0.363845	0.718603	0.131683	0.420258	0.343169
	0.453547	0.0859452	0.176041	0.19272	0.478396	0.393307	0.240592		0.128574	0.468898	0.438979	0.343997	0.311947	0.4689	0.428904	1.05986	0.251439	0.536545	0.191282	0.479857	0.262698
	0.338158	0.695893	0.35705	0.508774	0.587448	0.238528	0.529494		0.249333	0.521491	0.359074	0.516278	0.392302	0.600183	0.17133	0.423013	0.359319	0.593542	0.421559	0.407396	0.457159
	0.421114	0.29321	0.465017	0.338143	0.279369	0.19127	0.527026	0.0472557	0.24753	0.509297	0.226483	0.562722	0.25443	0.365633	0.12776	0.2996	0.429038	0.402425	0.431137	0.385371
	0.154848	0.0765978	0.0390733	0.0428556	0.0577479	0.291444	0.181092	0.109674	0.106146	0.0538645	0.177097	0.170142	0.249496	0.518664	0.0227802		0.0519209	0.0610671	0.182604	0.0877548	0.120881
	0.648469	0.402526	0.456414	0.61423	0.395373	0.823202	0.554272		0.587554	0.391307	0.365522	0.540558	0.379261	0.384255	0.400364	0.468305	0.274791	0.410214	0.442142	0.324291	0.454848
	0.419701	0.228122	0.634371	0.304674	0.237775	0.42627	0.225758	0.247553	0.287079	0.35561	0.283074	0.299539	0.33557		0.25005	0.238801	0.203263	0.190111	0.378564	0.237782	0.180937
	0.184946	0.175993	0.115928	0.0541761	0.128511	0.0214207	0.131159	0.0410314	0.484681		0.13726	0.142279	0.0723023	0.381354	0.0473421	0.048167	0.055075	0.0687397	0.364946	0.0971125	0.0355121
	0.529616	0.34592	0.384179	0.102291	0.485847	0.258726	0.495078	0.234945	0.307266	0.531954	0.293071	0.590052	0.370117	0.758266	0.640813	0.429968	0.330136	0.469517	0.403553	0.292131
rearranged order
	H	K	R	D	E	C	S	T	N	Q	G	A	MeA	I	L	V	P	F	W	Y
	-2.21001	0.587122		-3.75066	-2.93384	-2.33576	-2.90877	-1.6878	-2.77383	-1.60141	-3.89208	-2.76982	-3.17176	-1.38248	-0.744849	-1.19774	-2.67291	-2.57145	-2.66535	-2.61784
	-3.56804	-3.83919	-2.94437		-2.83644	-4.30067	-3.90401	-3.58446	-2.80319	-3.31603	-3.80041	-2.97151	-4.27513	-4.16635	-2.8777	-3.69085	-2.96384	-4.36041	-3.5691	-3.72979
		-2.30208	2.47819	-4.32698	-3.05117	-3.15137	-2.89671	-3.52746	-2.70996	-0.571266	-3.749	-1.87681	-2.6163	-2.0464	-1.52436	-2.61601	-2.66224	-3.78875	-3.44281	-3.97431
		-2.7128	-3.54603	-4.15425	-4.24571	-4.00282	-3.975	-3.61886	-3.37576	-3.72381	-3.73104	-2.11685	-0.356279	-3.45075	-3.60707	-3.00268	-3.94814	-4.31317	-4.11979	-4.13529
	0.321306	-1.83853	-0.785684	-2.27406	-1.85482	-3.47276	-2.21489	-2.51925	-2.2794	-1.94475	-1.54395	-1.95194	-3.12698	-2.70605	-1.6958	-2.2542	-2.49356	-0.749281	-2.19902
	-1.28656	-0.440009		0.0312904	-0.752605	-0.844246	-0.0478017	-1.29633	1.37023	-0.314669	-2.58528	0.206142	-2.22288	-1.67274	-2.0878	-1.6193	-4.45811	-0.961586	1.07036	-0.779074
		-3.85999	-3.1525	-3.82484	-3.79768	-2.95025	-2.80842	-3.89193	-2.87044	-3.36652	-3.98815	-3.61455	-3.51656	-3.36533	-3.01401	-3.28461	-4.27712	-3.68668	-3.80878	-3.56173
	-2.05874	-1.75896	-1.83483	-2.06195	-1.89158	-2.78725	-1.69364	-1.91767	-2.00856	-1.70916	-2.45365	-1.66202	-2.38975	-1.78319	-2.11467	-1.8378		-2.04919	-2.00366	-1.99921
	-1.00467		-0.238307	-2.33966	-1.10752	-2.06463	-1.42127	0.23683	-1.76843	-1.09381	-2.4321	-1.69604	-2.08991	2.80559	0.6934	2.57905	-3.66899	-0.46844	-0.927092	-0.513675
	-2.80869	-4.77172	-3.95607	-3.73714	-4.21023	-3.92474	-4.12288	-3.94937	-3.80786	-4.43492	-4.17078	-4.24135	-4.15109	-3.76782	-3.93612	-4.15442	-4.33941	-2.66084	-2.51151
	0.377588	0.0875174		0.350942	0.208727	0.185929	0.221775	0.210823	0.18639	0.281763	0.150964	0.273389	0.348062	0.0145643	0.120289	0.0833934	0.278011	0.0814994	0.308503	0.0945776
	0.211435	0.497447	0.27994		0.126176	0.349596	0.363845	0.718603	0.4567	0.735322	0.351318	0.392572	0.508675	0.444747	0.484546	0.131683	0.522495	0.185043	0.420258	0.343169
		0.468898	1.05986	0.19272	0.478396	0.176041	0.251439	0.536545	0.311947	0.428904	0.240592	0.0859452	0.343997	0.128574	0.438979	0.191282	0.4689	0.393307	0.479857	0.262698
		0.521491	0.423013	0.508774	0.587448	0.35705	0.359319	0.593542	0.392302	0.17133	0.529494	0.695893	0.516278	0.249333	0.359074	0.421559	0.600183	0.238528	0.407396	0.457159
	0.0472557	0.509297	0.2996	0.338143	0.279369	0.465017	0.429038	0.402425	0.25443	0.12776	0.527026	0.29321	0.562722	0.24753	0.226483	0.431137	0.365633	0.19127	0.385371
	0.109674	0.0538645		0.0428556	0.0577479	0.0390733	0.0519209	0.0610671	0.249496	0.0227802	0.181092	0.0765978	0.170142	0.106146	0.177097	0.182604	0.518664	0.291444	0.0877548	0.120881
		0.391307	0.468305	0.61423	0.395373	0.456414	0.274791	0.410214	0.379261	0.400364	0.554272	0.402526	0.540558	0.587554	0.365522	0.442142	0.384255	0.823202	0.324291	0.454848
	0.247553	0.35561	0.238801	0.304674	0.237775	0.634371	0.203263	0.190111	0.33557	0.25005	0.225758	0.228122	0.299539	0.287079	0.283074	0.378564		0.42627	0.237782	0.180937
	0.0410314		0.048167	0.0541761	0.128511	0.115928	0.055075	0.0687397	0.0723023	0.0473421	0.131159	0.175993	0.142279	0.484681	0.13726	0.364946	0.381354	0.0214207	0.0971125	0.0355121
	0.234945	0.531954	0.429968	0.102291	0.485847	0.384179	0.330136	0.469517	0.370117	0.640813	0.495078	0.34592	0.590052	0.307266	0.293071	0.403553	0.758266	0.258726	0.292131

## Sheet: Figure_2F
IC50s					Average	Stdev
	PADI3_H4R_K10_I	0.08955	0.1118	0.1549	0.11875	0.0332247
	PADI3_H4R	0.4317	0.3255	0.6205	0.459233	0.149415
	PADI3_K10I	0.05474	0.06772	0.08951	0.0706567	0.01757
	PADI3_Y6H	0.1366	0.08025	0.104	0.10695	0.0282906
	PADI3_dY_1dY(Ome)	0.3563	0.2502	0.2903	0.298933	0.0535743
	PADI3_R7W	0.07424	0.06954	0.0936	0.0791267	0.0127527
	PADI3_R7N	0.07038	0.0629	0.07972	0.071	0.00842712
	PADI3_K10V	0.06908	0.07264	0.05915	0.0669567	0.00699117
	PADI4_3.R2A	10.94	10.1	7.011	9.35033	2.069
	PADI4_3.R2Cit	1.361	0.8751	1.071	1.10237	0.244464
	PADI4_3.R7Cit	0.07443	0.09859	0.07649	0.08317	0.0133938
	PADI4_3.R2K	0.2789	0.1951	0.166	0.213333	0.0586169
	PADI4_3.R7A	0.05906	0.05481	0.06235	0.05874	0.00378017

## Sheet: Figure_3B
serum	KSR	pep 3 100	200	300	400	500	600	800	1000	in 100	in 200	in 300	in 400	in 500	in 600	in 800	in 1000
353.091	2826.41	4404.6	3388.01	4204.61	492.298	459.291	1160.44	445.979	433.905	6631.6	4962.39	1351.48	2587.44	8002.39	3388	4339.64	7222.33
289.232	1988.06	4897.61	3077.23	5160.33	711.204	407.132	1352.07	391.741	424.918	8568.19	5899.12	1705.94	3363.89	8439.16	9286.24	1830.68	3477.82
454.058	1774.71	5146.36	3450.03	5595.22	535.548	290.996	1443.51	482.235	375.189	6527.48	3077.22	1210.2	4248.39	6742.48		2792.09	1613.66
328.209	3921.66	5133.35	3799.02	4047.67	469.845	418.749	1450.75	466.227	340.91	5081.21	2790.87	1405.96	3762.1	4040.97	7338.41	3313.47	3628.78
358.663	2090.07	5905.47	5385.21	4048.07	538.052	399.565	727.448	468.056	270.82	9325.12	2319.83	1385.04	3534.63	9813.41	5647.29	2220.56	5323.56
269.97	1882.1	5672.87	3922.72	4395.43	598.421	409.013	1056.07	478.888	270.06	8295.2	2047.12	1489.79	5083.46	4355.97	4699.22	3635.68	2604.68
555.427	3983.34	6187.36	3367.84	2625.51	565.531	454.084	1209.57	347.06	329.63	5411.29	3278.28	1258.47	2397.77	3438.31	4747.69	3090.09	2478.98
309.145	4637.72	5226.11	3535.98	5270.53	429.794	443.008	1287.3	397.501	345.492	7085.96	3243.82	1553.96	2639.76	8067.2	5108.14	2186.66	3875.6
321.07	3208.65	5893.27	5323.29	3665.44	585.439	362.363	1606.07	520.125	352.614	9490.7	3952.28	1201.34	3691.55	5940.17	8066.82	7436.95	5811.61
318.037	2128.75	4494.92	4563.97	4461.53	636.061	439.607	1096.92	472.76	384.725	4660.45	4779.46	1522.5	4226.85	5194.34	3762.91	2407.67	2930.37
559.808	1707.25	7810.81	4539.55	2551.88	652.171	481.334	1368.49	440.403	296.912	7626.62	5018.95	1498.89	3624.42	8137.04	3939.2	1884.63	2182.96
359.1	5028.04	5465.85	4334.86	3405.98	721.148	312.156	928.386	542.35	355.158	6057.47	4581.15	1297.92	3247.57	5286.42	2637.78	3375.74	4078.04
334.919	5501.82	6638.89	1552.16	3624.61	704.615	378.567	772.166	509.974	341.925	7371.77	3686.06	1537.86	3825.93	8952.65		3570.55	2917.51
474.516	5090.32	6864.92	3492.97	5509.87	505.497	464.228	813.774	510.399	291.406	5684.62	2811.47	1519.95	2038.95	3056.47		1802.69	2107.27
448.138	4051.71	6171.43	2690	4072.07	684.61	452.614	992.268	403.375	423.43	5993.19	3021.35	2179.03	3957.43	6759.12	6304.82	2642.82	2671.85
359.08	2858.47	5330.21	4275.02	3311.61	535.801	312.503	1173.81	512.563	373.066	4804.65	3398.08	1679.04	2066.46	5423.38	2368.54	5547.78	2811.35
384.693	4701.64	6675.21	4042.12	2997.61	597.576	439.359	1204.53	417.057	323.963	5939.23	4328.98	1525.57	3728.2	4693.38	7529.7	2266.43	2568.04
249.525	2385.68	3824.47	3784.06	2985.18	819.541	394.95	1256.1	313.207	385.225	10938.2	4366.11	2180.95	2301.97	5142.38	3919.14	2538.52	4178.15
369.656	1395.88	5260.52	1750.36	4395.61	750.689	432.791	987.249	527.708	384.584	4554.48	4324.76	1488.68	3680.61	6147.28	4036.72	2324.86	3305.91
409.299	2414.48	7806.19	4094.41	2544.8	711.452	329.306	1632.91	516.633	426.594	2462.56	4716.56	1487.45	2303.22	9571.17	8450.08	1914.13	2905.38
382.855	5419.87	9486.89	2329.14	1673.5	817.772	380.142	1206.33	553.461	390.702	3929.93	4429.31	1167.47	2342.48	4698.29	3539.53	2225.61	4764.36
374.633	4940.13	6849.02	3592.7	2776.58	853.614	434.395	920.035	533.57	388.319	4126.46	2952.19	1535.32	1870.46	2899.31	7898.45	2227.64	3523.23
402.638	3739.29	5551.47	4651.36	3188.14	652.56	446.227	1301.67	533.167	397.92	4040.84	3489.45	2138.18	2828.92	5047.04		2070.69	3138.51
361.704	1590.76	7385.45	4666.26	3410.7	798.657	444.413	1734.1	559.289	350.738	4067.85	4232.36	1566.11	1957.26	6548.47		2854.14	3804.98
254.567	6572.92	5471.91	2115.03	2695.11	1069.5	308.47	836.488	364.326		3012.78	5141.6	2145.56	2017.45	5111.82	3925.14	2293.06	4811.07
320.877	5495.55	6850.07	4416.13	4271.4	955.788	349.38		564.487	383.582	3834.09	9780.39	2136.67	2115.93	5166.55	7963.35	2655.52	4138.51
360.865	5994.85	9572.07	5949.77	2805.88	657.8	340.283	1140.49	562.549	257.976	5764.68	6051.49	1862.41	1955.83	5117.85		2137.69	6083.79
414.534	2214.21	7860.95	2824.39	3345.87	777.651	423.72	1132.9	548.88	330.434	7187.21	6015.74	2331.86	2150.89	3791.27	8007.78	2051.03	2465.39
396.319	5031.6	5211.09	4398.73	3037.73	770.512	431.678	1082.84	448.344	455.443	7608.98	7414.24	1410.63	2449.97	4302.8	4293.57	2600.5	4749.76
366.712	2483.57	7379.32	1599.15	3673.1	647.69	400.906	1896.52	528.095	347.246	4081.33	7280.52	1815.19	2077.23	3014.18	8839.5	3619.7	8465.65
381.197	1819.27	7203.02	4848.76	2158.42	605.181	434.682	832.107	550.514	457.56	3840.16	7294.33	2735.99	3227.2	4563.57	6680.24	3765.53	5130.8
318.256	1679.42	6040.74	2742.6	2832.48	1071.82	446.439	859.004	543.429	386.352	5807.13	9449.55	1875.26	3420.48	3665.84	5756.37	4051.55	3215.46
340.358	4528.73	8661.89	2152.72	2550.9	891.317	456.624	491.712	575.977	386.891	9010.24	5423.2	2884.8	3411.85	3628.9	4627.73	3972.71	8632.98
364.113	2218.48	7256.68	2898.42	4117.34	744.455		608.081	449.479	422.303	8935.83	4657.3	1297.32	3185.4	4260.56	7954.65	3480.86	5184.73
359.977	4285.79	7306.11	2434.34	2135.13	775.955	401.536	1275.03	492.727	447.363	5897.16	5915.86	2033.46	3211.68	3501.34	4432.26	4184.26	4588.03
391.23	3177.54	6060.72	2384.47	2968.99	1124.32	464.032		520.442	626.735	3633.51	5930.9	1913.57	3331.93	4615.53	3693.24	3277.01	7837.06
432.596	3221.08	6441.49	2682.21	2615.85	565.89		661.4	472.825	435.059	9466.35	8327.27	1929.49	2495.54	2042.69		4679.36	5338.26
283.244	3214.17	8338.65	4892.93	2308.89	743.846	355.87	623.409	459.507	321.257	6303.28	8198.1	1733.4	4072.38	2476.6	4352.3	4397.27	6561.84
433.238	1669.63	3934.06	4878.53	2854.87	871.627	415.996	734.189	501.384	408.397	2681.34	7157.53	1712.48	5975.53	2353.82	8461.4		2094.78
326.724	2479.11	7105.17	5240.51	3053.51	571.296	404.943	1240.84	517.078	309.064	4577.14	3489.83	1769.33	4308.49	4211.31	3000.69	5234.08	6311.84
386.824	2633.15	4925.98	3104.87	2110.07	958.041	416.485		401.909	294.541	5833.69	6314.01	1524.85	3782.5	4208.97	8106.68	3857.48	3855.34
365.049	1878.85	4602.27	2259.9	2477.01	958.634	492.125	1457.99	473.445	463.497	9215.8	8869.6	1549.62	6410.94	3028.78	4083.18	5372.25	4324.78
425.286	1889.59	5174.46	2244.61	2215.05	1012.08	397.851	1031.72	475.305	387.455	9091.69	3060.16	1496.04	3272.76	4919.54	6032.19	5892.71	4968.02
382.59	2089.69	5443.79	3407.56	2661.71	723.469	459.409		471.689	455.881	8768.47	8115.66	1194.2	3879.93	4393.15		6350.84	5933.57
398.914	1593.65	8593.53	2832.27	2787.07	529.638		1550.75	374.994	445.425	7193.79	9561.97	1483.38	7158.88	3159.05		6018.21	2779.31
315.782	2252.03	6630.27	2291.06	4037.04	1131.51	462.14		412.223	463.781	8972.58	6963.06	1448.94	8167.64	5533.19	4378.24	4644.3	4323.36
448.653	2032.87	7641.48	4371.91	3229.74	1148.53		1093.82	424.821	435.996	5964.42	3934.75	1554.44	1731.79	3794.79	5632.97	8394.33	5018.59
450.363	1551.4	9359.73	4682.37	3065.72	632.445	401.796	634.289	406.067	413.004	6486.52	8443.4	1501.29	3296.84	4935.19	8594.23	8742.15	5467.64
394.537	2685.85	7199.34	3715.04	3081.71	1070.49	466.383		394.242	391.425	7544.15	6841.16	1698.36	5629.21	3611.66		5288.72	5593.6
361.083	1474.11	6129.28	5645.58	2848.51	2169.21	490.65	740.026	367.793	337.334	5388.8	9380.02	1480.46	6104.26	3908.24	6220.26	5385.38	5948.65
472.356	1607.85	7163.27	3511.16	2787.61	673.994	513.519	789.066	258.311	518.594	3701.09	4604.7	1651.95	7850.29	4153.56	6028.07	8122.17	3877.07
478.422	2142.4	5100.77	3102.32	3106.35	688.51	488.767		489.159	468.484	9013.23	6729.8	1487.9	2046.29	4658.28		5697.14	4755.07
447.692	1502.98	4982.77	5555.85	3219.93	1440.95	412.837	956.654	318.542		3810.88	8104.39	1376.68	3283.31	4976.16	5853.74	5216.91	2448.41
423.7	1670.18	7784.46	3705.81	1900.25	658.321	446.615	1043.81	434.695	344.321	10835.4	5171.9	1436.64	11996.5	3231.45		5503.48	4287.9
260.154	2146.02	7719.24	5534.07	3062.72	825.171	436.901	964.079	480.88	425.692	4327.24	2704.91	1497.69	3323.88	5481.08	4717.87	3963.95	6135.47
428.333	2176.28	8274.2	2813.64	1739.15	629.032	527.222	1089.06	510.788	483.547	6258.72	8765.02	1571.79	9053.86	2725.49		6576.42	6164.97
349.195	1698.42	5370.5	6199.65	2935.32	1030.81	523.995	1173.95	550.332	338.218	9665.27	5355.7	1544.74	1789.17	3942.1		7934.41	3308.57
492.303	1837.03	6321.07	5937.96	2376.47	647.191	487.121		442.615	417.494	6278.28	6769.32	1514.15	3677.1	4266.5	5969.67	5676.95	2450.65
416.61	2115.85	8346.97	4767.51	2260.7	1228.82	522.896	1834.09	525.866	589.408	5858.52	6182.04	1695.15	8146.57	5283.69	2372.17	3104.56	6255.13
465.868	1433.36	6977.46	3086.99	3484.38	1328.22	462.705	913.752	523.458	414.221	9885.15	6878.42	1888.87	6826.73	4391.17		3886.99	6555.25
386.182	1231.22	4872.31	5797.52	2950.32	650.359	457.289	1134.89	623.173		3879.57	5893.96	1449.07	1992.56	11052.6		4337.85	5863.14
411.593	1709.72	6780.09	4047.98	4589.12	846.383	302.741	1060.91	556.928	378.995	4165.52	9988.93	1555.78	4282.83	2965.82	3001.42	8627.7	4819.36
450.185	2519.82	9781.09	4118	2985.2	653.927	468.848	1569.25	565.296	343.045	6683.92	7858.58	1561.81	1468.05	5483.1		3238.29	4342.12
446.062	2261.18	6961.96	5575.04	3165.63	488.134	515.244	1316.65	579.581	487.771	8740.85	9123.15	3419.33	4567.68	2776.45	5800.54	3850.04	4813.7
394.855	2358.22	7694.77	4997.87	2996.05	1163.53	441.968	1072.27	509.298	478.712	4097.68	10188.3	3527.57	4137.41	7776.53	9404.36	6892.26	5670.89
390.674	2400.88	7490.94	3808.21	5029.34	929.361	519.867	893.473	628.112	472.559	10978.9	3653.18	4165.19	6871.18	3357.62	4215.1	8611.44	2201.36
430.763	2489.72	6565.06	8005.83	3599.17	1019.8	388.678	980.599	536.075	428.939	4803.02	5068.34	4489.31	1619.51	3615.32	3067.57	6970.43	5861.45
365.827	1880.32	7248.27	4560.83	2803.14	833.317	435.531	1243.56	725.201	270.667	7710.97	5008.65	4172.01	1556.57	3030	3753.18	3710.56	3733.57
394.515	2981.24	5560.34	5338.02	2910.25	809.948		1594.66	609.703	463.005	5237.87	7311.24	4125.08	9328.33	4865.12	2502.78	2275.57	6477.45
393.084	2712.63	10525.1	2481.23	3229.96	584.382	532.65	1101.24	670.487	501.75	7231.28	7984.96	7266.64	3357.86	5923.06	2963.17	8107.17	2857.07
399.807	1166.44	5987.31	2923.59	3517.52	629.203	431.634	1232.46	599.822	397.036	10238.5	8426.65	4366.69	8440	4799.85	2184.67	7397.5	4900.46
485.182	1840.92	7356.62	2419.08	5607.65	697.941	417.55	1173.87	689.05	444.555	4684.63	5042.53	4216.88	1994.54	6870.64	4198.3	6943.04	2416.48
411.957	2288.74	10358	3982.56	1938.61	823.651	374.248	872.826	610.896	464.401	6354.25	4534.46	6146.35	8990.44	3868.7	4027.06	4243.36	4642.01
360.386	1811.47	6730.64	3463.27	3316.39	860.249	376.954	1529.26	577.395	254.798	9308.48	3907.24	4594.78	6764.58	3149.01	9167.39	7825.67	5254.63
363.405	3328.23	7441.69	1371.15	3547.91	871.41	472.088	1181.89	549.38	470.633	7077.4	5856.48	3205.74	3728.62	3011.63	3101.31	5476.49	5355.38
334.708	2618.36	6153.72	3969.59	3545.23	609.977	530.868	1428.32	568.192	398.47	5365.34	6961.42	5463.56	7653.49	2466.6	3171.82	4962.83	2082.78
367.204	1764.31	7561.19	6883.65	2706.67	902.773	502.379	1370.85	720.209	394.428	8237.92	4498.24	6080.47	1706.99	2444.89	6309.33	4069.29	7388.41
363.542	1758.38	6704.08	2663.65	7691.31	900.731	520.948	1197.62	538.323	435.056	5246.09	3943.63		3060.38	2283.51	3405.51	5908.35	5439.63
293.411	2293.5	5222.88	3547.91	3057.36	784.748	472.558	1175.63	352.477	401.909	9364.62	8484.23	4899.6	4466.33	3704.52	7852.09	7713.46	3799.8
400.274	4103.38	6373.97	2403.1	3487.7	812.268	451.041	1051.02	467.315	337.638	6372.46		2740.32	7190.59	3374.52	2895.19	7706.01	5417.01
422.999	3265.45	5549.07	4018.54	2712.01	813.023	406.099	869.366	576.628	333.689	5226.25	10098.1	1960.7	3510.26	2458.03	5606.79	5741.1	3110.59
248.678	2788.39	6056.39	5220.3	3154.19	721.215	474.262	671.651	596.166	320.278	12709	7750.8	4846.71	3053.38	2725.22	1846.78	3313.59	2297.28
375.72	3498.27	6144.79	2640.93	3407.53	726.091	438.822	1497.56	411.991	356.226	14093.8	5182.14	5389.19	7302.22	2114.27	5241.44	3205.25	4732.02
377.532	1960.29	5691.93	3885.88	3143.94	932.217	446.072	822.228	625.968	350.597	7225.26	8971.22	6299.82	2322.62	3043.56	4095.11	6513.64	4409.68
264.941	4048.27	6514.54	3753.15		690.179	454.313	1248.13	658.558	332.087	7296.85	10070.6		3416.45	1789.64	2736.13	9685.02	6956.05
404.657	4257.89	6296.94	2357.68	3910.04	665.173	439.967	1429.59	431.462	383.204	8306.38	7698.3		2184.57	2430.32	2688.43	1799.51	7996.92
351.949	1926.29	6768.98	2496.64	4814.56	3516.53	470.627	1310.67	554.914	389.831	4810.71	3386.76	6560.56	3830.54	2382.33	4619.98	3096.53	2752.11
403.125	1796.33	4466.98		4326.7	668.119		848.502	408.394	358.539	4581.28	3876.87	5094.8	7196.98	3071.84	4978.54	1523.64	2018.49
361.84	2544.82	6138.08	3705.05	3921.34	721.524	431.045	1368.7	381.838	452.078	6105.21	5941.6	4118.07	5859.45	3079.05	4555.92	3041.25	7115.26
437.6	2892.44	5150.77	1755.01	3018.34	570.431	339.406	930.295	376.24	380.624	7103.4	5226.84	6469.94	2634.3	2580.4	4249.37	2298.25	6373.92
445.713	3613.54	2833.7	4100.57	3844.77	902.458	429.204	1207.11	399.287	348.561	6516.2	8227.39		1878.44	2420.86	5327.73	1823	4209.47
317.358	3004.33	6141.15	1380.29	4519.01	813.362	414.024	1369.27	448.446	369.601	6039.2	8491.95		2576.27	2969.16	4494.27	2026.51	3424.5
384.47	3018.6	6587.8	1582.05	5675.72	731.125	484.786	1403.46	556.088	379.63	4590.01	5047.57	2203.39	3983.41	2097.68	6235.28	3257.31	4140.69
525.8	3539.97	4395.76	2259.63	4625.32	693.304	461.014	567.626	528.701	350.251	8175.61	7980.61	7282.31	6764.11	3349.34	2102.55	2132.01	6866.61
498.546	3099.86	4978.85	1432.29	3276.68	462.702	419.414	1285.16	389.971	362.37	7813.29	2198.89		5798.83	3648.2	9261.85	2538.85	5666.03
317.841	5046.59	5343.81	1470	5619.06	654.623	452.445	1423.65	410.111	383.72	5365.31	6011.82	5492	6729.99	2493.74	3123.94	3456.63	6660.13
483.78	3497.16	3929.47	2697.05	4037.44	744.513		916.939	515.67	362.581	8127.9	2572.23	6109.36	5279.93	2638.56	7713	3241.2	6874.29
345.568	2967.19	6216.53	1375.59	2392.93	473.206	478.704	1390.66	488.963	332.086	6631.68	7645.94		3151.1	2902.8	8298.5	3261.88	4346.39
415.315	3192.11	6142.35	1490.62	4654.62	3278.77		592.285	557.439	388.649	5206.83	5191.25	4869.56	5947.1	2554.43	3952.3	3364.24	2120.46
388.898	3790.73	6206.18	1644.78	4568.56	844.538	392.994	1059.1	576.092	350.105	8477.5	2607.04		6321.13	2428.09	6539.77	4313.49	2160.7
504.129	2265.42	4695.7	1547.3	3983.31	641.094	384.291	1380.24	399.568	342.731	6042.96	6249.96	2570.32	3870.99	4051.03	7867.33	4183.12	2652.33
462.452	3130.39	5274.12	1712.73	3395.64	1018.65	416.098	1099.6	394.604	370.094	6598.26	6043.92	6018.89	4781.59	3485.24	7372.36	3988.52	3842.16
317.08	3266.39	4136.94	1567.43	3409.27	825.201	399.397	1258.49	402.709	359.539	5755.21	5806.31		3064.54	1788.34	5091.99	3626.49	5131.76
518.733	3244.36	5847.28	1614.54	4401.67	510.65	358.588	1136.07	436.207	330.262	9450.42	5272.11	6225.02	4547.39	2342.11	5832.08	4021.21	6450.2
337.966	3128.9	4235.22	3036.47	2734.12	1623.3	523.292	909.463	401.572	307.469	4209.13	5941.23		5367.89	3604.4	6673.17	2905.74	4123.89
720.555	3185.15	4403.87	1488.02	5643.72	835.439	488.757	1455.59	481.536	286.676	5002.15	2950.63	5366.33	4468.41	3727.64	7423.92	3333.8	4951.6
519.777	1299.23	7305.93	1654.89	3347.8	701.39	451.468	1033.53	459.464	316.942	5621.32	5444.9	7360.14	2649.07	2760.73	8255.42	2957.76	7487.79
550.287	1327.32	4314.93	3162.93	5994.69	1282.12	448.622	1139.79	441.618	359.189	4759.14	4502.25	5982.34	5068.64	6630.29	7674.15	5694.99	4619.11
387.696	2463.13	4759.58	2732.97	4025.18	611.683	395.878	1277.86	364.231	333.072	6397.51	4052.81		5362.79	3606.91	8383.29	4328.24	1891.59
300.615	1339.83	7859.59	1939.68	3205.62	565.177	434.055	1192.62	463.995	313.6	4283.75	6029.85	6240.35	4696.26	2289.3	3587.17	2833.72	4476.15
497.94	1101.34	5985.52	2005.3	2774.12	766.78	429.735	906.014	392.604	346.027	6376.42	3455.79		4561.51	3633.01	5703.67	2927.01	6196.19
443.332	1524.68	3981.85	2376.06	2180.74	886.303	428.773	878.307	441.281	292.602	9748.44	4096.79	2091.88	4212.9	1490.7	8601.81	5893.36	4787.88
520.059	2017.85	8184.55	1801.33	4641.09	504.061	409.464	589.53	444.801	448.914	4601.34	3946.78	5917.79	1957.14	1692.58	2905.47	3388.6	6717.41
282.942	1786.04	7264.24	3774.54	5065.96	737.086	445.023	746.784	572.385	407.791	7896.89	4063.71	5888.32	4510.4	4266.29	4585.26	4258.47	1811.65
289.82	1924.37	3396.62	1889.53	4777.82	805.485	475.959	576.177	308.742	360.301	8744.05	4907.6		3933.12	2297.72		4960.25	6241.55
451.932	1663.39	6461.66	3282.68	4981.06	1141.57	393.042	687.973	436.783	334.431	4367.93	3976.97	7201.12	5361.92	3427.19	4358.71	7176.87	7632.37
322.928	1998.75	7904.73	2810.91	4213.04	788.144	476.958	1083.53	446.875	428	5627.52	3025.92	6358.08	2352.06	2009.88	3915.82	2915.49	4318.97
275.525	2605.75	2712.1	3692.51	4460.96	821.856	432.214	865.396		391.345	6597.1	5088.41	5672.72	3106.33	3220.6	2799.77	6566.39	4597.33
428.973	3432.71	6467.89	2554.14	5280.67	1004.81	489.163	947.094	575.746	361.458	6755.77	5507.65		3794.59	1854.31	5508.45	3950.73	5191.32
282.527	3261.87	4787.19	1539.44	5167.01	1365.56	393.916	767.225	546.01	464.823	5150.91	4726.44	5909.54	3627.02	1718.4	2401.22	4190.09	3846.84
510.509	3050.95	6406.31	2809.94	2076.18	622.828	521.283	556.938	655.812	370.214	7418.84	6146.87		3021.11	1905.5	5975.38	5094.04	8080.96
504.917	2387.78	5776.26	3908.2	4869.99	825.775	320.461	491.216	481.23	377.297	7047.98	6306	3933.84	3246.72	2048.25	4631.51	8032.8	7687
469.056	2773.7	4686.04	2494.85	5762.78	1157.24	475.497	507.927	534.587	328.39	4281.29	4579.95		2886.52	2515.11	1945.14	6936.13	1553.52
256.211	3874.09	9456.56	3865.5	1768.61	928.998	515.649	500.709	501.89	393.603	5822.97	5859.14	3739.99	2974.32	2223.79	6158.69	7199.06	6528.68
438.897	2437.61	4757.77	2878.37	4817.09	812.808	445.386	566.271	547.676	315.631	3839.95	4043.58		2082.47	2291.07	2033.5	4522.54	8020.22
532.15	3830.2	3736.22	2892.82	3433.66	936.135	458.31	549.001	383.912	345.942	4778.54	3014.31	3676.38	2547.42	1642.59	8896.82	7609.88	4320.77
525.564	3449.51	2541.5	1201.18	7304.72	687.116	574.197	808.895	496.096	492.993	4797.28	5078.53		2446.93	2264.07	4156.86	7543.82	5917.65
560.403	1722.07	3935.1	2087.6	2385.54	764.298	354.704	787.062	459.687	428.49	2276.67	4964.96		3028.92	2794.75	6776.04	6646.81	6338.83
525.152	3203.96	2634.88	2368.28	4421.54	635.24	466.116	539.682	493.272	340.251	6340.76	6238.42	5944.58	5245.28	3374.86	2435.42	9582.27	2189.63
512.375	2793.5	2781.77	2304.57	5456.17	939.722	439.965	749.759	466.683	425.968	4554.46	5896.13		5403.97	3325.5	7630.35	2919.81	7161.32
598.042	3955.11	2820.36	1324.74	5011.08	762.364	455.916	840.273	453.304	371.671	5869.54	7182.8	4975.75	2826.92	3390.92	4122.34	9713.56	1433.6
536.284	3910.31	4393.6	2128.63	2011.73	718.463	487.089	850.786	549.155	336.584	6437.63	5808.62	5799.18	3702.45	2609.66	2042.87	2683.11	6463.97
458.106	2031.53	5406.96	2549.66	2109.23	434.381	456.595	965.494	455.089	270.541	5382.49	5862.92	3455.35	2637.52	2235.15	1865.93	6033.06	3426.78
592.353	2121.08	3854.6	1726.84	4477.35	1093.03	313.877	754.051	575.51	358.957	3303.96	4294.51	2933.4	2715.44	2028.84	2726.38	2853.25	4017.47
376.606	3860.14	3649.31	5565.83	2626.46	882.934		898.529	452.615	383.596	4791.35	6292.7	3257.15	5181.01	3565	2673.96	5915.01	7211.74
338.049	3496.68	4092.95	3611.13	4802.45	726.243	583.061	1233.55	502.68	320.153	6296.46	4492.37	2541.81	7392.33	3477.92	2444.15	3618.44	6751.66
539.958	2464.68	3704.78	5208.52	6142.07	809.998	409.252	824.063	517.498	344.942	2629.55	4901.88	2232.27	1921.29	3579.41	3346.52	10842.4	5165.81
331.229	1557.55	2916.34	3897.93	3210.21	767.706	471.216	769.581	453.94	477.166	4187.25	8377.29	2025.16	4720.4	1415.74	5181.5	5064.88	7398.61
373.139	3300.87	3053.35	4724.76	2590.93	729.141		811.527	509.847	451.657	3498.12	5248.72	2878.07	2749.21	3752.32	4005.74	9332.56	4139.03
363.43	4099.4	3512.82	3935.21	3424.5	613.488	434.966	1031.48	476.103	292.659	3410.96	4999.15	3314.39	2681.36	2925.3	5472.57	4939.25	4603.01
326.649	3068.55	4799.29	3829.78	3313.54	655.983		857.625	504.789	317.058	4842.14	5341.72	2620.1	2703.96	4410.16	5380.98	3718.47	6699.51
385.56	1903.83	3815.22	4263.1	3212.77	577.441	479.869	840.323	501.725	492.239	6180.55	5697.56	2021.16	7640.82	4069.45	5512.72	10743	5094.13
474.455	2620.04	4441.55	5243.56	3315.47	489.049	544.286	817.948	569.732	285.2	4178.69	6136.68	2813.74	4779.14	1680.41	4679.04	5965.92	6062.51
445.933	3322.52	3461.1	3847.97	3645.28	604.901	433.883	1160.79	395.776	533.379	5383.03	3693.05	2593.16	5800.82	4071.53	5419.83	5837.53	3129.8
634.573	3895.78	10102.6	3404.29	1969.28	597.423	491.986	856.55	589.966	394.255	5408.6	4264.99	3012.53	7476.23	3673.58	4336.43	2705.6	3581.87
380.165	2922.43	7246.98	3157.6	1897.47	465	450.996	1192.48	510.016	317.815	2643.86	7364.6	2686.36	10382	5171.25	5341.9	6257.38	4832.46
337.418	2348	8412.65	3525.17	2673.75	426.389	515.607	1150.19	510.385	485.151	5452.47	3116.62	2067.85	4414.14	3286.66	3796.47	4882.75	3775.79
346.055	2831.29	4338.11	4153.93	2896.77	463.27	463.937	1121.36	606.927	438.559	2743.16	5967.91	4031.5	2788.92	5440.38	8225.19	4481.07	4454.79
478.391	3008.53	8680.12	4306.06	1919.94	493.126	450.295	657.418	536.594	343.013	3177.47	4353.88	2916.22	9755.34	4454.42	5293.95	11152.9	5420.2
402.886	3485.83	4400.25	3740.41	1969.22	483.749	387.804	891.157	623.188	429.258	5916.84	4018.18	3218.73	3187.09	3427.66	4499.99	9326.82	4471.49
444.211	1475.93	5543.37	3892.93	3345.09	2571.17	432.233	1298.88	665.795	382.671	2443.9	3829.47	2817.1	5816.91	4297.77	5063.16	10440.6	5078.94
291.092	4014.75	7018.38	3503.86	2120.7	595.167	517.421	1025.21	501.031	375.975	3586.51	4356.91	3346.24	5573.06	4236.44	4599.5	3852.89	5343.84
352.859	3554	9048.82	1706.6	3078.49	977.006	524.639	1115.87	615.004	311.833	2880.36	7525.48	3292.16	4693.57	4193.67	4910.48	8243.37	4325.38
500.069	3843.7	3482.43	3384.59	2326.96	432.317	484.378	958.299	545.101	509.086	3988.16	5548.15	3394.94	5383.44	3336.01	5476.78	3788.37	6786.45
301.81	4129.73	5414.22	7129.54	3749.84	456.113	405.799	773.377	501.298	574.383	4311.73	8782.94	3194.97	6919.81	5620.27	4641.54	5317.11	3330.78
421.353	2169.92	5086.87	5165.13	1853.41	546.546	431.232	1043.9	480.357	423.915	3613.94	8163.8	2655.47	3053.65	3969.02	6322.27	4425.31	4334.59
393.002	3880.69		2555.99	3454.8	585.859	390.155	1117.56	514.509	575.861	3749.3	7578.53	3110.53	3899.93	7660.42	2723.05	9604.24	4118.53
411.637	3230.41	7556.11	3600.37	1724.39	588.714	477.44	962.945	486.056	545.588	3587.24	5983.84	3871.31	5493.34	5627.09	2472.27	3882.79	5116.56
261.362	4640.37	10422.1	2588.05	3098.02	503.726	386.73	891.623	426.391		2407.02	8321.4	2759.79	3792.86	5103.08	6765.19	3701.9	2706.99
368.056	3188.57	9510.39	2301.2	2919.5	572.722	429.366	1287.28	423.906	367.629	2218.46	7055.08	3501.13	5420.57	4056.65	4747.25	5516.57	4030.26
428.592	3455.27	6436.75	4636.75	2552.44	578.54	580.424	1151.5	399.662	344.315	2042.37	6638.88	4058.86	5713.78	3891.67	5422.51	8177.61	2956.3
472.067	2309.74	7822.53	4698.48	2968.54	622.578	395.591	978.631	484.487	482.817	5326.75	1648.04	4388.86	5581.44	4159.65	3298.09	7794.87	5968.99
436.164	3042.86	5332.16	4490.52	3001.59	605.73	546.962	686.911	429.765	410.085	5768.9	7212.15	2917.47	2295.53	3760.36	4437.53	3736.37	8056.08
362.006	3731.36	4120.11	2525.39	3499.73	456.791	415.372	1113.87	464.848	478.642	4363.71	2426.8	3832.55	4136.48	5985.97	4468.66	5371.03	6282.89
382.833	2888.89	6072.15	3522.32	2443.95	411.926	415.536	850.317	428.085	477.014	2919.9	4198.56	1968.09	5922.7	5747.21	2567.96	8610.91	6386.03
329.647	1828.74		2526.44	3525.54	514.457	386.541	931.561	462.445	492.318	2582.6	3481.96	3840.85	2806.28	3206.2	4181.9	4720.44	6194.09
315.239	2952.53		4483.61	2723.59	472.598	363.156	1345.48	524.846	373.752	2052.61	2873.92	3247.61	3968.68	3367.78	5331.06	8611.58	4016.03
447.646	2808.12	11943.3	3913.35	3170.2	400.735	447.654	760.795	503.451	482.64	2504.06	5427.97	6964.78	5019.58	7353.78	3387.29	8039.67	2222.24
357.158	2204.72	6143.28	4083.31	2776.9	465.403	422.621	1096.43	607.187	425.029	6346.48	1831.52	4319.26	2347.15	4383.11	2589.59	6517.14	5107.03
347.668	1914.17	8848.25	4181.19	2353.2	481.741	438.75	801.605	482.793	518.099	5309.18	4544.9	2780.69	9122.05	4474.49	2762.53	7165.98	3076
329.207	1993.19	5670.66	2921.43	1311.54	511.654	447.178	1414.05	415.823	509.963	4842.63	4388.89	3958.3	3709.01	6937.2	2644.77	8094.58	2796.65
353.531	2182.75	12432.5	1900.34	1983.16	573.646	452.986	701.321	271.096	520.225	2819.76	3513.88	3138.09	4193.93	4706.41	4405.49	7752.08	3045.18
358.621	1604.55	4421.11	2923.83	2256.06	463.785	348.793	904.205	465.351	466.23	2192.65	4429.79	3336.02	2964.64	3891.08	2511.11	5049.18	3602.47
285.709	1734.64	10680.3	2914.15	3044.43	442.814	415.096	1078.84	402.695	459.26	2662.74	1401.34	3568.16	3286.75	4477.49	2836.99	6092.66	4316.37
350.695	1360.08		4511.93	3061.66	595.427	444.539	1180.46	490.3	617.918	6269.22	4945.36	3363.07	5953.94	4474.37	4554.04	9138.45	2374.37
368.494	1343.09	5345.42	2491.54	3280.38	507.381	417.736	760.016	458.995	470.315	8040.08	4788.48	2533.32	3473.96	6224.82	3129.77	9142.04	3548.16
393.536	1616.42	8765.44	3339.13	3068.27	521.522	414.149	813.013	381.612	519.957	3018.77	7264.63	3193.63	5230.91	5964.14	2799.84	4046.52	4465.47
388.708	1047.65		2727.94	3404.58	485.841	342.368	1001.53	482.362	434.069	9124.06	2031.11	2672.46	4451.45	3236.27	5203.97	4585.8	3825.9
386.985	1284.78		3516.36	6111.44	1092.81	421.115	1173.58	380.762	496.98	6197.51	2847.84	2153.55	4576.15	2596.73	2591.7	7752.6	3845.47
376.915	1467.07		1936.74	3119.26	530.736	420.447	711.131	424.18	441.034	3388.96	1362.94	2968.96	4267.31	3966.31	2724.89	4864.16	4288.1
449.153	1558.11		4275.52	3484.4	495.535	490.547	709.498	364.528	517.329	4796.87	1854.43	2830.05	5968.14	4245.17	2515.31	6421.84	2742.95
350.036	959.364	5136.2	3110.54	5287.35	594.172	449.087	1652.59	360.703	510.211	6904.58	4391.81	3246.15	5553.62	8135.44	4675.37	6736.5	4318.72
420.266	1847.83	5133.59	4027.42	3416.41	726.424	475.202	862.78	408.938	500.896	2134.95	5438.1	3011.78	2594.93	5571.23	2531.71	9815.85	3002.25
444.153	1874.9	13347.6	4488.09	3929.26	475.121	472.515	1582.52	461.124	653.155	2857.01	4508.85	4095.33	4231.38	3713.92	3751.57	4427.87	3606.12
308.365	1606.13	13563.3	4576.27	3554.94	488.817	432.18	825.997	665.044	452.964	2376.36	4253.08	2520.24	5324.7	5785.18	3564.16	10073.8	1563.3
424.263	2742.93		3383.78	3597.13	506.799	491.82	1014.63	479.814	416.467	4912.65	4482.04	2710.58	3855.06	3705.62	2437.7	9088.13	4567.59
286.929	2045.56	7715.38	3819.4	5319.78	690.957	462.973	755.835	383.033	524.709	3363.73	1992.84	1979.76	4607.54	5518.64	2744.38	5757.24	3509.67
332.94	1032.85	12105	3829.93	5937.13	1102.88	430.725	846.648	442.257	471.291	2864.73	1965	2960.62	2969.32	3859.51	3271.7	5063.31	1653.01
395.178	1050.98	7835.45	3817.64	4577.86	573.965	461.982	812.355	477.927	513.248	4910.38	3615.2	2818.25	2746.33	3197.15	3205.11	7016.92	2604.57
283.382	1947.67		5103.5	5430.09	526.989	477.636	1107.3	393.016	400.472	3084.14	3747.6	2378.46	4731.32	3267.06	4456.66	8721.53	1954.96
293.648	1734.7		5741.5	6652.15	599.919	533.307	742.843	391.257	446.013	3010.38	4031.85	3467.23	2829.2	4385.26	5400.76	7487.54	3672.82
295.607	1416.17	13352.3	5105.2	3163.67	488.638	497.948	1040.76	507.079	507.614	3969.79	5406.61	2293.35	4330.79	3601.59	3435.08	6324.38	1426.63
370.015	1396.42	11047.4	6111.85	7667.3	617.306	523.681	879.335	448.035	476.76	3255.55	4159.71	2381.67	1795.66	4452.77	6033.92	9871.02	3100.7
358.596	2177.23	4408.72	2611.66	3867.06	559.797	388.897	1088.2	458.129	514.365	2532.69	3655.84	3524.94	2590.53	1898.95	5602.49	5565.37	2611.86
345.592	2316.57	6183.29	3657.51	7191.22	512.245	459.102		425.336	452.761	2636.81	1918.12	2709.24	2830.9	3882.72	4232.02	7100.49	3131.34
296.819	1086.94	4974.4	5241.5	3711.91	519.676	454.729	1410.14	470.272	408.506	2530.5	5246.79	3839.13	2323.94	4915.04	1301.73	10162.3	3099.05
356.365	1883.07	12033.3	3357.24	2941.92	465.969	356.475	943.076	379.289	541.41	3723.57	5646.48	6258.25	3762.83	3037.4	1548.84	8822.1	1532.72
333.167	1339.77	9827.24	3312.7	3122.97	562.732		881.114	371.535	495.495	2070.09	1256.8	3379.2	3995.57	4283.2	1708.79	9238.52	2865.9
435.011	1960.69	10395.5	4150.67	4576.3	506.982	349.887	916.009	596.821	468.139	3879.18	1845.71	4266.92	3008.31	4755.04	4048.45	8145.62	1847.87
405.021	1942.3	9919.24	4841.11	6682.3	445.894	331.37	1551.32		469.218	3662.35	6904.4	5722.18	2930.14	3490.7	2547.15	6199.78	1373.39
390.586	1767.19	4756.5	5001.14	4363.9	655.047	353.503	1138.61	477.109	419.964	4059.3	3866.04	4670.45	2876.84	5456.15	3422.91	4440.83	1695.55
403.295	1776.53	8045.09	5398.41	2341.72	664.777	554.777	1442.22	546.546	371.906	4697.49	4235.09	7445.79	4126.01	2824.81	2775.59	4214.65	1910.01
401.57	2329.24	6717.36	2701.06	3822.38	604.858	484.786	898.743	714.064	284.759	4967.19	1909.98	7041.88	4181.23	4364.69	4038.68	6903.55	1617.24
362.569	2211.12	7670.34	3850.61	7374.33	654.215	518.85	1312.65	626.236	483.524	5381.71	6478.82	3955.3	3445.71	4362.27	2104.26	8877.22	1612.84
372.988	2733.22	3597.68	3684.51	3292.55	700.085	328.966	927.745	603.041	425.606	6670.17	3723.58	3470.19	3839.01	2272.87	2153.57	5685.17	1668.05
414.354	741.071	6815.49	3879.64	3323.01	700.135	325.749	1504.41	533.5	418.745	4824.88	2521.7	3933.18	2454.82	4302.12	3249.54	5163.87	1665.1
387.776	2222.81	7458.71	3119.7	3265.28	660.095	331.693	1218.49	443.046	413.92	2807.38	2572.01		3326.84	6023.44	3635.81	5037.53	2666.6
398.883	2709.64	5932.03	4487.06	2465.16	576.418	559.941	1795.51	727.428	458.024	6007.85	3850.6	4386.2	3121.75	5466.55	3327.43	7444.02	1882.52
410.563	2816.93	9339.56	1876.55	8136.62	493.654	612.571	933.401	702.818	443.372	3318.47	2075.71	3762.66	3659.56	5301.51	4343.48	9023.6	4261.98
410.491	1580.64	3270.83	4340.27	5384.89	507.736	499.486	1595.68	590.728	399.283	7634.65	3707.75	4526.46	3098.55	3838.95	2107.11	8334.96	1444.59
433.733	3027.56	6617.81	2050.63	4240.21	558.2	575.201	1752.47	611.587	472.649	7447.79	1899.86	4085.32	3080.99	4248.19	3657.8	5993.92	1967.37
432.706	2620.78	3691.54	3975.73	2453.4	629.116	367.875	941.63	535.796	436.043	5995.23	3333.47	4406.27	2997.76	3951.42	2784.56	6973.7	1707.59
474.863	2674.42	6132.52	3271.44	4123.89	1407.43	526.863	1165.18	604.726	489.048	6735.65	4276.6	4820.92	3308.92	5045.26	7570.6	5530.96	1702.84
402.546	2723.25	8480.76	4114.72	4119.59	644.824	531.744	1249	563.966	457.616	3723.5	2097.2	4025.43	3494.78	4832.84	2977.23	6623.62	1388.03
511.507	1574.05	5232.6	4110.46	2681.27	567.412	413.045	1034.27	691.894	456.112	4017.07	1489.12	3055.18	2926.39	4869.35	2485.5	3217.49	1812.69
438.324	1807.56	2659.97	1490.48	5704.39	642.191	474.819	1458.58	624.84	451.989	7728.76	4259.99	4468.02	2626.51	2990.65	4109.36	3691.98	3035.66
466.234	2912.34	3507.67	3474.72	3558.52	409.801	397.238	1409.29	580.93	400.935	6720.16	3859.78	3692.34	2295.84	1644.91	4088.7	3059.21	1515.16
398.616	3110.25	7143.47	3439.6	3603.56	708.914	506.479	1022.54	667.265	424.42	6951.52	5914.75	6498.35	2518.27	1968.13	5502.96	3824.62	1642.13
476.303	2084.1	6334.2	2815.32	8269.51	752.729	415.778	1123.84	445.766	386.099	7280.41	7750.33	4377.39	2265.26	2738.36	2558.43	3863.77	4585.51
483.413	3104.7	2676.36	3550.41	4830.93	578.611	337.604	992.018	592.311	411.767	7522.66	1640.8	2936.48	2748.15	4886.1	3668.54	3563.2	4068.59
471.361	2737.88	7162.28	3195.84	6160.64	697.961	362.949	1343.11	718.38	342.141	7696.15	2420.08	2493.26	2284.53	4743.48	3499.31	3357.79	3983.32
390.584	1659.88	6338	3135.02	3930.15	1395.54	418.431	883.616	394.383	437.401	7994.07	7825.3	2904.89	2348.98	5961.54	3432.24	3556.8	4176.25
471.791	2420.38	4286.21	1761.02	6492.6	568.339	563.153	961.807	678.188	333.898	5182.88	2510.57	3218.14	1427.67	5983.78	3378.38	2629.31	2187.71
505.903	2044.04	6938.39	2183.68	3998.26		584.967	1238.82	598.839	349.085	3453.37	4184.63	3272.87	1430.36	6928.47	4556.69	2764.87	2143.79
525.232	3040.3	7123.89	2177.22	5707.45	981.593	452.975	1122.64	432.023	414.979	5991.06	2944.49	3201.99	2289.9	6453.7	4346.35	1751.09	2104.78
482.09	2439.04	3190.51	2631.73	4179.26	693.849	393.52	985.861	570.617	383.981	7669.6	9282.49	2769.37	2441.32	4517.72	3934.45	2774.46	2123.09
401.107	2608.07	7202.49	3141.76	6102.06	2662.76	545.96	1057.31	696.864	344.777	4194.65	4215.88	3179.59	3616.55	2192.63	2028.11	3749.73	3774.04
368.708	1950.03	3948.62	1883.91	5455.63	995.48	432.585	1062.58	611.933	399.855	4964.49	1815.9	2969.26	2424.95	7543.38	4570.44	2543.89	2951.64
519.163	2659.22	4520.04	2934.06	4785.41	435.615	428.895	1010.25	342.416	399.258	9900.56	5046.78	3505.64	3660.21	5702.83	5464.89	3698.6	2660.27
427.451	2074.45	5134.92	2440.84	4861.61	501.734	502.7	1267.07	566.428	378.789	8805.94	2806.4	3578.96	1915.3	3958.95	5795.68	2829.38	2637.12
525.678	2625.04	3968.67	2404.84	6066.05	506.377	350.872	1135.27	760.715	367.483	5810.58	3289.86	4916.23	3221.58	6272.61	1662.47	2983.43	2866.57
531.087	1752.85	3632.77	2564.37	4399.22	368.748	354.808	958.662	743.803	383.618	7797.52	6606.7	4267.6	2119.45	5543.88	6444.72	2894.58	3191.78
466.105	2458.91	4486.55	2753.91	4207.89	706.538	381.131	1403.98	640.29	375.109	6406.72	6133.51	3649.24	2905.46	6273.92	3463.46	2489.33	4826.85
481.078	2976.83	3275.25	1556.32	6147.59	795.696	469.67	1753.61	325.794	392.443	4186.92	3947.32	3865.77	3422.23	5531.66	2182.69	2358.53	3756.94
353.128	2476.96	3402.08	2711.65	6873.96	361.424	274.372	1189.07	358.615	378.268	2879.9	5081.07	3928.8	2539.64	5072.43	5724.84	2311.2	4230.17
388.405	2539.59	3777.64	2841.72	6525.74	310.306	451.302	1455.4	304.088	398.359	8421.23	5537.59	1913.79	2864.51	5258.98	5022.27	3157.06	3516.4
485.153	1980.45	5057.13	2060.97	6822.84	337.302	417.777	949.829	614.35	307.358	3466.49	2972.48	3711.54	3102.49	5034.61	5368.75	1654.15	3024.38
523.055	1916.05	4527.12	2358.71	5500.24	448.024	307.829	1134.3	598.42	374.608	8895.57	5719.49	3353.31	2722.27	5625.75	4332.38	3147.62	4896.54
1663.89	2043.08	6460.02	1253.38	5333.1	404.338	403.026	1051.53	592.966	368.446	4695.55	4498.02	5099.09	2959.79	5047.18	7040.83	1860.08	5277.34
486.203	2238.97	6708.1	2325.6	3257.49	448.244	401.215	1001.06	477.632	389.95	2591.32	3997.12	2447.67	5331.33	4401.42	4329.56	1832.88	2896
509.317	1556.02	5845.4	2011.4	5419.27	358.474	298.371	948.992	555.954	407.747	9390.36	4556.59	2081.26	3142.32	6799.36	6660.83	1936.16	5526.95
480.413	1933.19	7023.66	1613.79	3696.78	329.016	503.614	1082.62	556.748	343.212	7414.4	3589.36	4187.72	4612.04	6353.51	5350.17	2091.75	3779.45
461.595	1725.89	8254.28	3517.02	5980.56	339.87	340.933	935.258	314.741	285.196	7997.68	4053.86	5501.26	4724.41	5085.67	6177.09	2045.78	2782.98
478.248	1713.08	6268.19	2054.11	6720.25	459.063	438.201	1319.31	314.505	347.191	5204.95	4355.42	2751.75	4632.31	5095.39	2883.28	2392.54	3398.12
540.44	1755.45	6608.49	1592.19	5197.17	344.503	486.31	1475.14	520.655	347.43	5747.57	3675.34	2734.2	3299.6	6417.48	3684.12	2182.65	4155.25
412.8	1639.2	4932.31	2288.47	7174.36	406.765	320.269	1110.25	480.235	339.294	4051.49	3641.46	3442.86	2726.34	4967.63	6784.06	2309.61	2786.46
512.485	1566.17	1636.54	2928.6	4615.5	612.979	458.764	1200.79	488.303	383.185	10910.7	2569.81	3373.11	4508.72	5365.84	4972.64	2717.26	4975.65
530.533	1651.09	6159.09	2545.77	5567.69	394.075	467.647	1169.21	540.684	355.448	4261.17	3755.01	2585.96	2160.62	4447.95	1861.2	1784.11	4291.25
409.062	1902.12	8269.01	2625.84	5160.81	289.807	462.05	1022.04	629.816	358.356	8232.14	5043.09	4513.07	3903.67	3734.39	6531.7	2546.72	2919.85
446.476	1452.98	3850.02	4785.25	5595.37	396.774	422.167	807.904	612.588	398.112	8653.92	2520.44	2619.02	5725.56	2039.88	6951.4	2456.5	4061.25
468.918	1263.86	4971.96	2215.89	6351.24	365.969	487.142	980.484	379.136	425.336	3877.29	3229.21	3853.74	4877.76	2591.13	3332.05	2768.39	4991.76
432.622	3362.36	6791.77	2323.74	5655.38	395.64	475.43	1013.3	766.63	323.882	6795.14	2459.12	4591.67	3899.23	4149.71	3071.94	4644.65	4937.23
423.987	2700.89	6929.3	2428.45	4679.53	302.509	424.619	1001.84	448.901	325.83	2973.67	2285.9	4204.94	4964.03	2361.61	3346.24	2582.12	5871.92
488.526	2681.28	7854.56	2384.12	5339.71	391.269	325.34	984.07	537.026	380.068	4744.89	2259.5	4406.54	8067.81	3371.97	3054.7	2598.13	2718.04
546.413	3877.13	7610.67	2616.53	4179.57	396.187	297.893	1127.88	367.821	328.125	9167.22	1910.4	4675.99	5917.71	2559.75	7270.74	3993.07	2503.78
606.811	2851.16	3785.64	2011.42	4484.15	451.562	476.633	1090.12	528.86	247.486	8431.61	1691	4228.32	7245.03	3177.14	2747.97	2769.21	3436.62
396.869	4295.24	3810.01	3586.46	6561.65	393.217	458.173	1030.41		314.365	8223.76	2166.25	3343.57	3449.98	7628.28	4651.18	3501.27	6194.17
561.312	2604.33	3888.73	2844.57	4525.81	422.781	488.061	1930.11	434.086	349.738	3861.3	1861.86	4391.34	4428.68	3462.22	1921.5	2653.15	5021.97
579.49	2956.78	9321.59	2627.43	4328.93	420.97	338.142	957.121	576.901	308.513	8314.25	1625.82	2568.62	2593.93	5872.67	2624.35	2822.97	4598.51
549.185	3644.82	5217.01	2575.89	4806.51		482.281	960.116	580.674	324.267	7471.26	2636.7	1710.72	3564.4	3947.07	2457.59	2554.61	4598.95
368.336	2401.97	2882.58	2705.24	4999.77	449.874	406.88	912.536	356.14	378.026	5274.86	2283.87	1585.67	7580.67	3481.62	2877.1	2062.16	5894.05
653.304	2168.29	4694.02	3695.09	4428.04	643.806	549.792	1150.27	654.774	443.563	4548.57	1712.29	4229.56	7322.11	3879.48	2791.12	2235.01	4074.13
443.153	3971.06	6353.38	3206.94	3820.39	408.596	381.999	714.553	555.024	338.909	4026.3	1715.58	2196.91	6426.3	5539.95	2230.06	1967.15	7345.16
416.304	5632.4	7196.08	2657.38	3406.79	2858.04	467.626	887.929	514.27	364.524	8120.33	2414.09	2646.06	6804.18	4302.42	2731.34	2673.43	3466.72
657.651	5126.39	6852.23	3024.68	3897.52	408.009	503.463	882.141	355.805	433.419	4885.36	2583.32	1473.12	2125.3	3491.33	2658.42	2916.37	8745.84
664.214	2314.06	6803.07	3068.04	3737.95	453.534	497.52	892.169	389.651	389.785	4557.2	3481.21	2702.32	4222.06	2997.25	2684.99	2546.82	4893.25
386.226	2409.27	6884.5	7439.05	4396.61	523.415	435.595	908.084	621.891	267.464	6068.92	5037.24	1585.94	2990.06	2419.47	1814.23	2438.78	2925.62
629.447	3262.8	4155.94	2963.32	4222.2	463.182	463.076	766.82	534.946	390.407	2529.47	3769.96	1830.69	5607.83	2482.99	1076.14	3062.41	3816.79
883.962	5298.17	7677.14	2699.39	5036.14	466.989	330.986	895.428	553.252		5648.98	4458.25	4105	7657.36	4834.98	2981.6	2796.41	2923.05
388.326	3715.37	7774.2	3823.95	4903.05	471.36	419.191	881.935	377.966	408.808	4582.38	4306.03	2570.63	4010.48	3301.38	3238.02	2797.46	4055.18
339.268	2562.65	5177.35	1847.65	3445.95	478.251	382.569	860.158	399.189	415.76	3734.38	4640.86	2626.6	2488.58	2889.79	2669.37	3012.61	4656.83
625.759	2224.89	6438.13	2181.3	4211.21	425.299	409.311	999.331	589.485	415.493	4615.87	4269.38	1698.8	6577.23	3936.19	2604.29	2421.33	4329.45
340.233	5055.38	9630.23	2717.89	2100.4	461.439	399.537	882.11	368.339	423.914	4616.97	3485.6	2451.05	4393.63	4904.65	2528.91	2545.91	5215
401.742	4154.49	6284.74	2816.68	3697.87	423.98	437.975	1146.74	507.04	385.95	2306.72	4461.56	2343.77	7445.37	3694.23	2991.51	2763.49	5335.7
389.11	2624.94	4368.15	3227.87	5778.75	475.085	492.895	1104.18	411.36	406.811	4436.73	2456.39	1544.09	2930.84	2849.76	2525.55	4477.23	4153.62
498.552	2717.54	6841.02	2573.8	4525.25	480.128	375.312	949.989	566.236	357.76	5001.82	4165.41	2442.81	7721.01	6728.65	2585.92	4058.79	3423.34
544.61	2402.88	5266.68	4327.74	2636.25	453.133	533.156	791.428	515.973	444.749	5612.15	3951.13	2573.35	8223.01	2932.58	3297.83	4399.6	4615.89
333.925	3120.77	4143.09	3183.75	3975.44	479.26	342.476	966.251	433.606	448.471	5460.66	4179.11	1910.05	10754.9	6375.98	5229.07	4025.91	6021.95
401.664	1480	4023.17	3263.25	2921.85	456.196	465.493	856.784	404.094	380.22	2673.56	3392.57	2146.26	1967.44	4440.7	5151.05	5397.79	5130.2
501.329	4059.8	4259.67	2765.01	3419.36	467.724	358.14	1057.97	522.346	449.681	5554.7	3868.42	2585.9	9767.45	5204.17	6432.96	4822.33	3487.31
399.908	2142.39	7642.39	2136.61	2595.62	500.239	478.731	1177.12	536.202	388.049	4568.87	3908.65	2141.15	3104.26	4329.6	5462.4	2409.1	5691.02
370.052	950.115	3634.8	3004.7	3413.21	508.651	416.329	781.902	550.158	309.204	4283.96	3603.39	1867.92	8873.13	5241.4	5463.12	5318.11	3754.87
479.442	1090.28	4701.95	1617.12	6275.57	504.507	396.914	1267.69	485.742	475.774	2648.21	1778.64	1759.73	2791.47	3435.83	7140.98	4732.05	3989.88
420.983	1560	3819.43	2197.05	7179.38	491.246	406.351	937.734	481.697	446.787	4527.92	2797.44	2154.7	3528.78	8983.7	7002.34	3011.85	5033.19
383.442	2259.49	6093.64	2092.37	3116.63	464.787	379.94	1254.82	317.947		6117.12	2331.51	2256.29	11605.8	6880.05	7012.97	3477.18	6262.6
626.525	731.642	3446.07	2462.78	3143.55	462.75	615.524	1137.75	537.413	452.099	5298.64	2541.87	2232.47	9798.21	6163.42	5593.35	4659.43	4882.21
524.699	2625.05	4197.9	2320.04	8249.67	491.58	401.954	1136.14	595.81	481.926	5341.45	1894.62	1613.14	2557.29	6751.14	6362.49	5199.75	5362.4
680.073	1941.21	4399.01	2848.72	3458.78	426.164	427.902	1314.07	521.468	392.074	6828.48	2292.18	2917.97	7948.01	4600.62	7671.85	2908.38	5658.42
585.198	1368.67	4363.73	3994.68	4162.04	493.022	429.913		369.437	416.091	4933.48	3009.07	2257.75	11718.6	7384.37	7307.93	2421.25	7345.56
415.375	2335.95	4604.37	3840.67	4782.26	393.105	388.144	817.853	403.166	463.792	3982.46	2881.08	1579.11	8978.85	5714.43	7615.31	4663.44	4090.8
478.532	3358.48	4003.45	4370.07	7148.22	504.548	467.495	1117.37	587.691	443.171	5202.05	2296.43	1536.2	3250.19	4865.41	5892.95	5426.7	4559.16
538.592	1565.11	4131.04	2382.51	2954.46	442.099	306.531	1132.3	503.12	435.578	5750.47	3494.99	1478.99	9752.41	8862.66	3994.63	3451.52	3994.18
290.139	4828.52	5063.3	2652.62	5720.23	528.414	479.467	905.74	547.205	557.843	4807.47	3101.71	1811.12	10082.2	4799.91	3227.8	5586.63	4675.46
355.118	4782.81	3129.82	4803.6	3708.11	859.113	388.139	957.535	578.684	468.31	6015.39	4309.65	2075.23	3219.22		3329.84	3142.82	3667.57
559.979	3429.99	4828.73	2918.22	2018.06	337.156	382.94	1017.54	537.232	424.285	6541.18	2178.05	2027.24	12278.5	4381.21	2453.39	2419.94	4965.33
329.025	4728.25	4394.03	3772.97	5889.26	481.137	391.395	846.103	472.685	430.951	7836.23	2398.51	2062.89	3286.41	9944.19	4757.82	1766.1	3617.08
437.691	2763.68	4882.53	2911.69		501.189	389.243	1451.54	421.964	391.867	5967.68	2509.15	2022.01	3068.82	6651.46	3671.3	3005.97	5274.62
497.676	1816.32	5376.05	4895.93	7618.12	475.37	271.371	1217.25	634.229	429.896	8470.17	3331.52	2149.27	10791.4	6630.23	3280.71	2158.43	5087.59
383.204	3676.38	6230.65	2368.06	4408.03	432.675	357.578	1085.06	462.879	433.892	8653.16	7677.18	1618.66	4535.15	7669.74	4879.55	6034.07	3545.21
461.285	3095.14	6035.67	2681.15	7951.03	367.287	352.485	887.089	611.692	444.019	7902.44	5475.26	1845.64	3942.49	7382.59	3356.83	5307.41	4987.04
380.409	4666.39	3996.26	4264.64	6335.48	428.441	364.252	924.366	526.84	335.085	9550.8	2672.58	2878.32	4255.34	5192.26	4329.69	7087.61	5836.8
450.791	2622.75	4823.53	4892.46	9184.33	493.09	399.975	1206.22	492.227	424.717	8832.56	6313.06	2505.57	12706	7552.14	1929.69	2677	5393.66
341.047	1989.67	5861.33	3685.26	5125.31	465.032	500.996	1331.75	522.144	434.942	8448.67	5535.36	2292.89	12369.7	7215.65	2413.63	7006.17	7870.43
368.384	1743.58	6402.44	3007.67	7187.97	310.742	481.154	1067.97	698.325	391.125	4994.95	6631.61	2176.91	4749.15	7605.15	3370.36	1508.24	4688
385.477	1412.53	6112.56	4822.13	8002.7	456.146	438.487	723.653	483.057	447.528	7950.86	7098.11	2282.04	4018.7	8266.22	4342.16	2589.35	5781.27
330.994	4753.81	5792.11	3090	6590.68	447.786	354.608	1101.11	618.188	426.612	6256.51	5932.17	1989.13	4770.55	7300.32	2027.24	2289.8	4582.19
360.052	3331.05	5390.24	4309.46	7091.8	472.829	396.513	895.021	536.686	422.075	10112.4	3987.34	3026.03	10553.8	8455.24	3411.92	5757.05	4748.47
288.004	2600.71	4561.36	4575.22	4869.25	351.207	413.965	980.661	628.82	292.584	8628.79	4916.43	2777.59	4380	8396.13	4188.69	2082.95	6078.51
390.333	4816.65	5497.81	3444	7470.5	497.308	490.116	1112.96	668.739	434.481	6988.81	4813.01	2371.25	5274.89	8162.57	2675.81	1780.27	5494.63
278.901	2570.06	5352.11	3045.51	5629.56	444.3	479.014	1101.03		475.158	5484.19	4657.35	2292.68	11571.7	10806.9	2839.95	2126.14	6090.18
361.291	2475.17	5749.49	2446.06	5539.1	503.594	421.474	1030.11	545.883	464.723	11885.2	5644.88	2137.95	5618.08	9586.71	4647.56	1793.4	4394.84
353.746	3108.59	6110.78	4544.85	7368.3	482.347	527.382	1447.99	440.254	416.09	5599.13	4768.6	2490.64	11468.8	10055.3	4390.28	4896.9	4955.38
386.836	2882.97	4942.31	5124.62	5168.68	370.689	432.313	906.749	510.028	369.055	10038.9	3472.49	2890.37	6161.55	7759.71	2423.92	6694.57	3937.72
318.495	3811.48	7020.78	3326.91	5743.73	387.961	390.861	1064.12	397.49	439.588	11359.5	6706.66	2838.69	4452.46	9630.52	2393.46	5948.61	4283.5
323.513	4764.22	5384.58	4612.23	2396.86	383.689	468.764	1302.58	430.754	407.708	7752.97	6206.01	1958.63	9445.52	9925.27	4322.17	4137.62	5311.87
304.209	4141.22	4741.38	4290.09	4069.82	374.032	498.144	1061.89	630.514	396.622	12469.3	5432.39	2518.53	10939.5	4721.23	2847.55	5979.69	4686.61
363.362	2482.42	4645.02	3738.08	4034.63	455.434	465.461	1066.48	552.679	450.016	7160.61	4504.59	4674.55	11384.3	8893.85	2311.4	5286.6	6094.56
322.012	2440.88	4439.73	4090.95	6782.39	577.665	502.138	1168.9	517.232	478.566	10241.3	10596.2	2502.74	3558.36	8627.08	2385.4	4780.27	5107.42
412.784	4626.85	5521.45	3419.22	4433.94	477.734	488.959	1081.43	652.413	295.524	11187.5	3026.09	3156.76	11446.1	9715.43	2057.63	6615.08	5170.61
338.567	2315.3	5869.31	4808.81	5199.86	415.04	486.2	1043.59	410.981	457.293	10828.7	5968.88	2570.1	4513.24	10184.1	1858.11	6399.71	6323.66
308.43	4180.78	4732.45	4270.11	6085.09	321.586	489.041	1472.64	538.72	359.524	10390.9	5046.85	2247.79	5565.1	10039.8	1910.86	5855.79	5209.25
384.423	3002	2812.7	4502.05	6250.65	411.423	326.896	1198.75	551.4	523.068	6347.39	5209.85	3609.99	11152.4	4387.9	3074.11	5483.47	4639.24
256.517	3048.16	4553.35	4760.4	4369.49	418.338	399.954	1227.75	596.771	422.613	9655	5827.86	3016.44	12320.3	9997.97	1810.46	4604.94	4285.91
392.44	5298.81	4241.7	4181.74	4818.86	430.803	489.077	1277.35	392.854	485.234	8337.75	7676.04	3077.31	13033.4	8630.43	2725.03	4649.86	5496.64
351.688	1600.87	3057.67	4214.84	6236.38	389.705	464.937	961.257	312.125	462.631	10712.3	6986.1	1505.02	12301.6	6891.56	1863.31	4281.86	3340.42
381.987	1989.98	3742.28	3924.55	5800.99	374.589	329.419	1254.47	591.512	484.921	7916.94	5866.77	2954.15	4002.55	8358.98	2582.13	4867.49	4773.24
364.291	5761.25	3708.33	5985.73	5980.78	565.568	494.062	1182.94	428.017	458.074	3399.03	4949.74	3044.56	4838.08	3933.03	2282.47	4795.52	4568.6
386.814	1968.85	5540.97	4913.49	6449.13	505.468	491.08	993.137	453.392	496.692	6570.92	7574.94	2837.27	13253.8	4273.76	2389.57	4733.18	6195.8
396.334	2120.38	5045.05	7884.62	6655.93	457.113	456.815	642.276	380.598	424	8518.96	7018.82	1423.19	8217.2	5248.53	1814.82	4180.96	5738.99
592.834	1362.83	4217.6	3873.86	5428.31	600.239	371.566	1178.05	485.733	431.035	7502.29	5738.6	2957.75	10308.3	5347.05	1614.7	4617.6	4958.54
549.739	3292.49	2614.94	4290.23	6674.14	487.295	558.001	1015.92	492.083	396.71	3283.59	2032.38	1907.99	14365	5419.95	3152.26	4365.12	5319.63
584.822	4341.18	3177.18	4507.72	7919.38	467.456	427.165	691.331	413.726	453.35	5926.89	1720.73	2331.88	4888.31	5472.66	2620.32	1773.15	4413.42
441.468	2300.64	5100.85	5671.91	7970.04	497.187	474.143	861.244	443.365	413.459	4851.61	2114.42	3045.23	5140.83	4480.11	3849.97	4773.01	6304.7
363.033	5124.97	3605.53	3457.55	6236.14	563.292	484.432	667.921	531.802	422.885	6178.08	2113.27	3255.32	6882.04	7042.2	2473.89	3870.43	4819.61
515.406	1709.71	2500.56	4982.27	2596.17	504.342	469.439	393.871	290.104	361.068	8904.77	2144.12	2671.6	9806	5512.53	1980	4683.6	7437.3
279.272	1709.77	3693.02	4706.63	7214.87	545.476	511.983	835.62	450.829	368.238	5308.2	2583.86	3601.47	12200.6	8557.5	1827.8	1774.98	4353.34
362.76	4466.49	3900.67	5639.96	4798.68	553.767	489.118	1000.56	274.034	325.657	8469.33	2093.19	1689.58	12148.4	4556.54	2377.85	4267.93	4180.9
400.947	1325.81	4071.4	4423.88	6540.17	511.079	488.521	761.795	387.527	377.191	10344	1597.2	2295.35	9191.31	5836.25	2967.48	3900.41	5799.05
366.759	2990.71	2340.59	4741.2	7165.14	534.122	388.804	1190.59	341.105	357.319	4917.71	2450.99	3305.53	14540.9	3160.47	2890.28	4824.01	4446.42
1468.71	3327.94	3474.88	4847.89	7812.51	423.844	404.102	620.668	318.425	410.516	10369	2722.38	2713.91	4398.6	4818.32	2646.74	3815.04	3901.87
418.576	4469.02	3307.9	4185.47	3469.13	497.294	414.673	1044.14	295.189	417.41	3869.7	2351.7	2677.17	13245.5	4847.55	2312.43	2817.94	6091.45
422.187	1248.02	3111.91	4361.45	3579.66	420.509	389.174	964.336	319.373	403.224	6652.3	2999.57	1900.27	5532.29	5258.88	4594.51	4826.69	6933.03
2660.91	2420.93	1777.81	2759.02	3631.51	438.584	356.288	1098.44	322.72	374.022	3736.8	1638.56	2367.68	9757.29	4488.26	1663.07	2839.22	3874.8
444.45	1661.76	1586.99	4608.13	9074.5	512.244	451.723	991.429	323.081	426.971	8380.32	3036.12	1934.91	9454.29	4174.69	2954.09	1573.74	5480.96
256.871	2348.47	2212.28	4804.58	5965.26	403.987	482.854	840.408	297.608	404.956	6134.55	2365.02	2218.28	8281.71	4889.2	2893.45	2805.27	4863.88
420.659	1555.89	9223.23	6332.93	8969.13	510.914	407.291	952.577	329.586	372.534	5479.7	2207.41	2093.89	14230.1	4648.35	1786.37	5985.22	3426.42
694.203	1906.14	5785	3188.79	6353.33	511.38	443.976	934.507	355.297	430.796	2710.92	2439.69	1870.04	4771.24	3527.03	3826.1	4936.06	4361.3
298.461	1619.85	3957.27	3667.93	3960.61	505.1	460.209	1142.82	273.71	389.801	5981.35	2750.97	2695.7	4087.17	4625.49	1707.44	4512.76	6513.59
417.09	1942.91	6388.93	5102.52	5472.47	502.488	364.259	1310.65	562.563	400.19	7730.07	2215.28	2010.79	12422.4	4021.43	2538.05	6049.62	5820.89
528.893	2922.98	5322.7	5721.82	4515.58	511.109	412.932	1093.01	477.755	389.817	5323.49	1689.45	3009.22	3921.13	3564.2	2451.14	6417.59	5100.35
535.805	3420.4	3757.5	3051.31	4394.29	493.375	455.278	971.008	355.724	419.57	7123.64	3617.79	1969.85	9661.27	3696.62	1791.8	4558.09	6634.02
491.755	2923.54	10555.4	2258.02	5560.43	409.953	441.86	980.514	510.469	402.649	10181.6	3006.77	3285.97	3798.76	4990.91	3348.24	9150.16	3112.23
326.454	4341.68	4563.42	4023.1	7189.4	449.874	389.778	1110.53	523.452	358.711	8732.33	3056.27	2440.29	11657.6	7061.82	3002.22	6349.38	5454.56
536.855	3961.11	4959.64	2374.3	7436.2	509.011	443.948	680.229	470.671	357.139	8343.92	2140.77	2753.74	4897.26	3376.45	2015.01	6112.31	5103.68
276.165	1706.26	5715.7	3704.86	4019.01	513.321	427.712	902.632	437.044	400.082	3880.77	3860.04	1941.74		6264.14	3333.54	4674.47	4198.01
288.444	3252.84	4527.76	2177.94	8272.88	508.412	454.848	1034.35	529.004	414.248	6801.38	1769.19	3962.1	3372.23	3629.59	1907.35	9817.34	8037.84
489.495	2329.83	4147.79	2812.73	6313.86	477.132	463.384	1113.27	467.451	370.991	8111.41	4067.42	1901.84	6705.81	3728.92	4049.65	11347.1	6855.17
415.048	2624.16	3930.61	4568.28	4543.3	503.001	598.648	834.662	429.091	374.875	7505.05	1706.76	3036.83	12900.8	5231.58	2779.2	4741.02	5446.79
574.288	3280.73	7516.48	4794.1	5755.25	483.251	446.916	938.194	453.904	415.959	5221.62	3130.22	5017.08	3877.29	6751.2	2609.49	9476.07	8427.26
479.622	2532.58	6219.89	2439.74	5313.62	416.424	449.912	920.28	444.259	420.804	4958.58	7240.29	2855.93	4492.9	5337.94	1504.62	4323.55	6607.71
307.079	1378.76	4894.29	2326.67	5674.04	394.453	514.477	993.329	399.072	439.233	5304.69	2462.42	4398.69	11266.1	4385.11	1786.9	9242.08	7199.44
431.305	4287.8	5823.49	2476.87	5050.67	435.015	432.033	848.685	334.854	372.106	3712.87	1856.56	2469.72	7967.64	4409.31	2191.47	7838.15	6050
320.709	1711.87	6254.9	2720.19	5449.32	515.82	417.749	940.684	425.624	407.071	8862.29	1996	5563.89	4706.05	4858.76	1684.58	8386.5	5563.81
507.221	3381.89	3945.53	3256.49	6318.33	419.516	441.841	1075.33	354.003	282.548	9419.87	1664.52	4440.69	3776.03	4464.52	2259.01	8335.43	9981.38
283.478	3828.68	5481.95	2230.43	7450.67	470.599	422.17	971.213	383.727	311.194	7893.11	3136.61	6692.9	5511.68	5777.28	1468.87		8214.58
371.252	2518.66	4630.71	3012.12	6850.77	436.76	422.081	899.182	370.074	398.716	3789.9	1780.82	1702.92	13058.6	6780.71	1485.89	3540.63	4517.2
449.213	3755.59	4657.76	2840.14	5513.8	436.553	413.723	912.002	328.607	429.041	4707.15	4687.27	5654.47	4854.19	6084.17	1921.12	6342.23	3607.19
327.526	2981.45	7434.49	2718.51	6210.19	492.915	428.048	782.765	380.798	257.721	9175.65	1954.39	5147.16	5837.63	4954.3	1783.41	3994.88	4016.64
410.643	1431.23	9026.97	3738.82	5273.26	451.752	403.128	853.172	362.325	351.662	6922.94	2460.34	3542.61	14629.1	8327.8	1704.89	11026	5456.99
400.606	2421.78	8015.44	2639.11	5207.8	504.032	438.511	890.753	384.335	383.233	9191.6	3514.24	4135.78	2895.08	6069.2	2297.23		5786.96
453.837	2987.57	3717.7	2648.3	6868.78	388.508	410.04	939.755	326.674	384.902	8175.08	2123.51	5281.17	6119.02	10243.5	2131.39		7556.77
512.039	2045.19	4782.76	2367.61	6651.27	482.224	459.013	961.465	345.039	249.529	5492.13	3573.24	5622.71	6522.11	8185.92	2226.7	6874.85	7557.3
319.479	2289.34	6375.04	3060.47	6348.16	429.773	451.135	713.875	359.874	239.585	4451.83	4800.95	4589.54	11898.1	10049.6	2008.08	3053.62	7422.58
363.985	1613.2	7234.08	5185.12	4986.5	478.41	411.974	726.815	331.414	258.623	6299.47	3828.87	4088.96	8920.79	4476.9	3241.17	4458.15	3763.6
394.496	2220.41	5536.29	3340.3	4774.28	454.012	407.884	906.805	340.355	394.785	5280.34	4026.47	2631.25	13254.2	9013.62	2080.95	5303.22	7503.93
296.971	2207.8	6580.67	5212.63	7616.54	455.091	433.364	732.3	346.41	356.287	5079.97	3752.28	3824.32	14766.5	7524.6	1672.3	6368.01	3951.96
451.286	2260.6	5581.62	4661.18	5662.14	439.879	440.077	620.789	537.592		7924.54	4150.25	2105.12	8234.81	5681.73	1867.09	5640.68	5872.97
1719.91	5589.45	5456.35	3094.43	7415.3	447.693	415.671	656.878	480.644	384.881	8107.25	2504.71	1535.94	4415.45	8227.99	3632.47	11179.3	4695
451.263	999.322	3913.53	3108.94	4501.51	458.937	381.136	607.238	503.051	358.228	8084.94	2652.96	1818.68	11333.6	9187.61	2059.95	8047.49	8019.14
448.102	1751.41	7636.14	3989.8	6525.99	445.735	376.832	809.472	475.964	385.564	7515.38	2354.02	2524.17	6777.36	5648.15	3214.43	5777.17	6401.25
367.863	1865.22	7188.84	4671.77	5114.16	405.744	307.412	611.498	506.065	377.526	4110.28	2911.9	1273.76	9331.01	7288.79	4882.16	9823.82	2888.88
392.067	3544.35	5992.31	3518.5	5097.79	409.252	409.235	698.926	490.033	441.423	3525.51	2620.43	1882.47	3574.2	7315.93	1849.1	7161.44	6345.28
417.573	4464	9033	2304.54	8220.49	359.029	418.469	691.146	460.723	352.1	8166.76	3588.36	1878.18	7877.98	6847.66	1889.96	6153.56	3874.12
298.274	710.232	8670.06	7691.08	5081.82	440.373	383.915	954.98	527.324	383.671	4232.28	3580.52	2514.77		5012.81	4907.04	5534.64	4757.68
419.064	2912.17	3878.19	4812.24	5895.04	356.652	362.946	681.622	482.677	377.199	5868.29	3831.47	3410.68	5195.49	6461.55	1745.69	4445.92	6163.66
407.562	2222.93	7776.11	2738.22	4140.22	413.788	333.15	1191.34	553.759	459.723	8272.82	4303.24	1611.38	4932.35	3269.18	1501.81	2129.13	7263.58
333.57	2256.59	9032.41	3243.73	6817.39	381.558	416.106	864.861	652.737	341.303	7235.64	3888.36	2094.78	8877.96	3606.06	2154.86	3407.2	6071.09
247.403	1065.31	3618.69	3199.61	5398.22	453.916	368.955	1054.47	501.072	334.629	5826.47	3661.99	3132.03	5816.57	6620.33	1854.26	4199.94	4677.94
395.676	2212.69	3212.84	2279.78	7883.97	416.437	405.901	737.239	590.757	269.591	4183.44	3774.62	2359.29	10521.4	5752.53	3623.81	3732.32	2867.19
311.733	1545.34	6362.25	4174.62	5649.43	388.471	484.579	736.996	632.811	341.111	4623.05	4303.78	2582.02	6983.14	7821.51	3346.26	3768.44	2491.57
394.506	1214.13	6668.43	4859.88	7593.44	434.009	371.709	1248.41	576.798	345.616	4092.37	3483.12	2016.79	11028.8	4791.95	3556.67	2511.04	3614.65
306.913	3782.58	7051.16	2632.74	4856.99	362.326	405.741	1239.42	643.211	375.823	2468.91	4310.32	2597.6	9200.23	5209.53	2539.85	2701.24	2892.77
336.095	4014.15	8143.1	2327.36	7558.16	425.085	408.643	1170.93	527.681	349.367	9344.84	3406.5	4891.68	4693.24	5233.94	2831.33	2976.53	4981.14
340.303	5052.12	6382.12	3229.34	4177.76	342.038	453.661	929.628	480.458	328.051	5851.75	4179.59	2313.66	5696.96	4754.87	2438.62	2115.38	2149.63
356.402	1351.07	2918.01	2804.19	6735.7	412.149	470.487	1477.64	589.474	294.116	6028.14	4601.29	2407.03	9738.68	8378.38	3951.09	3408.32	4080.43
330.534	2971.47	4979.49	2970.57	7729.74	463.266	386.332	1506.51	546.551	372.277	5387.45	3449.22	1927.66	3215.68	5111.78	3332.86	2322.62	4948.05
295.331	2047.82	3139.42	6842.02	3747.69	643.447	461.781	1327.96	567.784	378.103	4726.58	5723.49	1944.92	5430.4	8181.32	2598.8	2387.93	3845.37
278.623	1666.88	5967.41	2066.64	6787.76	508.643	411.349	885.499	587.787	340.72	5082.46	3291.88	1844.15	6733.17	8872.25	1451.56	3389.92	5486.19
340.081	3393.78	5212.7	2915.2	3057.99	429.12	350.161	1657.2	606.119	327.708	6548.58	3548.12	1957.65	5021.83	5099.99	1406.22	2436.46	7304.2
359.988	3428.46	5384.52	3897.75	5272.55	299.437	437.279	1357.8	532.037	399.187	5771.32	4090.41	2279.94	4022.62	5181.72	5105.6	1936.98	3940.65
291.855	2683.01	7627.47	5448.1	2386.97	334.845	445.874		619.684	402.202	4126.99	3128.72	2986.18	6298.29	5457.37	3304.25	2511.94	8079.25
367.855	3856.1	6117.43	4620.27	6133.28	448.986	464.302	1623.96	642.86	447.848	6719.58	3619.32	2329.57	6395.61	6138.69	5685.13	2530.93	2178.75
345.634	3624.24	4792.3	2405.05	7096.8	289.549	411.34		577.156	364.485	4039.73	3859.61	3398.6	3148.75	4550.29	2728.85	2250.14	2174.61
347.59	2689.71	2671.21	4214.38	4495.19	342.168	345.116		451.942	410.973	6966.56	3606.12	2707.79	7612.45	7557.51	1255.95	4037.65	2506.4
320.048	1948.96	3753.68	5062.58	2290.67	305.592	423.06	1383.58	630.635	521.239	2852.68	3798.38	2924.36	6738.89	10601	1970.32	4317.08	4028.57
384.461	2175.96	5069.11	3707.51	5984.33	340.609	296.032	1375.64	553.097	403.656	8491.22	4136.16	3626.25	9556.36	7894.05	1614.85	2564.75	2469.44
363.485	2096.91	3792.6		6607.86	531.246	412.88		605.029	414.209	3479.67	5727.63	2432.72	5731.48	9164.57	2109.74	5923.9	2529.48
324.524	3183.23	3973.36	2340.95	5576.43	574.39	471.048	1102.57	591.109	465.523	4916.12	4021.48	2975.85	6156.19	6322.39	1436.21	5027.89	2459.61
398.185	3065.91	3569.32	4079.39	5119.12	435.114	406.553	1577.26	458.953	378.695	5653.3	3767.41	3368.39	9354.25	8134.59	2473.39	4428.2	2332.23
349.114	1584.91	3580.74	3407.26	4713.85	507.151	348.858	1156.33	605.344	383.077	8267.88	3581.46	2820.1	10564.6	7113.77	1687.64	2615.06	2770.94
356.022	3127.88	3719.04	1980.31	6650.38	502.67	293.337	1843.03	347.984	445.786	5913.28	4086.25	3028.5	2404.72	8824.43	1780.16	2549.41	1863.94
339.533	3116.89	2176.94	4071.38	5429.45	430.904	357.461	1366.81	573.884	412.551	3722.69	3549.82	2638.68	9275.14	9037.83	1789.06	3162.73	1946.87
403.364	1434.42	3141.33	4362.16	4273.83	465.537	382.8	1296.72	455.059	369.219	6113.4	5369.8	2327.11	5245.8	5426.09	2420.59	2652.96	3249.7
374.976	2010.39	1814.36	4329.2	8169.83	713.441	364.661	718.958	491.699	430.158	6531.8	3632.07	2852.8	7717.53	2139.57	2644.35	2053.54	2909.3
350.651	1825.72	3804.16	3159.72	6760.94	490.235	418.236	1264.98	387.719	435.974	4358	2639.42	2755.39	6927.55	5384.28	1672.21	2895.27	4460.15
767.72	2771.36	5182.13	3380.84	4693.13	460.555	356.686	981.317	358.458	575.425	4991.53	4307.82	1913.62	6018.41	3584.91	1505.42	2542.62	2389.19
3403.99	1635.5	5344.35	6131.9	5848.23	406.291	377.9	1272.95	359.887	401.01	3887.13	3785.86	2668.32	7278.85	5388.31	1459.84	2814.79	2896.97
490.96	3698.79	3645.43	4097.56	3137.57	504.568	387.632	1194.42	546.748	418.886	7104.74	4094.9	2534.66	6248.24	3190.69	1674.49	2929.13	2945.85
544.17	1964.17	5911.3	5229.33	3664.28	477.843	359.884	1028.34	393.128	435.114	3657.24	3942.18	2784.37	2789.85	3039.06	1952.48	2793.17	2395.8
972.945	1504.56	5559.82	5614	4727.92	510.773	389.607	1312.37	539.484	434.164	4204.57	2495.71	3058.43	3055.08	1905.86	3171.74	1936.39	2776.08
673.736	2078.98	5949.14	5934.25	5516.43	505.076	383.344	1005.16	415.459	377.128	3153.54	4034.1	2808.32	6113.96	3944.2	1037.74	3850.36	2760.47
2299.52	1761.69	6148	3159.29	3942.86	494.344	411.091	979.207	303.06	426.014	5288.31	3101.36	4150.88	10450.9	4809.31	2621.99	3139.43	2987.17
309.974	2019.16	7393.37	3795.43	5552.88	445.457	393.711	679.75	401.557	418.231	4941.84	3367.26	1736.19	8621.91	4893.81	1765.51	2838.61	3247.93
576.469	1977.62	2800.89	4963.44	2268.65	494.915	438.868	1102.47	484.492	446.885	4258.32	3444.58	2226.38	6410.37	3210.01	3402.77	2550.72	3571.8
310.798	1749.21	6800.41	4705.34	6015.43	417.931	365.557	1020.61	548.621	376.827	2898.18	5791.95	3734.53	7072.28	4304.33	1672.46	2309.6	5394.24
1106.5	1328.47	7242.82		5303.23	439.346	491.469	1305.78	346.426	354.817	3138.3	4664.15	1772.75	8000.82	3497.1	1520.42	2435.68	3132.65
699.191	2170.64	3104.69	1140.36	2962.07	637.783	473.656	1268.86	525.042	399.424	3978.9	4511.58	2858.49	7454.58	2341.3	1280.37	3057.6	4333.6
532.725	2151.63	3373.48	1369.95	5389.79	429.734	429.323	840.337	589.505	313.628	6152.03	3956.2	3861.75	6407.02	2844.74	1580.76	2141.46	4202.04
7759.98	2883.08	3512.59	1287.97	3914.89	529.106	451.972	1257.23	387.347	364.213	4680.35	3638.4	2106.76	4760.95	4891.12	1726.73	2830.14	3936.52
624.745	1274.74	7061.33	1829.09	4596.12	520.106	389.885	912.203	391.461	396.226	4725.43	3014.65	1974.9	7741.4	4074.6	1600.9	3604.51	4934.14
623.155	2370.81	7570.64	2607.61	3423.86	504.133	415.024	721.01	481.054	374.465	3054.01	3737.26	2686.04	6119.35	2331.35	1235.67	3894.65	6067.5
485.52	1742.6	3314.19	1844.8	4628.83	423.813	368.325	1315.44	387.38	384.875	4830.97	2652.1	4050.94	4806.77	3404.32	1296.26	3128.31	3266.76
410.968	2395.3	3150.92	2830.84	4021.6	523.215	398.581	826.294	420.108	371.207	4779.17	5254.45	2211.13	7767.75	3930.19	1428.14	2293.83	2145.57
968.931	2380.97	2724.62	1840.82	1768.89	438.207	306.855	763.058	419.494	261.679	3247.05	3626.33	3991.27	6028.35	3515.69	1528.19	3161.8	5652.86
523.86	1490.11	5750.16	3460.92	3230.1	513.036	427.71	1297.61	389.578	365.897	3994.68	4519.72	4783.42	7466.43	2335.57	4320.55	1953.79	3930.53
525.908	1664.75	5692.78	2002.14	4088.08	490.631	369.979	856.272	432.912	416.671	4455.84	4044.94	4033.36	9100.96	3012.32	1513.07	2620.68	2291.63
503.681	2052.92	3950.47	2946.48	3220.47	405.762	253.576	1027.69	412.619	371.73	2276.54	3290.58	2323.37	7748.18	2307.07	2015.96	3510.61	4814.31
420.11	2047.03	7829.56	2882.5	2969.51	458.592	383.657	1163.56	436.775	448.08	2525.9	4791.99	4427.31	7350.16	3676.25	2414.98	2148.51	3380.78
334.635	1448.9	4541.59	2158.01	2379.82	436.337	325.741	1004.65	392.664	458.171	3110.94	4618.15	1663.19	10228.1	3245.6	2132.11	4064.53	3464.41
532.018	1680.73	4032.43	3321.45	1704.56	584.707	519.803	1379.48	373.704	416.099	5313.55	4262.17	4846.63	5092.67	2290.77	2334.41	5713.4	5064.3
330.5	1565.41	6148.17	3087.68	3677.4	425.389	395.909	1434.23	357.246	274.182	5457.72	4492.7	2354.26	8730.34	4698.32	1848.72	4323.84	5402.87
928.615	1436.13	5055.27	1603.61	3031.02	552.304	338.506	1559.1	413.492	432.45	6060.38	4377	3550.49	3981.24	5632.32	1983.38	2960.04	7013.59
324.784	1239.42	7009.33	2608.93	3004.64	524.403	406.292	1276	312.719	407.029	4190.9	4088.25	2345.12	6832.81	3297.44	1192.73	2435.01	4417.83
391.694	1584.75	7128.76	2122.04	3472.24	574.792	414.929	668.979	377.226	312.677	3713.28	4659.93	1962.02	5221.88	4020.35	1716.57	7943.32	5903.99
267.273	1321.36	4305.93	2654.13	3328.25	630.318	352.428	713.168	388.128	462.321	4337.64	4596.64	5842.93	3386.64	2927.04	2745.92	7528.98	6317.79
555.857	1641.89	6292.29	2146.88	1798.81	387.881	402.042	942.926	364.163	273.41	7794.83	4414.68	3408.91	3491.59	4590.29	2901.27	3462.3	5902.09
293.269	1902.16	6892.72	2270.48	2129.14	552.308	423.259	810.57	390.002	356.272	5404.11	4385.63	4407.57	3687.35	3199	2320.71	7101.14	2359.05
468.168	1404.3	6913.81	2758.42	3278.76	557.886	402.337	1404.6	408.92	310.844	4036.97	3990.13	4274.09	2493.86	4005.48	3290.04	8533.79	5170.74
501.06	1116.94	5713.82	2858.72	1804.47	443.251	370.744	888.53	382.71	303.91	3756.32	2815.05	4356.37	5379.19	2749.24	3212.16	5915.99	2532.99
456.881	1391.12	5501	2597.24	3667.88	384.383	353.19	1183.91	311.89	428.047	2322.2	2984.35	2302.86	3886.26	3869.59	3072.02	7978.03	2044.07
459.189	1559.45	5254.63	2127.47	4629.79	770.274	383.731	1271.91	459.009	354.865	5588.41	2969.48	5550.47	8887.73	4110.46	3301	6688.36	6224.11
349.615	1674.57	9274.41	1682.78	8370.27	440.162	398.645	1148.88	418.027	437.538	3676.95	3171.35	3484.25	4455.09	3612.94	2359.05	3997.57	5000.61
487.045	1129.83	8358.29	2114.27	1905.8	508.224	414.63	1298.53	272.915	405.648	2707.84	2660.48	4790.3	5699.71	2848.48	4191.52	4812.81	4537.78
425.474	2606.51	3907.24	2471.19	2216.73	365.027	413.64	1062.91	328.616	329.739	4168.9	2556.17	2317.28	6561.4	4043.86	3299.35	4805.4	7899.31
421.204	1167.7	3271.47	3403.31	3762.43	829.915	422.441	723.399	358.503	332.317	3544.91	3426.26	2443.51	4222.9	4803.72	3353.34	9293.89	2348.4
380.184	1673.19	6486.59	2491.23	3638.2	497.341	407.742	1252.56	431.82	362.566	8606.82	2579.55	3880.9	5594.95	4619.28	2216.51	9680.6	6621.35
436.263	1316.68	5416.11	2991.64	3630.72	427.51	396.845	1154.67	280.67	411.774	6444.92	2700.83	4351.88	4717.24	3645.37	2120.3	8803.2	2766.04
389.929	1343.91	5638.89	1753.44	1438.6	532.286	421.071	808.105	369.837	335.065	2144.4	3189.35	4037.59	3903.06	3306.96	1455.77		6975.13
507.329	1211.83	7319.66	2873.39	3705.5	718.758	380.713	873.315	376.011	330.079	3166.51	3192.27	2912.27	10603.1	4288.89	7315.66	1785.01	5271.51
490.26	2476.95	3417.79	2539.49	1414.62	657.113	411.858	1414.86	296.192	457.302	3843.9	1742.78	3606.69	3874.97	4019.32	5816.97	3755.38	2671.33
384.033	1471.11	3882.82	2806.09	2187.8	514.173	443.601	1051.31	371.702	400.793	2148.47	4042.7	4787.6	8714.01	4433.59	5664.3	5941.16	7546.07
376.487	1542.99	3922.34	2179.86	2814.34	526.821	410.945	862.456	390.242	287.934	2940.95	2612.7	2254.16	3706.32	3995.45	4133.9	1753.13	10234.8
393.742	1031.19	5260.51	2077.6	3297.2	458.168	381.551	1510.35	298.855	357.539	7160.93	3742.51	6512.74	8849.53	2582.76	4775.27	7659.16	5416.74
500.01	1524.86	4610.23	2211.74	5985.61	501.471	393.807	1052.87	323.115	365.707	3836.12	4903.3		3489.99	1666.2	8103.89	8749.6	7346.64
512.588	968.491	4310.48	3307.1	3356.66	501.421	422.432	1202.36	315.534	421.146	4473.21	2153.72	3995.02	2931.21	3800.61	6866.24	4244.3	5586.32
455.276	1279.86	4308.02	2955.61	2678.07	544.203	434.326	803.69	318.725	330.183	4241.57	2945.55	3700.43	5228.39	3526.56	6979.12	6612.8	8373.52
492.603	941.367	3387.92	2677.08	1722.73	767.225	390.358	1509.13	285.198	400.489	3394.8	2331.19	3291.93	3606.31	2209.98	5589.97	6792.45	2738.46
433.207	1287.86	2808.24	1652.73	4161.15	430.805	393.337	856.371	287.767	551.568	3369.64	2993.59	5422.03	6436.19	2261.76	4584.45	6956.6	6991.01
463.91	1200.75	3327.54	2395.48	4713.24	453.319	430.464	837.95	300.732	322.71	7361.15	2842.51	3947.82	6696.52	3598.42	5965.38	6226.55	3486.55
498.477	1712.61	5380.81	3688.89	3420.69	646.627	426.16	1208.41	407.559	332.404	3123.21	2253.59	3496.11	3440.39	4175.49	2134.41	1503.69	5201.32
440.057	1168.43	5204.82	3260.59	4254.72	513.647	372.198	1174.23	517.1	350.174	6492.04	1619.09	5076.74	3237.19	3123.64	6522.11	10378.2	7364.12
474.557	1711.62	3146.01	2366.2	3913.89	451.448	379.976	794.265	524.369	335.422	4853.43	1804.7	4936.09	3912.68	2977.92	3929.66	10058.8	2456.26
494.047	1636.89	7627.68	2191.44	3611.02	519.661	390.111	734.878	443.32	378.763	2595.02	4419.95	2507.16	2780.2	3377.14	3590.8	2987.09	7946.72
348.742	1259.54	7623.7	2244.88	2780.95	429.614	482.971	829.352	449.071	263.747	7282.52	5070.85	4785.83	5411.48	5035.93	5102.1	11742.7	8175.36
529.881	1934.8	5507.19	2594.99	5812.94	423.215	393.333	763.497	643.618	448.533	2367.31	1904.29	3914.58	6737.13	7648.87	1865.73	4349.87	6693.38
427.422	1711.09	4766.4	3318.73	4213.91	385.809	493.576	1310.35	661.629	408.582	3827.11	3648.88	3475.38	4719.93	2461.99	7881.76	7344.05	8109.88
464.771	1762.75	7041.7	3059.67	4437.7	767.478		1037.11	309.806	318.219	2142.65	2378.21	4822.37	2593.26	4724.73	4691.07	8472.76	2021.3
425.532	2026.12	6287.67	2597.55	3392.83	477.264	295.43	707.236	450.302	418.654	8709.77	3197.52	6994.54	8963.48	3375.22	6684.85	9866.77	9223.8
526.958	1417.76	6970.04	2034.83	5676.23	540.18	490.058	1020.12	560.281	336.916	10106	1659.77	3079.25	7591.47	3687.64	3863.83		7007.74
439.857	2058.77	5628.82	3321.09	4385.52	520.724	514.259	1352.75	528.621	540.053	10870.1	1587.63	2981.43	5186.93	2787.52	7057.92	3501.1	7931.79
461.527	2616.78	7040.08	1802.82	6032.62	571.027	498.682	654.917	455.785		2659.66	2819.5	6066.83	7969.04	3215.32	3329.16	4041.57	8187.51
502.157	1029.46	6925.32	2926.2	6516.22	424.441	293.031	1219.38	689.205	327.544	5716.51	3645.66	4938.37	4465.97	4601.56	3998.73	8503.22	7296.79
553.613	1700.38	6952.13	3057.63	4248.08	428.046	338.3	502.896	546.174	338.303	7712.9	2793.48	3932.74	6500.08	4373.63	3735.28	8935.82	8745.66
692.326	1571.23	4618.66	4702.69	4922.12	413.029	556.664	1128.93	500.928	323.151	2222.16	4259.74	3739.2	4450.24	4327.5	4336.33	10728.4	5586.81
511.08	2122.94	7002.14	3737.54	6794.15	458.115	390.141	1125.52	363.322	627.055	7136.11	2983.37	2981.3	5165.75	3338.23	7736.19		3166.05
516.509	2350.63	6494.64	1862.07	5536.16	463.36	438.877	717.424	596.048	327.305	10114.8	2060.84	6096.71	4395.02	4786.89	2291.35	8453.92	2408.27
480.678	1964.36	4438.37	3400.52	1933.51	440.733	493.479	1105.34	477.546	253.57	2649.78	3325.46	5548.85	2515.72	1042.74	3619.06	3890.36	8117.38
927.077	2506.45	5119.65	2938.82	4250.51	512.314	356.209	656.385	661.755	455.504	11224	1731.27	4473.1	5030.78	2515.46	3393.26	11222.1	3596.27
388.611	1131.47	6355.51	4311.01	3497.59	612.327	269.746	1116.23	531.775	375.177	6848.96	4731.93	4384.61	5888.37	6948.18	6863.71	11105.4	2666.97
595.219	1736.04	4575.61	2971.1	3014.22	792.579	468.789	415.217	385.43	464.7	8268.62	3064.19	4207.37	4797.71	4033.14	2377.82	6698.73	3278.06
455.837	2082.35	3835.72	3779.56	1427.49	513.818	654.554	851.335	639.857	473.828	7473.62	2734.22	3734.48	4160.27	3250.06	7732.07	4012.97	4531.99
928.729	2071.82	4654.23	4056.57	1152.92	396.139	577.762	1085.81	611.819	477.384	4309.8	2519.1	5388.39	3969.13	4988.47	1591.65	7299.89	2533.56
450.515	1449.88	6062.21	2880.25	1653.06	582.859	351.879	613.192	588.55	467.083	12669.3	4356.34	2378.61	3560.4	3790.26	1852.82	10379.3	2918.08
475.846	2088.44	6299.64	3261.04	5684.73	471.431	501.435	948.083	740.503	483.066	2286.7	1796.1	3302.28	5317.6	3817.79	3373.89	1706.06	3194.93
488.646	1558.26	11040.7	5219.3	2893.56	385.439	470.534	563.763	485.688	495.531	7316.46	2092.34	3252.56	4507.87	2610.62	3751.36	2138.35	2908.27
490.022	1680.59	4645.12	2313.2	4850.73	579.618	479.966	942.446	664.482	431.059	5617.87	4113.47	4390.52	6398.87	3615.59	7678.15	7125.28	2509.72
463.194	2329.06	8186.6	3020.12	4859.3	480.386	515.561	937.978	711.331	480.509	9533.99	3215.51	5601.63	3644.27	4524.54	6997.96		2619.71
484.356	2379.06	6535.22	1925.34	4680.66	671.414	509.411	743.727	555.67	459.193	7851.14	3736.23	5055.35	6158.8	4092.69	2353.53	9835.89	1849.12
484.086	844.498	6255.27	3301.07	3084.98	663.182	506.512	840.618	765.063	423.373	10199.5	2374.57	4270.82	6181.19	2956.57	3260.36	4259.99	2711.15
503.905	1518.27	7482.55	3196.97	5189.66	613.068	447.145	770.461		413.17	8594.44	2034.66	2282.51	6877.06	3459.33	2121.92	6741.45	2877.93
428.951	1869.7	8188.19	2890.68	4740.7	421.922	343.876	885.356	538.846	451.922	6899.53	3657.83	4226.1	2957.23	4294.2	3771.8	9415.37	3500.61
424.297	1963.57	11206.9	2900.09	5014.37	610.162	333.02	631.966	720.066	449.287	5395.92	2234.48	6957.11	3356.82	3189.67	3395.75	7654.6	1689.67
466.729	2096.81	6550.84	2422.12	2249.22	559.597	444.004	963.572	721.298	459.351	5484.06	4782.53	5334.3	3106.34	3623.79	4096		4019.84
460.051	1486.88	10792.3	1332.44	4620.43	662.109	514.299	977.757	464.844	338.284	7666.05	3755.38	5743.89	5959.74	3582.29	3170.21	4853.38	2761.04
371.412	2101.16	4664.32	3228.95	1548.86	479.155	347.242	850.044	426.438	335.242	10021.4	2379.53	5318.86	7845.28	3843.12	1768.6		6267.01
416.667	2078.08	6745.88	3687.24	4836.37	775.657	514.272	805.949	729.944	468.023	10714.5	3129.46	4704.15	5484.72	4231.8	4348.89	1828.04	2225.99
366.387	1903.52	6839.82	3707.57	4603.97	644.35	478.308	1151.12	436.775	457.065	9050.22	3896.78	2155.88	5496.94	4213.68	2944.2	2160.96	6146.07
359.639	2125.16	10881.8	1422.82	3650.39	683.615	540.416	680.462	559.901	474.219	8214.05	2098.09	6068.56	8423.61	2873.42	3695.66	5977.65	6253.75
591.737	1892.26	12597.8	2157.76	5532.1	544.483		775.651		380.206	4910.17	4603.74	5448.85	7044.09	4928.3	1471.61	8816.65	3284.85
380.959	1588.72	4794.98	1858.05	4971.85	669.24	444.102	852.125	476.433	459.039	7978.64	2362.74	6379.4	3045.78	4508.67	7879.25	8263.69	2835.36
330.204	2135.35	7885.38	3640.72	1726.05	608.58	484.02	761.964	336.125	435.704	6173.79	2474.77	6715.87	8617.8	3861.07	2826.64	11230.6	3584.58
299.018	1198.81	5906.71	3324.95	4294.96	593.764	407.123	705.855	335.187	392.662	8207.46	3321.51	4844.28	3653.23	4148.09	4359.55		7888.09
351.127	2065.22	4358.85	1553.28	2248.98	622.808		633.915	378.253	391.661	6653.17	1786.33	5181.86	8471.65	4730.82	3839.34	9372.43	5161.25
253.595	2099.38	8065.1	3534.87	6206.5	646.917		1044.1	442.928	387.818	7535.19	1726.43	7227.22	7833.16	4388.08	2446.62		8125.45
296.698	1783.08	4192.98	1912.06	5481.82	497.939	487.063	824.166	452.946	444.252	4985.31	2379.29	5401.17	7228.79	4050.98	2493.53	8246.72	4780.8
345.278	1255.87	5716.45	2895.03	5482.55	529.589	514.321	913.727	446.317	443.798	3537.63	1854.89	2961.94	6370.68	2947.48	5290.21		4331.94
391.912	1862.54	6161.68	3683.41	2576.08	651.809	399.658	1004.62	482.532	301.042	7881.76	2015.26	5414.63	4953.45	4595.69	4225.81		3904.85
350.374	2105.33	4238.41	3345.16	4400.33	563.442	287.698	871.897	512.494	364.1	5757.84	3035.03		2964.76	4679.28	5406.62	8354.13	8684.18
407.304	2158.83	6790.16	3780.25	4711.86	508.237	452.32	876.126	486.241	365.078	9498.97	3326.33		2618.41	5308.83	3774.24		5945.47
402.825	1391.11	7914.64	3228.04	6123.04	613.757	473.711	925.915	420.666	312.564	7372.44	1829.06	7370.88	2776.54	4820.38	5055.59	1442.94	4775.51
364.863	1528.24	5784.68	2609.97	5988.58	573.755		838.035	466.36	296.904	8228.87	2073.11	3335.51	5485.67	6107.29	4149.75	11697.3	6685.9
325.841	1403.89	8089.13	2719.56	5215	619.31	329.258	832.999	403.512	251.746	4940.9	3513.87	5822.13	2474.45	1849.04	3220.2	4707.13	3636.76
428.56	1336.73	3567.48	3142.26	6581.5	492.833	491.92	582.561	410.606	346.486	6997.01	2918.93	7243.91	8595.09	5734.7	2585.86	8457.42	7389.31
389.63	1065.18	4671.73	1377.5	1985.34	620.783	423.445	646.574	323.917	453.153	10154.5	1946.92	6156.92	7345.52	6363.49	6006.82		2622.28
334.555	1303.52	6713.51	2801.28	5164.62	597.987	528.28	1157.34	282.072	376.324	9910.79	2417.16	4527.82	8220.49	6192.58	7545.15		4022.23
409.318	1371.64	5410.58	2709.98	5487.65	650.689	355.706	865.215	319.464	450.371	7675.77	2441.9	3043.34	8505.61	1530.22	3597.78		6256.34
453.664	1477.38	3803.82	1453.98	4871.77	705.142	405.348	997.562	487.846	388.192	9782.46	2286.33	6487.29	2492.12	2071.73	3074.98	3452.53	5253.15
373.812	1645.5	6902.64	1496.59	4463.56	568.098	470.645	802.119	496.156	432.702	11705.7	1961.46	3276.86	5216.2	6308.17	2833.22	9109.46	5890.72
436.499	2156.36	6625.38	2418.23	7231.85	430.415	376.147	822.459	307.469	322.523	11360.9	1827.43	7458.26	6618.73	4804.48	4094.26	7718.36	4529.97
299.017	1452.79	7094.62	2269.86	4887.31	641.548	449.714	694.434	475.004	457.443	6861.74	1743	6974.88	8600.75	3633.14	5236.95		2923.76
359.636	1937.04	2860.64	1441.54	5381.56	661.295	471.535	723.613	438.268	307.327	7335.32	1605.59	4027.73	8478.45	4277.31	6347.74	4650.46	7837.84
391.957	1673.31	2567.61	3084.96	1668.61	545.563	364.779	795.195	368.558	391.199	3379.48	1866.15		9179.23	5221.68	3375.29	9053.36	5850.97
388.964	2048.29	2553.16	1888.78	3552.14	584.224	338.864	845.673	458.108	431.588	1940.22	1663.14	6376.27	2514.33	4629.33	3849.85	8284.23	3883.73
327.206	2563.57	1876.35	2092.92	4915.08	676.826	357.93	655.019	455.705	431.164	7755.02	2607.15	2973.04	7492.77	6015.81	4431.24	2364.76	4540
369.032	1717	3364.24	3067.84	5005.36	676.276	353.489	647.892	396.697	264.776	11175.5	1788.72	4785.74	2630.62	3299.89	2738.08		5932.07
285.743	2189.5	3061.64	2122.08	5975.31	452.791	469.63	770.288	430.483	325.964	7703.45	1621.72	3944.28	5117.62	4643.77	3597.56	8175.73	3789.43
381.221	2482.42	3727.91	3248.57	3169.33	593.835	373.402	650.088	385.558	308.167	5435.46	2110.53		4170.13	4004.2	2595.7	5493.74	2927.3
402.552	2308.24	2504.96	1807.42	5435.62	492.35	411.667	775.284	496.7	436.323	7999.77	1773.16		4946.78	6919.31	3976.2	2188.48	5359.56
370.592	2257.65	1981.39	1280.37	2118.61	614.28	319.866	564.471	427.777	260.472	2696.75	2596.18	3481.52	3002.46	5335.58	6180.7	8719.05	5472.8
379.538	2677.59	2880.69	1786.7	1706.57	556.444	370.353	719.337	507.921	276.037	7340.86	2020.17	3798.23	5302.67	2715.77	5410.11	3867.02	6566.16
323.162	2515.75	3376.08	1663.02	4780.12	530.777	332.815	617.352	442.063	512.189	9807.64	2455.22	4849.85	4503.33	7276.22	4120.97	6870.93	2278.67
378.662	2191.07	3860.8	2816.12	4953.03	580.47	354.841	762.132	476.569	319.087	2986.37	2532.27	5045.08	6363.87	6521.81	4460.95	2685.59	2021.64
342.947	2958.81	2720.99	2116.34	1561.94	614.67	289.539	814.73	420.204	505.103	7040.83	4413.42	4595.76	9122.17	4120.56	4886.72	2498.27	4280.34
393.157	2752.25	1956.83	2684.42	6330.67	494.672		867.285	493.701	398.033	3773.56	2035.63	3557.74	5635.53	5989.73	1843.53	2029.05	9513.29
449.219	1390.49	2893.62	2998.92	4936.58	621.445	339.935	1220.07	472.583	301.978	8644.4	4154.59	2776.65	4703.11	6387.92	2277.18	4411.16	4234.67
403.741	1172.52	2129.66	3451.94	2835.65	616.546		637.576	476.721	434.451	3929.9	5461.37	1977.99	2948.84	2272.64	4860.68	1877.49	4594.72
392.172	1714.08	4077.76	2088.64	1997.69	713.761	490.141	920.516	481.566	374.368	6313.89	4111.91	2978.95	5144.96	2681.39	4821.02	3359.75	4043.65
420.256	2326.58	2044.92	2707.6	5240.9	460.021	460.484	855.566	463.011	287.486	5840.45	5887.05	2165.53	3468.68	2845.97	3010.7	2703.35	2701.48
318.512	2582.65	2734.13	1752.14	5559.56	612.311	327.419	727.154	499.498	358.814	10250.8	1228.99	3574.93	2327.48	3762.96	2095.64	3458.1	4426.99
405.604	2809.92	3263.47	1446.82	2779.71	352.313	302.098	897.625	537.136	234.923	9628.71	5209.19	1893.39	8090.55	5425.63	5381.09	1981.72	2974.15
414.579	3038.2	2419.79	1488.08	3258.51	615.794	363.003	836.103	504.789	400.913	5671.86	4768.58	2841.76	5808.76	2580.11	5277.5	3470.27	3878.88
396.667	2390.51	2168.99	2895.6	4137.86	581.413	317.268	956.558	514.001	434.716	4138.72	4268.56	1979.81	5615.18	6311.81	2755.32	1475	4395.31
379.956	1070.75	3484.63	3424.28	3797.85	652.993	368.751	726.238	548.365	284.737	5602.7	1384.34	3701.19	3984.1	5177.29	4362.73	1911.95	4160.93
410.904	1481.23	3075.82	3627.45	4407.89	656.75	264.156	729.298	494.879	322.305	4093.68	6069.02	3098.33	7414.98	1656.41	3438.24	2637.48	5329.77
434.245	2559.84	3264.62	4662.66	3673.63	635.221	354.191	870.455	448.741	404.808	5068.53	5231.6	2578.98	6858.66	3300.43	6450.07	1706.93	2246.53
417.045	2113.85	3291.06	2868.09	2569.82	823.429	379.005	1224.05	568.842	438.138	4091.34	2545.15	2915.85	8365.9	2637.45	3928.72	3484.83	4499.68
527.213	2484.82	3022.41	2814.44	2414.35	359.617	302.12	670.89	497.98	309.199	7449.77	2840.32	2435.81	7720.16	4856.95	3079.32	1671.55	2910.86
528.315	2445.57	2772.65	6419.77	2514.77	313.474	261.118	795.94	538.83	430.904	3565.31	3066.04	2697.86	6827.23	5854.87	4038.74	1813.3	3820.28
318.769	2237.58	2855.3	3191.95	1983.6	439.739	281.666	790.483	413.255	285.933	9779.47	4316.84	3512.64	3656.69	4028.49	3580.21	3334.62	2950.92
476.619	2225.95	4082.27	4530.8	2566.97	526.388	301.528	1364.2	472.472	264.086	4346.86	2470.54	2049.07	5290.67	4838.69	3829.41	1996.3	5372.01
341.46	2569.18	2918.76	4828.99	8546.88	409.632	418.232	987.572	583.873	313.962	3081.59	1869.23	3154.85	6575.07	6963.29	3905.12	2828.28	2464.11
363.339	2492.94	3541.11	3012.49	3689.94	321.578	436.346	755.438	547.692	307.166	7311.89	3206.83	2538.09	7045.64	3342.74	3519.55	4048.67
533.331	1380.98	3160.43	2870.29	5983.48	603.035	231.481	789.091	435.649	285.726	7815.46	2054.12	2737.51	3540.45	4637.45	2533.97	2762.19	11057.6
487.96	2740.14	2355.6	3599.2	9399.53	711.442	420.454	725.789	522.069	400.71	7992.02	2025.28	2369.03	7499.03	1835.01	2348.17	3541.17	7147.91
378.648	2962.4	3632.22	4549.08	2929.01	727.073	487.267	748.067	372.258	377.44	5584.13	2083.9	1815.71	8274.08	3482.16	3044.05	2120.52	11367.3
1172.17	2383.55	2964.47		8137.85	720.753	462.779	849.143	399.726	252.081	5412.84	1843.24	3347.41	4178.22	2285.61	4025.41	2972.9	6065.7
452.462	1720.39	3333.43	4621.17	4303.87	574.664	431.559	750.005	607.419	316.826	6085.3	2263.77	4172.98	4666.47	2634.77	2981.17	3017.34	8360.92
300.556	1619.3	6062.64	7062.92	5472.85	554.145	288.356	699.623	532.831	301.959	7575.08	3309.32	2380.34	5692.43	7566.66	3660.2	4372.3
437.081	1856.41	4785.93	3876.81	5689.15	373.04	444.668	879.736	597.255	344.656	4905.97	3183.14	3444.24	7203.26	3701.84	2600.63	3599.04	9204.48
488.541	2310.75	6700.51	4497.34	3266.77	550.426	356.603	801.976	600.259	296.833	7072.87	3902.88	3502.57	4296.74	6455.51	3967.93	3387.31	7925.29
625.688	1819.36	4960.76	5603.4	3273.37	572.041	453.649	597.466	488.169	260.01	3143.43	2031.34	2764.04	7733.49	5319.76	4649.03	2809.74	7473.77
388.85	1764.54	6676.23		2784.82	340.515	264.658	791.094	493.569	329.037	3994.89	3720.68	3458.72	11146	2774.22	2689.96	3935.81	10453.2
399.13	1182.2	6104.36	3033.5	2861.42	375.159	504.052	831.817	350.497	312.588	4698.93	4256.92	2423.37	7613.18	1844.66	6293.96	3376	5339.7
611.315	2105.85	5463.49	7582.56	3611.39	594.371	476.389	863.334	522.227	315.054	4196.34	6375.57	4073.72	4117	2946.82	2662.11	2294.38	6762.38
938.439	1742.5	7917.9	3233.14	3856.25	609.124	370.207	713.261	524.311	335.363	6992.3	3285.23	2214.42	4239.56	2036.49	5981.42	2813.26
423.55	1802.61	7554.89	5736.6	3320.88	380.997	492.006	884.193	321.323	379.167	7006.37	7236.5	2050.25	5921.98	5675.92	2340.99	3374.63
395.726	1820.14	7714.54	2756.16	3501.46	502.574	359.071	594.015	420.036	285.312	7035.17	8031.52	3609.97	6716.02	7308.04	5905.27	2663.78
546.601	2034.99	7924.9	7902.99	3809.44	728.042	444.616	841.776	485.81	335.034	7786.95	4058.68	3710.64	4953.55	2625.21	5391.84	2400.95	5586.73
557.184	1496.26	4681.34	5010.93	4620.7	594.578	385.446	865.842	455.398	293.131	4103.41	6767.23	2858.49	8134.26	6447.33	2490.67	4632.54	7430.13
402.877	2542.56	5995.97	4193.81	3415.34	611.511	348.396	775.198	405.469	417.183	6208.19	7714.3	2154	4053.27	5901.9	4629.74	2934.95	3509.11
445.181	2126.51	7299.55	7472.88	2454.36	409.281		1007.48	439.715	288.71	5510.45	5696.49	2257.16	4259.84	3682.45	3290.97	2803.05	5258.86
401.839	1381.9	6836.3	4469.34	5606.57	560.058	347.4	1308.19	490.898	383.349	9174.77	7017.34	4058.09	9063.14	5917.56	2529.01	2734.62
489.991	1506.16	4272.73	6048.76	4350.51	662.922	400.668	636.662	387.222	317.106	5689.17	4724.06	2216.35	4709.31	2309.8	4944.53	3765.12	5584.03
440.444	967.609	7744.81	5015.29	4223.81	545.214	472.482	1116.71	489.995	324.232	5826.67	7670.27	2997.41	7896.13	5382.9	2983.79	2898.24	3406.67
398.796	3406.61	7821.3	6791.37	4881.92	553.835	428.404	1475.47	404.034	393.829	6117.6	3092.91	4250.59	7498.79	2290.02	2019.27	3956.53	4625.65
526.478	2036.26	8967.98	5002.98	3378.08	570.107	374.609	1224.5	449.617	331.097	5012.04	7277.18	7227.06	8687.1	2216.91	2236.83	2863.87	8852.51
424.332	1844.33	7026.86	5104.71	2189.91	513.596	417.046	947.977	373.657	382.129	4938.75	5887.79	2547.48	8632.51	4317.89	3919.92	5453.81	9857.24
501.286	1587.76	6646.04	5445.39	5568.91	531.986	360.183	1362.07	249.899	339.406	5250.05	5467.22	4037.07	8220.58	6396.64	3279.15	2785.8	3545.64
499.93	1612.64	9053.27	6961.54	4331.23	324.38	412.864	1318.58	357.468	323.864	7612.75	6758.94		9607.92	6346.91	1655.86	2925.6	9587.88
512.987	1712.19	5304.11	2077.92	2916.93	531.765		1649.93	366.922	350.175	8528.67	4235.11	6901.49	9017.88	5767.04	5833.22	3118.77	11509.4
464.939	1158.57	8962.83	2020.85	3135.66	410.499	414.938	1461.59	399.733	330.745	5190.94	4071.75	3998.65	8620.33	3342.96	1978.59	3107.27	7338.76
407.272	1570.5	4319.87	1541.83	7483.19	488.147	371.811	859.188	393.544	329.392	5539.04	7631.15	4813.11	4883.54	5889.94	5731.5	3723	8454.2
467.543	2610.16	5075.04	4053.19	3796.67	415.478	379.257	1698.42	411.928	388.947	6463.73	4606.63	5728.33	9700.79	3039.53	4827.33	2194.46	6145.57
397.76	3422.55	7078.7	5030.92	2603.31	459.366		1642.56	397.047	362.843	5358.88	7873.43	3528.94	8070.53	3550.79	3901.66	3221.65	7164.77
431.604	899.551	8748.97	4195.53	4209.09	354.031	447.474	1840.55	316.663	330.119	8682.07	5468.01	5347.18	7085.3	5550.51	8325.64	2837.97	8421.86
529.814	1151.39	8915.81	3601.53	4784.2	360.137		1503.18	338.295	349.319	6310.67	5060.97	4533.22	7408.24	2434.74	6241.8	2591.21	5397.26
385.857	1392.25	10906.7	3681.86	4750.85	412.43	450.829	926.186	385.046	348.445	4066.49	7312.65	4135.13	7969.16	3014.43	6738.06	2797.45	8000.46
477.528	1664.49	3845.8	3865.3	3168.84	366.78	379.531	1163.06	368.169	358.9	5132.87	5612.65		6952.14	4495.07	4607	5170.3	9029.61
430	2315.7	9214.37	1659.3	6563.69	462.464	483.37	1548.27	368.205	398.317	5022.61	5761.25	6296.2	8277.53	2841.26	6621.49	3034.07	3328.16
505.007	2922.56	9071.18	3819.1	4940.73	342.752	280.714	529.202	369.376	335.475	6187.05	7049.39		8928.47	5285.89	6950.15	5459.75	4171.72
396.962	1432.22	5304.19	4178.22	2761.7	358.52	360.901	816.099	421.004	337.058	6764.56	6169.43	4937.19	8182.75	5274.25	7464.43	4679.78	6858.78
369.219	1512.46	4257.49	1377.68	3176.19	507.714	264.857	1753.65	359.871	326.166	3879.26	7401.1	6364.45	7162.7	2384.79	6708.11	2915	6817.91
351.801	874.864	12060.5	1814.19	3116.17	425.487	261.386	1723.1	349.112	321.192	5411.25	4618.44	3888.06	7444.99	3394.97	5479.48	2602.26	6037.51
298.402	1781.89	3930.69	2862.22	2340.11	388.834	334.217	499.426	414.331	386.635	6080.6	5132.12	3554.51	4747.8	5082.92	3598.61	4561.76	5580.37
390.86	1929.71	7868.9	3381.6	3740.11	412.793	259.284	1651.53	490.513		7870.33	5475.65	3258.41	11297.8	6239.68	1854.44	3207.33	3869.01
377.781	837.722	8450.75	5999.97	2212.19	369.229	236.963	1700.76	528.03	298.731	3433.97	4722.42	2576.17	5402.76	2671.34	8145.82	2477.9	4687.23
374.774	1603	5626.03	3662.66	3864.3	411.448	308.219	1634.68	455.823	318.962	4853.61	5824.68	3162.86	7379.38	3257.82	2886.75	3665.07	4000.14
370.586	961.076	9416.61	1595.88	5494.16	355.954	448.03	1774.23	473.436	393.978	11954.4	6244.51	2295.8	4778.81	2105.78	6926.69	2700.98	4594.16
431.047	978.675	4589.41	2286.21	1991.9	378.307	332.31	1239.03	531.265	382.441	5269.43	5518.68	2930.03	5915.34	4174.22	8815.14	4259.97	5533.12
287.2	1098.05	6683.63	4819.74	3315.81	442.61	324.75	1565.03	487.892	287.239	5675.7	6126.16	4162.17	9988.81	2864.57	3298.19	4045.26	6656.43
356.832	1392.56		1672.97	4539.99	449.942	292.909	1371.84	396.123	353.134	4467.52	5798.39	3198.73	8390.94	2585	8891.72	5967.12	5014.66
357.474	1237.75	8568.48	2068.7	4761.71	310.067	464.05	721.985	396.233	400.386	7184.29	5665.14	5337.13	6779.99	2605.8		3150.84	5082.49
367.786	1738.73	8225.67	1790.89	4931.39	371.278	504.409	1229.84	424.634	389.912	3466.55	4908.44	4113.51	5739.77	3453.96	6586.03	1784.38	6533.04
295.381	2403.81	2744.31	2265.2	2066.2	541.498	428.119	1924.06	464.521	352.696	5848.31	6361.65	4093.76	7564.35	3995.64	6349.98	3642.3	6195.48
377.878	1177.45	3930.95	2341.45	2330.08	521.575	386.597	1798.28	439.892	431.607	7755.6	4576.21	4848.49	9826.24	3107.27	9198.33	2862.34	5762.6
347.45	1790.76	10034.7	2088.76	2351.49	339.337	347.945	826.112	439.986	292.227	7697.22	4790.78	5663.33	6691.64	4512.86		3971.3	5329.47
347.006	1560.48	7004.13	2257.09	2177.91	578.39	305.659	1923.12	496.062	365.952	4891.11	6739.54	5329.5	4537.56	6437.79	2482.04	3429.72	5628.71
377.649	1248.69	2551.97	2040.76	2810.62	311.705	270.087	1776.8	534.417	404.029	8160.42	4193.22	4626.99	5776.96	4003.57	6991.96	3814.01	6283.95
412.825	1184.18	7793.87	2092.75	2123.45	420.527	324.421		545.387	278.21	5541.77	3860.89	5908.23	7435.28	1790.61	7222.2	3462.22	5241.5
404.264	1683.79	5936.03	1799.81	2196.39	801.321	349.753	1150.02	614.575	416.577	7538.49	3532.82	4879.39	6888.54	3623.23	5595.89	2446.98	4083.18
342.109	1114.38	3830.29	2031.4	3680.38	553.311	349.228	1042.55		345.319	6770.79	5774.53	7380.2	6486.61	5349.99	5443.77	5238.38	3966.03
353.239	2045.68	3039.12	1742.11	1836.45	522.376	258.04	956.339	517.591	385.638	7315.19	5485.75	4182.04	6115.14	2883.29	6598.29	4473.01	4711.85
339.887	1971.26	12111.4	2222.94	2812.08	470.452	401.443	1337.64	685.8	439.101	5163.58	4535.48	5380.67	8952.58	4343.94	5086.62	2635.61	7347.18
385.353	1976.34	2421.87	2043.57	2573	434.358	350.64	1233.8	652.593	350.92	4903.76	6698.97		7051.69	3621.6	4274.64	3341.37	4553.51
304.815	1335.08	3571.15	2527.64	2121.97	474.734	335.645	1693.23	572.369	412.096	3821.14	3076.9	4274.27	5797.2	4081.32	3561.65	3645.39	5549.42
428.782	1717.02	11336.6	4051.13	3886.84	495.748	393.547	1273.46	533.487	345.035	4633.78	4894.84	6115.83	6462.8	4425.29	4171.32	3284.93	4458.32
397.801	1668.63	6014.21	3580.82	1840.13	300.192	359.332	1843.99		353.542	4091.25	3121.71	5487.21	7662.16	3326.1	4430.97		6385.23
430.128	1796.04	6671.29	3546.25	3132.15	534.379	420.37	1527.02	799.003	289.805	5600.58	3814.14		6430.4	3781.75	4501.03	3143.79	3859.48
463.901	1045.36	5725.16	2281.97	2770.96	488.41	409.623	1110.26	740.866	254.969	3175.32	5254.91	2620.91	6867.84	3709.68	3627.93	6683.89	4437.32
434.577	1743.77	4707.2	4135.51	3247.36	396.841	432.352	864.069	543.176	282.426	3460.01	5528.02	3336.6	8871.38	4432.88	4231.93	10233.2	4139.72
411.182	1276.04	4111.91	5413.89	1762.5	570.401	398.451	1472.09	530.58	282.317	2708.39	5900.35	6214.28	7529.28	2637.48	2675.31	4036.91	5158.27
355.335	2033.03	3359.84	2742.09	2141.76	416.873	415.657	1550.9	692.711	291.5	3327.18	4643.48	5821.31	5598.52	4265.2	2869.44	5421.03	3747.11
287.414	2357.23	5863.07	3111.53	3079.46	460.566	312.363	1233.63		302.578	3672.98	4625.62	6643.59	6528.09	2797.88	5793.96	5747.55	6940.94
325.389	2069.46	6740.15	4672.5	2521.05	405.229	399.129	1041.96	361.841	267.47	4338.76	6171.15	3970.65	6761.43	3576.84	2871.55	7002.31	4838.29
335.39	2464.54	3610.05	3637.73	1930.78	395.752	283.687	1919.86	605.235	277.946	4068.47	3799.6	7490.11	6337.44	4426.27	2919.87	3752.99	9012.23
412.631	2288.05	5006.05	2414.28	3138.52	401.084	315.737		462.794	271.868	5646.78	2697.64	7140.07	7698.33	2869.11	4032.92	4049.27	4404.86
368.852	2945.17	4027.14	4826.77	2102.92	567.149	402.752	1749.04	771.217	278.874	3452.75	4112.17		6495.14	4492.19	4793.42	4887.4	3733.5
378.293	1136.76	3517.35	5219.46	3942.92	634.215	337.013	1252.69	705.587	312.776	3709.38	2881.34	4892.22	5895.95	4021.95	4554.98	4220.37	1967.45
345.587	1345.05	7523.69	3504.5	3408.94	511.423	393.798	1463.69	478.374	355.594	3703.04	2792.96	6776.5	7466.35	5737.54	2814.24	6179.27	7422.75
296.656	1567.95	5529.13	3434.35	1255.74	482.446	436.69	1190.74	641.906	282.16	3990.82	3298.27	6550.48	4224.51	3294.46	3813.06	5159.19	7320.71
345.02	2635.58	6043.74	3231.44	1182.62	1037.07	326.434	1899.85	512.277	307.71	4166.25	2746.33	6220.97	5871.65	3600.44	3799.21	4046.72	2664.76
345.021	2296.39	4053.91	4782.95	1338.66	585.414	320.384	1452.54	705.313	366.99	2902.91	2840.89	7056.93	5887.3	2459.77	2474.17	4815.11	5643.59
361.308	1939.22	4273.82	2990.44	1442.4	537.161	376.66	1732.5	580.577	361.897	3373.21	2397.1	7189.71	5362.02	1570.26	3725.34	5081.77	3809.2
323.461	2452.3	8022.56	5016.68	1433.6	635.56	414.659		676.48	346.574	3963.7	5753.83	4437.14	6438.32	5197.28	2953.9	4426.39	7620.09
303.668	2779.28	3691.56	6111.55	2772.04	624.617	340.695	1743.6	589.547	271.137	6115.49	3782.94		6470.77	3655.9	2655.91	5261.99	7827.04
289.18	2468.85	11177.8	5260.25	1438.15	548.294	418.227	1694.47	658.106	248.929	3194.52	5893.43	7332.83	5565.54	5691.18	2331.33	3937.14	7051.48
276.221	3001.49	3959.66	2893.41	2959.6	563.857	367.645		408.463	265.764	6996.51	5865.87		4191.06	3374.38	4347.56	4157.79	2990.92
371.677	1462.92	6250.9	2574.94	2168.56	580.71	422.932		492.78	294.275	4569.49	7185.63	6507.49	2935.32	2779.17	1981.72	3383.72	3426.08
359.759	1866.11	3139.47	3766.19	2162.07	581.187	338.731	797.196	472.434	384.105	3832.76	6259.02	7296.97	4131.71	3322.33	2016.47		2462.53
346.985	1223.79	3441.31	2674.51	5300.82	540.388	363.084	1796.49	558.692	383.063	5442.47	5247.02		3066.51	4022.96	3483.7	2817.54	3138.43
355.838	2716.93	8336.02	4008.44	2565.02	463.36	415.002	1417.47	419.077	365.426	7537.91	4908.19	3680.91	2778.16	2733.89	3519.35	5716.36	6488.86
331.971	2424.11	2951.79	4301.3	1533.68	466.769	405.822	1463.74	535.472	378.325	4847.82	5935.43	4331.25	5640.49	6924.47	3879.26	6324.02	4332.38
386.679	2752.5	10899	5508.29	1580.01	488.563	381.195	1667.1	433.298	376.124	6579.16	6474.73	4374.31	3344.04	5569.1	2392.2	4955.02	2663.7
396.192	1594.58	4633.05	3822.02	2058.68	636.843	404.384	1935.02	532.414	347.145	7922.01	7482.36		3580.78	6289.36	2986.57	3660.11	6488.34
383.067	3506.63	6918.69	3744.84	5565.71	642.012	333.914	1289.33	707.819	341.089	3830.96	6935.93	5818.38	4169.3	5241.73	2218.79	7224.3	2502.16
366.418	1562.02	6169.73	4924.46	1553.59	565.342	402.501	1597.21	488.426	403.394	4408.58	9488.69	7403.07	4335.86	3962.65	2495.52	5089.93	5339.91
449.928	2830.95	5058.65	4376.81	1871.9	515.96	387.417	1713.88	590.27	371.683	8265.94	2416.32	6966.35	3745.68	3219.69	3303.42	7318.71	5827.82
370.114	1354.09	7193.82	4173.73	3719.17	558.726	391.51	1620.57	334.399	400.018	3514.02	4187.93	5601.05	4130.98	5190.33	2670.32	6587.63	4582.97
386.452	1661.92	4916.79	5412.48	2253.82	461.153	409.715	1720.58	393.001	383.94	7533.45	3227.82	5852.12	2724.7	4108.51	2384.31	6483.56	6667.65
403.306	1178.68	9208.64	3623.33	1752.87	521.102	391.891	1889.34	395.506	342.667	8846.14	3160.04	4818.45	4313.02	5780.32	3081.98	6997.76	2100.07
391.691	2286.06	3278.55	4313.29	5982.77	531.918	391.221	1018.85	521.55	380.341	8597.94	3278.43	5341.42	2598.01	6327.21	1981.8	2824.92	4296.19
403.293	1538.77	9838.3	6794.14	4394.22	574.236	330.926	1103.1	576.832	403.688	9174.83	2743.51	5682.94	5191.76	5535.69	1705.31	5289.61	4563.74
467.139	2509.18	4139.9	3604.86	4318.48	429.022	424.34		766.605	420.603	7969.48	2535.84	6886.52	4250.56	4833.5	2092.34	6692.9	4896.38
460.324	2295.76	3218.54	4030.97	1793.71	459.637	417.075	1155.34	466.452	373.49	5812.21	2841.88	6829.99	4766.69	4991.89	2608.56	7323.91	5664.74
383.021	1984.51	5067.67	4069.98	3013.74	427.051	364.389	1408.15	447.801	393.481	7792.23	2573.24	5675.55	5565.71	5090.09	2065.24	6565.75	4922.61
387.266	2601.57	5544.17	3370.18	1384.69	471.69	392.393	1646.21	415.46	410.829	6204.66	1999.28	1837.22	4278.04	5638.11	1324.89	6380.16	5242.35
353.473	1542.4	6598.33	2653.26	1924.65	357.821	396.32	1812.81	416.736	383.977	8901.86	2567.2	1228.35	3517.97	5157.41	1883.28	3683.73	1421.2
381.136	3083.5	5856.78	2892.18	3838.89	334.857	377.679	1437.78	544.545	420.34	2905.75	2868.7	1765	6334.65	3782.66	1917.48	3302.99	3937.72
421.519	2036.33	4920.86	1173.18	4442.03	280.606	337.933	1575.92	378.548	335.474	7652.58	2692.5	2300.7	4283.42	5331.28	1949.61	4050.01	4594.59
425.658	1385.44	3444.5	3763.53	4473.78	272.978	364.415	1119.37	565.784	381.568	5591.18	3137.88	1911.73	4231.35	5787.76	1512.78	6341.29	4933.62
407.507	3225.68	4020.78	2783.66	4412.4	336.8	419.962	1218.68	620.671	336.692	5851.49	2628.99	2147.76	5334.84	4263.01	1842.64	6163.44	6056.56
258.203	2113.86	3693.7	2824.57	5034.19	338.536	463.876	1482.62	532.984	363.235	8212.7	2800.16	3452.58	5167.16	4416.15	2327.36	4965.24	1719.79
373.919	2419.68	4471.96	3201.89	5075.41	331.88	423.472	1561.53	504.632	361.849	4117.09	3644.04	1529.2	5040.72	4682.72	1913.56	5932.65	4382.38
384.344	2515.16	9246.05	4750.92	5420.73	316.488	379.54	1189.55	512.929	385.339	5783.72	3457.04	3056.29	6238.74	3052.05	3055.91	3092.89	1886.29
398.882	1250.63	12738.2	2791.66	4299.13	333.848	464.903	1184.36	422.971	379.16	5138.06	3454.3	2614.77	5114.19	4014.02	2387.79	5870.57	4174.15
420.979	2376.64	11240.5	3484.46	3569.43	295.314	396.869	1631.47	569.521	385.022	4313.66	5831.21	2874.24	4974.35	5464.98	2227.95	5720.4	4855.52
329.604	2153.98	4338.92	3759.34	6062.25	318.314	355.185	990.209	544.996	370.358	4028.82	3573.01	2226.53	2766.89	7402.26	2222.08	6499.1	6030.5
436.247	2786.84	3543.71	3289.46	4907.59	370.55	431.958	1567.22	511.122	363.612	5459.4	3267.01	3684.15	5012.23	5023.72	1873.75	2849.97	3351.08
399.994	2472.31	3377.35	2430	4476.25	328.542	445.879	1414.15	527.343	364.267	3046.76	3823.28	3125.2	4903.09	4575.2	1856.57	5532.98	3778.55
386.853	2649.34	3093.46	4443.6	5869.4	350.889	398.844	1485.53	623.094	359.237	3667.49	2420.59	2454	3766.16	5481.38	2205.2	4563.73	3964.04
411.041	1752.25	8204.12	3281.57	5911.87	324.836	446.372	1526.81	310.131	346.35	4396.04	3482.9	2776.24	3707.57	4500.4	1862.5	3471.84	3504.09
357.786	1979.59	13209.4	2808.47	3151.79	359.489	395.499	1129.95	390.318	421.163	4821.67	3300.25	2783.04	6598.37	6358.33	2070.1	3688.58	5532.92
402.49	2649.74	9940.78	4757.36	2924.6	337.278	440.112	1652.56	515.623	348.253	3982.68	2249.62	2513.85	5518.44	3496.96	2601.49	4960.81	3076
458.63	2278.26	11234.9	6114.01	4694.43	288.332	411.241	1384.12	605.554	402.185	5511.27	3498.76	2674.73	5556.51	5716.87	2095.62	3574.48	2094.52
423.828	1934.53	12293	4301.48	3100.11	316.521	433.148	1106.88	392.346	389.479	5311.06	3384.14	1862.1	2102.78	3093.05	3216.31	5070.91	4688.62
367.773	1444.59	7913.34	3357.7	4835.01	322.952	429.638	1203.65	591.137	396.736	4589	3883.39	3202.7	6679.75	5577.27	3259.38	5546.59	6582.44
411.168	2245.33		4695.73	3153.3	317.644	391.24	1243.96	483.106	383.957	9294.59	2885.8	2502.99	6200.77	3600.38	2736.75	4244.6	2376.75
443.077	2252.39	11085.3	3613.9	3544.45	312.963	340.406	1571.85	347.462	394.404	3226.98	3409.08	1916.54	8558.42	5922.52	3231.3	4891.07	6490.51
350.527	1946.34	9618.5	3857.47	3456.14	326.355	450.48	1617.02	456.776	370.592	5134.39	4471.94	2526.95	2824.24	4240.53	2207.32	4487.54	2863.41
279.263	2170.14		3981.21	2783.93	393.051	416.252	1460.71	515.307	370.605	4721.4	7473.49	3125.36	2999.15	5112.06	2345.83	3515.05	1633.93
378.938	2051.46	12035.9	3681.25	4149.35	376.587	358.959	1373.03	482.27	376.886	3952.11	2956.13	1706.52	3787.74	8362.04	2237.12	4956.92	3585.69
431.797	1990.47	11470.4	3837.72	3360.37	381.506	341.501	1267.27	478.206	383.411	3884.28	4673.92	2138.12	4637.76	5136.64	4705.76	5824.82	2458.44
407.482	1781.12		2668.03	3174.12	392.717	389.607	1954.42	444.294	386.176	3373.22	3000.07	2798.05	5750.34	4231.32	3453.49	3068.96	2489.43
436.145	2032.96		3351.26	3413.42	375.651	310.521	1753.29	582.103	341.308	5569.69	5062.77	1631.74	7391.67	4712.92	2680.55	2849.06	3525.4
420.304	3486.9	6456.5	3800.51	4931.32	389.303	438.709	1408.16	638.011	377.444	4642.16	3493.43	2108.65	6693.88	6663.22	3271.86	4124.7	3992.74
396.191	1795.18		4790.5	3171.53	398.809	440.018	1373.86	534.803	367.306	1442.7	5654.33	1589.97	6549.89	5357.63	3417.32	3379.57	1587.28
418.208	2433.46		2901.62	3500.65	451.874	425.44	1149.45	536.681	353.696	5916.43	3597.03	2300.87	3232.29	5797.8	2340.16	7983.69	3424.57
403.315	2130.32	13636	2648.64	4752.97	425.853	363.143	1499.91	592.421	385.449	6753.29	4503.73	2550.63	4900.97	6151.53	2075.08	3788.46	2536.08
3914.17	3634.22	4888.37	3388.01	603.534	5087.24	348.695	289.083	368.357	455.732			6082.92
3199.36	2865.81	8203.03	3077.23	320.143	5686.42	288.96	340.043	441.459				2595.46
4043.72	2488.41	5804.73	3450.03	367.331	4574.84	366.637	251.074	354.189	496.101			5986.12
4317.88	4633.27	8487.03	3799.02	371.346	5806.15	391.61	330.646	398.823	488.622			1558.89
4035.77	5889.96	4050.57	5385.21	398.382	3894.66	378.112	301.308	391.436				1763.56
3963	3534.69	5489.83	3922.72	377.015	5832.32	450.648	354.935	419.952	372.903			2487.82
4309.95	4486.1	4148.09	3367.84	339.012	4697.55	396.593	337.512	324.021	511.784			1705.69
3691.75	4932.97	4640.81	3535.98	402.131	2323.62	322.775	278.535	372.638	477.995			5865.74
5002.44	4812.51	4467.93	5323.29	416.985	3440.29	406.539	362.925	429.818	529.318			1471.72
4008.5	7250.37	3532.99	4563.97	389.733	3767.21	368.056	372.683	381.969	401.701			4909.17
3366.53	4570.17	8889.53	4539.55	664.693	3321.12	522.839	349.904	363.142	397.729			6053.82
2920.66	6673.59	7779	4334.86	437.129	3157.73		280.18	401.172	516.671			1485.77
4487.84	5841.17	7371.41	1552.16	320.055	2692.81	291.933	341.179	398.365	543.783			6464.59
4139.87	6095.37	7638.62	3492.97	428.527	3720.36	390.302	334.367	388.234	469.59			1828.37
3386.71	4988.34	8008.16	2690	385.881	2769.74	388.966	299.366	354.246	447.323			1311.53
5509.64	6414.04	8726.52	4275.02	1386.67	3895.85	445.973	375.836	332.05	395.794			4045.49
6204.92	5490.96	3459.17	4042.12	2087.55	2397.04	437.924	391.733	393.027	450.045			2088.53
4646.83	6803.62	5522.48	3784.06	383.761	2149.73	307.551	338.551	356.506	328.228			6267.3
5856.05	4099.34	7417.89	1750.36	424.413	3797.21	403.932	341.791	347.931	612.275			1700.03
6357.69	3833.31	8798.88	4094.41	309.185	3699.78	546.048	259.762	408.816	602.281			1988.25
2507.03	6469.16	9609.7	2329.14	426.024	2266.05	382.038	244.517	459.9	602.101			5265.6
3000.96	10076.2	5893.96	3592.7	325.825	4021.88	377.825	362.66	425.743	395.818			2692.65
5580.56	5901.2	4729.01	4651.36	397.068	3249.06	388.003	377.169	436.335	570.648			1375.39
2911.41	6566.91	8018.7	4666.26	402.314	3897.76	378.882	349.637	406.033	487.163			6595.65
3951.09	8517.38	4331.84	2115.03	349.122	3842.94	433.884	312.823	411.969	305.736			5291.98
7408.6	4789.33	10119.3	4416.13	343.084	3409.68	350.89	362.624	327.386	616.258			4081.68
2959.93		7438.99	5949.77	442.196	1996.62	239.346	299.223	396.255	554.057			5188.97
3276.47	7028.16	9180.89	2824.39	383.757	4709.43	307.439	356.272	452.026	498.067			2278.67
5242.36	9194.23	4880.68	4398.73	333.704	3419.54	304.57	242.717	404.147	361.029			1598.4
6997.46	6312.3	5373.91	1599.15	452.257	3656.77	365.73	296.121	323.645	370.04			2673.78
5832.08	5975.29	5631.88	4848.76	515.357	2019.47	393.394	351.707	401.04	612.799			3774.6
6987.42	6629.98	6515.4	2742.6	355.939	4308.1	352.548	239.102	426.159	395.092			5159.11
6389.11	7131.55	4225.34	2152.72	356.23	3539.33	345.359	326.111	407.714	432.396			4093.03
6339.72	5134.41	6332.89	2898.42	3258.78	3093.38	394.211	274.283	348.66	379.222			4683.59
3230.47	6353.5	8692.47	2434.34	510.824	3193.86	397.195	249.977	394.764	603.618			1037.97
5934.32	7109.1	4676.48	2384.47	535.097	4341.57	309.616	248.888	243.793	639.375			4718.93
3802.22	8160.55	6196.54	2682.21	465.476	3942.1	388.246	293.264	403.288	374.592			2801.62
7345.13	9027.99	9708.83	4892.93	400.748	4330.83	362.124	267.438	334.266	470.833			3772.01
3599.93	8249.29	7495.3	4878.53	474.199	5085.63	387.462	301.823	367.187	365.73			3782.15
5596.62	8587.91	7585.23	5240.51	476.493	4763.69	403.909	256.002	261.518	529.4			4130.3
6854.78	5791.25	6173.37	3104.87	617.398	2565.88	375.27	337.205	362.523	382.496			4156.57
2943.08	8065.44	3464.55	2259.9	454.453	4182.03	364.728	265.517	405.421	651.568			3354.31
3674.74	7017.68	5421.44	2244.61	618.12	3250.64	414.72	300.287	422.103	457.833			3805.87
2800.16	8959.55	3634.88	3407.56	475.59	3907.63	407.596	351.507	284.23	538.863			4022.27
4539.55	5291.33	10574.6	2832.27	530.514	4622.82	413.386	305.741	342.815	650.989			3833.17
2769.76	8735.32	6908.21	2291.06	552.28	2540.98	415.427	332.839	400.878	624.993			4213.41
2964.24	7097.87	6050.66	4371.91	524.036	3647.23	387.235	368.982	432.313	533.015			6236.54
3315.03	9987.06	7888.4	4682.37	507.013	3457.51	334.227	344.733	317.171	476.804			4346.58
4104.97	6025.56	6999.03	3715.04	467.481	3323.94	324.18	359.197	353.066	367.54			3980.12
3760.45		5851.97	5645.58	558.656	3087.67	420.038	400.111	408.168	372.268			2278.17
4821.04	5155.7	7805.22	3511.16	496.647	4902.52	409.3	288.646	432.175	583.598			4507.5
3888.64	7787.06	6514.21	3102.32	521.951	4437.59	409.663	398.093	323.459	564.044			3413.26
3712.34	8546.61	3503.26	5555.85	491.441	2904.58	446.401	215.222	334.786	454.565			4542.04
2834.7	9847.47	5138.36	3705.81	560.617	4023.75	383.049	226.839	691.47	427.433			3745.57
3707.89	8469.71	5761.2	5534.07	550.365	5705.26	415.951	250.429	316.125	341.983			3648
2402.6	5815.12	7885.98	2813.64	447.061	2935.7	453.274	372.547	440.539	573.358			4013.42
3044.74	7336.63	8089.27	6199.65	380.719	4180.34	394.762	377.552	340.554	386.863			4354.01
4251.02	4438.7	9225.96	5937.96	564.126	3569.18	359.269	295.025	334.625	451.681			2440.84
2836.93	7956.7	8584.28	4767.51	501.955	5288.01	485.123	411.833	372.755	389.862			3289.44
3140.15	6970.15	7784.3	3086.99	502.774	2296.94	453.927	254.987	334.555	412.785			2824.62
3186.63		4695.5	5797.52	468.144	4487.94	415.145	384.683	404.627	384.699			6260.31
6395.77	8665.77	10113	4047.98	460.05	3588.16	343.741	380.302	447.068	418.681			3902.29
10742.4		5392.93	4118	448.577	5641.56	376.728	271.156	450.939	375.564			2424.73
4433.44	7003.12	8711.5	5575.04	342.326	3375.24	391.61	336.474	444.672	407.256			4096.16
2314.76		8603.67	4997.87	410.241	4664.37	428.555	379.096	331.319	405.398			2664.46
3650.31		5097.78	3808.21	495.854	5142.71	434.075	267.025	354.858	356.615			5534.43
5717.43	9100.72	4537.82	8005.83	350.262	4874.99	329.455	243.367	286.026	389.066			4069.87
4355.5	9734.07	12275.8	4560.83	471.492	2512.22	345.134	308.263	292.913	454.377			7104.41
4085.52	10148.2	7476.88	5338.02	362.287	4472.87	372.894	381.595	415.219	385.324			6329.88
3236.93		4279.18	2481.23	448.175	4001.14	417.458	395.154	437.464	407.833			6315
3200.91	6105.57	12766.1	2923.59	392.579	4049.07	363.668	223.2	432.15	420.278			7054.16
7331.06	5688.89	11363.1	2419.08	384.133	5101.83	440.516	236.243	395.447	432.308			4703.24
3291.09	10128.2	6983.1	3982.56	461.388	4354.09	383.209	330.315	408.941	431.084			6260.51
4151.2	8115.02	12815	3463.27	526.351	3235.13	389.551	313.935	281.061	472.925			4681.34
2918.75		10046.3	1371.15	484.635	4411.37	505.03	314.712	437.239	442.126			7117.41
4457.56		11091.7	3969.59	502.141	4258.29	473.662	415.381	346.878	436.027			5467.25
2793.57	8163.54	6783.25	6883.65	423.453	4518.57	416.094	382.687	437.967	482.129			4982.69
2992.78	6686.44	10528.8	2663.65	435.786	5376.96	483.775	238.217	430.634	467.45			5040.02
3313.46		8988.03	3547.91	591.784	2555.61	495.264	347.504	437.176	360.98			2089.49
4543.89	5444.55	7317.36	2403.1	485.491	4224.14	442.495	253.56	436.739	437.152			3224.16
2955.29	6177.99	6556.77	4018.54	391.706	3871.43	390.627	392.744	434.757	394.026			3082.31
4751.35	10014.1	8553.5	5220.3	420.461	3217.29	447.223	399.462	325.713	339.73			4240.2
3217.9		9807.69	2640.93	423.503	2682.48	457.115	277.281	453.156	449.241			1836.09
9144.29	5870.22	5121.36	3885.88	553.57	4652.26	494.223	361.03	457.677	482.074			3306.43
3445.03		5774.24	3753.15	509.277	4851.43	425.064	245.749	409.37	460.805			2921.79
4137.2	6310.88	2778.66	2357.68	391.988	4203.06	438.484	322.122	476.259	493.517			2017.4
3112.66		5161.81	2496.64	388.812	2305.65	441.631	324.661	437.222	474.57			1741.42
3076.38	4419.19	3084.09		468.314	1814.8	433.315	328.391	461.124	397.366			1631.07
3550.4	7442.19	5838.1	3705.05	482.255	5143.97	484.744	412.587	393.804	524.155			1665.57
4803.56	9403.61	3779.45	1755.01	461.354	4517.23	415.743	364.935	466.602	509.774			1869.66
4145.54		3883.99	4100.57	454.409	4234.64	413.62	447.623	349.707	507.063			5375.85
5206.16	6577.61	3668.63	1380.29	408.582	4868.73	457.111	284.613	313.849	493.709			2022.33
3604	8527.73	4198.66	1582.05	467.77		391.646	403.806	444.154	477.867			3693.94
3580.37		2731.83	2259.63	332.647	4338.09	437.856	444.805	476.118	486.262			2317.2
4883.92	6864.74	3169.52	1432.29	524.756	1758.61	492.855	659.591	522.502	494.626			4228.46
3141.77	8836.52	2766.66	1470	411.378	4312.86	414.256	416.569	447.174	402.768			2117.93
3116.45	10129.2	3879.7	2697.05	511.958	3406.85	370.15	266.636	451.913	561.477			6650.96
5044.77		3036.71	1375.59	463.219	3080.44	387.778	313.003	503.712	521.587			4745.9
3143.1	5190.96	4013.75	1490.62	434.987	2712.91	425.362	365.166	470.848	487.308			5604.89
4135.78		4202.83	1644.78	470.371	3739.55	408.161	389.634	434.047	472.867			4383.21
5191.01	6000.91	3221.45	1547.3	419.363	1549.87	415.587	270.841	460.842	400.948			5919.39
3359.31	6694.87	5070.98	1712.73	413.826	2402.63	448.989	428.02	511.885	507.16			6519.18
3385.43		3909.88	1567.43	371.41	3078.79	384.513	395.341	468.689	477.538			5210.34
3850.02	9285.72	3190.3	1614.54	428.644	1729.1	427.183	248.742	417.643	518.458			4899.57
3867.1	6208.01	6084.89	3036.47	440.491	3232.27	425.416	600.917	463.78	415.745			3389.71
5138.11	5627.9	3299.13	1488.02	496.655	2906.56	365.255	398.512	446.044	382.187			3070.43
5723.33	8473.57	7127.89	1654.89	388.364	4247.67	395.65	313.339	490.236	371.915			2862.78
4096.8	5643.06	4852.58	3162.93	457.479	2448.38	382.371	318.639	423.686	435.45			7192.76
2649.48		4593.81	2732.97	416.212	2620.76	388.672	393.937	477.802	449.033			2162.93
6483.12	4301.63	4899.56	1939.68	362.667	1924	380.761	376.842	438.85	353.547			5306.32
3405.44	9258.04	3197.23	2005.3	389.882	2657	274.824	279.099	529.25	398.737			3108.62
3076.96		5672.89	2376.06	503.523		317.289	422.322	335.49	401.948
11485.2		3124.12	1801.33	401.764	5747.39	293.702	392.71	454.182	291.832			6447.44
6268.4	8686.51	4678.66	3774.54	437.972	1584.42	406.9	353.333	434.222	331.786			3345.74
9376.14	6295.36	6968.56	1889.53	499.425	2053.65	367.428	404.601	410.7	415.024			5921.23
	6924.8	4299.16	3282.68	305.78	1826.93	374.263	318.337	385.33	414.082			6767.03
10946.6	6253.2	4199.73	2810.91	450.493	1882.16	420.037	315.828	495.081	385.034			4549.58
8934.08	6623.97	3578.23	3692.51	422.655	1798.56	394.56	446.848	330.723	375.925			3311.56
7069.05	9889.03	3604.91	2554.14	413.716	4461.49	360.413	365.236	442.237	418.766			6904.48
4399.3		5088.34	1539.44	489.402	4007.99	383.525	373.746	471.589	353.654
11956.1	10160.4	4630.51	2809.94	404.033	3910.48	406.68		407.838	389.881			3014.29
10021.3	5262.81	3936.66	3908.2	490.558	1613.73	409.577	331.863	396.723	368.555
9173.9	8460.12	5459.88	2494.85	563.771	5843.69	399.96	755.197	390.163	368.396			2923.23
6663.89	6836.11	5650.65	3865.5	402.846	5126.34	412.717	237.01	379.954	305.301
10558.5	9072.09	5247.21	2878.37	390.505	4599.67	408.646	586.49	295.97	343.885
6002.81		6132.08	2892.82	349.092	5334.4	442.452	438.197	339.724	426.457			5856.04
8665.82	6593.37	6455.51	1201.18	407.723	3130.05	417.775	473.302	351.926	464.546			7346.16
9578.28	5651.1	6278.75	2087.6	516.165	1784.4	357.713	401.012	342.236				4100.92
8857.62	7022.68	7999.93	2368.28	502.563	3331.69	425.726		385.143	510.116
	9026.08	9080.84	2304.57	392.969	3207.25	447.551	247.879	356.525	404.998
7018.85	6882.76	6242.46	1324.74	377.363	3744.71	460.454		359.441				5696.83
11107.5	6468.99	6561.78	2128.63	584.846	4746.17	395.344	451.301	418.491	576.778			6791.39
4829.32	3646.18	7584.99	2549.66	442.491	4653.27	410.038	570.869	382.227	412.462			4253.51
9062.55	4421.64	7454.22	1726.84	514.736	5068.06	443.878	259.261	369.729	511.511
9579.96	4819.83	4558.75	5565.83	499.012	2380.83	500.747	377.679	350.216	339.602
8819.54	6926.61	7365.58	3611.13	438.131	5495.86	354.914	290.591	385.753	411.841			4513.64
	4003.44	9518.3	5208.52	455.507	1194.92	409.568	391.565	413.193	340.686
10744.1	2619.39	7435.23	3897.93	439.184	3912.86	396.373	356.046	228.911	388.847			7560.35
7302.52	4440.05	6979.21	4724.76	488.458	3886.75	414.71	414.172	342.82	471.411			4048.27
9185.15	4884.15	10195	3935.21	468.784		500.053	287.629	329.644	389.428			6181.17
7939.44	2503.76	8027.04	3829.78	503.293	1338.73	384.759	292.393	371.542	450.258			4619.75
7844.22	1564.84	4377.5	4263.1	463.272	3839.85	408.31	237.196	298.17	576.099			5866.02
8225.02	2306.89	8639	5243.56	517.857	5779.07	463.045	265.036	257.147	509.257
9257.27	4242.37	10428.2	3847.97	263.308		449.722	295.728	366.037	477.897
9188.57	4592.44	5488.14	3404.29	313.534	4545.59	553.511	360.582	340.394	341.369			7223.45
7710.17	1965.47	4075.14	3157.6	475.042		401.366	279.487	321.776	316.333			6297.32
8885.37	1730.3	3240.95	3525.17	420.67	1208.9	487.656	336.495	415.408	429.43
9062.27	3438.67	6940.78	4153.93	480.979	5878.77	399.847	278.202	455.596	361.418			7150.47
5136.21	3345.75	6664.69	4306.06	323.554	3318.12	405.556	259.2	499.339	535.183			5124.5
8356.98	3195.78	5366.59	3740.41	497.046		437.592	312.649	317.928	362.911			4970.2
7091.18	3130.12	3799.65	3892.93	431		373.514	285.004	367.663	504.427			4740.62
6593.18	3905.62	3636.75	3503.86	504.761	4119.94	478.474	256.693	316.756	522.327			3973.61
6583.71	3474.9	2904.95	1706.6	524.454	5217.06	378.451	279.403	481.325	350.154			0
5341.7	3032.78	5177.37	3384.59	498.663	5103.04	423.911	417.778	317.257	534.212			0
6549.5	2855.18	2891.52	7129.54	398.495	1656	401.319	410.527	444.394	419.836			0
7753.4	1634.59	2914.22	5165.13	632.201	3799.02	285.573	427.402	478.199	324.888			0
5992.12	2383.25	2809.86	2555.99	632.168		337.512	344.86	468.622	328.536			0
5551.08	2578.62	7710.16	3600.37	405.948	3099.01	291.824	436.657	463.146	523.925			0
6315.96	4862.12	6413.56	2588.05	330.605	2915.44	229.909	450.193	438.759	458.003			0
5324.65	3150.66	7642.71	2301.2	317.668	4075.54	326.091	449.282	640.947	378.021			0
5234.26	3682.23	6537.33	4636.75	342.244	3194.25	362.468	435.481	444.916	514.42			0
4885.06	3298.47	8699.27	4698.48	4054.62	3190.51	332.278	372.225	423.689	446.258			0
4336.95	3230.88	7731.88	4490.52	565.061	1906.67	330.003	452.217	422.203	427.05			0
5135.13	3487.98	8102.98	2525.39	407.756	1812.03	230.084	430.075	416.094	388.122			0
4304.04	3983.89	7757.35	3522.32	513.367	1949.63	328.596	364.946	443.962	441.493			0
3498.51	3746.36	8552.74	2526.44	398.474	2884.66	345.962	419.596	464.183	424.614			0
4589.06	2134.72	7909.15	4483.61	531.359	2047.89	325.658	432.95	470.619	440.709			0
5394.53	3737.44	5576.35	3913.35	362.941	2577.18	363.202	370.516	441.005	413.753			0
5871.04	3179.49	7050.18	4083.31	507.313	2152.91	379.804	466.324	290.952	426.01			0
6929.72	3037.56	6271.59	4181.19	475.87	1602.89	332.257	421.94	515.48	433.869			0
5263.33	4656.05	6027.59	2921.43	597.743	1472.59	456.661	505.759	475.516	427.867			0
6692.41	3934.71	3707.43	1900.34	312.782	1290.62	429.712	886.412	329.7	514.333			0
4852.38	4549.43	6041.67	2923.83	386.58	1597.96	453.624	664.269	350.296	471.584			0
4920.6	4801.13	7215.37	2914.15	348.561	1905.33	363.835	495.209	391.993	413.354			0
5342.8	3969.23	7180.81	4511.93	900.542	2047.36	338.006	366.49	310.608	408.654			0
4262.35	4902.02	5719.54	2491.54	302.5	1652.52	331.691	381.348	358.095	428.901			0
7098.59	3985.36	5076.63	3339.13	531.379	4286.55	436.267	472.418	313.732	335.65			0
4044.8	2979.98	6182.81	2727.94	565.478	2729.51	437.258	284.515	383.255	431.597			0
5772.15	3412	8465.33	3516.36	299.82	1762.67	535.672	342.364	381.356	452.288			0
4046.03	5763.45	7189.74	1936.74	503.263	1581.52	297.855	357.856	410.883	366.464			0
5796.82	3919.99	6948.67	4275.52	477.244	2248.06	381.806	344.584	398.178	459.801			0
3619.5	2892.37	4889.52	3110.54	556.164	4029.58	418.159	355.478	287.136	411.67			0
3967.53	4264.32	6866.12	4027.42	345.03	2525.57	410.542	342.972	401.235	372.256			0
3172.54	4857.73	8837.72	4488.09	331.346	4844.24	447.286	385.189	389.619	319.42			0
5516.14	4081.31	4273.57	4576.27	554.453	2595.29	433.038	370.58	391.038	415.919			0
4937.15	3101.95	9208.16	3383.78	571.698	2173.71	338.495	348.767	312.855	430.887			0
4496.98	5117.19	8909.21	3819.4	505.474	3956.08	382.072	269.442	437.089	375.657			0
4901.44	2606.04	7383.89	3829.93	470.459	1412.4	427.521	716.222	410.823	424.119			0
5251.98	2947.37	6060.52	3817.64	541.689	3195.98	431.963	243.795	403.97	437.706			0
6502.7	3955.14	8340.87	5103.5	589.361	2431.18	395.887	366.372	395.466	419.762			0
3769.98	4000.05	9766.46	5741.5	365.455	4407.89	390.774	393.929	459.051	340.527			0
7036.08	2863.77	8693.19	5105.2	387.029	2110.42	416.541	462.804	423.404	374.027			0
5371.77	4205.16	9467.84	6111.85	528.126	3277.48	385.704	348.851	372.59	396.782			0
5509.37	5160.58	5836.46	2611.66	531.844	3482.85	399.925	682.694	432.655	266.498			0
5835.49	5190.9	8903.31	3657.51	463.868	2196.13	407.535	402.324	454.853	456.53			0
6223.83	3058.89	9240.21	5241.5	511.364	2218.35	408.286	302.656	443.098	468.517			0
4381.66	2877.18	11716.8	3357.24	361.759	2433.04	387.956	362.836	430.125				0
8896.97	5098.54	6086.98	3312.7	410.02	2446.78	378.266	339.625	427.233	467.861			0
3991.99	4733.43	8472.02	4150.67	402.512	3412.55	373.419	389.17	419.544	471.103			0
2943.38	2398.38	7155.62	4841.11	397.647	3791.35	369.512	361.538	467.089	565.39			0
7579.86	2366.7	8750.41	5001.14	457.489	1936.79	387.175	364.642	462.701	396.591			0
5716.25	5271.99	9746.09	5398.41	346.781	3572.35	403.998	353.577	466.901	414.401			0
2490.89	3327.4	6517.47	2701.06	593.207	2199.47	308.229	373.225	472.417	485.845			0
7175.36	2975.8	7451.42	3850.61	579.228	3831.06	415.344	314.364	463.326	490.712			0
4618.81	3015.44	8099.82	3684.51	542.113	2378.54	390.825	324.469	325.024	554.711			0
3620.24	2818.29	4584.1	3879.64	357.087	3785.66	378.028	299.351	363.594	469.27			0
6750.66	2520.14	9116.73	3119.7	509.631	4008.62	391.147	367.224	381.128	429.378			0
7020.03	3620.62	10542.6	4487.06	458.286	3895.65	381.127	279.707	493.029	410.898			0
5554.34	3724.35	8577.94	1876.55	480.524	4078.29	355.609	312.249	418.657	435.428			0
6277.86	3077.67	6066.59	4340.27	566.302	1742.4	363.629	245.996	450.471	437.698			0
6014.4	4356.51	9283.17	2050.63	523.643	1639.68	282.572	302.345	488.301	476.103			0
7703.46	2828.07	6378.52	3975.73	385.146	2927.63	311.831	303.119		370.235			0
7307.67	4314.94	11285.8	3271.44	575.614	4392.2	363.08	269.608	394.246	485.549			0
2256.36	3744.1	9469.04	4114.72	604.304	2430.6	333.919	293.441		451.812			0
6199.96	2898.89	9953.59	4110.46	514.271	2137.74	354.447	249.915	406.441	397.722			0
4599.39	2618.3	9723.84	1490.48	458.83	4312.5		262.1	458.97	437.842			0
7311.59	2388.29	10296.1	3474.72	583.543	3802.03	406.046	266.559	335.108	423.967			0
5584.41	3423.71	9201.05	3439.6	553.386	2550.68	283.032	345.238	352.399	484.172			0
3414.22	5390.6	7997.82	2815.32	345.26	1702.43	332.527	347.648	424.418	419.029			0
7308.89	4747.45	4379.43	3550.41	528.735	3652.15	396.37	389.747	380.421	506.944			0
6007.85	2192.14	9098	3195.84	474.602	3189.48	376.893	255.899	385.159	359.438			0
4036.96	5090.21	8217.17	3135.02	615.478	3267.6	380.523	383.571	439.099	399.204			0
6040.26	2234.56	10530.6	1761.02	420.721	3389.67	336.673	365.614	388.22	444.533			0
5561.14	6465.05	7158.68	2183.68	531.601	3179.92	421.569	407.125	466.49	475.151			0
8310.35	3217.95	6378.84	2177.22	493.097	2256.82	336.358	342.063	289.043	431.986			0
6814.16	4605.94	10484.5	2631.73	436.991	2343.85	341.719	393.717	320.549	475.158			0
4116.49	3293.95	10080	3141.76	400.396	1895.91	283.723	317.626	273.077	466.342			0
8444.44	8150.18	5859.27	1883.91	524.26	2289.96	406.934	234.405	369.476	340.485			0
5315.5	2061.78	7644.24	2934.06	455.464	2732.87	230.51	313.503	311.123	500.982			0
8073.85	6599.39	8297.16	2440.84	536.805	2074.03	390.138	433.272	381.838	484.444			0
5156.14	6033.13		2404.84	456.523	2037.44	422.021	311.133	403.774	393.829			0
4228.56	5273.98	6106.4	2564.37	463.798	1871.49	437.085	320.281	347.682	295.301			0
6209.99	3965.42	5003.2	2753.91	512.422	1988.82	377.844	384.075	327.396	403.25			0
7586.89	7818.85	3831.91	1556.32	440.368	2219.6	421.197	271.861	375.848	403.743			0
7230	4501.25	7652.44	2711.65	489.959	2041.98		409.054	372.555	279.948			0
6606.23	2944.44	7685.66	2841.72	458.027	1958.52	377.374	237.232	379.036	429.383			0
6048.09	3768.98	11743.6	2060.97	352.993	2995.14	353.991	412.603	382.158	444.469			0
4830.39	2775.39	4724.13	2358.71	613.489	2551.16	411.464	364.935	331.349	260.304			0
5408.17	5221.96	9525.82	1253.38	519.108	2462.87	368.892	313.442	357.93	503.905			0
3735.47	5609.88	5574.18	2325.6	509.925	2378.06	387.902	222.46	344.458	512.844			0
2270.91	6686.37	6403.88	2011.4	683.997	2484.18	361.635	347.673	338.888	458.226			0
2786.24	3738.79	7096.72	1613.79	458.697	1445.15	371.24	420.05	349.506				0
8816.75	4802.77	4131.31	3517.02	847.618	1882.45	298.208	905.229	321.859	540.827			0
5497.76	7552.93	9269.53	2054.11	498.687	2187.47	357.862	306.825	271.007	500.774			0
8696.24	5804.77	7823.66	1592.19	663.485	2742.25	322.077	351.371	423.991				0
5316.47	6794.82	6283.19	2288.47	599.73	1961.77	340.76	253.711	256.492	562.423			0
9239.54	6032.33	4578.15	2928.6	552.379	2120.36	334.811	414.185	448.404	553.712			0
7098.37	3741.91	8072.41	2545.77	309.399	2087.23	267.093	396.627	377.331	399.981			0
6927.73	4986.67	7225.56	2625.84	569.83	1606.32	338.277	284.077	469.924	483.265			0
5663.52	7218.87	7310.25	4785.25	455.377	2136.79	265.488	452.029	358.822	505.728			0
5618.27	7570.6	2992.68	2215.89	532.766	1928.22	369.83	418.366	279.527	500.711			0
3044.63	5990.51	5605.18	2323.74	626.177	2008.33	342.71	388.775	428.799	423.356			0
3924.19	7235.48	10942.2	2428.45	350.833	2094.54	257.161	699.328	490.399	487.96			0
4264.89	3493.68	6268.98	2384.12	613.605	1691.81	364.036	405.331	342.365	490.037			0
3753.85	2617.8	3125.21	2616.53	636.51	1911.71	220.55	409.673	317.757	505.406			0
2983.51	4107.74	5782	2011.42	586.565	1479.66	327.405	453.316	533.831	344.084			0
6115.33	8250.55	4545.87	3586.46	403.712	2081.24	345.332	395.901	396.631	269.186			0
2777.74	8021.66	3681.12	2844.57	574.286	1843.11	352.471	422.222	478.702	484.193			0
8054.86	2060.77	6564.59	2627.43	423.092	2010.69	377.933	505.936	495.427	555.61			0
2572.81	9018.73	3862.25	2575.89	492.416	1583.01	300.595	362.586	343.503	486.129			0
6967.04	6913.08	6818.42	2705.24	452.876	2636.32	464.852	363.417	363.003	485.529			0
2176.29	2738.26	3723.12	3695.09	515.431	3304.05	337.333	401.589	436.521	499.599			0
2989.62	8958.09	3792.66	3206.94	379.861	3184.25	366.379	281.076	388.992	509.498			0
2720.5	9892.74	5087.09	2657.38	5412.69	4835.41	392.022	284.014	477.329	431.984			0
6651.42	5696.27	5690.44	3024.68	502.748	2069.43	352.7	391.633	344.008	458.561			0
10649.8	10048.3	3947.44	3068.04	786.388	2418.24	307.78	307.426	228.476	486.733			0
6072.01	4707.62	6275.78	7439.05	498.079	1971.1	341.607	402.782	335.708	469.632			0
6549.34	8403.01	4088.17	2963.32	640.916	2265.25	361.499	361.951	335.132	525.653			0
2588.31	8430.96	5009.19	2699.39	439.305	3612.11	301.911	309.962	388.454	447.635			0
2855.44	3067.95	4359.24	3823.95	517.041	3647.9	376.261	296.478	374.064	414.057			0
1900.67	5840.74	6968.75	1847.65	395.47	2465.14	400.467	351.682	395.228	344.309			0
6141.85	4115.48	8297.07	2181.3	407.274	3926.85	393.48	309.002	379.19	343.375			0
7601.81	5002.77	5753.84	2717.89	380.527	3887.28	292.647	289.936	356.681	446.04			0
3303.27	6892.57	7927.55	2816.68	362.13	3206.68	365.394	272.101	367.503	271.248			0
6898.2		4830.09	3227.87	388.403	3253.01	368.136	355.443	333.482	349.96			0
8011.27	8570.08	7530.47	2573.8	381.719	2537.03	386.161	393.281	432.574	392.224			0
4790.74	4064.96	5516.07	4327.74	418.94	3126.68	274.169	386.738	388.411	378.074			0
9931.62		8719.88	3183.75	389.923	3247.72	393.972	284.595	489.106	311.913			0
3482.2		7073.13	3263.25	396.346	2629.41	333.742	307.017	443.653	492.573			0
8644.23	7272.2	5269.52	2765.01	811.769	3076.11	398.774	374.292	373.892	452.851			0
3385.74	4854.33	6477.01	2136.61	444.269	2768.14	365.325	392.488	380.327	407.598			0
8803.17	8218.17	9613.74	3004.7	362.091	3447.65	341.127	267.997	429.063	309.338			0
7247.29	6546.32	8304.12	1617.12	368.64	2821.86	397.329	392.466	400.375	356.695			0
1804.93	9251.17	7339.18	2197.05	377.975	3433.04	379.184	332.458	381.611	394.506			0
1643.33	3088.24	11189.2	2092.37	477.557	2207.72	369.745	261.763	424.394	382.289			0
1915.59	8933.87	8580.8	2462.78	454.974	2941.28	377.503	445.664	387.262	413.706			0
2647.26		8684.97	2320.04	376.325	3863.62	408.016	275.541	393.486	366.602			0
2892.48	7856.87	10103.1	2848.72	398.873	3629.32	352.616	268.665	408.258	466.032			0
2818.68	7058.63	6771.86	3994.68	350.293	3150.23	410.879	302.852	378.864	402.469			0
2215.64	3995.19	8413.96	3840.67	357.319	2869	471.75	253.924	353.142	328.385			0
2593.81		8189.5	4370.07	382.542	3144.62	340.695	383.411	336.432	407.437			0
3196.07	9609.06	8476.21	2382.51	348.25	3165.09	394.54	251.185	292.21	321.032			0
3377.33	4435.87	8994.64	2652.62	541.657	4448.91	447.718	312.425	396.916	359.723			0
3217.35	8822.07	9698.4	4803.6	320.944	3676.95	361.467	421.679	399.339	429.41			0
3046.79	9319.13	7514.18	2918.22	418.928	2837.07	359.934	369.02	360.117	467.673			0
2348.7	8403.17	5958.18	3772.97	333.41	2523.58	371.913	294.419	375.642	393.097			0
3542.02	7341.38	7681	2911.69	636.826	3202.68	391.65	349.332	367.975	438.522			0
2655.41	7864.63	7624.16	4895.93	549.628	3131.62	323.262	318.156	388.732	463.874			0
3234.18	9837.17	7599.07	2368.06	322.157	3619.1	342.532	328.402	301.76	375.617			0
3850.01	7582.15	7117.39	2681.15	454.6	3650.14	344.921	350.277	343.66	425.191			0
2419.76	5980.69	8765.85	4264.64	452.897	3894.32	360.898	367.017	258.364	381.238			0
2006.63	8585.26	6106.11	4892.46	314.5	3189.33	370.493	445.538	282.363	446.537			0
2881.85	8172.82	7436.54	3685.26	474.113	3339.73	368.901	323.611	270.782	478.094			0
4302.05	6216.8	6220.77	3007.67	486.653	3016.3	388.029	354.856	284.383	456.399			0
2598.7	4271.66	3622.65	4822.13	460.119	2717.54	389.769	464.064	305.945	393.825			0
3170.38	7458.26	6086.04	3090	481.99	2466.76	391.116	344.908	314.912	398.901			0
2608.27	4648.98	7925.94	4309.46	441.786	3033.35	373.696	391.253	312.491	409.554			0
2257.32	4028.11	2860.88	4575.22	350.939	3645.87	363.678	364.192	290.324	493.7			0
3530.54	3472.83	6690.24	3444	385.663	3460.55	311.356	362.862	480.64	487.404			0
5276.31	3513.66	3904.13	3045.51	368.139	2024.19	384.447	386.882	329.228	378.626			0
3077.91	3750.53	3632.51	2446.06	520.516	3235.83	271.971	353.628	344.768	369.318			0
3041.51	4739.14	3590.53	4544.85	508.241	2028.93	316.003	355.75	336.293	407.758			0
5136.98	4059.88	2807.03	5124.62	396.691	2683.82	352.995	398.017	380.68	448.021			0
3965.79	4677.74	3608.92	3326.91	408.291	3403.77	357.928	374.667	390.811	448.537			0
2917.31	4189.31	4037.87	4612.23	659.133	3055.43	304.642	348.531	359.142	421.077			0
4120.47	4349.17	4915.81	4290.09	489.974	3309.39	406.29	388.706	371.416	494.358			0
3403.01	4825.41	4302.22	3738.08	478.118	1483.93	327.516	245.542	397.8	441.361			0
3128.88	4114.92	3429.22	4090.95	675.209	2544.08	323.35	382.794	380.889	371.096			0
3883.2	8536.65	3048.42	3419.22	603.535	2470.65	288.798	353.685	304.248	496.445			0
5856.59	5096.27	4491.57	4808.81	488.887	2355.44	322.216	428.767	367.505	470.341			0
3445.88	6178.58	4020.24	4270.11	299.178	1991.12	528.311	404.737	365.831	458.028			0
3382.63	5986.33	3240.6	4502.05	538.034	3606.21	300.353	341.144	311.012	422.847			0
3737.37	5764.1	6713.8	4760.4	480.933	2484.8	350.972	350.177	386.303	543.014			0
3505.29	6066	4056.89	4181.74	378.8	2943.71	399.714	514.502	342.893	487.206			0
3110.28	6723.2	3524.84	4214.84	478.29	2328.89	339.376	379.724	264.816	521.961			0
3290.93	7078.59	6581.86	3924.55	428.277	3597.42	377.204	477.276	366.302	431.293			0
3132.26	7269.73	4966.02	5985.73	525.866	1440.53	339.143	372.337	372.073	547.64			0
3808.45	9651.22	5839.77	4913.49	452.617	4850.1	354.247	361.171	307.039	530.451			0
3910.86	8085.88	6103.84	7884.62	399.261	1831.59		336.422	325.018	437.854			0
4187.7	2692.61	4173.26	3873.86	477.925	3785.58	316.165	361.721	321.545	366.274			0
4367.04	9874.13	3130.6	4290.23	474.418	1716.59	384.594	352.718	393.216	459.735			0
5463.29	2175.16	2846.73	4507.72	523.389	3288		362.844	285.511				0
6882.09	2500.14	4289.18	5671.91	530.825	2230.6	322.243	370.752	361.122				0
6304.42	9318.99	4127.02	3457.55	457.709	3892.62		358.986	362.246	467.326			0
6746.38	8541.93	5281.81	4982.27	391.112	3157.84	358.929	350.336	470.846	406.189			0
4951.64	2852.93	5151.21	4706.63	380.581	2078.02	310.615	342.899	501.838	521.94			0
5014.72	9266.48	6476.83	5639.96	467.648	5080.32	370.493	323.921	430.135	466.335			0
4801.87	2097.21	3725.36	4423.88	483.818	2824.15	364.601	310.445	365.185	436.71			0
3636.75	2419.14	7125.99	4741.2	484.441	4267.6	392.445	239.995	452.97	422.754			0
2275.58	2442.29	7149.09	4847.89	426.852	2095.24	378.477	373.046	437.721				0
4678.59	5311.23	2482.23	4185.47	495.611	2749.54	321.463	236.9	454.635	575.451			0
5752.3	2419.02	3034.32	4361.45	483.265	3022.05	392.784	278.66	431.857				0
3936.74	4398.76	3608.6	2759.02	505.112	5574.48	368.436	353.88	756.47	343.339			0
2333.89	8890.54	4585.04	4608.13	477.611	4436.34	314.043	319.838	382.961				0
3828.06	2661.33	2601.16	4804.58	580.646	4622.94	387.722	376.403	282.315	480.021			0
2255.2	2708.58	3880.97	6332.93	560.555	2234.72	426.508	326.003	437.197				0
4455.18	7491.47	3547.97	3188.79	456.406		422.468	365.193	478.944	406.717			0
3164.66	2641.11	3344.69	3667.93	423.56	2522.84	441.476	277.619	425.535	410.488			0
4378.01	2340.9	2387.28	5102.52	473.405	2630.28	347.611	282.241	349.64	478.24			0
3130.11	7247.77	2710.08	5721.82	479.54	5260.01	318.154	292.663	362.834				0
3532.02	6374.56	2609.22	3051.31	540.541	2970.36	363.446	368.479	368.665	397.328			0
5557.58	4042.22	2729.45	2258.02	482.148	2495.24	449.584	286.973	419.811	419.028			0
6891.29	5587.28	4357.36	4023.1	502.887		334.456	297.498	410.345	380.485			0
3021.45	5596.54	2919.66	2374.3	303.036	2623.63	431.423	349.003	271.846	474.536			0
3724.77	6756.9	2997.39	3704.86	527.673	3750.9	430.78	293.616	423.397	373.565			0
4537.47	6292.2	5413.82	2177.94	507.783	3641.43	445.171	257.209	364.789	349.858			0
2420.5	3761.81	2335.62	2812.73	447.333	3200.17	363.337	314.403	373.715	390.596			0
4527.45	2973.4	2495.82	4568.28	560.866	2916.2	402.385	290.461	288.35	358.836			0
2703.89	5431.98	4982.54	4794.1	469.827	1713.73	389.132	376.379	323.785	346.327			0
2425.27	8609.48	5106.14	2439.74	497.3	2195.93	421.213	304.636	381.005	360.399			0
2508.02	4196.66	3258.73	2326.67	278.635	2868.24	366.773	357.221	433.709	385.56			0
4122.22	4385.91	6269.15	2476.87	413.209	3262.68	293.44	327.356	379.063	397.375			0
3465.66	5842.39	5260	2720.19	369.004	2468.65	278.795	372.114	371.056	464.219			0
3141.73	4425.67	6472.86	3256.49	576.154	2939.15	379.765	231.2	379.737	378.789			0
2606.78	7072.82	5532.79	2230.43	567.972	3234.87	319.91	289.581	346.168	503.267			0
3123.18	3246.57	4514.57	3012.12	347.834	2556.44	373.254	244.837	376.53	436.953			0
3062.73	6935.08	7078.81	2840.14	451.418	2318.83	357.899	374.091	370.078	385.949			0
3551.32	5153.81	5071.86	2718.51	396.152	5838.49	305.81	352.753	373.07	438.762			0
3620.07	4869.45	8147.36	3738.82	398.785	3296.52	293.676	337.845	360.204	354.161			0
6005.27	4490.65	7230.87	2639.11	472.542	2935.48	343.606	257.835	362.27	440.837			0
5503.17	6130.74	6885.81	2648.3	404.467	2844.59	416.747	280.628	244.763	354.591			0
2207.05	4781.59	3277.4	2367.61	459.946	1803.46	417.013	280.405	427.006	345.883			0
4917.71	5023.18	4864.67	3060.47	583.67	3187.66	365.456		377.949	403.013			0
6260.67	5185.73	4978.87	5185.12	681.726	1837.19	408.947	318.551	340.294	409.109			0
7335.06	4933.24	4814.54	3340.3	493.276	2037.2	431.606	303.186	346.3	457.901			0
5649.43	3360.43	6515.36	5212.63	392.377	2062.31	400.325	327.357	263.703	261.193			0
7236.14	4964.19	4034.75	4661.18	480.597	2263.59	416.216	294.579	400.521	418.469			0
5291.48	6263.49	4776.11	3094.43	510.299	2170.82	446.277	244.28	414.302	350.694			0
5493.74	4688.57	3666.14	3108.94	454.639	1971.13	345.251	273.043	387.01	442.291			0
4793.73	3912.25	5099.43	3989.8	491.934	2609.96	462.923	327.274	365.832	444.245			0
7410.05	7603.79	6771.13	4671.77	454.094	2364	437.151	269.204	302.736	401.344			0
2437.91	4790.91	7955.64	3518.5	490.737	2121.14	425.578	265.332	280.458	518.257			0
5663.76	5207.46	8763.11	2304.54	444.894	3652.12	442.249	248.614	409.878	474.617			0
4357.73	2349.15	5315.64	7691.08	459.548	1747.88	469.444	267.095	313.181	440.476			0
8147.52	4025.24	6215.86	4812.24	480.383	1766.48	477.969	258.218	388.813	453.917			0
7329.69	4896.93	9264.3	2738.22	497.972	2408.05	500.99	266.695	378.628	334.519			0
8707.85	6311.48	10357.9	3243.73	606.49	1857.86	493.846	259.125	279.101	439.21			0
3818.84	4569.53	7747.01	3199.61	535.98	1786.32	510.209	268.821	311.731	364.471			0
9415.76	5448.86	9265.95	2279.78	503.922	1526.43	495.048	218.945	408.108	495.166			0
6037.95	2833.67	7048.64	4174.62	417.695	2240.81	477.481	252.258	355.83	575.482			0
4571.65	4503.48	10659.8	4859.88	499.582	1720.55	443.264	239.981	299.192	455.433			0
8171.75	2659.18	6542.31	2632.74	495.554	1092.74	255.216	275.86	418.231	440.465			0
4787.89	6037.17	8018.23	2327.36	634.99	1119.29	483.309	283.104	273.232	349.288			0
5811.81	5069.85	5223.62	3229.34	491.941	1757.23	494.943	351.208	328.19	489.63			0
3574.8	6046.44	12401.9	2804.19	558.917	1105.67	491.738	295.572	310.492	463.983			0
7299.34	3664.49	11829	2970.57	410.968	3856.44	492.681	329.11	393.695	361.66			0
5591.57	4777.05	7475.01	6842.02	492.467	1804.82	495.885	337.829	352.822	544.647			0
5599.22	3156.59	4640.24	2066.64	481.266	2069.78	509.954	228.317	368.481				0
2731.53	4305.45	8747.08	2915.2	504.57	2033.23	447.465	317.521	373.434	412.943			0
2705.03	9239.31	9641.23	3897.75	485.304	2023.27	511.432	245.015	228.774	517.839			0
3217.22	3580.77	13672.3	5448.1	515.939	2088.1	250.86	225.898	255.72	408.665			0
4318.72	5022.99	6766.56	4620.27	443.032	2392.88	508.331	211.753	340.329	429.839			0
7213.85	4647.31	5319.85	2405.05	506.122	2020.76	482.566	332.272	429.79	381.609			0
6046.2	5384.36	6029.63	4214.38	451.702	1770.65	251.891	314.739	280.136	388.629			0
6030.46	3727.9	4402.51	5062.58	526.041	1957.93	360.046	284.637	369.636	410.757			0
4991.39	4774.3	3844.73	3707.51	503.955	1960.93	222.224	278.66	421.872	378.28			0
5507.86	5770.36	4663.7		555.322	1870.91	430.298	254.14	286.314	458.484			0
4582.92	4700.59	4233.08	2340.95	586.013	2059.39	213.582	395.551	418.04	427.886			0
7522.35	6033.72	9900.68	4079.39	491.154	2444.83	253.564	300.617	403.974	439.175			0
4984.85	4824.32	6026.55	3407.26	411.045	2137.22	279.832	347.34	404.548	492.915			0
7872.92	2510.69	7412.12	1980.31	481.539	1917.34	246.783	343.623	361.584	424.09			0
4808.58	7184	10808.3	4071.38	498.714	1527.23	267.582	267.647	334.263	471.162			0
4603.54	5121.76	9647.42	4362.16	460.929	1576.33	321.647	355.946	407.378	428.433			0
4066.12	8171.92	6876.7	4329.2	468.978	1731.19	271.383	351.682	420.174	330.338			0
4314.09	5764.77	7356.7	3159.72	522.188	1797.93	231.855		325.761	384.976			0
5445.88	5431.02	8435.13	3380.84	508.478	1586.53	289.399	233.8	377.733	404.448			0
3280.56	2417.25	6365.08	6131.9	477.668	1705.19	324.024		312.115	362.136			0
5482.42	2395.71	6984.4	4097.56	453.581	2182.12	273.958	383.346	415.833	323.393			0
3346.13	4481.98	8486.56	5229.33	499.753	2268.08	331.856	366.507	406.373	438.12			0
3635.24	9232.22	10278	5614	460.943	1814.02	259.186	275.172	326.325	398.61			0
4196.23	3703.68	7581.52	5934.25	424.41	1997.61	315.327	269.685	290.944	260.976			0
5771.8	4313.77	3250.69	3159.29	396.742	2129.15	383.83	572.357	321.095	446.577			0
7403.8	8155.5	3327.77	3795.43	470.563	2102.23	408.692	339.073	315.62	333.925			0
6916.45	8425.11	2611.34	4963.44	344.938	1615.62	386.047	635.976	317.27	326.227			0
2896.13	4269.6	3145.86	4705.34	441.611	1712.11	328.295	323.952	385.594	327.425			0
8654.65	5621.21	3515.72		519.535	1971.35	210.091	331.074	278.021	269.647			0
6218.1	4613.59	6874.09	1140.36	349.057	2073.13	309.674	322.803	399.053	332.11			0
7113.76	5042.26	3678.41	1369.95	335.189	1349.52	285.342	288.386	353.216	272.866			0
5141.7	3982.13	5690.73	1287.97	382.939	1747.38	376.037	222.093	427.166	375.329			0
7150.46	5243.35	6480.28	1829.09	439.373	2749.12	428.151	230.529	481.215	428.292			0
7952.61	4992.38	6174.1	2607.61	307.185	1728.63	477.634	285.238	248.006	384.538			0
6093.86	7349.6	5707.02	1844.8	499.304	1440.4	274.312	207.706	345.347	346.659			0
5502.3	6125.2	5977.2	2830.84	480.868	1585.03	368.333	293.6	301.702	324.909			0
7665.43	8062.45	5119.34	1840.82	553.294	1401.75	239.842	196.522	390.031	400.599			0
8121.93	8206.17	6747.82	3460.92	482.811	1590.91	356.454	281.485	398.953	263.99			0
4144.75	4417.49	7251.37	2002.14	438.78	1484.48	455.266	291.72	380.475	383.274			0
5347.92	5532.5	6452.64	2946.48	458.066	1131.13	266.053	242.269	217.726	457.882			0
7287.47	5350.22	5297.16	2882.5	334.538	1550.08	444.852	257.319	272.137	402.713			0
8704.21	5525.55	6675.91	2158.01	391.651	1400	295.439	257.734	354.123	254.653			0
9417.89	5041.39	7243.31	3321.45	328.943	1618.83	240.931	235.99	249.472	325.976			0
4775.51	4697.64	7094.11	3087.68	314.186	4734.77	363.906	212.989	382.324	395.453			0
6187.62	7840.06	5188.95	1603.61	378.658	1701.37	401.496	197.643	350.781	266.438			0
6975.56	4640.64	6333.76	2608.93	346.483	1836.79	400.663	200.691	388.607	397.962			0
5296.6	8806.5	5973.21	2122.04	325.798		295.166	232.682	422.423	306.131			0
3423.08	5163.37	7055.71	2654.13	321.462	2037	405.132	209.34	324.427	429.486			0
6046.04	7341.95	6731.12	2146.88	322.176	2829.66	329.941	259.064	365.315	388.744			0
7997.95	6905.54	4107.76	2270.48	375.495	2437.18	276.246	228.49	277.289	674.707			0
6030.27	8042.54	4307.83	2758.42	318.524	2492.36	308.807	233.959	329.241	282.555			0
3176.25	3424.41	6750.88	2858.72	385.294	2371.22	235.058	235.179	485.887	417.489			0
4547.02	7131.92	4080.18	2597.24	308.085	2465.67	228.399	231.453	398.498	396.652			0
7191.51	7702.49	3462.78	2127.47	371.281	2699.01	255.56	400.176	390.453	349.404			0
6251.64	6397.7	6393.57	1682.78	422.08	2315.12	388.677	265.11	385.023	325.917			0
5527.38	7365.85	4011.13	2114.27	309.45	1399.37	260.969	253.759	386.23	345.9			0
3778.92	6063.75	5579.94	2471.19	589.672	1307.12	336.758	475.762	372.025	367.346			0
5921.98	3547.32	4806.36	3403.31	377.751	2668.59	222.303	386.797	299.927	438.537			0
7564.68	5966.06	5033.26	2491.23	349.507	1820.06	339.012	417.07	401.902	416.381			0
4429.81	3627.3	5619.78	2991.64	412.512	3240.73	229.44	426.067	402.613	416.872			0
4895.72	9390.22	5560.99	1753.44	441.46	1595.56	398.689	464.158	248.788	271.576			0
4820.15	4132.33	6070.98	2873.39	320.33	2058.78	356.779	388.13	322.725	336.039			0
6886.72	3042.23	4470.93	2539.49	423.171	1850.19	347.559	478.627	341.226	438.977			0
4246.97	7726.4	6160.82	2806.09	459.961	1480.52	291.67	444.652	347.668	409.092			0
3546.06	5470	3840.31	2179.86	442.393	2679.28	378.433	364.406	262.453	360.229			0
4091.24	6977.18	5337.12	2077.6	492.82	2434.53	267.258	329.8	367.984	271.597			0
3966.02	4217.27	3483.16	2211.74	356.53	2417.86	246.927	393.036	381.524	411.689			0
5210.56	3846.16	6553.62	3307.1	427.912	1421.53	262.332	399.094	479.683	595.272			0
3020.81	3328.6	5364.52	2955.61	503.337	1492.93	238.641	451.033	285.581	466.841			0
3697.63	3586.3	4737.02	2677.08	464.379	1187.55	294.813	342.234	333.409	444.384			0
2995.61	3882.84	3418.58	1652.73	410.529	2315.81	350.433	606.086	355.381	322.815			0
4946.48	3469.24	4528.97	2395.48	397.359	1883.71	396.752	517.381	344.028	324.77			0
4225.22	3181.09	2947.7	3688.89	309.921	2717.79	414.06	304.505	368.574	593.605			0
3546.21	2809.85	3796.93	3260.59	447.507	1212.32	447.757	533.167	377.312	503.974			0
3927.6	3732.22	4225.56	2366.2	459.247	2588.28	419.324	376.95	367.598	371.849			0
4241.44	3877.21	3907.58	2191.44	376.702	2014.08	351.464	376.452	403.981	295.618			0
3994.58	3926.12	3917.33	2244.88	371.541	2931.55	338.796	434.341	400.776	458.166			0
5664.11	3403.08	4547.73	2594.99	388.54	2505.77	417.98	357.532	368.539	469.726			0
4016.49	2165.22	2874.42	3318.73	413.563	2829.26	252.636	432.529	376.257	496.152			0
4302.7	4371.15	4896.73	3059.67	448.637	2258.31	390.158	328.438	378.399	368.99			0
5336.41	4748.25	4029.18	2597.55	381.659	2232.68	263.598	363.591	278.332	475.356			0
3251.6	4878.16	3754.06	2034.83	351.175	1556.51	385.468	284.243	303.986	493.338			0
4002.61	2844.13	3781.54	3321.09	512.461	1516.07	322.984	308.626	335.721	533.224			0
3542	4919.82	4307.04	1802.82	386.672	2124.12	330.934	306.911	696.65	477.266			0
6219.23	3995.64	5093.38	2926.2	490.112	2536.12	296.491	326.866	405.627	473.442			0
4520.91	4393.05	4051.34	3057.63	424.406	3171.59	247.412	465.226	409.273	546.841			0
3450.41	4791.74	2706.49	4702.69	527.234	3055.29	330.136	387.873	298.656	495.172			0
7192.82	3502.55	5126.85	3737.54	458.099	3441.5	379.158	424.67	404.634	508.564			0
4202.61	4016.08	4752.86	1862.07	396.657	2396.3	280.561	413.789	332.932	445.716			0
3680.32	2365.12	4749.64	3400.52	547.647	2843.61	379.095	416.599	377.025	449.708			0
3931.75	3119.86	3545.98	2938.82	336.934	2874.85	279.724	335.634	337.685	594.173			0
5028.83	3174.45	4936.21	4311.01	388.052	2341.4	307.509	403.752	420.552	535.342			0
7818.84	6266.69	3981.23	2971.1	338.692	1325.06	275.715	409.872	378.885	536.413			0
4207.49	5172.81	3328.66	3779.56	393.953	2934.92	350.325	311.692	304.151	525.947			0
5974.54	7484.41	2976.34	4056.57	459.344	2151	317.089	358.317	245.895	439.17			0
6498.18	5929.04	2374.7	2880.25	474.06	5305.6	365.667	406.751	244.61	460.959			0
4270.21	7954.5	3554.18	3261.04	492.392	3749.26	365.184	329.942	338.521	478.01			0
4783.93	5550.96	2788.21	5219.3	444.61	4182.76	325.971	423.324	386.771	597.23			0
3547.01	4943.09	4036.43	2313.2	365.8	2872.41	348.454	478.03	361.811	508.505			0
4764.49	3740.3	3986.42	3020.12	424.489	2513.29	339.937	349.419	383.459	484.1			0
6467.38	3241.88	4086.26	1925.34	437.416	4331.99	371.07	468.287	317.62	491.071			0
5851.98	5583.24	2454.66	3301.07	370.669	3862.76	378.986	404.897	395.854	431.92			0
7420.55	6625.6	3698.08	3196.97	410.016	3225.37	262.943	383.314	323.335	481.173			0
5057.8	3657.52	5333.73	2890.68	440.906	4003.99	303.146	355.394	449.506	399.345			0
5668.65	5548.55	4744.2	2900.09	387.767	3493.18	310.718	382.834	457.952	516.426			0
7475.13	5260.72	4253	2422.12	492.948	2716.33	302.601	367.255	424.16	526.556			0
5827.18	4327.19	4127.22	1332.44	463.252	5099.11	362.122	324.598	436.307	421.425			0
6677.48	6413.91	4192.66	3228.95	549.046	4246.48	281.105	329.121	405.112	453.829			0
4611.22	3281.19	4200.53	3687.24	456.044	3499.44	284.9	392.53	459.796	443.534			0
7016.03	4764.18	5270.13	3707.57	480.092	3484.62	297.764	365.502	386.771	479.581			0
4712.05	6558.41	4628.11	1422.82	443.289	4601.71	337.211	418.755	379.118	389.645			0
5533.15	3010.05	3585.89	2157.76	498.077	3400.97	319.455	374.687	345.644	456.679			0
6579.84	6878.01	3317.21	1858.05	460.538	3883.58	342.475	254.696	406.037	439.675			0
5559.23	4001.64	6044.69	3640.72	416.107	4367.74	299.779	262.916	426.694	454.677			0
9908.2	4330.36	4903.47	3324.95	547.457	4366.1	364.491	322.046	420.876	364.982			0
6177.35	3040.22	4655.36	1553.28	413.639	4093.94	306.872	277.348	425.518	466.466			0
8006.49	5054.59	4184.7	3534.87	455.715	4514.59	322.679	259.663	417.026	384.975			0
4277.82	6060.44	4338.48	1912.06	347.265	5860.62	317.489	295.588	397.291	431.695			0
6565.97	5452.46	4819.79	2895.03	454.501	4146.98	261.041	258.014	419.918	389.287			0
5069.61	3313.44	4238.54	3683.41	462.245	4456.55	338.89	292.888	397.455	346.938			0
5572.25	5088.02	2949.66	3345.16	449.37	3504.15	333.232	286.219	423.257	383.146			0
6943.1	3409.64	4601.57	3780.25	338.996	3078.71	332.375	325.491	417.805	481.212			0
5780.17	3529.45	3396.07	3228.04	494.855	3238.41	323.87	242.964	367.389	372.623			0
6269.51	3292.69	5476.3	2609.97	529.863	2729.34	266.384	315.096	427.881	419.721			0
3499.24	9821.05	5239.62	2719.56	512.114	2467.34	368.194	336.708	431.267	494.696			0
2080.13	7903.68	4245.39	3142.26	424.874	3702.24	282.723	325.154	390.795	486.252			0
4090.07	10194.7	2616.39	1377.5	413.919	2705.02	380.095	343.006	402.211	388.668			0
3969.9	9641.69	4759.98	2801.28	469.089	2628.29	347.816	267.003	430.903	517.64			0
4660.65	7084.51	6310.53	2709.98	533.249	3789.36	315.494	329.099	433.998	482.49			0
4353.9	3579.2	5323.86	1453.98	483.608	2903.44	383.091	301.274	426.384	458.825			0
4055.34	6948.14	5659.16	1496.59	320.286	3327.69	291.927	272.928	458.693	467.437			0
4125.49	6010.66	4429.35	2418.23	376.349	2620.08	335.711	309.073	285.255	564.447			0
3466.92	8920.92	7581.19	2269.86	449.142	3601.6	403.74	228.178	469.173	493.007			0
4394.04		5873.11	1441.54	529.161	3903.53	391.06	309.585	502.854	419.503			0
3371.18	8940.91	7266.46	3084.96	342.971	4446.66	333.004	285.949	459.036	455.652			0
2701.91	7915.34	5909.71	1888.78	482.952	2801.02	424.901	304.8	438.245	433.281			0
3113.2	9722	6727.95	2092.92	477.475	4397.27	395.884	277.34	430.846	555.934			0
3719.14	8630.66	6875.67	3067.84	462.168	4341.03	395.222	340.091	378.466	436.5			0
3462.66	9667.13	7354.89	2122.08	499.828	2960.97	340.256	227.611	390.353	480.892			0
4317.23	8104.65	6584.07	3248.57	357.629	4275.44	401.787	560.582	385.255	496.839			0
2683.65	9870.98	7087.16	1807.42	408.524	5463.51	412.179	334.137	424.316	390.1			0
3846.65	9863.86	7621.81	1280.37	441.781	2640.88	338.065	309.051	405.092	519.174			0
5068.41	8484.16	6943.69	1786.7	462.882	4097.18	298.659	337.016	484.944	437.833			0
3056.61	5033.91	3790.15	1663.02	358.746	3854.51	331.429	324.921	452.958	502.093			0
4373.59	7602.35	5451.78	2816.12	390.365	5012.65	310.695	284.043	361.977	396.62			0
3490.46	8931.92	6021.09	2116.34	439.506	5615.23	344.559	334.568	556.206	605.36			0
2613.39	6656.11	4313.94	2684.42	354.779	4833.24	441.114	356.998	406.226	550.074			0
3781.8	5670.39	7944.64	2998.92	377.874	3707.46	383.6	356.959	452.488	551.121			0
3549.16	5873.27	8129.66	3451.94	395.807	1849.59	321.124	344.104	377.983	359.766			0
4256.52	5988.62	7615.12	2088.64	472.115	5104.49	308.467	387.971	339.698	456.844			0
3751.78	7283.45	7110.43	2707.6	510.544	4241.48	407.13	303.168		385.715			0
5209.26	6099.18	5868.19	1752.14	364.55	3891.78	336.169	290.97	393.614	521.109			0
4641.2	6161.19	8595.89	1446.82	404.279	4823.83	346.028	373.705	433.258	536.451			0
3500.21	6250	6047.62	1488.08	424.88	3289.76	398.906	373.538	356.079	427.493			0
3736.29	6841.28	4603.11	2895.6	420.761	4440.08	323.005	416.883	383.863	466.099			0
4824.67	7516.84	4803.79	3424.28	480.216		400.726	438.065	409.179	486.982			0
3846.31	5644.25		3627.45	478.277	4889.37	415.683	333.335	412.216	527.404			0
3719.66	5921.39	7872.62	4662.66	571.25	3908.3	379.768	404.676	290.007				0
7317.88	4823.08		2868.09	302.22	5136.83	337.694	375.464	359.999	461.35			0
4637.9	6474.15	8365.06	2814.44	382.798	4425.16	279.344	403.023	342.147	449.147			0
5243.21	6726.03	6309.62	6419.77	367.756	4471.07	379.949	382.007	437.531	375.552			0
3222.51	5737.24	10445.8	3191.95	508.695	3160.71	379.756	365.111	452.261	482.122			0
3351.49	6818.44	5754.02	4530.8	392.802	4176.24	389.648	314.734	393.039	502.096			0
3742.16	5516.51	6037.87	4828.99	379.338	3558.09	406.485	269.168	417.38	548.325			0
3286.73	5364.92	8436.18	3012.49	503.772	5234.83	363.245	349.171	365.14	525.136			0
3923	5694.05	7367.36	2870.29	427.043	4665.96	222.27	384.221	439.143	316.154			0
3346.99	5677.82	7756.46	3599.2	357.967	1953.38	234.239	352.058	359.526	520.901			0
6703.41	7828.7	7800.22	4549.08	422.083	4470.88	428.132	279.848	497.557	407.951			0
7726.5	7771.73	6846.38		446.475	3838.94	382.127	285.455	333.782	487.331			0
3814.38	7589.41	6331.94	4621.17	548.881	5421.98	408.784	349.217	417.187	518.077			0
3590.26	8612.27	7204.8	7062.92	582.981	3776.78	395.224	370.08	478.576	453.3			0
6532.87	7624.07	8352.05	3876.81	394.175	1789.92	567.625	344.105	402.695	467.279			0
4373.9	8858.12	6543.39	4497.34	401.277		399.606	352.15		531.953			0
3265.17	6499.2	6622.65	5603.4	395.354	3276.48	350.562	299.733	373.148	475.761			0
5274.87	5589.81	4601.76		364.098	2598.53	232.183	286.612	378.14	459.036			0
7774.35	9524.33	8390.08	3033.5	349.892	2647.29	208.244	283.763	348.989	422.251			0
3228.94	9965.87	6757.52	7582.56	340.649	1885.65	289.989	1710.3	308.695	470.639			0
7703.07	8381.93	5964.59	3233.14	480.135	2781.01	295.101	362.063	252.146	390.178			0
4276	2934.63	5860.83	5736.6	457.257	5483.24	297.272	287.119	351.579	409.811			0
7582.38	6030.04	5457.41	2756.16	413.926	2263.71	339.705	321.059	347.957	374.531			0
6020.64	7710.93	5147.32	7902.99	457.481	3536.05	234.757	356.837	375.441	453.333			0
6945.79	5831.77	7290.39	5010.93	460.223		318.871	313.093	458.386	431.188			0
6540.78	7466.56	10635.8	4193.81	515.661	2101.37	415.349		448.194	507.039			0
3768.16	7141.28	4059.04	7472.88	471.687	3629.32	330	333.302	421.929	420.947			0
7799	7287.42	6565.25	4469.34	366.329	2160.26	401.313	307.822	426.931	446.964			0
7391.71	4861.13	4634.05	6048.76	439.119	2215.93	357.778	308.055	445.388	374.863			0
7709.01	6882.81	10336.5	5015.29	422.437	1734.39	409.737	351.264	436.764	419.598			0
2894.26	3503.29	5205.91	6791.37	481.71	1602.29	373.566	385.823	469.952	371.666			0
3113.82	4778.24	4890.76	5002.98	541.051	1707.91	397.161	348.855	409.386	275.867			0
8191.11	4433.64	7732.82	5104.71	431.866	1706.34	287.065	269.171	422.55	335.106			0
10045.1	4132.37	10029.7	5445.39	367.906	1212.09	223.026	366.251	359.442	382.813			0
5766.06	7780.63	4912.63	6961.54	338.308	1251.15	257.66	375.973	499.579	286.25			0
7091.53	7714.39	7569.82	2077.92	390.813	1533.93	226.257	338.554	439.897	420.437			0
2456.23	6998.6	5647.38	2020.85	548.96	1376.71	405.993	330.591	494.19	369.64			0
2580.35	6060.05	10304.6	1541.83	457.993	1418.06	433.734	288.874	436.62	396.797			0
7885.77	3078.87	9949.89	4053.19	475.821	2746.85	442.019	269.152	368.284	392.405			0
7475.09	6510.24	3945.59	5030.92	434.159	1606.1	486.197	360.39	229.06	517.562			0
7115.94	7052.28	13240.7	4195.53	479.984	1656.71	261.75	329.587	249.478	377.202			0
4348.91	5944.04	4668.7	3601.53	524.528	981.231	400.578	329.574	446.066	547.386			0
6419.51	6607.09	4811.18	3681.86	501.657	1805.14	367.49	315.441	396.87	407.52			0
6902.36	3802.62	5850.08	3865.3	527.869	2250.28	365.656	271.428	412.922	345.552			0
6033.14	4798.76	9200.29	1659.3	516.927	1788.96	459.75	264.485	438.228	493.603			0
2207.59	3833.22	4497.85	3819.1	508.722	1921.22	371.054	314.807	451.507	408.933			0
5912.64	5677.33	5046.24	4178.22	504.865	2025.38	352.262	288.875	493.452	502.919			0
5460.6	5104.77	9192.17	1377.68	480.212	2067.74	389.904	306.938	301.103	360.074			0
3574.01	4911.01	11758.7	1814.19	524.519	2521.22	369.314	262.188	482.931	264.872			0
4982.86	5954.48	10358.9	2862.22	517.218	2567.02	431.71	254.004	452.075	433.445			0
6107.02	3563.47	4812.65	3381.6	640.294	1618.73	414.22	298.97	480.499	341.327			0
5699.13	4878.73	13231.9	5999.97	574.697	2477.36	445.625	284.663	450.997	526.658			0
5701.8	6150.62	4368.61	3662.66	643.359	1283.85	451.963	337.865	453.116	528.832			0
6689.25	5134.67	9413.68	1595.88	534.653	1206.38	430.663	337.783	274.591	426.322			0
5139.17	5415.25	4236.73	2286.21	509.035	1831.1	421.845	295.343	351.911	502.981			0
5718.77	5921.92	4913.57	4819.74	605.356	1313.44	280.617	302.149	338.152	351.8			0
5107.29	4536.11	11862.7	1672.97	544.45	1835.06	397.12	360.393	444.709	450.972			0
5342.41	3447.97	4740.66	2068.7	618.301	1683.07	492.351	310.513	464.725	475.748			0
6810.45	3282.38	4783.89	1790.89	445.598	1352.13	432.16	393.464	298.861	432.448			0
5620.83	3651.29	7802.52	2265.2	653.076	1464.97	323.366	386.495	423.017	526.155			0
5462.16	4563.21	7502.36	2341.45	575.08	1493.71		270.77	310.259	386.005			0
5761.19	2363.6	4875.67	2088.76	554.438	1828.03	296.617	333.413	485.754	449.444			0
6808.49	5154.32	9837.96	2257.09	528.334	1253.33	332.756	336.528	428.888	446.62			0
2689.86	3707.67	5277.34	2040.76	653.212	1922.49	352.765	368.499	422.346	470.096			0
3573.22	4051.21	4662	2092.75	492.389	1617.54	380.661	360.067	391.908	512.064			0
5341.05	4885.84	9800.2	1799.81	710.608	1303.81	242.71	438.807	452.087	485.054			0
4897.69	2806.63	7440.22	2031.4	632.009	1512.46	439.945	204.387	481.284	371.464			0
4874.77	4474.84	10335.7	1742.11	589.528	1475.62	244.664	392.938	426.542	505.709			0
5044.72	2952.82	9056.57	2222.94	452.931	1597.95	330.993	285.385	472.805	358.598			0
6317.64	2952.74	5988.6	2043.57	735.951	1694.94	371.909	379.314	458.976	291.602			0
5805.4	3157.6	6591.31	2527.64	536.657	1783.22	432.413	296.161	518.504	472.528			0
6340.07	4794.04	3242.12	4051.13	660.676	1297.03	406.918	388.567	281.218	495.062			0
5303.98	3418.32	4077.19	3580.82	546.915	1379.82	335.047	438.906	429.392	447.523			0
5434.73	2737.17	5201.37	3546.25	502.403	1799.54	348.562	396.662	537.718	461.795			0
6534.21	3989.81	5908.93	2281.97	721.433	3624.53	330.516	381.436	366.647	479.734			0
4524.12	3703.86	6000.92	4135.51	582.944	2587.66	390.583	421.096	384.209	431.015			0
4788.65	3685.67	3421.54	5413.89	559.564	3792.61	329.837	410.164	223.984	427.878			0
5950.48	3152.1	5307.94	2742.09	613.071	4501.81	319.35	406.651	446.572	515.969			0
6369.3	2787.61	5299.85	3111.53	412.509	5707.58	410.044	394.992	375.331	428.067			0
5732.73	2984.23	5958.1	4672.5	642.839	1438.4	370.139	407.091	376.556	517.107			0
5546.04	1971	4106.56	3637.73	576.321	2847.74	267.118	358.221	434.745	461.516			0
5372.55	3668.91	4224.12	2414.28	508.153	3800.32	404.029	430.547	510.163	482.981			0
4016.85	2131.16	4078.58	4826.77	344.457	5739.48	424.166	432.589	547.707	461.43			0
6236.99	3469.55	5903.83	5219.46	356.939	3743.17	377.398	363.882	491.497	446.167			0
4281	2454.39	4271.58	3504.5	601.978	4071.06	298.864	386.75	266.39	372.957			0
4151.83	2158.51	2127.33	3434.35	625.185	3850.11	326.01	324.956	415.317	492.242			0
5656.12	2664.37	2906.37	3231.44	365.926	4521.02	368.87	397.779	227.037	525.793			0
6749.27	2338.62	2249.13	4782.95	467.606	4594.24	375.357	309.933	354.586	454.036			0
3787.35	2735.98	2514.71	2990.44	498.247	5821.89	375.105	400.647	332.715	495.622			0
3672.02	4211.21	2154.12	5016.68	508.208	5069.41	270.796	363.851	282.683	410.777			0
6137.99	1997.01	4263.49	6111.55	640.018	5779.17	359.668	400.987	259.744	495.566			0
4345.87	2359.24	2777.76	5260.25	653.777	3079.76	325.026	387.546	346.872	488.932			0
6433.49	4212.77	2940.79	2893.41	588.331	3682.68	380.24	359.412	306.444	392.063			0
6644.42	2181.8	2681.14	2574.94	603.185		240.134	378.241	319.969	425.391			0
6866.34	3323.77	2578.89	3766.19	580.563	3439.25	314.314	486.348	317.812	246.167			0
6168.21	2823.38	2805.7	2674.51	626.369	4168.86	374.981	387.82	313.585	500.194			0
4607.29	2348.64	3016.07	4008.44	430.384	3134.66	251.619	293.326	271.633	341.71			0
5987.44	3294.46	3089	4301.3	1275.58		350.427	384.579	346.751	510.192			0
4372.34	3872.74	2956.31	5508.29	741.957	4355.34	325.745	352.709	415.713	479.502			0
6807.16	3277.31	2972.69	3822.02	411.352		365.48	353.012	308.463	468.767			0
6773.48	2625.87	4329.7	3744.84	578.869	3045.65	355.365	345.282	335.31	487.43			0
4726.31	3521.54	2852.96	4924.46	529.533	2861.94	228.309	281.817	269.314	443.551			0
7801.54	3912.87	2747.03	4376.81	409.998	4435.69	344.685	392.716	308.126	462.817			0
5383.15	3375.57	2710.03	4173.73	333.837		262.417	361.214	354.538	522.717			0
7634.06	4487.26	3259.99	5412.48	523.28		394.805	330.795	314.992	367.808			0
4751.59	5686.64	2914.46	3623.33	579.413	2424.32	349.396	360.277	492.329	393.856			0
5682.34	7783.6	2820.09	4313.29	554.046	4470.33	264.688	345.307	347.936	417.058			0
8010.79	5741.12	4745.09	6794.14	395.5	3451.15	326.8	374.39	346.337	375.625			0
6634.12	6299.75	3034.66	3604.86	601.033	4015.18	380.817	355.036	348.8	402.758			0
4793.91	7068.35	5452.17	4030.97	304.504	3081.06	335.783	286.173	355.798	401.72			0
6699.63	6639.55	3155.96	4069.98	503.051		347.736	370.235	376.532	425.733			0
6170.6	5266.65	2715.37	3370.18	575.221	3327.12	461.928	326.391	342.027	439.365			0
7386.94	3370.43	4156.75	2653.26	422.613	3451.86	429.261	366.815	243.292	386.575			0
5329.47	6056.76	3018.55	2892.18	472.555		367.165	308.43	313.258	401.563			0
7260.21	6023.19	2948.67	1173.18	490.147	1911.19	337.365	257.55	388.071	430.372			0
6572.12	5138.63	5407.96	3763.53	554.525	2557.35	349.88	225.328	355.409	403.668			0
8357.76	6822.31	2749.68	2783.66	495.764	3585.91	315.944	343.525	328.879	468.736			0
5757.73	7900.92	2992.15	2824.57	485.892		347.021	281.521	296.177	441.381			0
7057.03	6660.54	2423.64	3201.89	418.153		376.801	351.049	370.137	434.581			0
7720.21	7317.72	5389.24	4750.92	403.324	2809.3	477.17	305.372	433.075	434.737			0
4746.32	7160.21	2927.56	2791.66	673.332	2056.7	344.039	306.774	412.91	432.658			0
7209.82	6421.62	5732.02	3484.46	464.88	2810.39	347.68	264.427	393.526	424.25			0
7078.83	5166.77	4618.26	3759.34	373.46	3119.67	378.622	273.956	404	316.003			0
5431.7	3913.82	2357.38	3289.46	1441.48	5149.05	246.672	232.383	512.571	424.368			0
4736.06	6919.84	5131.85	2430	308.63		348.571	319.251	336.898	382.487			0
5825.84	5473.59	3989.68	4443.6	509.822		314.952	420.132	432.579	431.568			0
6353.89	6410.05	5920.98	3281.57	389.773	4120.41	300.782	380.914	479.374	510.962			0
7586.02	6333.31	2865.21	2808.47	298.505	3272.01	248.573	430.189	443.809	533.535			0
7355.69	5510.9	4180.69	4757.36	304.607	3643.26	471.576	382.074	444.458	428.505			0
7787.48	4238.23	5863.63	6114.01	2057.03	3877.89	359.082	304.81	441.901	446.919			0
6387.69	5135.97	6978.27	4301.48	458.08	3305.85	470.544	539.198	439.239	345.169			0
10254.3	6453.63	4197.16	3357.7	334.385	4360.65	376.996	458.166	328.822	492.504			0
7992.42	4966.52	6491.26	4695.73	461.866	3910.72	365.756	327.583	445.655	380.603			0
3974.61	6065.66	5295.52	3613.9	422.069		372.231	557.636	324.203	494.402			0
7300.59	4253.18	3518.27	3857.47	579.94		304.127	879.646	453.141	371.715			0
5246.42	4829.58	6800.24	3981.21	648.714	3624.52	230.682	389.38	458.533	504.011			0
4967.77	5249.88	6197.56	3681.25	463.699	3975.36	438.971	320.852	321.067	467.07			0
10126.6	1281	6338.46	3837.72	400.693	5435.6	380.659	394.227	402.179	406.995			0
6119.59	4865.19	7245.37	2668.03	553.748	4591.37	343.328	411.811	407.973	428.307			0
5357.06	1280.65	8575.44	3351.26	626.365	5596	260.908	411.505	499.382	443.097			0
8624.06	4804.93	7242.84	3800.51	676.832	4372.47	277.541	369.872	444.137	404.817			0
7331.14	5127.92	4459.02	4790.5	511.948	4388.31	365.289	380.664	513.251	422.152			0
5854.31	6557.07	6481.11	2901.62	456.373	4604.5	368.006	355.139	354.087	433.063			0
7760.19	4168.03	5048.23	2648.64	456.165	5416.43	458.31	599.227	218.513	476.226			0
												0
												0
												0
												0
												0
												0
												0
												0
												0
												0
												0
												0
												0
												0
												0
												0
												0
												0
												0
												0
												0

## Sheet: Figure_3C
Concentration	PADI4_3	PADI4_3i
0.1	5901	5876
0.2	3391	4226
0.3	2341	2094
0.4	1775	5509
0.5	392.2	4608
0.6	708.2	3856
0.8	434.9	4722
1	411	4665

## Sheet: Figure_3E
Ca-I + vehicle	Ca-I + PADI4_3	Ca-I + PADI4_3i
52.2346	0.865801	19.586
55.2239	3.06905	18.8889
35.2518	1.91388	29.8701
23.4551	1.69173	35.7259
20.4839	0.417827	30.1248
22.4928	0.439239	44.2404

## Sheet: Figure_3G
Ca-I + vehicle	Ca-I + PADI4_3	Ca-I + PADI4-3i
38.0952	5	33.3333
55.1724	12.9032	50
40	7.69231	41.6667
34.1463	5.35714	50

## Sheet: Figure_4A
PADI4_12
	190212			190213 1			190213 2							For normalisation		100	117.995
	150.213	159.362	111.915	139.783	118.261	107.391	138.261	130.87	138.043							0	3.69565
	146.17	150	106.17	141.957	116.087	115.217	140.652	142.391	136.522
	146.596	148.298	136.596	153.261	112.826	124.565	138.261	140	134.565
	137.447	137.234	124.043	143.478	103.261	107.609	125.217	127.609	118.478
	114.255	126.17	111.489	131.304	94.7826	95	110	111.304	104.348
	52.1277	50.8511	27.234	83.6957	43.913	47.8261	43.913	61.7391	57.8261
	14.0426	18.7234	11.9149	46.087	6.95652	14.7826	5.65217	22.8261	18.913
	1.48936	7.65957	2.12766	30.4348	-5	0.434783	2.17391	8.47826	7.17391
	0.851064	4.68085		36.3043	-5.43478	0.869565	-7.3913	6.08696	1.08696
	0.851064	6.38298	-4.04255	29.5652	-4.56522	2.6087	4.13043	4.13043	1.73913
Normalised	190212			190213 1			190213 2
	128.187	136.191	94.6804	119.062	100.232	90.7227	117.73	111.264	117.54
	124.65	128.001	89.6544	120.964	98.3305	97.5697	119.822	121.344	116.209
	125.022	126.512	116.274	130.854	95.4776	105.748	117.73	119.252	114.497
	117.018	116.832	105.291	122.295	87.109	90.9129	106.319	108.411	100.423
	96.728	107.152	94.3081	111.644	79.6915	79.8817	93.0051	94.1462	88.06
	42.3729	41.256	20.5936	69.9915	35.186	38.6095	35.186	50.7819	47.3584
	9.05245	13.1477	7.19097	37.0879	2.85292	9.69992	1.71175	16.7371	13.3136
	-1.93027	3.46801	-1.37183	23.3939	-7.60778	-2.85292	-1.33136	4.18428	3.04311
	-2.48871	0.861945	-3.23331	28.5292	-7.98817	-2.47253	-9.69992	2.09214	-2.28233
	-2.48871	2.35113	-6.77011	22.6331	-7.22739	-0.950972	0.380389	0.380389	-1.71175
	190212			190213 1			190213 2
	average	StDev		average	StDev		average	StDev		Average 3 experimens	SE 3 experiments
	119.686	22.0224		103.339	14.4226		115.511	3.67982		112.846	15.3464
	114.102	21.2383		105.621	13.2923		119.125	2.6377		112.949	14.5454
	122.603	5.53144		110.693	18.1991		117.16	2.42824		116.818	11.071
	113.047	6.71767		100.106	19.3104		105.051	4.14228		106.068	12.0441
	99.3961	6.82513		90.4057	18.3932		91.7371	3.23517		93.8463	11.4798
	34.7408	12.2646		47.929	19.1833		44.4421	8.19677		42.3706	13.9714
	9.79704	3.04737		16.5469	18.1155		10.5875	7.87491		12.3105	11.5394
	0.0553047	2.96865		4.31107	16.6964		1.96534	2.91149		2.11057	9.93408
	-1.62002	2.18145		6.02282	19.6852		-3.2967	5.96111		0.368698	11.9415
	-2.30257	4.56347		4.81826	15.7441		-0.316991	1.2079		0.7329	9.48964
PADI_11
	190212			190213 1			190213 2
	167.872	163.83	148.723	166.522	145.87	164.13	167.174	158.043	151.739
	165.957	192.766	151.489	151.522	137.174	148.696	165.435	160.652	148.696
	161.277	148.298	130.213	142.174	136.304	125.435	168.478	156.087	148.913
	143.83	144.043	111.915	130.652	126.304	127.174	167.609	143.043	144.13
	118.936	115.319	101.064	105.87	104.13	106.739	117.174	126.087	100.87
	48.9362	70	55.5319	61.9565	47.1739	56.9565	60.2174	51.7391	47.1739
	11.2766	22.9787	24.4681	22.6087	31.9565	28.6957	36.3043	16.087	19.3478
	-1.70213	21.7021	11.0638	16.3043	18.0435	7.6087	12.1739	7.6087	8.47826
	-1.06383	1.70213	5.53191	11.9565	5.65217	5.43478	11.5217	9.56522	2.82609
	-0.212766	10.4255	6.59574	6.73913	5	1.52174	5.43478	-9.34783	13.913
Normalised	143.637	140.1	126.884	142.456	124.387	140.363	143.026	135.038	129.522
	141.962	165.417	129.304	129.332	116.779	126.86	141.505	137.32	126.86
	137.867	126.512	110.689	121.154	116.019	106.509	144.167	133.326	127.05
	122.603	122.789	94.6804	111.074	107.27	108.03	143.407	121.915	122.866
	100.823	97.6588	85.1869	89.3914	87.8698	90.1522	99.2815	107.079	85.0169
	39.5807	58.0093	45.3513	50.9721	38.0389	46.5976	49.4505	42.033	38.0389
	6.63252	16.8706	18.1737	16.5469	24.7253	21.8724	28.5292	10.8411	13.694
	-4.72249	15.7538	6.44638	11.0313	12.5528	3.4235	7.41758	3.4235	4.18428
	-4.16404	-1.74412	1.60654	7.22739	1.71175	1.52156	6.847	5.13525	-0.760778
	-3.41945	5.88793	2.53727	2.66272	1.14117	-1.90194	1.52156	-11.4117	8.93914
	190212			190213 1			190213 2
	average	StDev		average	StDev		average	StDev		Average 3 experimens	SE 3 experiments
	136.874	8.83042		135.735	9.8834		135.862	6.78952		136.157	8.59759
	145.561	18.3233		124.324	6.64956		135.228	7.54331		135.038	12.0674
	125.022	13.6498		114.56	7.43058		134.848	8.65959		124.81	10.2716
	113.357	16.1749		108.791	2.01283		129.396	12.1432		117.181	11.7351
	94.5563	8.267		89.1378	1.16211		97.126	11.1881		93.6067	8.05952
	47.6471	9.42638		45.2029	6.57845		43.1741	5.79079		45.3414	7.43115
	13.8923	6.32081		21.0482	4.151		17.6881	9.4964		17.5428	7.00869
	5.82588	10.2522		9.00254	4.89112		5.00845	2.12076		6.61229	6.67155
	-1.43388	2.89777		3.4869	3.24076		3.74049	3.99106		1.93117	3.40726
	1.66859	4.71411		0.633981	2.32421		-0.316991	10.2992		0.661859	6.6758
No inhibitor
	0.5% DMSO			No inhibitor 0.5%DMSO 2			No inhibitor 0.5%DMSO 3					average experiments				average of 3 experiments
	132.174	115.435	108.261	119.783	117.174	106.957	116.304	121.957	123.913			118.623	114.638	120.725		117.995
	135	113.261	112.609	108.261	112.174	94.3478	114.565	120.87	107.826			120.29	104.928	114.42		113.213
		114.565	120.652	111.739	105	90.4348	110.217	109.13	93.4783			117.609	102.391	104.275		108.092
	87.1739	89.5652	75.4348	89.3478	82.6087	69.1304	79.5652	86.087	74.7826			84.058	80.3623	80.1449		81.5217
	31.3043	28.2609	29.5652	4.34783	3.26087	-2.82609	1.52174	6.95652	3.91304			29.7101	1.5942	4.13043		11.8116
	48.0435	1.95652	24.5652	-3.26087	0.869565	-5.86957	-4.34783	1.52174	-1.08696			24.8551	-2.75362	-1.30435		6.93237
	10.8696	3.47826	-0.434783	-1.08696	-0.652174	-4.78261	-3.26087	2.82609	0.652174			4.63768	-2.17391	0.0724638		0.845411
	22.3913	29.7826	22.8261	5	-0.652174	-6.30435	-3.47826	0.869565	-0.869565			25	-0.652174	-1.15942		7.72947
	5.86957	22.1739	11.5217	-7.6087	0	-4.78261	-1.52174	1.08696	-0.434783			13.1884	-4.13043	-0.289855		2.92271
	10.4348	-0.869565	20.8696	-1.08696	-1.95652	1.30435	-1.95652	3.26087	3.26087			10.1449	-0.57971	1.52174		3.69565
	112.405	97.7599	91.4835	101.564	99.2815	90.3424	98.5207	103.466	105.178
	114.877	95.858	95.2874	91.4835	94.907	79.3111	96.9992	102.515	91.1031
	-3.23331	96.9992	102.325	94.5266	88.6306	75.8876	93.1953	92.2443	78.5503
	73.0347	75.1268	62.7642	74.9366	69.0406	57.2485	66.3779	72.0837	62.1936
	24.1547	21.492	22.6331	0.570583	-0.380389	-5.70583	-1.90194	2.85292	0.190194
	38.7997	-1.52156	18.2587	-6.08622	-2.47253	-8.36855	-7.03719	-1.90194	-4.18428
	6.27642	-0.190194	-3.61369	-4.18428	-3.80389	-7.41758	-6.08622	-0.760778	-2.66272
	16.3567	22.8233	16.7371	1.14117	-3.80389	-8.74894	-6.27642	-2.47253	-3.99408
	1.90194	16.1665	6.847	-9.89011	-3.23331	-7.41758	-4.56467	-2.28233	-3.61369
	5.89603	-3.99408	15.0254	-4.18428	-4.94505	-2.09214	-4.94505	-0.380389	-0.380389
	0.5% DMSO			No inhibitor 0.5%DMSO 2			No inhibitor 0.5%DMSO 3
	average	StDev		average	StDev		average	StDev		Average 3 experimens	SE 3 experiments
	100.549	10.736		97.0626	5.93069		102.388	3.4568		100	7.35719
	102.008	11.1492		88.5672	8.19677		96.8724	5.70689		95.8157	8.64217
	65.3635	59.4662		86.3483	9.52682		87.9966	8.19456		79.9028	35.091
	70.3085	6.61683		67.0752	9.00633		66.885	4.96452		68.0896	7.06029
	22.7599	1.33588		-1.83855	3.38275		0.380389	2.38313		7.10059	2.51044
	18.5123	20.1618		-5.64243	2.97296		-4.37447	2.5729		2.83178	11.8597
	0.824176	5.02248		-5.13525	1.98569		-3.16991	2.69871		-2.49366	3.48574
	18.6391	3.62868		-3.80389	4.94505		-4.24768	1.91458		3.52916	3.70974
	8.30516	7.24322		-6.847	3.36488		-3.4869	1.14644		-0.676247	4.65836
	5.64243	9.51226		-3.74049	1.47733		-1.90194	2.63541		0	5.76226
PADI4_7
	190213 1			190213 2			190213 3
	96.9565	103.696	98.6957	138.261	129.565	111.304	137.391	125.217	100.87	124.203	120.027
	91.3043	92.1739	84.3478	130.217	121.522	103.478	118.478	119.13	121.957	113.333	111.737
	85.4348	78.4783	78.2609	112.391	104.565	89.5652	100.435	132.391	70.6522	99.4203	107.425
	33.0435	38.4783	41.087	54.5652	52.1739	43.0435	52.8261	50.6522	43.913	46.8116	47.4985
	9.78261	7.3913	15.2174	14.5652	10.4348	13.0435	24.7826	23.913	10.2174	16.3768	15.6562
	1.52174	1.73913	6.08696	2.82609	8.04348	2.17391	44.3478	17.8261	17.3913	16.2319	11.3357
	0.434783	2.17391	3.69565	4.56522	2.6087	3.47826	28.913	38.0435	10	11.3043	22.0517
	0.217391	-1.52174	1.52174	3.47826	-0.869565	-0.217391	4.78261		9.78261	2.82609	1.0119
	1.95652	-0.869565	1.30435	0.434783	-0.652174	0.434783		8.91304	0.217391	1.19565	5.18407
	0	0.217391	0	1.73913	-1.08696	0.652174	1.95652	12.3913	-1.95652	1.23188	7.18269
	81.5934	87.4894	83.115	117.73	110.123	94.1462	116.97	106.319	85.0169
	76.6484	77.4091	70.5621	110.693	103.085	87.2992	100.423	100.993	103.466
	71.5131	65.4269	65.2367	95.0972	88.2502	75.1268	84.6365	112.595	58.5799
	25.6762	30.4311	32.7134	44.5055	42.4134	34.4252	42.9839	41.082	35.186
	5.32544	3.23331	10.0803	9.50972	5.89603	8.17836	18.4489	17.6881	5.70583
	-1.90194	-1.71175	2.09214	-0.760778	3.80389	-1.33136	35.5664	12.3626	11.9822
	-2.85292	-1.33136	-1.36095e-08	0.760778	-0.950972	-0.190194	22.0626	30.0507	5.51564
	-3.04311	-4.56467	-1.90194	-0.190194	-3.99408	-3.4235	0.950972	-3.23331	5.32544
	-1.52156	-3.99408	-2.09214	-2.85292	-3.80389	-2.85292	-3.23331	4.56467	-3.04311
	-3.23331	-3.04311	-3.23331	-1.71175	-4.18428	-2.66272	-1.52156	7.60778	-4.94505
	190213 1			190213 2			190213 3
	average	StDev		average	StDev		average	StDev		Average 3 experimens	SE 3 experiments
	84.0659	3.06089		107.333	12.037		102.768	16.2695		98.0558	11.8174	7.11796
	74.8732	3.75283		100.359	11.9328		101.627	1.61758		92.2866	7.28224	8.71437
	67.3922	3.57005		86.1581	10.1483		85.2705	27.0132		79.6069	16.7873	6.11273
	29.6069	3.59026		40.448	5.31978		39.7506	4.06589		36.6019	4.3864	3.50325
	6.21302	3.50873		7.86137	1.82758		13.9476	7.1477		9.34066	4.71667	2.3521
	-0.507185	2.25309		0.570583	2.81462		19.9704	13.5078		6.67794	8.07176	6.65352
	-1.39476	1.42751		-0.126796	0.857634		19.2096	12.5139		5.89603	7.28858	6.66686
	-3.16991	1.33588		-2.53593	2.0514		1.01437	4.27973		-1.56382	2.84657	1.30202
	-2.53593	1.29463		-3.16991	0.549044		-0.570583	4.44827		-2.09214	2.69349	0.782481
	-3.16991	0.109809		-2.85292	1.24719		0.380389	6.48895		-1.88081	3.81549	1.1343
PADI4_1
	134.449	176.204	97.9592	81.102	82.0408	71.8367	82.9796	73.1429	72.6735	49.6735	51.5102	49.7959
	141.449	189.571	117.612	77.4694	104.347	93.102	96.9388	85.9184	87.5918	66.2041	60.7551	59.8367
	107.653	102.306	96.102	90.449	88.7551	78.5714	77.4082	67.6939	70.8776	45.8571	45.7143	48.7143
	121.796	69.7959	53.102	44	34.5102	41.0612	36.3469	27.2857	38.0816	14.3878	13.9796	20.7959
	21.3673	18.1429	15.0612	26.4898	8	4.14286	3.40816	-3.79592	5.67347	1.40816	-0.163265	6.77551
	84.102	21.4898	7.02041	-3.34694	8.42857	16.4898	1.40816	-5.87755	4.14286	0.959184	4.69388	8.46939
	0.489796	7.79592	2	-5.69388	104.102	1.14286	5	-1.63265	4.10204	-1.65306	4.20408	10.1837
	74.4286		4.04082	5	5.32653	3.26531	3.12245	-5.46939	5.34694	2.61224	1.4898	4.77551
	0.571429	8.81633	2.32653	3.7551	5.22449	-0.755102	2.44898	-7.34694	3.10204	1.28571	6.69388	13.2653
	11		5.87755	3.32653	7.04082	2.36735	2.46939	-4.2449	2.16327	4.77551	6.16327	11.0408
		4.93878	1.06122	0.55102	7.89796	1.04082	0.816327	-7.59184	36.551	4.28571	10.0204	9.59184
				1.06122	1.06122	1.06122	1.06122	1.06122	1.06122	1.06122	1.06122	1.06122
	114.395	150.927	82.4706	67.7224	68.5437	59.6162	69.3651	60.759	60.3483	40.2257	41.8327	40.3329
	120.52	162.622	99.665	64.5442	88.0592	78.2211	81.5779	71.9362	73.4003	54.6883	49.921	49.1175
	90.9517	86.2737	80.8458	75.9	74.418	65.5084	64.4907	55.9917	58.7771	36.8868	36.7619	39.3865
	103.325	57.8307	43.2254	35.262	26.9595	32.6909	28.5664	20.6388	30.0841	9.35446	8.99736	14.9609
	15.4609	12.6398	9.94367	19.9425	3.76585	0.391257	-0.251522	-6.55433	1.73038	-2.00131	-3.37615	2.69455
	70.3471	15.568	2.90881	-6.16152	4.1408	11.1935	-2.00131	-8.37554	0.391257	-2.39412	0.873342	4.17651
	-2.80479	3.5873	-1.48352	-8.21485	87.845	-2.23343	1.14117	-4.6617	0.355547	-4.67956	0.444822	5.67633
	61.8838	-3.23331	0.301982	1.14117	1.42685	-0.376507	-0.501492	-8.01844	1.4447	-0.947867	-1.92989	0.944762
	-2.73337	4.48005	-1.19784	0.0520123	1.33757	-3.89394	-1.09071	-9.6611	-0.519347	-2.10844	2.62313	8.37244
	6.39053	-3.23331	1.90893	-0.322942	2.92667	-1.16213	-1.07285	-6.94714	-1.34068	0.944762	2.1589	6.42624
	-3.23331	1.0876	-2.30485	-2.75122	3.67657	-2.3227	-2.51911	-9.87536	28.745	0.516242	5.53349	5.15854
	-3.23331	-3.23331	-3.23331	-2.30485	-2.30485	-2.30485	-2.30485	-2.30485	-2.30485	-2.30485	-2.30485	-2.30485
	average	StDev		average	StDev		average	StDev						Average 3 experimens	SE 3 experiments
	115.931	34.2538		65.2941	4.93431		63.4908	5.09143						81.5719	17.1874
	127.602	32.0703		76.9415	11.8096		75.6381	5.19581						93.3939	17.1082
	86.0238	5.0576		71.9421	5.62084		59.7531	4.33274						72.573	7.59024
	68.1271	31.345		31.6375	4.25035		26.4298	5.07221						42.0648	13.1176
	12.6814	2.75883		8.03319	10.4508		-1.69182	4.32608						6.34094	4.2346
	29.608	35.8444		3.0576	8.72808		-3.32853	4.53159						9.77901	10.0844
	-0.233667	3.37436		25.7989	53.8166		-1.055	3.1481						8.17008	8.8176
	19.6508	36.6175		0.730502	0.969281		-2.35841	4.99739						6.00764	6.87963
	0.182949	3.79977		-0.834785	2.72617		-3.75705	5.12103						-1.46963	1.18084
	1.68872	4.8157		0.480532	2.15957		-3.12022	3.31691						-0.316991	1.44436
	-1.48352	2.27453		-0.465782	3.59378		5.45017	20.5065						1.16696	2.16166
	-3.23331	0		-2.30485	0		-2.30485	0						-2.61433	0.309486

## Sheet: Figure_4B
Citrulline concentration
[Peptide] (µM)	PADI4_11 (0.1mM CaCl2) 1			PADI4_11 (0.1mM CaCl2) 2			PADI4_11 (0.1mM CaCl2) 3			PADI4_11 (0.1mM CaCl2) 4
100	109.75	119.75	118	86	135.75	75.5	81.75	94.5	89.5	118.205	130.513	70.5128
30	122.75	136.5	161.75	146.75	129.5	114	97	99.75	110	121.282	131.026	121.282
10	103.25	124.75	131.75	121.25	109.75	72.75	76.5	87.25	99	112.308	114.872	106.154
3	105.75	129.25	144.75	144.75	137	91.25	77	80.25	90.25	80.5128	78.4615	75.641
1	24.25	28.75	33.25	27.25	37.75	10.25	11.5	20.25	42.75	59.7436	49.7436	45.3846
0.3	-11.25	15.5	42	33.25	57.5	4.75	-4.5	9.25	8.25	37.1795	60	38.9744
0.1	2.5	28.75	34	24.25	77.5	1.75	-11.5	2.25	2	48.718	44.359	57.9487
0.03	8.75	18.75	21	35.25	54.75	5	4.25	13	8	25.641	40.5128	47.6923
0.01	5.25	6.25	19.75	14.25	21.75	0.25	7.75	6	3.75	28.9744	31.7949	12.8205
0.003	4.25	8.5	14.5	4.5	20.25	-9.5	6.25	3	2.75	34.8718	20.2564	19.7436
0	-1.25	11	10.5	7	19.5	-3.75	-6	-10.25	11	26.1538	29.2308	7.69231
Citrulline concentration
[Peptide] (µM)	PADI4_14			PADI4_14_2			PADI4_14_3
100	107.436	121.538	100	113.333	112.821	117.949	84.1026	112.564	89.7436
30	107.949	111.282	95.3846	120.769	115.641	117.179	91.7949	108.974	95.1282
10	77.4359	73.8462	69.2308	80.7692	73.8462	78.7179	57.9487	65.8974	64.8718
3	46.6667	47.4359	32.5641	46.6667	45.3846	51.2821	30	43.8462	37.6923
1	22.5641	23.3333	22.8205	30	24.8718	34.1026	10.2564	12.8205	16.6667
0.3	16.6667	18.7179	23.3333	22.8205	18.9744	24.8718	2.5641	9.48718	11.0256
0.1	23.8462	19.4872	16.1538	24.6154	18.9744	23.8462	4.61538	6.66667	6.15385
0.03	7.94872	9.74359	4.10256	14.6154	12.8205	13.0769	12.3077	13.3333	9.74359
0.01	6.41026	10	1.53846	10.7692	7.69231	13.5897	16.9231	10.5128	10.5128
0.003	6.66667	8.97436	6.92308	8.97436	5.38462	13.5897	11.2821	8.71795	5.64103
0	4.87179	4.61538	0	6.66667	2.5641	8.46154	6.92308	6.41026	6.41026
EC50s						average	stdev
	EC50	1.199	1.191	1.506	2.501	1.59925	0.618794
	EC50	6.739	6.42	6.499		6.55267	0.166133

## Sheet: Figure_4D
Serum	Pep 11 1uM	Pep 11 5uM	Pep11 10uM	Pep11 15uM	Pep11 25uM	pep11 30uM	Pep11 40uM	Pep11 50 uM	in 1	in5	in10	in15	in25	In30	In40	in50
1.00588	0	0.414981		0.670936	11.3626	8.36277	9.79908	18.1807	0.416507	0.58409		0.378119	0		1.22907	0
0.483532	0	0.45318		0.408564	6.99225	13.4145	1.88695		0.412422	0.587936	3.29526	0.371503	0			0
0.508202	0	0		0.415438	8.94274	13.9325	10.8785	17.6394	0.610969	0.714039	0	0.398021	0		0.673666	0
0.610454	0	0.623957		0.346786	10.6735		3.86335		0.418883	0.548535		0.380293	0		1.99799	0
0.396609	0	0.421807		0.389096	8.37166		4.85925	18.0107	0.345516	0.824986	0	0.327083	0	2.14857	0.545406	0
0.529174	0	0.404047	0	0.444193	13.3686	14.7197	7.18687	14.5576	0.354355	0.61324	2.29402	0.364562	0		1.82955	0
0.437711	0	0.425493	0	0.415354	13.2402		7.14919		0.362343	0.60059	1.85074	0.380353	0	3.9939	1.46651	0
0.500343	0	0.367062		0.407879	13.5493		2.43167	18.5531	0.349568	0.713645	0	0.348198	0	10.8988	1.07168	0
0.384252	0	0.417795	0	0.37361	9.73818	14.1117	3.02792	15.3511	0.351772	0.565943		0.344418	0	10.8385	1.27688	0
0.464358	0	0.410693		0.491805	15.526		9.91955	15.6197	0.349338	0	0	0.367747	0	9.7492	0.815895	0
0.404322	0	0.471451	0	0.522027	16.3829	13.2798	9.02949		0.334469	1.76619	0	0.336928	0	7.27564	0.52201	0
0.326504	0	0.471064		0.373298	13.6826	11.9569	4.02815		0.38448	0.57862	0	0.364638	0	5.6231	1.18266	0
0.367172	0	0.457416	0	0.373151	14.7788	15.3159	4.06214		0.355807	1.55587	2.53053	0.365425	0		0.73921	0
0.386631	0	0.391218	0	0.409764	14.5919	11.202	2.63204	16.1293	0.350446	0.769594		0.420105	0		0.511995	0
0.400605	0	0.496933	0	0.38841	16.8538	13.6663	2.00815	19.067	0.345897	0		0.416883	0		2.70981	0
0.383369	0	0.415621	0	0.484389	0	9.40163	2.12366	16.373	0.363994	0	0	0.35587	0			0
0.381419	0	0.484622	0	0.589019	12.7374	6.28661	3.15941	15.0828	0.398301	0.660739	0	1.29805	0	2.74526	0.85834	0
0.389335	0	0.3529		0.426615	10.1641	7.98947	7.76674	17.2601	0.389013	0		0.334692	0	3.2866	0.901207	0
0.418797	0	0	0	0.395001		5.88638	6.1137	18.9528	0.408986	0	0	0.339324	0	2.60758	0.595394	0
0.387749	0	0.563096		0.546839	12.1894	3.90336	13.0327		0.372845	0.449053	0	0.338835	0	11.4103	0.534869	0
0.409006	0	0.447609	0	0.534511	18.2388		8.90943	16.6116	0.438232	1.24947		0.329822	0		2.66065	0
0.398546	0	0.463014	0	0.371693	8.92727	8.86492	6.29288	16.7547	0.526408	2.52987		0.381581	0		2.03112	0
0.980546	0	0.449907		0.365309	15.37	4.20748	2.48357	11.5165	0.410109	0	0	0.431138	0	12.3719	3.03719	0
0.42955	0	0		0.418956		17.2608	4.86325	5.83356	0.426898	0.459412	0	0.381871	0	11.0684	1.73939	0
0.80038	0	0.405146	0	0.424851	13.2659		4.50973	15.3595	0.421582	0	0	0.35118	0			0
0.891345	0	0.699953	0	0.551074	6.60046	10.2888	5.28863		0.402828	0.43039		0.36224	1.02131	9.96529		0
0.48771	0	0	0	0.466963	12.3219	17.9659	6.67412	8.66426	0.397305	1.70089	2.19972	0.326041	0	3.87384	2.70192	0
0.721474	0	0.599117		0.479968	0	19.6435	7.18599	17.6519	0.32463	0.495028		0.355656	0	4.1893		0
0.807246	0	0.52028	0	0.400874		6.94058	3.12389	11.6435	0.357273	1.18692	0	0.405306	0	5.79881	1.20802	0
0.899043	0	0.635046		0.453026	12.6454		7.46057		0.372446	0		0.370145	0	5.83005	1.98474	0
1.00558	0	0.528	0	0.47878	0	18.5023	8.59577	17.2403	0.284567	2.20507		0.322378	0	2.87295	2.91624	0
0.554517	0	0.638069		0.436177	14.1999	7.69445	1.61984	14.7614	0.400317	0.524539	2.09619	0.408663	0	3.60137	1.35399	0
0.887199	0	0.472488	0	0.452165	12.7942	6.79637	2.57046	10.7069	0.333115	0.562443	1.96893	0.363848	0	3.97203		0
0.755476	0	0	0	0.440858	14.0734	7.44164	3.26727	14.6084	0.401729	0	1.63743	0.312561	0	9.99004		0
0.52804	0	0.433242	0	0.44894	15.2511	10.1481	1.10611	11.891	0.355159	2.49778		0.372702	0	5.90323	1.68978	0
0.714315	0	0.442237	0	0.451036	18.3176	8.85618	2.78902		0.308373	1.13073	0	0.369167	0	10.3411	0.846002	0
0.919881	0	0.49955	0	0.431682	4.29585	10.9434	6.17343	5.85692	0.408813	0.516699	0	0.308599	0	0.720128	0.883088	0
0.590432	0	0.500972		0.493775	17.8927	5.27778	4.15989	7.08411	0.369684	2.57648		0.404842	0	4.58377		0
0.439598	0	0.469845	0	0.363923	18.1098	14.0694	24.2286	15.2544	0.331962	0.438118		0.372167	0	4.35895	1.94285	0
0.760965	0	0.431587	0	1.33146	13.4318	4.20285	3.66885	12.1679	0.357536	1.40805	0	0.317257	0	3.00814	3.13289	0
0.4858	0	0	0			4.20836	3.40075	15.7211	0.363178	0.685788		0.323711	0	5.57816		0
0.56233	0	0.530669	0	1.67492	11.8663	13.2455	3.95575	6.07732	0.33138	0.466602	2.04538	0.434129	0	5.01104		0
0.436467	0	0.345726	0	0.381989	13.0261	20.6029	4.25242	8.16561	0.388996	0.93417	0	0.415544	0	5.90285		0
0.559258	0	0.551276	0	0.40977	10.594	19.5494	5.72923	11.4129	0.415983	0.442018	2.29082	0.421334	0	6.0124		0
0.50334	0	0.441028	0	0.362353	15.2282	12.8909	3.92271	7.81187	0.357883	0.519833	0	0.379808	0	7.69954		0
0.524173	0	0.389509	0	0.42222	9.19545	15.3474	5.82999	14.5576	0.460753	0.405739	2.14275	0.381569	0	6.16899	2.42677	0
0.444643	0	0.629729	0	0.508342		0.947372	11.4531	9.38286	0.393047	0.423196		0.382287	0	12.6471	2.16363	0
0.462118	0	0.455871	0	0.380437	13.4779	1.06281	5.80375	11.4315	0.406845	1.05278	2.62254	0.346311	0			0
0.544874	0	0.578449	0	0.359923	10.7275	4.69988	1.42506	10.2285	0.397748	0.528566	0	0.483658	0	11.4114	0.729907	0
0.426793	0	0.456467		0.407151	14.0535	4.29637	1.12253	10.9382	0.382128	0.988726	3.13131	0.43676	0		0.800521	0
0	0	0.420666	0	0.453285	13.253	9.24067	1.65868	7.90479	0.378217	1.95919	0	0.463502	0	1.97491	1.07367	0
1.05609	0	0.388638	0	0.366594		11.6921	1.57423	6.45748	0.53797	0.417747		0.43029	0	6.25237	0.923661	0
0.352539	0	0.348007		0.406311	11.6886	9.57011	2.23834	10.6841	0.381118	0.399576	0	0.365788	0	2.21296	0.704358	0
0.442146	0	0.422312	0	0.409075	10.1113	8.13609	6.40044	8.10476	0.372432	0.418966	2.76558	0.441186	0	6.0822	1.56374	0
0.694356	0	0.338421	0	0.54546	9.23097	0.840527	2.03398	7.45115	0.384873	0.455912	0	0.435881	0	3.49569	1.28418	0
0.52725	0	0.626083	0	0.354351	10.285	0.795353	8.0553	11.1193	0.437662	1.43115	2.42854	0.369025	0	9.58222	2.01882	0
1.13493	0	0.683737	0	0.378033	12.2133	7.67073	2.68462	9.4693	0.372231	1.13395	0	0.319043	0	7.42063	2.06957	0
1.02434	0	0.375735	0.780222	0.402843	9.62362	6.68381	11.6131	7.39081	0.372931	1.19497	2.37464	0.424493	0	1.15679		0
1.45518	0	0.440696	2.66394	0.434151	9.59334	1.69544	6.59393	10.2752	0.380036	1.13434		0.323955	0	4.45681	0.734882	0
0.615532	0	0.52081	1.78551	0.43697	7.2	2.47157	12.1489	5.60384	0.40905	0.678067	0	0.397365	0	1.39039	0.637557	0
1.15803	0	0.36206	1.35065	0.341758	6.47511	4.80176	2.70046	13.3293	0.392142	0.916042		0.411884	0	6.44242	0.647127	0
0.370252	0	0.452594	1.77293	0.406486	7.71728	6.35425	14.4266	9.35676	0.379141	0	2.11185	0.314185	0	4.12441	0.732523	0
0.52449	0	0.583314		0.34108	3.83102	4.1813	16.2387	13.3121	0.391982	1.69697	0	0.403036	0	3.68513	0.730899	0
0.387806	0	0.321989	2.7152	0.360755	11.3937	3.95683	7.93391	10.6944	0.474218	0.857927		0.370492	1.15957	9.72181	1.16725	0
0.340639	0	0.490972		0.469872	14.7512	2.88719	4.12556	4.404	0.343021	0		0.423508	0	2.8627	0.610611	0
0.379562	0	0.34675		0.392879	12.9301	0.835339	1.48685	16.8676	0.374383	1.12381	0	0.377437	0	4.91876	0.701577	0
0.464187	0	0.501281	0	0.371059	3.52821	1.71288	2.78764	12.5273	0.36516	0.906626	0	0.360908	0	3.98014	0.64826	0
0.537589	0	0.424625	0	0.477418	9.95666	1.0843	0.890546	4.3948	0.366308	0		0.382446	0	7.15446		0
0.350679	0	0		0.40446	9.52912	1.29845	1.65932	6.37569	0.403074	0	2.32732	0.353609	0			0
0.522499	0	0.643652	2.00905	0.481143	5.47478	1.12756	5.15797	18.5765	0.404613	0	0	0.408976	0	11.8898	2.94373	0
0.449208	0	0.59133	0	0.481012	5.73233	2.19338	0.594965	0	0.42989	0.838495		0.326181	0	8.28717		0
0.478368	0	0.467998		0.526706	10.3047	1.59535	0.562587	5.21028	0.383776	1.61058		0.414979	0	9.23856		0
0.420221	0	0.604218	3.60707	0.387678	8.32113	4.74635	0.544895		0.497642	1.63626	3.20798	0.528396	0			0
	0	0.533064	3.1677	0.380571	9.31525	1.41008	0.842635	5.68044	0.38718	1.25513		0.453132	0	10.1917		0
0.64072	0	0.513407	2.03238	0.357551	8.43471	2.41154	1.99246		0.347094	1.1426		0.362527	0	5.68088		0
0.609232	0	0.452092		0.411582	5.93128	1.98203	0.680346	6.41655	0.360439	0		0.380312	0	2.11899		0
0.706993	0	0	1.85834	0.375807	8.10381	2.79313	0.837746		0.380298	0		0.377947	0	3.89813	1.62762	0
0.50237	0	0	1.96385	0.362888	3.6945	8.69196	2.82982		0.393179	0		0.39295	0	4.49443	1.29135	0
0.489261	0	0.59799	1.60321	0.372663	2.80147	6.56147	1.54855	6.26024	0.33547	0		0.43746	0	9.48429		0
0.368411	0	0.388036		0.342543	11.8347	2.88784	0.845063	0	0.40045	0		0.92061	0	9.5077	2.79476	0
0.578737	0	0.545317	1.63789	0.43534	8.98731	6.15993	0.877369		0.347394	1.28949	3.20013	0.399562	0	11.7338	0.484118	0
0.630715	0	0	2.80593	0.419301	8.22785	3.17895	2.43228		0.351502	0.775012		0.376117	0		0.588336	0
2.05626	0	0	0	0.397208	8.2512	3.04862	1.58486		0.349655	0.667558		0.350076	0	2.48083		0
0.42434	0	0	3.76586	0.403678	11.5994	17.5345	3.44212	7.74288	0.366053	1.61289	2.91431	0.3509	0	2.87764		0
0.613085	0	0.681164	3.57206	0.371279	7.28433	2.72391	0.829299	0	0.371426	1.48627		0.356092	0	4.21458	1.09283	0
1.2416	0	0.371011	3.31306	0.397416	11.013	2.03059	1.89906	9.63952	0.408176	1.39697	1.89203	0.310439	0	5.16754		0
0.709741	0	0.585013		0.488863	11.4702	2.66215	0.773148		0.371561	1.6909		0.351387	0	4.42517		0
0.826175	0	0.497708		0.363617	12.4277	3.92809	2.1144	0	0.36746	0.758641	0	0.338242	0	3.65979	0.839816	0
0.659009	0	0.484293	2.03006	0.445435	9.42868	3.86679	6.41326		0.376251	0.984097		0.340902	0	5.52042		0
0.704387	0	0.420394	1.31371	0.458981	9.37749	11.4438			0.365972	1.37365		0.419211	0		1.98596	0
0.585323	0	0		0.430458	8.71797	10.5914	2.33642	7.57269	0.389573	0	0	0.347696	0		2.01541	0
0.635885	0	0.460308		0.426218	9.9496	14.7912	2.6252		0.386135	2.13517	0	0.361415	0	3.47039		0
1.60749	0	0	0	0.555921	5.4573	2.17345	1.75371	12.4326	0.363888	2.0342		0.353239	0	2.71062	1.40266	0
0.429265	0	0.619171	2.28474	0.482097	2.42648	2.4388	7.90001	12.9068	0.344276	0	0	0.42038	0	5.67837	1.37917	0
0.614437	0	0.670524	0	0.401494	11.1514	3.84568	10.7166	13.2356	0.385148	1.33083	0	0.448309	0	3.76507	1.43527	0
0.487355	0	0	2.30028	0.430882	7.78511	4.06241	8.80055		0.440034	0	0.854375	0.54969	0	1.89189		0
0.745171	0	0.423768	0	0.414202	9.5727	2.49366	6.29706	5.64728	0.403646	0	0.949958	0.387674	0	1.94322	1.96351	0
0.581057	0	0.668155		0.433883	8.16109	9.54069	1.09187	8.31477	0.37053	0	2.00833	0.397638	0	2.4333	0.587105	0
0.619342	0	0.595445	3.35614	0.363891	7.06633	16.8087	6.38867	14.2862	0.39607	0	1.78848	0.416455	0	0.973727	2.52473	0
0.508983	0	0	0	0.549105	8.76705	13.5763	1.11543	10.8272	0.475137	2.36939	1.02107	0.356062	0	2.43602	0.555701	0
0.701786	0	0.497431	3.36682	0.489526	6.76109	6.39315	3.37269	4.37556	0.416014	0	0	0.45432	0	3.22024	0.539374	0
0.784607	0	0.551437		0.412221	4.56793	7.13805	9.9728	15.252	0.38981	0	1.69504	0.392454	0	1.07286	0.615896	0
0.704573	0	0		0.453613	7.06009	7.74912	0.981962	18.4572	0.415492	1.35197	2.17966	0.341218	1.01355	1.1803	0.873115	0
0.870239	0	0.742666		0.437693		4.84538	10.3402	4.56875	0.438554	1.27039		0.345983	0	1.69265	2.78933	0
0.678455	0	0.711574		0.502893	4.13154	8.53003	0.943523	15.4076	0.491284	0		0.548656	0	2.28352	2.15774	0
0.447123	0	0.457096	0	0.34479	7.23271	6.94747	6.08692		0.386822	0		0.426759	0	2.64338		0
0.630833	0	0		0.334789	4.09998	2.81382	8.52099	4.52473	0.62627	0.996314		0.42049	0.839898	4.81598	0.676275	0
0.467862	0	0.440991		0.395831	4.90231	6.0333	1.06603	13.2486	0.505894	0	0	0.343588	0	2.06922	1.03518	0
0.353661	0	0	0	0.410753	12.7251	1.10606	2.26997	18.7375	0.515964	0.619591		0.33333	0.808762	4.40975	1.56103	0
0.613729	0	0	3.54298	0.37228	6.52611	1.00752	14.4912	6.80014	0.439531	0.97478		0.344345	0	1.98571	0.952324	0
0.488912	0	0.453138	0	0.432231	15.0825	9.5952	14.0051	16.9587	0.397105	1.0781	0	0.360632	0.719927	5.42071	1.0238	0
0.458249	0	0	2.57456	0.428308	0	13.748	4.13972	4.06876	0.395557	1.12176	0	0.407543	0	6.3155	2.58448	0
0.544967	0	0		0.47885	3.124	12.1452	9.91252	15.9185	0.388012	0.843778		0.392266	0.796328	12.344		0
0.552186	0	0		0.45584	15.0635	14.3725	27.6659	7.19773	0.433351	0.623723	0	0.305235	0.890648	5.3683	1.99935	0
0.461199	0	0.4392		0.370124	7.81318	13.0911	16.0845	6.31273	0.576454	0.528383	0	0.400603	0.569141			0
0.462736	0	0.571416		0.359365	5.35138	7.20926	1.57156	6.40256	0.421724	1.32564		0.403853	0.586435	6.57892	1.44487	0
0.537445	0	0	2.08309	0.445976	6.83138	8.8257		4.1744	0.364291	2.03407	0	0.324617	0		2.58571	0
0.822607	0	0	0	0.46048	15.6521	7.52471	2.8472	10.3174	0.350596	0	0	0.317437	0	10.6224		0
0.484692	0	0.623955	1.74372	0.369875	9.11657	8.21222	5.20649	10.3566	0.531126	1.51413	0	0.367826	0			0
0.402701	0	0.575987	3.03039	0.382623	6.50104	1.64481	12.725	10.8707	0.54594	1.89916		0.338539	0		3.18264	0
0.499066	0	0	3.58821	0.327786	7.76279	7.80395	2.1235	12.5439	0.423477	1.17715		0.42717	0		0.922815	0
0.452105	0	0.514042		0.33451	2.32664	12.175	2.12768	0	0.468201	0.936511	0	0.441899	0			0
0.386731	0	0		0.336527	2.52049		12.0283	8.268	0.464889	2.0123		0.345389	0		1.63138	0
0.634972	0	0	0	0.420483	11.3104	9.04156	16.8692	14.0079	0.395108	2.3329	0	0.41877	0	12.523	1.69485	0
0.434412	0	0.623333	0	0.491609	8.38082	11.0328	12.7724	12.2419	0.341942	2.52288		0.326329	0	11.2963	0.5243	0
0.514955	0	0.58043	0	0.453074	5.85584	14.0135	11.3391	6.97	0.415699	0		0.350416	0	6.34567	2.24112	0
0.480252	0	0	0	0.420026	16.5783	12.8426	15.2784	5.26415	0.370224	0	0	0.32027	0	4.05455	0.569859	0
0.469957	0	0.472593	0	0.697672	6.05264	3.61677	9.09266	13.3216	0.363221	0	0	0.364995	0	2.2359	2.97073	0
0.434516	0	0		0.413991	7.2619	1.54896	2.43185	7.68978	0.34308	0.89975	1.38729	0.40435	0	2.21428	0.607335	0
0.369924	0	0.62582	0	2.13484	0	1.25072	9.55223	11.6306	0.414129	0	1.73055	0.423651	0	1.66094	1.8357	0
0.365669	0	0	0	0.51474	10.6965	10.6356	9.67006	8.4414	0	0	1.4328	0.341059	0.917545	2.28925	0.535607	0
0.356395	0	0.482268	0	0.369225	7.13343	1.61227	4.29362	5.90426	1.15856	0	1.23563	0.317876	0	0.685006		0
0.467106	0	0	0	0.378644	6.17072	5.09754	12.8794	5.52866	0.372166	0.930452	3.17175	0.388792	0	1.21211	2.35564	0
0.570738	0	0	0	0.419934	9.75623	6.26278	3.32412		0.360994	0		0.412196	0	0.79429	2.54137	0
0.463181	0	0.428656		0.421185	6.68815	2.38813	3.6439	13.2016	0.341836	0.73975		0.438532	0	1.9826	2.33729	0
0.76398	0	0.680353	0	0.638151	5.34002	6.94167	3.52215	12.9162	0.563587	0		0.346583	0	1.82476	1.77177	0
0.562584	0	0.538085		0.453129	6.495	2.17914	13.6107		0	0.635201		0.346608	0	2.94997		0
0.557459	0	0	0	0.462963	7.17828	3.2256	7.13849	9.20696	0.395484	0.847992	2.66642	0.510934	0	2.09426		0
0.489614	0	0.567248		0.553152	15.7631	5.03433	18.5007	1.47007	0.311951	1.8368		0.358971	0	2.75421	0.806328	0
0.554787	0	0.54879		0.362587	10.9686	4.98441	10.9592	2.05453	0.32399	0.698625		0.360211	0	2.28957		0
0.431377	0	0.475127		0.378197	4.63797	2.66853	12.7593	2.54929	0.422839	2.499	2.24273	0.499892	0	2.15492	0.672793	0
0.649963	0	0.505274	2.02119	0.386392	16.8842	14.1928	19.845		0.306124	0	1.91558	0.44276	0	7.24547	0.482391	0
1.03316	0	0.732213	2.24666	0.421228	10.7193	3.52799	19.1619	5.95804	0.314948	0	3.15027	0.339306	0.760017	2.53078	2.68213	0
0.667032	0	0.546674	2.13247	0.476806	5.29135	4.12989	13.3463	10.9205	0.367795	0		0.326996	0	4.02594	1.6513	0
1.27263	0	0.464457	0	0.386182	0	6.56266	5.69358	10.73	0.301308	0		0.460715	0	2.89558	0.651446	0
0.600473	0	0.716651	2.58012	0.409972	7.77295	8.46178	7.11083	7.74385	0.318159	0	0	0.41723	0	3.04763	2.85565	0
1.18194	0	0.450179	0	0.331644	16.7363	6.57656	12.6501	2.55352	0.334162	2.49257	0	0.417241	0	3.34391	1.13784	0
0.592292	0	0.625925	0	0.336064		4.02531	11.8994	1.74205	0.338755	0	0	0.424143	0		2.97757	0
0.403171	0	0.476316	3.35843	0.417546	17.3973	8.69408	1.60855	0	0.542443	0.459299	0	0.427256	0		0.875397	0
0.600418	0	0		0.398049	13.1187	3.43913	1.91124	8.12875	0.378607	1.08856	0	0.411553	0	3.81943	0.759412	0
1.25684	0	0.561413	0	0.344325	12.3491	4.78245	8.09432	10.1586	0.515961	0	0	0.343093	0	1.41748	0.746412	0
0.388775	0	0.373206		0.374134	14.145	3.59035	11.4605	4.18233	0.545051	0	0	0.333819	1.08129	1.38589	0.528887	0
0.446417	0	0.533781	0	0.361039	18.6472	7.06295	3.72746	14.4619	0.460628	0.871715	0	0.382602	0	1.14592		0
0.458995	0	0.318987	0	0.357462	16.2308	4.03128	3.93046		0.492852	0		0.341032	0		2.74152	0
0.877923	0	0.448918	0	0.336997	5.81621	5.9066	13.3973	3.70273	0.370304	0.668067	0	0.329175	0.893655	3.50463	0.726367	0
0.47509	0	0	0	0.419338	8.81009	9.96108	9.05883		0.494965	0.847622	0	0.320606	0	3.58932	0.583511	0
0.411887	0	0		0.328388	10.7985	1.34357	8.90267	14.2887	0.433312	0	0	0.330197	0.783948	7.7339	0.559969	0
0.533587	0	0	0	0.327311	12.0723	1.22027	2.66307	10.7986	0.457144	1.73999		0.353078	0	0.636307		0
0.665029	0	0.409562		0.449043	12.5146	2.42943	5.19493	13.2347	0.374565	0		0.327304	0	1.39582	0.450605	0
0.639957	0	0.427323	0	0.35087	13.1987	10.0663	2.3679	13.2868	0.473892	0	0	0.313202	0	1.89832	0.667686	0
0.47917	0	0.438271	0	0.550051	2.98147	2.34074	3.48631	12.7077	0.439321	0	0	0.398538	0		0.66866	0
0.418495	0	0.620205	0	0.38015		1.89842	7.87406	7.92575	0.443518	0	0	0.366968	0		1.7259	0
0.441107	0	0.408058	0	0.496985	1.28667	2.72303	3.46251	12.4348	0.416252	0	0	0.420515	0	9.72319	0.666856	0
0.4617	0	0.710734	0	0.558653	9.90244	9.31845	15.7001	5.94304	0.452909	0	0	0.504721	0	3.3617		0
0.376593	0	0.701825		0.513407	1.04989		14.4914	5.93824	0.411327	0	0	0.491918	0	9.86058	2.08877	0
0.416728	0	0.387281	2.71373	0.39355	1.00364	15.9713	21.797	2.50185	0.419908	0	0	0.424739	0	3.7186	2.25569	0
0.503915	0	0.34595	0	0.479253	10.1249		13.6631	6.94685	0.526682	0	0	0.384857	0.642218			0
0.874768	0	0.415781	0	0.398681	3.70706	13.4285	19.9425	4.93834	0.396154	0	0	0.402066	0	8.95405		0
0.539062	0	0.590458		0.430448	2.60197	1.33925	7.03135	9.54525	0.374558	0	0	0.406098	0	11.0532	2.67737	0
0.708336	0	0.477944		0.422686	4.73725	9.11909	7.84083	1.88609	0.457126	1.34579		0.486149	0	6.81306		0
0.543966	0	0.502155	3.56599	0.38254	3.16108	5.75899	2.97394	6.32414	0.414484	0	0	0.507198	0	9.02493		0
0.457822	0	0	1.19135	0.377416	4.49361	1.60951	3.30451	5.30404	0.467802	1.91706		0.373849	0	5.43795	0.653776	0
0.610131	0	0.394493	2.60619	0.363833	2.95459	0.912944	8.58071	1.73041	0.459222	2.14592		0.389375	0	10.2813	0.993085	0
0.502342	0	0.447566	0	0.396087	5.61851	1.26575	13.0175	2.14899	0.428343	0		0.332781	0		0.54284	0
0.735996	0	0.377109	2.4944	0.384091	9.0613	1.10129	10.8079	6.26076	0.543657	0		0.379944	0	3.61127	0.858696	0
0.592634	0	0.591322	0	0.34554	4.79404	0.797835	7.99636	2.03101	0.37122	2.38529		0.356956	0	3.42082	0.884423	0
0.624695	0	0.673609	0	0.475803	6.0824	0.818876	2.10412	2.92716	0.373947	1.26018		0.349808	0	7.66687	0.795085	0
0.491329	0	0.437335	0	0.407756	3.38765	5.53215	2.41955	6.42502	0.393084	0	0	0.375761	0	3.23763	0.699266	0
0.48033	0	0.502341		0.438684	8.09778	9.48606	1.07824	2.78586	0.398105	1.18172	2.17478	0.381877	0	3.14526	0.586966	0
0.774235	0	0.614305		0.335457	2.96451	6.20994	1.07989	9.27906	0.404179	0.725982	0	0.401632	0	8.06351	0.903126	0
0.320134	0	0.627233	0	0.383227	8.54627	7.90177	1.13886	1.60579	0.401113	0	2.91841	0.401228	0	2.46045	0.948388	0
0.422713	0	0.522903	0	0.434011	8.0748	3.73575	1.54264	2.37759	0.333436	1.00677		0.330746	0.87591	1.08079	0.594922	0
0.344448	0	0.4763		0.43735	4.78603	2.83979	2.43345	6.14595	0.353198	0.842578		0.38881	0.759376	1.44175		0
0.513268	0	0		0.445773	2.80166	9.96834	2.49566	3.06821	0.438959	0		0.337217	0		1.36103	0
0.359395	0	0		0.41289	5.64529	2.20017	2.14532	2.81003	0.347303	2.21405	2.66512	0.373253	0	4.46736	3.22225	0
0.410183	0	0.522345		0.333669	3.83057	9.90554	2.66476	3.73148	0.495928	0	0	0.318706	0	4.45766	2.82292	0
0.617077	0	0.525139	2.69585	0.390501	7.95046	7.61046	11.1881	11.0251	0	1.13101		0.483858	0		0.818201	0
0.374221	0	0		0.413021	12.2875	7.27651	14.9948	5.41074	0	0		0.364838	0	12.6566	1.69964	0
0.390986	0	0.626329		0.418161	7.83802		9.33988	7.09185	0.404012	0		0.377762	0			0
0.432526	0	0		0.438937	6.81147	12.1587	18.3492	9.81003	0.355342	0		0.368845	0			0
0.391562	0	0.417831	0	0.45305	6.42257		15.7778	6.30805	0	0	3.14908	0.345215	0	6.81932	2.60466	0
0.370012	0	0.379648	0	0.399634	4.66153	19.0367	4.52394	6.24022	0.355877	0		0.424834	0	6.55402		0
0.391265	0	0.732187	2.85221	0.448851	9.73715	17.895	0.754834	4.84682	0.36123	1.61454		0.372787	0		0.844221	0
0.334126	0	0.547907		0.415896	3.48434	3.69884	5.64421	7.21039	0.431329	0	1.99355	0.414904	0	9.84588	2.58612	0
0.374543	0	0		0.407651	17.1975	2.35482	10.3498	5.50032	0.417924	0	2.30465	0.331752	0		0.481313	0
0.404585	0	0.420196		0.380611	4.82266	3.51615	1.3166	7.21214	0.419925	0	0	0.428943	0	3.60211	0.523696	0
0.330462	0	0.402883		0.389672	16.2543	4.92003	5.33534	5.52669	0.423355	0	0	0.340769	0	3.82077	0.508161	0
0.36642	0	0	0	0.430343	4.55057	2.68972	7.52174	5.18146	0.451043	0		0.356499	0	4.18937		0
0.426316	0	0	0	0.426374	8.28509	1.6907	4.98996	5.63099	0.354749	0		0.398389	0	4.20983		0
0	0	0.694444	0	0.409224	7.68067	3.70384	6.06181	4.88781	0.329123	0	2.65645	0.385174	0	3.69991		0
0.504311	0	0.394529		0.466252	4.65405	6.02856	10.4526	7.43607	0.41732	1.13463	0	0.38939	0	4.76947		0
0.48697	0	0.559425		0.408235	12.0261	7.84356	6.14579	7.74211	0.4175	0	0	0.353053	0	8.83972		0
0.328911	0	0.426767	0	0.425979	7.83791	4.1687	5.05142	17.2766	0.405376	2.16712	0	0.347672	0			0
0.326048	0	0.370997	0	0.404458	18.1635	1.12041	6.03653	7.70192	0.477166	0		0.343673	0	5.26758	2.85215	0
0.64223	0	0.647836		0.391443	8.9628	0.928446	5.41215	3.6871	0.46286	0	2.58177	0.356187	0			0
	0	0.382726	3.77762	0.470675	13.1438	2.61719	2.35565		0.472399	1.4584	2.31071	0.367785	0		0.600064	0
0.377666	0	0.507763		0.464407	10.9424	1.95413	7.65731		0.464765	0		0.3198	0			0
0.340786	0	0.545207	0	0.627909	5.91152	3.37665	1.92433	14.5734	0.383952	1.99723	2.54	0.35805	0	7.92313	0.969319	0
0.400967	0	0.445311	0	0.855977		4.34747	7.33605	3.04232	0.394799	1.81306	0	0.451091	0	8.62985	2.63318	0
0.457959	0	0.509754	0	0.488254	7.62037	2.16377	0.938739	3.53986	0.427072	0		0.851133	0	10.3045	2.1546	0
0.473264	0	0.42468	0	0.589224	11.8432	4.04882	3.89207	4.09317	0.415408	0	0	0.332144	0			0
0.424574	0	0.455384		0.688389	8.47221	9.58459	0.510115	4.24678	0.575425	0		0.334482	0.986821	10.8058		0
0.437783	0	0.434026	2.81072	0.707408	15.7542	19.9664	0.483286	2.14108	0.391876	1.05511	0	0.323587	0			0
0.332724	0	0.393779	0	0.444051	9.05538	7.75034	0.475962	2.78331	0.436083	1.84865	0	1.14768	0	7.34878	2.46383	0
0.450079	0	0.427555	0	0.417418		9.5684	0.50061	4.4865	0.33358	0	2.24408	0.386248	0	3.80061		0
0.317382	0	0.381945	0	0.397359	7.73169	9.43418	0.451356	6.14033	0.509391	1.47003	2.26086	0.435473	0	1.5956		0
0.421374	0	0.392961	3.18807	0.362457	17.8329	7.29063	0.482455	4.21115	0.432093	0		0.360565	0	7.05965	2.09973	0
0.543741	0	0.493889	3.133	1.70602	6.75762	10.4686	0.450248	3.42935	0.343881	1.93783		0.445034	0	1.65196	3.3372	0
0.444084	0	0.476391			4.8291	11.4256	14.7832	6.22743	0.36851	1.26745	0	0.436517	0	2.35232	1.8191	0
0.414556	0	0.393482		0.732623	8.9019	15.559	0.407739	3.91412	0.386829	2.15405	0	0.433325	0	6.61069		0
0.341683	0	0.56995		1.5279	3.3304	14.194	5.07155	10.7326	0.377198	0	0	0.366963	0	10.6904	0.522145	0
0.432729	0	0	3.15439	0.435199	9.41191	13.7685	2.37267	13.1285	0.402534	2.02481	2.36779	0.3214	0	1.96203	0.509403	0
0.520653	0	0.712676	3.54006	0.500684	8.33464	12.4847	1.18241	8.20006	0.561077	1.62625		0.414946	0	2.31971	0.523922	0
0.478259	0	0.650605		0.376108	3.36065	6.15279	1.17351	5.88487	0.45579	0		0.395853	0	7.21133		0
0.334391	0	0	2.4627	0.415267	6.07832		1.26701	6.35896	0.471761	1.77984	0	0.386298	0	2.14818	0.869702	0
0.508683	0	0.444801	0	0.389402	6.37237	6.48487	3.02667	10.9781	0.380604	0		0.41602	0	1.49868		0
0.419707	0	0.686643	1.94189	0.390235	4.89944	17.3044	1.96873	11.5853	0.485486	0	2.51981	0.428965	0	2.27706	0.708603	0
0.572365	0	0.448234	2.22446	0.402274	2.86996	16.6928	0.624688	16.9403	0.470317	0	0	0.455275	0		1.89313	0
0.414388	0	0	0	0.421037	2.98774	6.98144	6.01818	2.36028	0.667838	1.48021		0.305414	0		0.611231	0
0.533488	0	0.734539	2.95785	0.452569	3.16003		1.56228	3.70565	0.430506	0		0.35461	0		2.31093	0
0.422915	0	0.547596	0	1.10328	16.3503	18.3686	0.530557		0.456922	0	2.8174	0.468011	0		1.58774	0
0.508963	0	0.71216	0	0.416889	3.74827	18.463	0.790572		0.446793	1.67409	0	0.389443	0	7.47725	0.537562	0
0.475328	0	0.571563		0.458218	0	13.5079	0.50103	2.14823	0.450829	0	2.0984	0.382885	0	6.62046	0.488507	0
0.523171	0	0	0	0.457402	6.34288	17.6766	4.20822	17.6642	0.542833	2.4126	0	0.411734	0	12.1987	0.4971	0
0.354059	0	0.727255	0	0.443032	3.60371	2.75319	1.1527		0.417224	0	0	0.379824	0	12.4437	2.95861	0
0.352951	0	0.684941	0	0.474886	6.91819	4.20721	1.8258	16.2132	0.416523	0	0	0.354293	0.965159	1.44271	1.43306	0
0.414556	0	0.440466		0.794549	4.35105	7.58581	4.91429		0.442111	0	0	0.376977	0	1.52028	2.75179	0
0.356026	0	0	0	0.356921	8.43334	20.7517	2.56931		0.379676	0	0	0.38469	0	1.49649	0.623344	0
0.335562	0	0.65133	0	0.363698	1.41912	18.7884	2.88831		0.422503	0		0.37586	0	1.86207	1.76056	0
0.355215	0	0	0	0.318567	5.08066	14.4113	1.73604	12.3961	0.361392	0	0	0.433181	0	2.13221	1.25046	0
0.359258	0	0.541846	0	0.337844	7.98816	8.29217	2.23094	11.6328	0.492986	0		0.415997	0	3.66993		0
0.397581	0	0.548124	0	0.371931	4.91279	5.35316	1.8713	14.7105	0.435059	0	0	0.419595	0	2.05354	0.610283	0
0.328046	0	0.522322	0	0.381602	1.79246	12.0723	1.84941	18.0086	0.438074	0	0	0.358237	0	2.19743		0
0.376961	0	0		0.332625	7.11513	4.69368	2.86678	17.79	0.428845	0	0	0.394294	0	2.23182	0.685949	0
0.33884	0	0	0	0.377297	5.98153	7.72293	3.06607		0.415619	0	0	0.394038	0	1.93699	1.02008	0
0.394435	0	0.507189	0	0.487447	1.73537	14.3222	1.371	0	0.426744	0	0	0.415945	0		0.58693	0
0.360981	0	0	0	0.939985	5.96462	3.59345	3.27416	16.7051	0.460427	0	0	0.415836	0	2.75285	1.15802	0
0.403108	0	0.513742	0	0.52123	9.50435	13.0082	0.532675	14.9013	0.436776	0	0	0.441298	0	4.66435	0.628349	0
0.458732	0	0.499306		0.519454	8.26554	7.9802	1.46399		0.521462	0	0	0.35714	0	6.53641	0.890807	0
0.474952	0	0.503097	0	0.464084	8.32313	11.0734	3.09111		0.427221	0		0.366325	0			0
0.326152	0	0	0	0.541921	8.09756	11.0201	2.87896		0.43922	0	0	0.420914	0		0.54264	0
0.337769	0	0.735524	0	0.537231	10.783	4.3704	2.45877		0.47073	0	0	0.322839	0	11.6474	0.395921	0
0.369251	0	0	0	0.537508	15.9469	15.6141	0.532249	16.1297	0.540031	0	0	0.404752	0		0.531472	0
0.353096	0	0		0.411706	1.82262	14.2201	1.78702		0.394456	0	0	0.412881	0	2.15337	0.44804	0
0.588079	0	0.667946	0	0.355842	3.12284	13.9529	11.8191		0.437318	0	0	0.413892	0	2.02645	0.385135	0
0.462572	0	0		0.439212	6.05394	4.72069	3.68088		0.731721	0	0	0.38587	0	11.4922	0.906093	0
0.471868	0	0.491758	0	0.470677	11.4493		8.06977		0.614122	0.950963	0	0.390752	0	5.03195		0
0.392368	0	0.549928	0	0.461083	3.33204	16.7803	1.94463	17.3331	0.624798	2.42406	0	0.404819	0	2.12461	0.660216	0
0.379824	0	0	2.82194	0.428641	11.8018	11.5196	2.62607	11.7387	0.365103	0	0	0.357024	0	3.07788	0.744015	0
0.423566	0	0		0.574184	3.70215	5.56447	1.66627	12.9316	0.347448	0	0	0.417223	0	1.92613	0.465312	0
0.402142	0	0.51321		0.498472	2.08938	8.81429	2.80388	16.5064	0.346759	1.0262	0	0.386406	0	3.23653	0.851729	0
0.368415	0	0	0	0.360578	5.36413	12.9426	3.77207	14.4373	0.552726	0	0	0.376181	0	0.827502	0.761934	0
1.05796	0	0		0.538756	2.04247		3.24307		0.388442	0	0	0.373232	0	3.4397	0.495876	0
1.09605	0	0.521929		0.351594	17.5967	5.41426	4.45806		0	0	0	0.418677	0	5.85124	0.474712	0
0.824065	0	0		0.557339	12.2386	7.57423	2.92069		0.435811	0	0	0.404183	0	1.63352	0.457678	0
0.541269	0	0.664386		2.64359	4.46514	10.3446	1.38768		0.401924	1.8475	0	0.352461	0	4.48152		0
0.767532	0	0.501749		0.46612	2.70657	20.0221	1.14268	14.4605	0.346424	0	0	0.349214	0	4.36425	1.27792	0
0.762134	0	0	2.73986	0.448386		14.1376	4.54085	11.7511	0	1.61608	0	0.362229	0	7.28513	0.908835	0
0.554753	0	0		0.514933	18.0847	15.602	2.97493	18.0639	0.452332	1.55727		0.347738	0	9.9895	0.714636	0
0.648909	0	0		0.374027		6.53915	1.50469	18.1058	0.403835	2.49725	2.35731	0.374638	0	4.56958	2.29972	0
0.622254	0	0.418566	0	0.527439	2.26907	8.19721	1.04441		0.375718	0.748012	2.54268	0.423905	0	1.89804	0.97879	0
1.02925	0	0	0	0.472787		13.5135	1.19428		0.45724	1.57396	2.58263	0.489881	0	4.59463	1.61124	0
1.07974	0	0	0	0.445074	17.9895	13.7136	6.74417	0	0.345911	0.69364	0	0.459326	0	4.9526		0
0.880104	0	0	0	0.491995	0	6.51195	6.20154	0	0.338542	1.21192	0	0.317433	0	11.6545	1.15894	0
0.57303	0	0		0.521113	5.20338	3.88877	3.63713	0	0.433254	0.742987	0	0.392792	0	7.23172		0
0.47318	0	0.499591	0	0.386554	18.3073	9.21085	2.02876	0	0.348358	1.8497	0	0.411181	0	7.84547	1.7785	0
0.789414	0	0.699034	0	0.462903	17.0335	10.0036	2.76971	18.0335	0.451743	1.21582	2.54553	0.320383	0	0.928705		0
0.434826	0	0	0	0.451913	15.4762	8.2949	1.17538	0	0.339983	1.55672	0	0.425618	0	0.851572	1.56322	0
0.427136	0	0	0	0.531684		9.26628	2.30555	0	0.478908	0.939101		0.320218	0	2.71733	2.43519	0
0.487437	0	0	0	0.542086	4.39193	3.80129	1.2585	7.05561	0.363946	0	2.94828	0.40944	0	0.814218	1.01812	0
0.744528	0	0		0.349752	18.5024	6.32865	2.55363	6.38983	0.462915	0	0	0.305802	0	2.39885	2.43401	0
0.509339	0	0	0	0.487187	8.86838	14.097	4.16525		0.400942	0	0	0.307673	0	0.769752	1.71948	0
0	0	0	0	0.534688		19.208	3.49122	0	1.34493	0	0	0.317512	0	0.669692	0.812603	0
0.457271	0	0	0	0.470512	8.70679		1.76052		0.392689	1.0867	3.10691	0.31782	0	3.04413	0.858948	0
0.38123	0	0.582144	0	0.385535	5.21292	17.0408	0.986714		0.513486	1.40689	0	0.326039	0	0.62193		0
0.505853	0	0.620738	0	0.371135	8.05257	8.23919	1.1693	7.81549	0.451686	0.973732	0	0.427234	0	1.2694	2.35914	0
0.453491	0	0.693572	0	0.385225	9.76088	2.83538	1.63496	7.80688	0.567799	1.34504	0	0.352423	0	1.30915	3.34251	0
0.394145	0	0.575136	0	0.41983	12.3016	9.71141	6.74016	11.6633	0.350311	1.51809	0	0.345039	0	2.22659	0.522534	0
0.523384	0	0.71724	0	0.410655	12.5187	13.029	5.82561		0.571016	0	0	0.340598	0	1.98621	1.10054	0
0.55622	0	0.681095	0	0.462418	18.7797	4.90584	0.669656		0.426654	2.31003	0	0.476069	0	0.668553	0.497267	0
0.430371	0	0.613539	0	0.384255	4.27532	13.7618	0.598138	10.6775	0.477771	0		0.457562	0	3.88905	0.919258	0
0.414351	0	0.465329	0	0.403339		2.4842	0.965542		0.428009	1.58484	0	0.436756	0	1.42892	3.05578	0
0.380976	0	0.569604	0	0.340013	18.8233		1.42955	6.06178	0.454556	0	0	0.346214	0		0.678539	0
0.460731	0	0	0	0.436837	13.5928	4.52607	1.44676	12.7175	0.426417	1.18408	0	0.352522	0	9.04495	0.638338	0
0.404689	0	0.669052	0	0.424644	18.8691	2.51095	3.37551	17.7452	0.365238	0		0.398746	0	8.1101	2.86875	0
0.476226	0	0	0	0.362289	0	3.05377	4.21093		0.462662	0	0	0.387081	0	3.53303	1.23727	0
0.436786	0	0.694879	0	0.538428	12.3695	8.49606	3.5641	8.94893	0.392897	0	0	0.411247	0	1.31523		0
0.454814	0	0	0	0.367009	17.4431	2.84268	5.83149	15.387	0.369773	0	0	0.370999	0	6.44483	1.48247	0
0.450375	0	0.696798	0	0.325498	18.2012	4.28582	6.54584	11.0855	0.583257	0		0.369301	0	5.31199	0.960467	0
0.48993	0	0.699771		0.494035	0	3.28066	3.11904	18.9171	1.03236	0.92138	0	0.380106	0	3.13633	1.55018	0
0.335285	0	0.663229	0	0.380836	12.9546	4.37042	5.55865	9.6404	0.589469	0	0	0.352441	0	4.95342	0.79217	0
0.327335	0	0.376382	0	0.414534	10.1491	6.10442	2.51159	18.8912	0.362694	0	0	0.371369	0	4.11272	0.845187	0
0.470874	0	0.510746	0	0.452964	13.1936	3.16252	2.63945	10.4168	0.45566	0	0	0.495604	0	2.90372	0.872066	0
0.619167	0	0	0	0.363971	8.08284	1.05813	5.43357		0.406852	0	0	0.374295	0	1.54094	3.02006	0
0.359082	0	0.482461	0	0.367996	9.80578	2.72309	3.04243		0.712324	0	0	0.353493	0	2.53413		0
0.364273	0	0	0	0.3497	14.1135	4.38231	4.49916	16.4571	0.683602	0	0	0.344341	0	2.9733		0
0.369193	0	0.609227	0	0.434967	13.9427	1.99472	2.66125		0.793361	1.47711		0.403962	0	5.99007		0
0.726534	0	0.604423	0	0.382517	15.7295	2.24673	1.92668	14.6289	0.647943	0	1.96098	0.369778	0	3.25367		0
0.379886	0	0		0.431687	15.8837	3.42012	2.02452	12.8379	0.649158	0	0	0.356241	0	3.47355	0.753252	0
0.418159	0	0	0	0.372747		4.5408	2.08044	6.12818	1.27438	0	0	0.333862	0	4.00458	0.894782	0
0.714503	0	0.457067		0.381911	13.851	5.67315	1.62399		0	1.22654	0	2.84854	0	2.78414		0
0.421059	0	0	0	0.388863	11.1653	7.14067	9.51563	18.823	0.571906	0	0	0.402189	0	1.53408		0
0.452344	0	0	0	0.377781	12.9264	11.9039	5.83645	12.9989	0.404768	0.713549	0	0.416654	0	5.20304	2.18666	0
0.379994	0	0	0	0.419592		10.6679	6.78947	15.3498	0.577001	0.703603		0.389417	0	8.08559	1.12184	0
0.463343	0	0.709977	0	0.413374	14.775	1.33023	7.43833	6.45932	0.610493	0.816549	0	0.404048	0	10.4848	0.946923	0
0.537067	0	0		0.391756		1.46282	3.91941		0.622279	0	0	0.377353	0	3.62252	2.90174	0
0.479778	0	0	0	0.432135		3.31398	3.31014	5.99226	0.495133	0.863808	0	0.351351	0	4.6185	0.809029	0
0.435115	0	0	0	0.472855		2.45506	3.85491		0.486223	0	0	0.334028	0	2.9678	1.52551	0
0.455519	0	0	0	0.327323		6.84905	2.29207		0.516056	0	0	0.30281	0	7.67226	2.0948	0
0.394264	0	0	0	0.463079	15.3644	6.03762	2.01046		1.11785	1.14342	0	0.365255	0	6.87014	1.91323	0
0.378524	0	0	0	0.433095	17.9851	7.33788	16.0873	6.0858	0.469919	0	0	0.31716	0	4.72791		0
0.41894	0	0	0	0.422187	17.8305	14.6567	13.7029	6.97326	0.494264	0	0	0.390683	0	1.43431	0.830342	0
0.835576	0	0.547001	0	0.377696	4.86822	10.9004	0.448545	7.65906	0.43785	1.2243	0	0.470662	0	4.26587	1.00933	0
0.423748	0	0	0	0.384229	4.10642	1.14304	0.441901	7.13853	0.630815	0.603762	0	0.430258	0	2.11715	0.623191	0
0.45903	0	0.703028	0	0.399688	6.68372	12.9636	0.454967	9.56637	0.486901	0	0	0.358904	0	1.98588		0
0.620242	0	0	0	0.399674	5.20156	1.9219	0.46332	8.66129	0.391703	0.953528	0	0.459567	0	2.86067	0.491783	0
0.476439	0	0	0	0.422542	9.5189	11.3865	3.62356	13.5945	0.587804	0	0	0.538072	0	0.966692	0.852599	0
0.387266	0	0	0	0.395722	6.5172	12.1479	3.87959	12.1101	0.633776	1.49005		0.432041	0	1.72904	1.72788	0
0.449901	0	0.658384	0	0.403902	7.393	2.01332	3.2728	10.3287	0.61427	0	0	0.533308	0	0.776256	1.6659	0
0.428678	0	0	0	0.477268	5.99918	1.93232	4.35613	11.1027	0.413929	0.904783		0.429488	0	0.766735	2.26261	0
0.41867	0	0		0.359032	6.49169	1.76513	3.50344	11.7523	0.463418	1.61648	0	0.432274	0	1.07816	0.621692	0
	0	0	0	0.372918	6.57735	1.46227	7.23658	10.4402	0.440884	1.27182		0.416711	0	1.59843	1.00096	0
0.487269	0	0.692134		0.405396	18.5553	3.33127	0.689676	8.55641	0.450332	0		0.460355	0	2.58004	1.13697	0
0.425726	0	0.656178	0	0.384167		3.94851	6.29831	10.3837	0.397052	0	0	0.355672	0	1.64276	1.62436	0
0.625024	0	0.581631	0	0.367032	15.0141	2.09789	3.12185	8.13442	0.488378	1.91482	0	0.342254	0	1.22198	2.68447	0
0.675466	0	0.611038		0.500486	9.57534	0.833149	0.920112	9.9035	0.51261	1.38772	2.64516	0.39279	0	2.12032	1.29178	0
0.504605	0	0.589242		0.429022	6.55952	1.62858	2.86591	8.93381	0.362673	2.04882		0.327939	0	0.881533	2.20564	0
0.557843	0	0	2.77514	0.328114	5.56601	4.11101	2.08409	7.56858	0.498467	1.9952	0	0.303255	0	2.45165	2.10151	0
0.435502	0	0.577438		0.372868	10.7143	1.67314	4.05506		0.588313	0		0.313681	0	0.665655	0.800932	0
0.495081	0	0.685974	0	0.782002	8.85702	4.02194	5.76971	12.73	0.453856	1.05793		0.32739	0	0.64884	0.952186	0
0.400691	0	0.693114	2.19466	0.403127	10.155	3.01567	5.01662		0.572434	1.55931		0.309038	0	3.59457	0.922789	0
0.44364	0	0	0	0.415689	5.98187	10.1219	6.03333	16.7482	0.350931	0	0	1.4295	0	3.56498	0.585017	0
0.500365	0	0.714258	0	0.387044	8.89609	6.78333	1.58596	9.22738	0.497889	0	2.81723	0.42575	0	3.52024	0.506394	0
0.445881	0	0	0	0.39039	8.08444	11.002	9.15487	9.41326	0.553508	0	3.22705	0.439299	0	3.52224	0.953138	0
0.386655	0	0	0	0.468832		10.7042	8.18241	16.4449	0.352913	1.83016		0.397344	0	2.65887	3.06754	0
0.388177	0	0		0.430787	6.81202	3.74842	11.8013		0.377795	1.21201		0.413005	0	1.42924	0.729898	0
0.339822	0	0	0	0.429101	2.12983	2.50068	6.83002	18.5397	0.398302	0	3.05755	0.391875	0	1.06314	3.23063	0
0.378061	0	0	0	0.385385	6.58593	1.68705	4.67577		0.395511	0		0.416689	0	0.739366	0.686447	0
0.428095	0	0.659776	0	0.44045	7.13632	7.92536	5.34832	17.4264	0.415844	1.71522		0.502459	0	2.68745	0.8042	0
0.345078	0	0		0.384279	8.8632	4.17277	1.77485	0	0.437398	1.73088		0.469337	0	0.71011	0.781465	0
0.396085	0	0		0.511422	17.0904	2.08466	3.47545	15.1689	0.41433	1.77179		0.398777	0	0.781464	0.584859	0
0.369355	0	0	0	0.444269		5.12029	3.41508	7.01603	0.74948	1.2094		0.373101	0	2.84555	2.19005	0
0.374811	0	0		0.470632	13.8811	7.41761	2.38084		0.458391	1.46825		0.46946	0	7.05697	1.07988	0
0.49181	0	0.617684	0	0.521987	5.38417	8.46909	3.13385		0.46452	1.75366		0.399749	0	0.721063	1.18518	0
0.416191	0	0	0	0.367275	13.1768	10.7281	4.74386		0.358213	1.14699		0.397248	0	0.665985	2.62329	0
0.358822	0	0		0.344895	9.26858	1.32504	8.5578	17.6222	0.464429	1.05342		0.396655	0	1.51778	2.69011	0
0.396849	0	0	0	0.344098	13.045	2.49485	11.5823	15.347	0.467605	1.21961		0.475809	0	1.63837		0
0.413609	0	0	0	0.298192	7.70076	5.01994	4.13752	16.7314	0.39699	0	0	0.427391	0	1.26331		0
0.426739	0	0	0	0.38013	16.6903	8.03786	4.6258		0.321037	1.62981	1.02719	0.491333	0	0.687619	1.95258	0
0.409282	0	0	0	0.320451		2.04011	0.555108		0.462783	0	1.15869	0.408195	0	1.07801	1.47986	0
0.384406	0	0	0	0.385721		4.5636	0.791697	19.1406	0.399502	1.05649		0.340557	0	1.79416		0
0.893048	0	0.633286		0.347012	15.8125	4.91686	5.33046		0.330651	0		0.38297	0	2.28659		0
0.427052	0	0	0	0.378343	8.75573	3.77478	2.02274		0.428976	0.882169		0.380898	0	4.72996		0
0.39485	0	0		0.400285	14.6271	4.1401	0.609957	11.1038	0.3596	0		0.33226	0	8.38252		0
0.42324	0	0		0.368703	12.1376	3.38239	0.500859	0	0.318388	0	2.52921	0.478309	0	9.62468		0
0.468578	0	0.51369	0	0.35349	10.252	3.98456	0.569619	9.06532	0.344834	2.12634	0	0.497526	0	10.3126	1.99203	0
0.447021	0	0	0	0.372014	14.7077	4.94657	1.48161	13.0048	0.40848	0		0.406886	0	0.773825	0.798495	0
0.368375	0	0.481371	0	0.401615	8.38456	0.965012	0.657554	10.4044	0.332541	0	2.90222	0.341376	0	8.66012	0.588859	0
0.35901	0	0	0	0.454165	0	5.31896	6.56882	9.63819	0.431552	0		0.33347	0	1.12897	1.18131	0
0.75557	0	0.422728	0	0.451273	15.9479	1.04479	8.11789	15.0843	0.444849	1.05634	2.73571	0.355851	0	6.39655	0.547006	0
0.637634	0	0	0	0.480295	12.0221	4.47131	5.01489	13.9808	0.459881	0	1.68216	0.324895	0	0.743002	0.663743	0
0.574013	0	0	0	0.486873	14.9461	6.32022	4.10487	16.6848	0.418892	0	2.97887	0.31921	0	3.35119	0.667522	0
1.07518	0	0.707895	0	0.474852	11.8989	0.948876	2.62939	12.1804	0.438725	1.18115	2.45251	0.331411	0	0.481019	0.699297	0
0.439956	0	0		0.468967	17.6207	3.24797	5.89577	12.2344	0.3418	0	2.80658	0.415714	0	2.75583	0.831259	0
0.417882	0	0	0	0.469353	12.0375	2.76519	8.65917	17.4359	0.447064	1.40378	1.40711	0.42292	0	0.986534	0.94027	0
0.610965	0	0		0.477829	13.6446	3.89822	8.09047	16.7611	0.773533	1.64795	0	0.427689	0	1.2951	0.852005	0
0.62531	0	0	0	0.425468	17.3613	1.80645	5.64769	11.8165	0.475051	2.00862	2.11788	0.412474	0	0.786255		0
0.878035	0	0.509437	0	0.401667	10.4538	4.61767	1.0028	10.869	0.414083	1.36054	2.58245	0.354549	0	0.868007	1.69903	0
0.518706	0	0		0.515843	16.3063	1.79126	0.841365	14.4705	0.464723	0.992933	2.28405	0.411186	0	0.474504	1.41175	0
0.39184	0	0		0.387211	13.8391	4.19313	2.79239	11.9182	0.437019	0.933432	2.06064	0.409581	0	0.554369	3.15942	0
0.582565	0	0.415613	0	0.386655	13.7557	3.36474	1.66928	12.6108	0.436567	1.15883	2.45368	0.368895	0	1.41416	0.939089	0
0.440748	0	0	0	0.472737	17.3357	2.47157	1.62378	14.9531	0.335763	0.506481	0	0.311634	0	1.58403	2.56637	0
0.476031	0	0.429805		0.49213	10.9853	9.09862	0.526771	10.7747	0.406945	0.637388		0.344355	0	0.656372	1.06105	0
0.505478	0	0.44191		0.410832	13.2344	10.3198	3.00908	12.1408	0.446794	1.26437		0.359844	0	0.647739	2.52537	0
0.449735	0	0	0	0.448514	7.72707	2.13621	1.60964	13.8756	0.357261	1.18939	0	0.391333	0	5.79735	1.00972	0
0.467154	0	0.599305	0	0.442511	3.48459	4.40604	1.06197	13.9182	0.453233	1.11677	0	0.42994	0	0.488423	1.01383	0
0.47516	0	0	0	0.417159	6.58574	3.52052	1.02589		0.359162	0.453207	0	0.373031	0	2.51576	2.0537	0
0.374404	0	0		0.402938	6.71771	15.5499	0.604434	14.1748	0.443476	0.616358	0	0.319401	0	0.759719	2.00225	0
0.589938	0	0.718805	0	0.413482	10.3561	4.81247	2.42443	15.1713	0.440985	0.969163	0	0.341571	0	0.83788	1.91583	0
0.443982	0	0	0	0.434189	12.9434	11.5512	2.34869	0	0.359251	1.66092		0.349706	0	9.29236	1.20485	0
0.428791	0	0	0	0.460158	9.87644	15.7067	18.1117	12.1424	0.386024	0.814376	0	0.341712	0	2.78375		0
0.397204	0	0	0	0.407719	12.3404	7.41859	15.6328	6.32763	0.397342	1.42384		0.334901	0	1.96615		0
0.603729	0	0	0	0.42543	14.0735	0.834413	2.42603	10.2964	0.439116	1.76796	0	0.362686	0	1.51109		0
0.468221	0	0	0	0.405833	8.21346	1.00174	4.6854	6.18256	0.395667	0.613427	0	0.37719	0	0.628516		0
0.380719	0	0	0	0.412311		2.26476	3.87126	11.3364	0.378264	2.21638		0.406722	0	1.91764	1.14848	0
0.362765	0	0	0	0.466348	15.2888	2.38915	1.1252	10.7193	0.41797	0.840522		0.370538	0	0.544727	2.91269	0
0.380436	0	0		0.360898	6.81233	12.2859	2.72596	7.06642	0.96633	0.730207	0	0.482169	0	6.84512	0.677579	0
0.435831	0	0	0	0.36871		8.62919	4.57948	10.5424	0.469281	0	0	0.477212	0	0.565209	2.70493	0
1.4539	0	0	0	0.397075	6.98465	16.7421	1.98844	13.0791	0.385909	0		0.382854	0	8.47385	0.62671	0
0.484613	0	0	0	0.38882	7.29926	7.54841	1.10552	11.168	0.365075	1.53686		0.31374	0	8.79098	0.600056	0
0.472218	0	0	0	0.361872	6.49541	13.754	0.882598	8.31263	0.523113	1.19606		0.309227	0	1.01201	3.1858	0
0.367961	0	0	0	0.418521	10.3676	12.0187	8.98036		0.48455	0		0.323206	0	4.62176	0.560681	0
0.418902	0	0	0	0.404696	18.9042		6.56287	15.6378	0.41068	1.20486	2.96232	0.319124	0	7.40109	0.586244	0
0.357154	0	0	0	0.373703	18.7264		3.78645	10.8754	0.474682	1.90956	2.2352	0.319218	0	4.96054		0
0.481096	0	0	0	0.415668	12.8379	9.42835	2.71861	11.4826	0.371174	1.19642		0.472764	0	0.716566		0
0.4123	0	0	0	0.399328	8.28441		13.2582	10.1277	0.448987	1.05331	1.83833	0.302871	0	0.560125	3.0509	0
0.40868	0	0	0	0.430348	7.32616	6.04131	8.00685	11.2596	0.404137	0.890837		0.341035	0	0.791325	0.482319	0
0.478422	0	0	0	0.441275	5.88069	13.6705	23.6561	7.47049	0.408513	1.04185	3.27442	0.379331	0	6.08153	0.51841	0
0.44878	0	0	0	0.487705	17.1463	14.5656	7.71148	8.55253	0.539602	0.700965		0.317844	0	0.599623	0.698395	0
0.328364	0	0	0	0.509547	7.77311	15.6678	16.4781	13.9287	0.438145	0.759363	3.05634	0.426824	0	0.686972	1.231	0
0.621215	0	0	0	0.373253	6.75321	11.9405	7.9052	8.00699	0.401095	0	2.28612	0.47449	0	0.77335	2.11535	0
0.43397	0	0	0	0.4141	4.48435	9.45578	6.27667	10.7011	0.413442	0		0.378615	0	1.28029	1.66934	0
0.549462	0	0	0	0.411937		6.31283	4.26233	6.56759	0.526576	0.759356		0.385032	0	5.16656	0.711994	0
0.748478	0	0	0	0.680125	14.2051	1.95078	3.62935	13.6832	0.3824	0		0.435297	0	5.76219	0.459611	0
0.489644	0	0	0	0.39583		4.24509	6.19343	9.93835	0.348019	0	3.00549	0.39013	0	11.7425	1.22729	0
0.486866	0	0	0	0.417782		9.20405	2.57553	8.22045	0.597614	1.02651	1.91042	0.477717	0	3.47069	1.26165	0
0.872295	0	0		0.51757	11.9934	7.9133	6.07666		0.49598	0		0.325781	0	0.933002		0
0.413744	0	0	0	0.353252	17.1654	7.43505	3.98666	15.6955	0.373179	0		0.393034	0	1.18434	0.862909	0
0.422875	0	0	0	2.63494	8.28916	3.70042	4.69486	15.1151	0.430269	0		0.360234	0	0.578786	0.43822	0
0.447046	0	0	0	0.37739	18.2651	19.5786	9.29809	7.09141	0.544047	0		0.477917	0	2.51945		0
0.4976	0	0	0	0.380518	16.828	3.55522	3.63288	8.54192	0.416708	1.41336		0.486156	0	0.595304	1.24483	0
0.540236	0	0	0	0.369319		7.47814	4.82411	5.23214	0.433905	0.921927	0	0.356887	0	0.554166	0.607088	0
0.424491	0	0	0	0.350334	4.24315	1.86189	1.11956		0.357448	1.43694	0	0.372133	0	0.545353	1.81289	0
0.543856	0	0	0	0.415175	13.9876	6.05083	0.861899	4.85541	0.492021	0	0	0.368673	0	2.19552	2.45594	0
0.446725	0	0	0	0.389273	16.1124	7.94031	3.7442	10.1572	0.411667	2.29546		0.379186	0	1.50475	3.0661	0
0.429372	0	0		0.465636	8.66918	5.15267	1.64837		0.659132	1.34729	0	0.409165	0	1.20215		0
0.425973	0	0		0.454916	18.3757	12.1755	2.20973	4.34317	1.26967	0.696769	2.43889	0.473981	0	1.31495	0.593884	0
0.494444	0	0	0	0.444548	13.1809	13.8194	4.70709	2.88527	0.372895	0.686561		0.367347	0	0.652914	0.573923	0
0.568861	0	0	0	0.434268	17.2961	9.95342	0.662333	13.3694	0.456403	0.935523		0.393947	0	0.608725	0.844821	0
0.495105	0	0	0	0.46988	15.6595	3.32455	7.43199	14.5739	0.329971	0.820531		0.440533	0	2.00247	1.52695	0
0.42602	0	0	0	0.470364	17.2167	7.26809	4.21291	7.00515	0.455503	0.70825	2.21738	0.400653	0	2.71075	2.85019	0
0.430141	0	0	0	0.500123		7.6984	5.68689	6.01621	0.390789	0.644342	3.17806	0.438628	0	3.12355		0
0.425503	0	0	0	0.413037	12.6299		5.99675	0	0.371614	0		0.361974	0	0.983128	0.590307	0
0.413607	0	0	0	0.427956	17.6125		4.57371	9.05281	0.337674	1.17215	1.41266	0.342382	0	0.568925	0.937309	0
0.448325	0	0	0	0.446398	5.04541	3.95505	9.06275	11.0149	0.374603	0.624725	0	0.464032	0	2.56507	0.604656	0
0.448338	0	0		0.475322	8.41797	6.97012	13.7611	8.19838	0.447928	0.541622		0.37674	0	1.40563	1.78245	0
0.40246	0	0		0.481421	12.9703	6.58469	19.4872	16.3975	0.382369	0	2.87651	0.335236	0	0.568807	0.86762	0
0.418619	0	0	0	0.521487	7.68413	4.68993	14.6198	0	0.711446	2.30834	0	0.331969	0	1.52838	1.00299	0
0.39651	0	0		0.458597	8.18498	8.24496	7.63709	11.4424	0.388217	1.63199	2.42272	0.357725	0	1.57459	1.89384	0
0.501127	0	0	3.48882	0.382816	6.51471	2.69845	6.93286		0.392795	0.652685	0	0.412132	0	3.19419	1.52752	0
0.346388	0	0	0	0.473567	18.0487	4.78079	15.5016	7.6662	0.384963	1.15578		0.33536	0	1.6211	0.804121	0
0.72996	0	0.663488		0.436582	6.14912	4.02743	10.2633	12.0756	0.337633	0		0.345973	0	4.33236	0.716532	0
0.473905	0	0	0	0.436096	3.15413	4.1695	2.01028	8.94171	0.384422	0		0.382875	0	1.57121	0.628884	0
0.354459	0	0	0	0.448002	5.96554	2.82022	1.89768	11.1961	0.361361	0.490488		0.395775	0	1.3894	1.46266	0
0.402487	0	0	0	0.539515	9.5561	3.94768	0.991564	13.1025	0.364112	0.472437	3.13069	0.372824	0	5.03583	0.502803	0
0.342228	0	0		0.394255	4.78052	6.67316	0.806232	5.81263	0.383227	0.45105	0	0.376082	0	4.09699	0.562314	0
0.399029	0	0	0	0.560175	14.3331	9.26578	4.01562	0	0.359842	0.555023	0	0.392706	0	3.89375	0.568464	0
0.384955	0	0	0	0.346829		16.4719	4.37757	0	0.393219	0.848171	0	0.35028	0	4.18345	0.57939	0
0.380282	0	0		0.391646	9.15834	17.3731	0.709231	9.03935	0.363151	0.626514	0	0.434539	0	2.9014	0.658406	0
0.53636	0	0	0	0.38766	18.7146	9.05502	0.656264	18.0429	0.432032	0.523974		0.485852	0	2.81134	0.535559	0
0.423638	0	0	0	0.373337		1.75184	1.04993	6.33601	0.339435	0.657526		0.345188	0	1.08537	0.539581	0
0.441753	0	0	0	0.415146		1.74516	0.871824	16.5844	0.515857	0.653782	3.04328	3.33208	0	0.638975	2.57365	0
0.353596	0	0.687951	0	0.406149	5.88218	7.42375	0.62921	17.0605	0.450728	0		3.88696	0	3.72804	2.25559	0
0.417669	0	0	0	0.492253	18.2682	14.1984	4.30359	13.0292	0.414847	0		0.673617	0	2.56358		0
0.355025	0	0		0.507909	5.7222	16.2427	9.59577	7.11159	0.398913	1.30986			0	2.01899	1.08555	0
0.455382	0	0		0.442219		14.2428	1.35225	17.3999	0.371596	0		8.70739	0	1.41223	0.806284	0
0.576022	0	0		0.462078	17.4932	12.2382	11.0703	14.6166	0.444915	1.75669		4.81188	0	1.56979	0.917752	0
0.388001	0	0		4.30117	12.1481	15.4571	9.05716	6.67277	0.445728	0	2.70779		0	0.698431	0.509835	0
0.482333	0	0	0	0.539184	13.5424	5.46232	10.6238	10.529	0.437034	0			0	2.10921	1.73167	0
0.382469	0	0	0	0.389523	12.9849	14.4598	7.98014	12.7667	0.476872	0		4.7255	0	5.89594	0.399072	0
0.398043	0	0		0.425099	12.9531	20.9453	11.5549	11.0862	0.472431	0		5.30391	0	1.80831	1.32876	0
0.35619	0	0	0	2.36143	11.7506	7.90812	4.76118	9.11786	0.504108	0	2.93711	5.84749	1.11116	6.95053	0.546393	0
0.409651	0	0	0	0.436322	5.80448	11.1929	5.2932	12.3872	0.835447	0	0	1.93181	0	7.59881	0.485532	0
0.398015	0	0	0	0.373802	14.6287	6.96027	6.19023	8.54558	0.548587	2.45097	2.63775		0	0.833027	0.425069	0
0.373436	0	0	0	0.344528	14.0421	8.44631	1.82723	16.6602	0.415091	0.728157	2.60036	1.31366	0	10.0553	0.543308	0
0.397863	0	0	0	0.388155	10.5327	6.79405	2.07864	14.6981	0.371435	0	0	6.37924	0	3.26067	0.858446
0.36765	0	0		0.357923	15.4617		7.13443	16.5233	0.414363	0.814795	0	5.43107	0	5.92252	1.55487
0.431826	0	0		0.371144	7.97502	8.78111	10.7464	17.5142	0.399662	1.93362			0	2.09064	0.611038
0.371596	0	0		0.355049	9.212	7.38236	8.34676	12.9142	0.447976	1.11234			0	0.975061	0.634365	1.48655
0.385003	0	0	0	0.385777		2.82978	4.95291	10.2117	0.396849	0.990802	0	5.06151	0	2.82427	0.628002	1.50389
0.622104	0	0	0	0.376494	5.78174	9.29748	6.57866		0.483118	1.65141			0	1.18107	0.596124
0.478639	0	0	0	0.337222	7.89313	7.98761	2.98373	15.9148	0.423841	0		7.68568	0	1.26888
0.4505	0	0	0	0.359259		2.95697	2.09924	12.701	0.544866	0	0	5.07431	0	4.31235	1.02631
0.500413	0	0		0.416644		12.0004	3.00146		0.558819	0	1.94211		0	1.06862	0.828315	1.44228
0.437299	0	0	0	0.309065	7.23437	10.5209	1.49394	14.3454	0.429119	0	0		0	6.08381	0.642022	1.61368
0.398166	0	0		0.421998	9.60691	3.89577	1.35283	14.7503	0.451513	0	0		0	2.97015	0.646229
0.437234	0	0		0.378541	10.0936	8.49261	10.8362	14.6726	0.922777	0	0	2.52874	0	1.86902	0.541203	2.05502
0.404882	0	0	0	0.456273	16.6455	10.7625	3.17149	12.7182	0.464062	0	2.52633		0	3.34099	0.655858
0.383381	0	0		0.395779	6.51201	3.17178	1.71255	9.46601	0.507322	1.48448	1.60592	4.90425	0	1.76816	0.707085	0
0.416415	0	0		0.435181	6.16435	9.61571	1.77149	16.1292	0.374392	0	0	3.42007	0	2.20645	0.694224	0
0.439962	0	0		0.482442	9.28635	10.0378	4.21546	6.51359	0.446309	0	3.06134	7.83003	0	0.537708
0.389466	0	0	3.21091	0.390966	9.90768	15.9276	1.16653	18.1013	0.448301	0			0	3.34899	0.585405	0
0.619353	0	0		0.405169	5.88105	10.4723	6.82903	0	0.479766	2.07594	3.08154		0	1.62974	0.582705
0.435894	0	0		0.570105	14.3278		10.8767	0	0.507004	0			0	2.54782	0.502018	0
0.449141	0	0		0.528362	11.6177		8.35726	0	0.370402	0			0	2.52952	1.99641	0
0.411499	0	0	3.76691	0.371014	9.74832	12.9397	10.2173	10.3666	0.559934	0		2.98243	0	1.32022	1.72505
0.452475	0	0	1.11142	1.08859	5.66474		6.38135	9.7611	0.373011	1.39153		2.48407	0	2.813	1.19746
0.33265	0	0	3.08858	0.393505	6.65719	14.1927	7.71949	9.87034	0.371704	1.08818		5.26735	0	3.82185	0.937257
0.464839	0	0		0.394285	13.6484	10.9359	0.864423	4.82362	0.375851	1.10932	2.70556	6.54542	0	2.98718	0.780942
0.415014	0	0		0.366987	0	17.2251	0.593059		0.371711	1.04149	0	9.17422	0	3.91678	1.67681
0.396766	0	0	1.2206	0.370277	10.6428	14.3385	10.087	10.4061	0.4112	0.654141		2.09055	0		1.469	1.67038
0.421435	0	0	2.52867	0.432615	0	11.7273	3.28847	4.58821	0.360068	0.606657	0	1.20625	0	12.2786	0.477067
0.37883	0	0		0.450907	16.7361	19.1322	1.06349	16.5215	0.415067	0.730442	0	8.80316	0	5.82136	0.827361
0.474279	0	0		0.400853	17.8288	14.7944	1.70788	1.59581	0.372033	1.65586	2.44847	1.74556	0	2.32222	1.87053
0.454906	0	0		0.492215	9.85055	12.9239	14.0553	12.3871	0.463174	0	0	2.35329	0	3.11185	0.950994
0.534965	0	0	1.84201	0.472402	15.8954	4.32873	1.5582	8.63362	0.406078	0.789362	1.72043	7.30898	0	4.48181	1.2759
0.417557	0	0		0.370954	0	13.1929	2.41406	8.46049	0.439807	0	0		0		0.802139
0.502725	0	0	0	0.373725	18.3067	15.1545	1.37127	18.0818	0.355618	0.60861	2.309	9.66091	0	12.7859	0.527267
0.505483	0	0	0	2.84692		12.2248	3.79652	3.96117	0.398278	0.706459	1.55793	4.18158	0	11.6282	0.406856
0.508877	0	0	0	0.377776	5.38105	2.60251	3.58646		0.402027	0.916859	1.93018	4.75003	0		0.399707
0.496512	0	0	0	0.440324	5.82634	2.51736	3.55941	5.19442	0.373863	0.914684		5.23029	0		3.17921
0.463749	0	0	0	0.44442	2.21919	2.18173	3.64205	10.1929	0.43341	0.862802	1.96634	1.54625	0			0
0.473982	0	0	0	0.434859	11.1148	5.70636	4.54228	6.72672	0.405896	0.976827		1.20014	0		1.35582
0.526238	0	0		0.474546	2.97273	8.1695	5.52405		0.378888	1.577		1.07464	0		1.39323
0.546854	0	0	0	0.311569	1.85344	3.0147	2.14521	10.0676	0.372831	0.70793	0	2.6988	0		2.052
0.573519	0	0	0	0.418651	8.88738	0.0764826	7.43817	7.45018	0.40417	1.16358	2.59582		0	5.86666	1.91238
0.473788	0	0		0.435979	14.0564	6.53115	2.52285	15.7486	0.377599	1.10245	1.39673	9.27021	0	8.62645
0.743269	0	0.526493	0	0.431841	9.64506	10.1217	5.72679	5.66823	0.452892	0.472602	1.81738		0	1.79052
0.57005	0	0		0.376884	2.47247	1.95705	2.20373	9.21452	0.376729	0.468553			1.06342	1.75563	0.827596
0.485348	0	0.659576	0	0.388098	1.7174	14.1014	3.41482	9.66795	0.480722	2.57995	1.45784		0.979597	8.79018
0.478634	0	0	2.89991	0.382415	14.1538	17.8023	5.59257	11.0158	0.416019	0.539313		1.41777	0	2.51193
0.35895	0	0	0	0.358387	11.0334	3.02348	5.19705	6.3038	0.440191	2.50259		7.06731	0	2.57441
0.355876	0	0	0	0.379645	6.36257	5.16583	5.12669	5.91338	0.393017	1.08753		9.36119	0	2.73335
0.359907	0	0	0	0.347062	3.7171	11.9873	3.13156	14.1887	0.432219	0.460939	0	3.68294	0	3.48717	1.13659
0.452466	0	0		0.405503	2.67412	13.8116	2.03259		0.399699	0	0	8.22774	0	4.59305	1.22804
0.445589	0	0	0	0.364675	3.0773	13.0508	3.15985	11.8476	0.374758	2.2725			0.922549	5.74951	2.19762
0.362425	0	0		0.450408	2.78089	8.22328	0.942133	15.5225	0.387745	0	2.8641		0	2.27759
0.530858	0	0		0.380951	8.50697	10.633	1.19141	6.55855	0.405258	0	3.29059		0	2.43785	1.55728
0.523254	0	0		0.435013	5.26981	9.10634	0.851869	12.7998	0.38615	0			0	5.36998
0.345502	0	0	3.06577	0.352819	7.78461	15.2233	2.20839	11.5295	0.329444	0		9.2768	0	9.7561
0.483572	0	0	0	0.390334	8.42441	3.32106	1.88701	10.5599	0.390006	1.88837	0	4.89083	0	11.2843
0.33829	0	0	2.17082	0.385768	5.73118	5.11892	2.01761		0.330648	1.62995	0	4.65444	0	6.67832	1.30136
0.389752	0	0		0.384513	1.30794	7.74139	7.26577	8.63577	0.447646	1.45816	0	7.3068	0	12.1096	2.37783
0.578553	0	0		0.331236	8.73215	11.5621	3.83318	12.7324	0.437567	0	0		0	7.53771
0.67924	0	0.492125	3.28352	0.454229	3.89193	14.5873	8.39967	8.69075	0.448231	1.35661	3.24295		0	7.90358
1.30823	0	0	2.434	0.489989	1.23263	4.88889	8.49805		0.3729	1.22267		8.25055	0	10.8429	0.934885
0.99044	0	0		0.389926	6.74441	5.11998	3.84916	6.68052	0.480898	2.1485	0	5.57728	0	9.02131	1.37543
0.82045	0	0.588899	1.49282	0.400731	4.15185	7.48794	3.61555	6.65287	0.42184	1.73551	0	4.51898	0	4.08986	0.676668
0.75545	0	0	2.39286	0.320331	5.75012	2.82355	4.15097	5.02451	0.326292	0.969037	0		0	6.56502	0.852878
1.19942	0	0	0	0.37722	3.13446	3.42862	24.4569	8.80859	0.371105	0	0	7.49015	0	2.63383	0.601355
0.966908	0	0	2.49458	0.335092	7.39886	0.805155	2.517	13.1387	0.405363	0	0		1.1105	0.839451	1.02727
0.716175	0	0	2.03457	0.369215	8.40341	5.53629	10.4652	5.06511	0.385032	0	2.90809	7.79751	0	1.07035	0.803254
0.520739	0	0	0	0.336096	4.48405	4.26668	10.3402	5.17163	0.363326	1.95375		6.17869	0.914556	0.753992	0.515382
0.355628	0	0	0.922661	0.343655	6.26206	1.27979	4.59932	8.02828	0.364984	2.31407			0.858788	1.02865	0.534597
0.373773	0	0		0.387998	5.86448	1.27903	7.99989	4.84184	0.385012	1.56945		3.2277	0	6.2319	0.752818
0.341131	0	0	0	0.392066	5.07716	4.9957	9.24232	9.47733	0.433859	0.823372			1.06866	8.35808	0.633433
0.391612	0	0	2.02469	0.32993	3.85331	1.31748	11.0623	13.0411	0.346673	2.00784		4.01951	0.992007	7.82209	0.917567
0.341941	0	0		0.361292	11.1768	3.48947	4.8232	12.338	0.389611	1.76768		9.73893	1.07238	1.58639	1.2258
0.467792	0	0		0.528157	4.99241	7.1452	4.87129	5.56564	0	0.819138	2.27305	1.93291	0	2.33549	0.889718
0.614163	0	0		0.540733	4.23117	7.3354	0.806593	5.55414	0.438729	0		1.3046	0	5.35245	0.649856
0.87817	0	0	0	3.08524	10.7621	5.54568	1.43702	4.03893	0.367035	0	0	6.20225	0	0.982604	0.584719
0.390421	0	0	0	1.94716	1.55102	11.8033	2.0051	4.47999	0.383975	1.64092	0	4.59966	0	1.28617	0.634254
0.501682	0	0.495209		11.5729	1.81834	3.07378	1.99195	5.45907	0.399776	0.859515	0	1.18167	1.12614	2.85875	0.519863
0.508531	0	0	3.47744		7.77644	7.1545	1.41255	4.78919	0.433491	0		5.57333	0.7328	1.72312	0.545635
0.507005	0	0.594818	0	6.016	2.13916	16.1313	2.59975	4.3141	0	0		3.56981	0	3.8201	0.658854
0.42355	0	0	0	2.22428	12.4528	5.43677	1.67775	5.79663	0.391958	0	0	5.98615	0	2.93584	1.17038
0.530462	0	0	0		6.15094	2.14649	5.73662	13.5494	0.493072	0	0		0	1.28976	1.94758
0.576694	0	0	0	4.57151	8.43862	7.31387	2.44592	7.58148	0.484399	0	0		0.957151	2.59438	1.80582
0.493749	0	0	3.2632	9.12614	9.61301	6.56284	3.84227	6.05002	0.399999	0	0	2.85916	0	4.31663	0.754129
0.421068	0	0.693473		3.92703	8.18018	2.21353	4.92331	3.82481	0.445399	0	0	2.27002	0	3.87357	0.645202
0.424003	0	0	0		7.38778	6.93399	6.11404	7.66563	0.42716	0	0	2.68981	0	7.41146	0.820777
0.433843	0	0	0	7.61865	0.923587	5.45626	2.37126	12.3328	0.591038	0	0	1.08278	0	0.862093	3.19586
0.485512	0	0	0	5.30239	1.22761	6.00137	2.57238	10.2554	0.496779	0	0	1.17675	0	0.943214	1.63458
0.800326	0	0	0	8.94133	8.5397	1.61865	4.11982	5.25908	0.384429	1.441	0	5.26979	0.828638	1.01141	0.85563
0.644713	0	0	3.68877	3.08788	5.14061	1.13256	2.4703	12.4334	0.414923	0		2.06045	0	4.53776	0.903696
0.535173	0	0	0		5.78809	2.66583	2.22595	10.0696	0.427999	0	0	3.08621	0	2.06044	0.456146
0.610717	0	0.496702			5.90411	8.86117	2.07955	11.3663	0.446217	1.5387		7.23795	0	2.40107	0.533005	0
0.507182	0	0	0	5.27532	7.92072	6.75747	1.69678	1.90441	0.348485	1.68154		1.88161	0	10.7118	0.500864
0.460796	0	0	0	11.7245	5.12174	6.43315	0.98059		0.532386	1.09729		1.40382	0	10.6426	0.625901
0.421826	0	0.539266			8.82666	3.23669	0.589613	9.34879	0.421491	0		5.19139	0	3.67204	2.08527
0	0	0			6.02728	4.23901	0.560745	8.48017	0.518331	0	0	1.98699	0	1.4736
0.395248	0	0	0	2.90102	5.79209	5.34898	1.21205	6.69156	0	0		2.24896	0	1.41846	0.53321
0.455729	0	0.659502	0	3.80068	7.06999	2.07448	3.89849	2.66192	0.361921	0		8.44752	0	2.23741	0.55835
0.413482	0	0	0	7.8916	6.08563	3.4646	10.8875	1.84281	0.382341	0	0		0	2.26993	0.498565	0
0.505949	0	0		12.9307	5.32562	2.10142	7.85157	3.93188	0.313758	0.890874	0	6.47653	0	8.00457	0.644295
1.14144	0	0		9.81905	5.84931	3.37633	4.27001	13.0101	0.375556	0.915459		8.26968	0	8.40827	3.36982	0
0.458851	0	0	0	4.06203	8.84928	1.51646	0.781032	16.2302	0.370001	0.8461	0	2.33443	0	10.2777	0.641027
0.743417	0	0	0	6.90477	5.74659	2.9513	4.68648	10.1172	0.325497	0		0.944123	0	1.91833	0.610191
0.963619	0	0.454643		9.2036	7.93264	8.60627	6.29099	2.07461	0.440347	1.21516	0	2.03057	0	2.66993
0.718475	0	0.453423	0	8.9321	9.38945	7.42573	2.45845	1.57461	0.414514	1.90694	0		0	9.44271
0.783005	0	0	0	10.1826	10.6962	3.75803	5.27467		0.367411	2.14522			0	8.27948
0.63434	0	0		10.625	11.0487	1.2537	2.40581		0.386849	0	0	5.98481	0	8.02646
	0	0	0	2.8599	11.1628	1.98799	1.03267		0.414607	0.457392	2.77003	4.06255	0	1.46407	0.558539	0
0.442631	0	0	0	12.784	5.4614	1.53955	3.10291		0.389861	0.948232			0	4.73347
0.405878	0	0	0	6.45024	3.55056	6.50056	1.06107		0.352253	0	0		0	4.33056	0.619487
0.508195	0	0		2.53938	4.48867	3.98792	1.12151	13.7723	0.407408	0.530152	0		0	5.77001
0.635677	0	0		4.94096	10.3904	3.6546	9.96527	6.35422	0.369435	0.884665			0	0.995822
0.655476	0	0	0	6.84935	9.82082	10.333	10.7074		0.345104	1.07319	0		0	4.81183	0.529223
0.642655	0	0	0	3.89154	8.87549	8.07089	4.51202		0.335954	0.697869	2.23601		0	1.64133	0.605547
0.454266	0	0	0		12.8381	3.29209	3.96093	8.67993	0.385674	0.710216			0	2.04155	0.820923	0
0.589714	0	0	0		11.3063	6.32097	3.6842		0.384539	0.69414		1.91142	0	8.34237	0.458323
0.792096	0	0	0	10.1139	11.6848	10.1695	9.1146	18.8255	0.396247	0.721624			0	1.72524	0.419599
0.720008	0	0	0	6.11493	5.64485	7.92268	1.07975		0.404133	0.454054	2.82508	7.5256	0	1.84476	3.21903
1.43551	0	0	0	6.93233	8.02913	13.2843	2.67178	8.91789	0.408397	0.469363	3.01187	5.4518	0	8.93093	0.439119
0.427436	0	0	0	8.0111	4.16772	9.40294	9.6823	0	0.417242	1.60798		3.42945	0.833915	4.87416	0.726345
0.737284	0	0	0	2.20714	12.4985	1.50701	10.5284	0	0.384739	0		6.4755	0	5.98804	0.41707
0.695403	0	0		10.6035	9.8844	7.95027	5.96401	4.5477	0.408601	2.57678		2.82692	0.918651	7.46537	3.29073
0.53651	0	0	0	11.2015	10.7716	7.06482	5.05879	8.8836	0.508071	1.73467	0	4.28198	0		0.823733
0.576655	0	0	0	11.2341	3.41639	6.38229	8.00228	6.76451	0	2.32469		4.79015	0	9.89114	0.602766
0.86711	0	0		9.28572	11.8261	5.27733	7.67774		0.517071	0.815573	2.33094	2.38081	0	10.5423	1.24044
	0	0.402025	0	8.43396	7.45731	4.19179	7.03278	15.0754	0.372399	1.14588	0	2.37575	0.914867	8.26856	0.462185
0.778715	0	0.735218	0	4.10365	6.87896	4.61162	1.14567	13.8789	0.366269	0	0	6.54963	0		0.383385
0.666301	0	0.457662	0	3.0306	7.53395	12.6798	7.36821	11.1882	0.35718	0		4.43669	0.91539	5.33986	1.07603
0.369082	0	0.536555			6.91673	12.5667	6.45502	10.5663	0.506035	1.05502	0	1.9738	0	3.5455	0.747339
0.721086	0	0.647223			3.69504	12.8952	2.76014	12.8608	0.418628	2.09109		8.93559	0.812607	2.98586	0.455121
0.489699	0	0.613388			5.32064	10.4377		13.9126	0.359033	1.58476	1.66653	3.73809	0		0.489253
0.803741	0	0.44589		9.27913	12.0009	10.8826	2.70667	18.363	0.349001	0	0	4.98267	0		0.516659
0.563255	0	0.572204		11.375	4.81474	7.43946	2.49817	16.2388	0.331051	0.923346	1.98598	2.10797	0		0.399402
0.933728	0	0.581322			9.16906	2.11445	2.72988	11.1816	0.411269	1.63207	1.10783	4.97875	0	9.63102	0.509446
0.655543	0	0.494995		14.1568	9.64013	6.14356	2.41395		0.373973	0	3.15946	8.22288	0	4.02867	0.363921
0.838772	0	0.589099	3.64078		10.3648	5.37858	1.86052	11.8806	0.359804	0	1.44178	8.14831	0	10.6222	0.417267
0.520904	0	0		2.93462	11.469	3.87041	1.49672	12.0203	1.12422	1.36279		3.36712	0	4.26471	0.479589
0.576336	0	0.565326		0.970315	8.30927	4.68996	6.65178	8.68651	0.378114	1.56181	2.65014	1.97042	0	7.54033	0.635912
0.536995	0	0	2.1613	0.881171	9.10135	5.67946	1.70597	14.1015	0.355431	0		1.62254	0	7.69484	0.529104
1.12119	0	0.639139	1.08583	11.9008	12.9921	7.06478	0.875533	15.2932	0.376896	1.09252		1.66294	0	9.60796	0.557642
	0	0		8.01771	3.2025	1.5362	1.59195		0.383413	1.63673	1.5144	1.31457	0	8.01032	0.603596
0.577325	0	0.687487	1.64527	11.3906	3.44595	0.828966	0.747387	9.40434	0.354646	0.722799		4.65648	0	5.04013	0.513248
1.32091	0	0		6.05902	9.37204	0.748566	6.21298	9.17333	0.369958	1.00111	0	4.86761	0		0.919889
0.773467	0	0.672205	0	2.39315	5.29756	0.87403	4.91238	14.8217	0.4709	1.46411	0	3.90592	0	12.7609	0.755614
0.472127	0	0	0	1.38994	2.74451	0.677051	5.02476	8.7147	0.350108	0.72909	0		0	6.23451	0.604142
0.540121	0	0.685886	2.52128	1.77196	2.08517	0.70334	0.513236		0.351953	0.744525	1.95444		0	4.76296	0.390681
0.847005	0	0.58722		3.89417	9.74187	8.11724	4.39244	14.293	0.379813	1.30243	0		0	5.3492	0.388137
0.688982	0	0.730022		1.79089	14.0718	2.38649	3.34912	16.6771	0.434025	0	0	1.83202	0	5.88094	0.574307	0
0.477112	0	0	0		14.2958	4.88959	0.500528	6.50517	0.390982	0	0	6.81614	0	2.07824	0.416642	0
0.612932	0	0.479497			5.78324	0.89954	4.45831	14.2348	0.356137	0	0	3.52531	0	8.28267	0.639672
0.447863	0	0		6.10789	6.39023	5.72974	4.99234	11.4322	0.362056	0.514014	0	3.48351	0	4.2532	0.505361
0.532078	0	0.451557	0	4.00498	13.7323	5.29908	16.5987	11.1838	0.418688	0	0	6.7056	0	8.48385	0.436288
0.65829	0	0.687666	0	5.79769	6.14181	3.2739	25.9176	14.1633	0.360806	1.9062	0	6.59475	0	8.44389	0.625636
0.586038	0	0.470341		12.6763	5.94972	3.81586	10.8348	11.3274	0.430363	0.92544			0	9.29872	0.452929
0.638233	0	0.624287	0		3.66254	3.19292	3.97284	13.7376	0.354196	0.653458	0	9.54967	0	6.8602	0.539329
0.344101	0	0	0		3.95759	5.65173	1.06411	8.74588	0.362362	0.51529	2.64235	2.5765	0		0.404364
0.974327	0	0.714736		2.39651	12.7288	1.39092	4.11166		0.388272	0.764904		6.30478	0.651019	8.58043	0.352983
0.626775	0	0	3.23139	10.4886	7.00098	1.12776	17.6678	12.2841	0.332363	0.748344	0	5.92952	0.760514	9.80498	0.486405
0.454443	0	0	1.8047	6.99209	7.05478	1.5897	4.32363	12.8602	0.359667	0.784301	0	3.47414	0	11.0862	0.421234
0.337221	0	0	1.60224	2.76772	10.7038	1.38157	4.02703	14.6691	0.619276	0.729285		6.87329	1.12036	3.55061		0
0.611939	0	0	2.22809	2.24033	5.75332	1.7544	1.29792	15.0015	0.320697	0.540766			0	2.61281	0.405326	0
1.07934	0	0		4.01189	4.01212	10.9667	1.69108		0.340783	0.484259	0.790896		0		0.409089
0.458534	0	0		3.99647	5.79923	14.0171	1.38691		0.395177	0.629765	0		0.966194	10.7524	0.428103	0
0.928035	0	0		7.37239	6.00289	3.50853	1.19672		0.367894	0.762823	0		0		0.404988	0
0.361023	0	0.710194	3.41026	8.85838	8.47706	2.03029	2.07193	17.5616	0.415912	0.678924		2.97517	1.01942	1.47288	0.460342	0
0.311533	0	0.451889	3.77858	2.02303	6.43775	1.97908	0.933135	16.5393	0.372987	0.706153		2.74975	0	7.26723	0.952927	0
0.323356	0	0.571758		2.25593	9.37158	9.4179	1.22713	17.1707	0.394383	0	2.04142	2.72869	0	9.16993	0.955022	0
0.867715	0	0		2.97617	9.65588	3.47206	1.08688	16.6449	0.326087	0		7.85527	0	3.0242	0.46241
0.454327	0	0.565829	3.1287	5.90107	8.5712	7.38391	4.47853		0.361009	0	0	1.77677	0	9.93911	0.506487
0.396165	0	0	3.53287	1.48001	6.18801	10.9098	5.36478	2.84588	0.44021	0	0	7.05294	1.00884	3.1414	0.524521
0.62402	0	0	3.27413	11.7062	10.5442	12.7915	4.38483	17.5926	0.394558	0			0.962231	2.74125	0.66509	0
0.349962	0	0.596198	0	6.69629	17.9624	2.07642	5.29815	16.935	0.368544	1.46708	0.965622		0	7.61131	1.21781	0
0.356835	0	0.392766	3.1599	12.5902	10.6411	18.3644	6.22574	18.9974	0.371947	0.664431			0.882789	2.89284	0.652412	0
0.679393	0	0.479818	0	7.33352	0	7.65412	1.92987	11.1891	0.401277	0.856947	1.83176		0	2.30045	0.673952
0.471227	0	0.422638	0	6.80823	9.96834	7.79126	1.04809	2.4533	0.408561	1.12689	0		0	7.63707	0.694705	0
0.440302	0	0.468242	0		11.8542	3.2717	0.716758	15.3372	0.42783	0.594205	0	1.44806	0	2.8968	0.547319
1.39179	0	0.537653	0		17.0308	7.8881	0.746492	18.5529	0.366301	0.521518	3.27494	5.0575	0	6.50235	0.523893
0.351327	0	0.473767	0	13.0456	9.35553	7.7181	1.62749	17.6151	0.337863	2.25446	1.21345		1.17204	3.38146	0.544745
0.344561	0	0.371043	0	11.091		7.32704	6.53343	17.5224	0.352632	0		3.77665	0	6.02972	0.718687
0.429355	0	0.34275	0		6.36437	7.4574	1.10017	2.35679	0.351047	0.632568	0.926171	6.46276	0	3.61167	0.492528
0.76214	0	0.468226	0		0	4.43563	1.04811	18.2538	0.385844	0	0.787651	5.86714	0	4.72861	0.534739
0.35907	0	0.335153	0	4.19189	5.80224	4.4947	1.22622	15.7747	0.369307	0		5.05012	0	0.925015	1.12461
0.391524	0	0.366667			15.505	3.33027	6.20245	2.05755	0.330108	1.29584	0	4.11069	0	1.51163	0.481244
0.580305	0	0.367496		7.47718	9.53401	2.39993	6.642	3.15933	0.376161	0.669492	0	2.51795	0	1.20093	0.526086
0.432704	0	0.486237		12.0457		3.42624	0.693103	17.3849	0.392804	0	2.74463	3.28654	0	5.18879	0.600288
0.393623	0	0.457393		7.81991	5.08341	3.02013	6.47649	2.98827	0.390866	0	0.955674	2.47571	0	1.02261	0.565234
	0	0.52753	3.38174	6.61963	18.8621	1.23226	0.807845	15.7432	0.35839	0.798009	1.10216	2.09331	0	5.94185	0.49969
0.378003	0	0.487488		5.21842	10.1537	0.715841	1.23058	1.41146	0.330638	1.56474		6.43974	0	7.87372	0.502879
0.672894	0	0.537333	0	1.76018	3.39376	1.02431	1.50437	10.5591	0.356119	0	2.74703	2.86037	0	6.63833	0.452443
0.46555	0	0.449497	0	1.03248		3.92062	2.09394	1.70176	0.313088	0.758925		7.6741	0	4.15595	0.460539
0.59171	0	0.586241	0	9.58127		6.34158	2.39079	18.4023	0.349061	0	1.79493	6.56184	0	1.22146
0.407916	0	0.394275	0	10.2338	15.6985	2.50707	2.02423	3.32893	0.319375	0.881237	1.66099	5.08504	0	8.62023	0.575497
0.706841	0	0.434345	0		7.72389	5.42356	1.46572	6.96721	0.306459	0.632074	0.670105		0	9.99846	0.859668
0.360328	0	0.465327	0	11.1717	6.61406	5.53303	1.35849	6.16013	0.338764	0.750821	1.41865	3.68671	0	6.49203	0.462536
0.358212	0	0.532228	0	11.488	8.67253	1.35779	1.39066	11.8756	0.314791	0	1.46074	8.80337	0	2.90516	1.18037
0.929942	0	0.430852	0	10.7905	5.82565	2.30565	0.649322	3.86593	0.340424	0	0.807895	2.60389	0	3.11896	1.45218
0.740172	0	0.393009	0		6.17887	1.20597	1.43528	10.7952	0.367895	0	1.26651	4.07444	0	6.63237	0.910368
0.422394	0	0.494697	0	2.19244	4.76712	3.66863	1.42559		0.309276	0	0.941923	2.83911	0	7.77224	1.02366
0.440425	0	0.46502	0	3.68243	4.95802	3.85419	0.665819	6.34683	0.369236	0	1.61456	3.07272	0	1.27003	0.688697
0.473898	0	0.459993	0	10.93	5.76891	2.21544	6.2698	4.16304	0.302091	0	1.12988	3.66416	0	1.15513	0.51977
0.533062	0	0.5216	0	9.76096	18.2324	2.9552	5.98917		0.298127	0	1.38431		0	1.89919	0.710501
0.512302	0	0.431806	0		7.60835	3.74832	8.2561		0.345742	0.658115	1.48542		0	1.22305	1.11252
0.512361	0	0.51396			9.61084	3.60346	1.34594	3.25206	0	0	1.09952		0	1.1871
0.515307	0	0.518876	3.32914	4.58467	6.86108	2.04893	10.925	4.50456	0.335462	0	1.19514	9.57093	0.462627	1.13358
0.511654	0	0.510402	0	7.08267		5.6823	8.10836		0.32063	0	1.42194		0.429942	1.33623	2.55155
0.570664	0	0.390012	0			9.96159	9.23125	0	0.379528	0	0.93565		0.581268	5.27202
0.575542	0	0.42854	0	3.43377	16.4138	2.19754	3.66851	15.0282	0.330494	1.73072	1.16917		0.44753	5.49626
0.621309	0	0.483425	2.60874		18.8865	2.15206	4.3787		0.416311	1.10945	0.798704		0.565315	8.46123	2.06401
0.670045	0	0.697439	0	13.772	7.50712	5.26029	2.76533		0.328709	1.68905		4.26124	0.516257	0.959629	0.890948
0.45614	0	0.425225	0	2.44765	17.5827	2.97143	4.28686	4.25564	0.439405	0.921576	2.76568	4.61401	0	6.58468	0.821784
0.364295	0	0.40231		6.6313	10.2258	11.3345	2.88131	0	0.367522	1.18654		2.51786	0	9.70366	1.24176
0.47188	0	0.380431	2.56147	7.83367	11.1935	13.8801	8.49173		0.364866	1.8035	1.10625	2.93436	0.639809	6.75221
0.502333	0	0.388212		7.04649	5.63059	15.5693	2.35309	0	0.376406	2.42806	0.892838	2.47611	0	7.17515	2.90323
0.546561	0	0.721035	3.64328	3.16871	11.7914	11.531	0.833105	9.08271	0.502814	0	1.86962	2.47025	0	6.57014
0.440658	0	0.625869	2.03626	3.88194		7.28069	4.01825	8.36418	0.390874	0		6.31137	0.906474	6.47381
0.521314	0	0.385791	3.47302	7.31466	8.25422	5.82029	2.71726	0	0.430977	0.974278	0.948074	6.2504	0	1.23372		0
0.398776	0	0.559456	2.23808	6.19075	8.32289	6.45737	2.28256		0.397	0.856845	0	0.843902	0.599204	3.50302
0.44541	0	0.407361	0	4.28669	7.51438	6.64659	2.09151		0.409287	0.978871		5.66052	0.829274	2.92238
0.444597	0	0.431996	2.44138	3.88209	6.20572	8.15244	5.33368		0.411455	2.04625	1.76159	9.54383	1.16393	8.4602		0
0.53368	0	0.531912	0	4.48437	7.71641	5.23114	8.39112	11.4233	0.446592	0		1.56333	0	8.65131
0.512762	0	0.465242	3.01968	2.55136	16.2967	18.4186	1.36749		0.407619	0.641938	0		0.763354	3.74936	2.17107	0
0.389008	0	0.522299	3.19603	9.26795	15.111	6.34634	1.73039	8.76536	0.391356	1.10568	1.89981	1.25048	0	10.7764
0.366121	0	0.433737	3.60709	5.71374	5.9742	6.51842	2.05945		0.464421	0.661929		1.16547	0.721564	0.552138
1.16726	0	0.460801		3.98954	15.2718	8.53188	8.30752	0	0.455683	0		1.67133	0.731368	1.07324	2.10807	0
0.376067	0	0.642024	1.90924	8.39918	15.2834	11.8037	4.90771	7.92172	0.43281	0.755504	2.99747	2.72103	0	6.03678	1.64539
0.434831	0	0.470911	3.44988	3.99569	5.32079	7.19221	2.0591		0.433387	1.01788	1.93204	3.34657	0.952569	6.69946
0.381915	0	0.519571		1.9369		4.81712	2.74165	0	1.02167	0.731903	2.96183	3.36477	0	1.11649
0.383565	0	0.460139	0	2.34643	7.88525	4.89631	1.80964	16.966	0.383119	0	0	4.31552	0.739583	1.62019
0.366515	0	0.49373	0	1.15343	14.6603	6.10824	2.15348		0.517768	1.85667	0.6621	2.41273	0.916161	10.9448
0.457393	0	0.5586		8.6934		3.94342	1.58693		0.440148	0.79104	1.80789	5.7261	0	3.5239	2.96976
0.393397	0	0.430441	0	7.78732	10.5626	4.81424	6.3316	15.7965	0.402558	0.857007	1.51243	6.5555	0	5.7831
0.563833	0	0.460441	0	9.33054	9.61011	4.7015	7.87603	10.0521	0.501512	0		4.68709	0.610973
0.437132	0	0.537768	3.33585	5.07274		6.67483	3.62347		0.530713	1.00878	1.37518	3.74116	1.10871	4.96652
0.446584	0	0.525125	0	8.90446	15.6596	20.5135	3.64117		0.333287	0.748743	1.11853	3.12529	0
0.470372	0	0.554261		5.41749			10.7865	15.3502	0.351647	0	2.46896	2.9756	0
0.417069	0	0.440015	0	2.6643	8.24066	9.22021	10.7923		0.384981	0	0	2.74026	0.941796
0.586744	0	0.559583		5.81714	13.4031	12.4703	1.16221	16.6212	0	0		6.0961	0.893008	11.5082
0.438959	0	0.680199	0	2.28891	16.5814	4.31914	2.66197	15.3455	0.468279	0		1.23377	0	12.1099
0.392668	0	0.573007		14.4984	7.58577	9.09865	4.2291	8.58635	0.367533	1.24468	0	4.20042	0.768998		1.04328
0.569804	0	0.445142	0	6.78236	12.0239	3.9501	4.05935		0	2.31657	1.22735	3.20987	0.788465	8.69024	1.35453
0.559957	0	0.573692	0	9.53898	7.13471	12.7909	1.2683	11.9536	0.354043	1.64821			0	9.92266	2.1745
0.448561	0	0.495098		7.42743	14.1458	15.7349	6.37001	16.1042	0.335213	0	1.73387		0.741588	11.9928
0.530819	0	0.491219	0	9.80015	6.55514	13.1656	2.85707		0.362719	1.74595		2.11242	0	6.93422	0.871559
0.450633	0	0.443836	0	7.51572	12.2885	19.4546	6.42154	19.0262	0.417624	0	1.72598	8.33345	0	4.00622
0.480934	0	0	0	14.4503	7.42627	7.26277	11.9092		0.353581	1.31133	2.16243		0	4.6321
0.458386	0	0.489861			10.6629	7.89284	5.3346		0.388357	1.15179	2.29017		0.945451	10.6901	1.35449
0.455597	0	0.587456	0	13.7811	11.0705	7.1244	2.83864		0.435001	2.03837	0	0.960119	0	6.67321	0.939757
0.36425	0	0.567367	0	12.9055	10.4168	6.85456	1.78424		0.34457	1.78474	0.9074		0	6.78441	0.785834	2.07426
0.403952	0	0.474857	0	12.6222	7.88994	8.09799	2.54944		0.344981	1.86958	2.83946	3.0535	0	9.20379	0.75694
0.421735	0	0.49616			3.32481	4.31698	18.6103		0.457137	0	1.32413		0.90678	11.3052	1.57532	1.40779
0.477249	0	0.493811	0	6.53063	8.11667	5.42305	8.61956	15.6349	0.348346	0.877762	0.910572	1.21121	0	10.9877
0.389807	0	0.496793			5.12415	4.4173	7.97339		0.384979	1.9549	1.58256	1.90493	0	11.4425	0.770802	2.07361
0.434765	0	0.410283	0	12.4052	16.2521	7.62145	1.56256		0.330457	0	1.31703	3.83102	0	11.5798
0.38882	0	0.460918		7.50528	9.92794	6.79199	13.556		0.48723	1.63293		1.38324	0.682192	10.2589
0.372954	0	0	0		2.06358	5.00797	4.06842	13.9211	0.344469	1.39321		2.15687	1.04448	8.60483
0.438395	0	0		9.1933	1.88359	15.227	13.8902		0.422109	0	1.47997	6.01743	0.877094
0.397201	0	0.411284		3.14842	6.78902	20.8843	1.84474		0.376618	0	1.56388	4.00927	0.858289		0.544771
0.386181	0	0.525032		9.21199	7.9377	18.6272	17.442		0.325738	0		1.71554	0	9.36771	0.665338	1.75167
0.497157	0	0.401206		7.09479	8.05945	9.18233	11.9098		0.34849	0.855193	1.51377	6.51073	0
0.361679	0	0.368669		6.50005	7.10295	5.47299	14.2639	16.4846	0.336257	0	2.20504	2.28684	0
0.550429	0	0.464015		12.5197	1.96848	4.18199	3.34761	19.0873	0.356741	0	2.62758	6.59218	0
0.418433	0	0		8.57627	2.38849	4.52144	3.18213		0.33481	2.3258	1.32491	8.47857	0	6.3779	1.92313
0.46876	0	0.438205	0	5.91655	2.3867	16.299	4.24743		0.331912	0	2.90733		0	6.63725
0.363803	0	0.416125	0	12.4408	7.41909	12.5814	3.465	6.24634	0.405547	0	0.925029	2.79376	0	12.6715
0.399926	0	0.469123	0	12.4763	7.03058	5.6456	3.04325		0.616954	0	2.50392	2.38312	0.929761
0.371575	0	0.449303		3.18366	14.8221	14.9668	3.47705	14.3803	0.344656	0.986467	0.73627	1.57107	0.960304	10.308
0.734847	0	0.432267	0	10.3639	6.94473	9.46793	6.01366	15.7297	0.371862	0	0.95327	2.47043	0		1.76561
1.89217	0	0.587095		7.74366	8.39439	4.67274	3.75485		0.398718	0		4.68271	0	7.15143		0
0.343949	0	0.429123	0	8.17964	7.53341	2.34946	5.30755	18.7326	0.366183	0	0.694304	4.65625	0
0.31454	0	0.587039	0	7.61689	10.5679	5.60083	3.11526	13.7438	0.442427	0	0.692699	6.06124	0	2.90302
0.397347	0	0	0	9.75603	7.61896	4.22884	7.77359	15.3972	0.429221	0	0.652937	1.62946	0		3.27619
0.366466	0	0.502917	0	13.2392	8.75512	7.1104	11.1603	15.3915	0.460563	0	0.837058	1.72659	0
0.413498	0	0.424877	0	5.8268	8.5148	20.84	3.11733	10.3079	0.322097	2.49546	0	1.72254	0			1.79393
0.410477	0	0.41394	0	8.00409	8.20638	4.27443	11.7853	12.4638	0.361015	0		2.29979	0	9.89949
0.397829	0	0	0	3.58425	5.87049	16.7785	5.77676	12.6712	0.363048	2.04932	0	2.61325	0
0.476332	0	0.569743		7.83237	7.20261	2.51155	2.67879	17.0688	0.382254	1.15245	0	2.00092	0		1.37659
0.376654	0	0.553794		3.59302	14.3919	10.2354	8.04866	10.7098	0.443855	1.32763	0	0.931645	0	5.41671
0.434729	0	0	0	3.78422	14.6786	3.83059	8.03311	15.7009	0.368977	2.00292	0	3.05762	0	7.40993
0.514	0	0.524172		3.66737	8.17027	3.58318	10.7812	5.16444	0.385403	2.41517		1.6028	0	9.38783	1.14129
0.479281	0	0.586731		3.66151	11.6355	4.80092	3.98453	8.07166	0.385927	0		1.71766	0	6.78389	1.23631
0.431615	0	0.593857		4.1542	10.9664	15.4087	14.9222	16.8453	0.375954	0		6.31492	0	6.55297	1.41921
0.366772	0	0.605227	0	6.6204	10.0004	7.75904	12.1682	8.63657	0.378352	1.97232			0		1.13578
0.455239	0	0.50349		11.4665	8.35164	12.975	4.56847	16.3974	0.359998	1.36397	0.831139		0	6.38245	0.884807
0.35962	0	0.626458	0	4.01249	7.97551	1.81817	4.27648		0.549356	2.26248		7.60722	0.977313		3.0934
0.403849	0	0.57487		13.3148	7.20481	6.40737	6.53868	8.20382	0.837328	2.15593			0	1.76989	2.72443
	0	0.514912	0	8.1221	9.60168	4.35421	8.50017	14.2818	0.366146	0	0	5.51768	0	8.38455
0.378409	0	0.411489	0	9.09362	9.98084	9.41368	10.1031	18.7461	0.415381	0	0		0	8.37605
1.22092	0	0.420521	0	10.6922	15.7475	14.1946	14.0238	18.0735	0.473569	2.58092	0.854933		0	2.08692		0
0.405073	0	0.443027			16.6097	4.84274	0.540441	13.5041	0.367415	0	0	8.71756	0.954672	7.79424	2.97008
0.355622	0	0.418203	0			1.78118	4.14605	3.65151	0.35673	0		5.50866	0	9.07173
0.546123	0	0.678547	3.44452	6.48991	11.1127	4.38645	9.3902	17.3762	0.3601	0	0.911477	7.48582	0	8.4686
0.406384	0	0.496433	0	3.16596	18.1876	2.95853	0.554446	6.37349	0.414134	0	0		0	1.37921
0.349641	0	0.464468	3.62719	2.49605		2.56764	6.97682		0.412906	2.4878	0		0	6.00406
0.561398	0	0	0	3.48661	11.0425	3.93295	5.11152		0.489377	1.96281	0		0	1.75041		0.867166
0.618491	0	0.553764	0	4.15896	3.61535	3.35915	5.68355	10.5629	0.467594	1.71747		8.5693	0	3.93187
0.447738	0	0.36793	0	8.68725	6.49653	2.72732	2.36833	12.1473	0.382427	0	1.12501		0	6.43802	1.42018
0.415463	0	0.418268		5.45125	18.0607	10.5243	2.72491	15.1619	0.375929	0.803705	1.61709		0	7.28261	1.15636
0.40186	0	0	0	3.49564	7.83245	9.5055	2.22458	12.1346	0.480363	1.1199	1.19418	9.42308	0	3.88827
0.51891	0	0.484529	0	3.26706	16.282		2.60809	12.3786	0.381158	0	0.667781		0	12.045
0.408644	0	0	0	7.38856	9.3398	4.99502	1.64171	7.22186	0.432283	0		3.11996	0	10.6673
0.578555	0	0.577037		4.82319	17.979	8.33254	4.61814	9.92269	0.376626	1.02912	1.44244	4.3611	0	2.27302
0.482054	0	0.678485	0	2.84386	2.58539	0.88365	4.43628	0	0.38765	2.31125	1.20196	8.66494	0	5.49715
0.484638	0	0	0	3.27188	9.51656	17.6479	1.72129	9.62544	0.401308	0	3.0486	5.31774	0	9.9265	1.66359	1.77097
0.354077	0	0.434769	0	9.71555	7.87299	4.30011	7.82599	11.8534	0.354922	0	1.46291		0	4.13827
0.381555	0	0.418615			4.10914	1.24668	0.693992	15.3186	0.355413	0			0	6.22073
0.5328	0	0.417798	0	13.793	8.57064	5.1273	3.07564	5.45678	0.366561	2.48203	1.97815	7.74509	0	1.19853	2.11698
0.374328	0	0	0		3.25337	15.0825	14.8021	12.3413	0.37849	0	1.36525	7.02117	0	2.56304	2.17022
0.561627	0	0	0	7.86315	7.42506	3.95797	1.05383	14.103	0.330351	0	1.44857	3.97634	0	5.04547	2.63944
0.699963	0	0.386772	0	14.1555	15.9939	2.84242	1.28829	7.90865	0.389072	0	1.32886	8.25079	0	7.57888
0.419988	0	0.388638	3.15456	5.71517	5.07248	7.23439	14.928	10.2655	0.377541	0	1.39947		0	7.92353	2.73289
0.437278	0	0.373377	0	12.0994	3.32407	3.46546	1.60825	10.2184	0.372801	0	1.27282	8.68678	0	4.76951
0.484787	0	0.572705		8.55026	13.1913	6.51258	14.0573	7.31808	0.392775	0		5.60544	0	4.73767
0.598018	0	0.458071			5.73026	8.61272	2.40482	13.9233	0.38132	0		1.79015	0	4.44551
0.422653	0	0.406588	0	9.27954		5.19399	3.54596	6.95027	0.310501	0		0.821979	0	4.41874
0.403237	0	0.394025	3.1756	7.56934	17.9338	1.89194	3.88637	7.21832	0.336237	0.752316	0	6.79679	0	3.76458
0.479877	0	0.562798	0	6.93497	5.03677	2.21495	11.9405	6.81442	0.411294	2.29	0	6.61718	0	8.63441
0.41403	0	0.424427	0	5.3497	7.29815	2.21274	2.43699	6.88187	0.346462	0.819303		6.39393	0	5.53297	2.68177
0.438576	0	0.396777		12.4025	15.6213	4.48786	2.17672	10.9634	0.34129	0.68506	0	1.27045	0	7.28216
0.370239	0	0.384106		2.66041	3.01549	4.25319	8.50695	16.9352	0.444644	1.8381		2.96923	0		2.98661
0.383013	0	0.386399	2.96572	12.853	7.74894	13.5845	7.96267	12.2983	0.37123	0.500975		4.19812	0	7.08043	2.65214
0.44763	0	0.422658	0	14.886	8.10716	10.1893	0.703939	17.6087	0.369561	0		5.94234	0	3.38133
0.503432	0	0.389842	2.8016	3.13123	8.04048	2.18374	4.73769	15.3043	0.50378	0.895688		1.49238	0	3.30373
0.378969	0	0.465739		5.82694	6.53637	9.09136	11.6211		0.342481	0			0	3.37662	1.57357
0.446923	0	0.385481		8.78603	13.9625	7.99851	10.0008	16.7337	0.396049	0			0	3.58573	1.88541
0.400828	0	0.400324	3.75265	5.03846	8.55843	10.9976	3.07687	13.0685	0.353307	0	0	7.38089	0	0.943093
0.364024	0	0.424625		3.52425	5.17099	14.299	17.778	10.9286	0.365532	1.76327	0	6.722	0	2.53261
0.38126	0	0.506425		2.82621	10.0167	3.01281	5.63245	13.9886	0.376597	0		1.89253	0	2.60571		1.22365
0.464591	0	0.424787		9.27635	7.34465	3.3133	4.95089	15.5183	0.396558	1.1372		2.84976	0	2.70896		1.18611
0.407015	0	0.463936		8.54829	9.38327	18.2449	0.698859	11.3211	0.400265	0.476375			0.845914	5.45328		1.03808
0.755694	0	0.468881	3.01765	5.66519	5.53365	18.6026	2.92451		0.436376	0.460091	0		0	8.39477
0.444278	0	0.392404		8.98142	6.30306	18.2192	2.96525	3.94102	0.457839	0		6.79951	0	11.5462	2.68818
0.425081	0	0.392931	0	5.51486	8.53384	2.48369	1.23494	19.0231	0.514142	1.19265		3.63235	0	2.59684
0.346477	0	0.432278	0	8.38711	8.73383		2.76803	3.19796	0.367331	0	0	4.92507	0	2.54225	2.69867
0	0	0.432791	3.03817	4.14877	3.26184	19.4733	1.47525		0.371013	0	0	7.12706	0	2.53533
0.397738	0	0.409865	0	7.90659	9.5985	4.37947	3.03319		0.381492	0		8.67913	0	3.05527
0.399441	0	0.51425		1.55618	5.10789	3.0538	4.48703	3.5817	0.38214	0		5.72142	0	3.83869
0.409075	0	0.429722	0	1.62592	10.533	2.65455	9.42858	3.70448	0.344824	1.59813	0	9.73432	0		0.620903
0.391723	0	0.461094	0	2.81626	11.6825	4.22441	1.06234	5.46713	0.352738	0		5.5866	0	4.89343	0.770712
0.389764	0	0.484235	0	2.27	10.8225	2.92939	1.13441		0.493113	0		8.14151	0	4.98495	0.493743
0.363859	0	0.369938	0	1.94104		8.61417	2.0072	17.3662	0.392147	0		7.96408	0	4.75817	0.641983
0.425855	0	0.466861	0	11.6434	0	2.39787	9.3966		0.369967	2.17551	0		0	7.22754		1.73598
0.378608	0	0.431505	0		8.76815	2.70844	5.39569		0.333948	0			1.08719	6.23539
0.384296	0	0.387324	0	2.34938	11.4539	2.92627	4.12446		0.38196	0	0	8.38653	0	9.90632
0.416846	0	0.438254	0		4.38399	4.77237	7.25919	13.4984	0.398206	0		8.32225	0	3.27512	1.44896
0.387819	0	0.380899	0	2.61427	11.2484	6.90634	1.28065	6.59985	0.338657	0		2.19258	0	3.54506	0.683181
0.667741	0	0.423804	0		0	8.6093	4.05026	17.6037	0.423	0			0	1.57869	1.05162
0.397994	0	0.431801	0		0	15.0643	0.654002		0.38519	0		2.77902	0	1.50618	0.751176
0.381701	0	0.379373	0		7.75487	9.22181	0.804064	14.7022	0.358093	0	0		0	9.50907
0.390748	0	0.426917	0	12.9627	3.01474	4.43201	2.79317	3.6035	0.31125	0	0		1.05273	8.25738	1.64996
0.493559	0	0.353405	0	3.29339	4.81651	3.9968	1.11706	11.6281	0.351927	0	0	3.06985	0		0.799692
0.403997	0	0.358289	0	11.1634	11.1343		0.693843	3.66461	0.321677	0.850791	0		0	10.9671	0.890059
0.337503	0	0.368213	0	3.3798	13.1617	5.98685	0.577267	16.9684	0.38259	0.789972		2.7345	0	4.49355	1.94318
0.411211	0	0.572822	0	1.81005	3.09434		1.66547	17.6244	0.379717	1.03516	2.55618		0	2.57995
0.356555	0	0.523558	0	13.8462	8.72747	4.75655	0.703077	18.9526	0.398817	2.24905			0	9.4255	1.00438
0.439237	0	0.386057	0	13.7453	8.99969	7.76454	0.851597	13.8344	0.470225	0			0	8.76125	1.06926
0.340996	0	0.364615	0	11.1092	7.16624	7.71556	2.82581	8.65729	0.535898	0			0	1.26218	1.52255	1.10893
0.406447	0	0.348441		8.59031	2.31797	15.5487	6.64559	8.32768	0.458341	1.07077			0	2.88517
0.370883	0	0.403794	0	13.6568	3.15457	2.48224	2.45936	12.5533	0.508174	0	0	5.82714	0	1.05588	1.50678	1.82171
0.405851	0	0.548878	0	13.8128	2.50401	9.41013	3.30128	9.61432	0.421458	0		5.26964	0	1.92804	1.64249
0.37581	0	0.479633	0	5.28718	2.59662	9.24112	4.25996	14.5406	0.389137	0			0	1.75752	2.37275	1.13511
0.359298	0	0.37473	0	5.14126	3.3676	14.8026	1.48052	2.60231	0.402021	0			0	8.30821		1.29048
0.401606	0	0.366968	0	4.9248	2.76986	16.3219	7.75971	7.45586	0.414962	0	0	6.77313	0.937228
0.383814	0	0.56059	2.81186	12.0341	2.25403	6.50283	5.98202	6.04023	0.476923	1.94501		3.5075	1.0902	7.03387	1.50836
0.393684	0	0.458727	0	11.2156	2.76169	8.0991	3.12482	5.98046	0.487224	0		4.8664	0	3.42078	2.04667
0.484832	0	0.443209	0	12.0576	3.49026	5.47424	4.54555	0	0.460818	0		3.81587	0	3.4601
0.354506	0	0.424799			2.92136	10.1409	4.40215	17.7237	0.522114	2.52203	0	6.07008	0	1.45704	1.60575
0.630013	0	0.391136			2.75139	5.14332	2.72821	8.59972	0.501512	0		4.50288	0	1.50504
0.340628	0	0.387694			1.98405	4.0587	5.62842	14.1175	0.450799	0		3.544	0	2.01254
0.425914	0	0.459107	0		2.51279	12.0026	2.95685	9.3509	0.486397	0		4.76151	0	1.81192	1.91507
0.361156	0	0.434678	3.43318		2.22151	2.19716	6.54488	9.41968	0.38559	0	0	4.40735	0	4.30343	1.68329
0.3617	0	0.408691			2.34406	2.28319	1.4006		0.592128	0		7.81013	0	3.88151	2.3775
0.353125	0	0.406254	0		2.74059	5.56873	2.05494	10.1039	0.613989	0		2.54601	0	1.85032	1.75716
0.350819	0	0.405605	0		3.96681	9.92934	1.62404	10.6153	0.545819	0		8.4753	0	4.57464	1.54275
0.436637	0	0.401595	0		15.4234	14.7367	7.04232	6.71568	0.416651	0			0	3.71251
0.709874	0	0.390808	3.70163	14.423	6.37789	7.89952	2.26281	9.87151	0.528442	0.806339	0		0	4.76573		0
0.410129	0	0.395717	2.90627	5.38871	5.46618	7.87208	3.25029	6.55724	0.689565	0.822428	0	5.04805	0	1.9944	0.682769
0.454697	0	0.411401	3.52505	4.82399	3.96585	7.27847	2.48351		0.590191	1.52235			0	3.2681
0.502914	0	0.418854	3.7588		10.531	5.43919	3.47058	4.71776	0.556151	1.11888		9.50107	0	6.05767		0
0.534632	0	0.46815	0	3.31856		7.56296	6.59883	6.62808	0.661993	1.0628		6.38269	0	2.3129
0.651372	0	0.425384	3.30534	3.59449	3.89774	16.0019	8.88752	5.89578	0.48155	0.843897	0	5.57452	0	3.67537	0.471353
0.370448	0	0.564333	0	3.66447	8.54662	13.722	1.88884	12.7745	0.462699	0.980689	0	8.35979	0	3.52595	0.485566
0.430649	0	0.41711		10.5849	18.018	3.21098	0.942046	9.12011	0.665087	0.83094	0	3.92317	0	4.29749	3.23257
0.682037	0	0.403286	3.7326	10.9964	12.5273	3.14305	1.22578	11.8236	0.33826	1.36575			1.10007	3.75534	2.27136
0.472473	0	0.419517		3.04578	7.71516	17.6182	1.06236	4.85921	0.500781	1.14783		4.95983	0	1.83842	0.504821	0
1.95208	0	0.409694		2.75747	7.18769	7.36266	1.05376	8.94334	0.487424	1.44364	0	1.88419	1.02512	3.59973	1.81832
0.481665	0	0.395592	2.99314	1.33426	17.328	11.2313	0.430684	12.3299	0.438073	0			0	2.02561
0.434301	0	0.406646	3.10399	11.3938	7.68514	2.23447	3.62792	5.11253	0.370682	2.13205	1.48891		0	6.94404	1.31268	0
0.420808	0	0.435036		2.67662	8.59185	2.5245	3.69507	8.79364	0.466059	0			1.02234	3.12477	0.656896
0.385432	0	0.372029		6.19528	13.5691	9.99768	0.946787	8.6134	0.393564	1.04411		2.98458	0	10.9672	0.885233
0.440499	0	0.412268	0	5.42164	9.38337	9.40781	4.02513	8.51847	0.340759	2.04675	1.58525	6.061	0	12.4734	0.801722
0.596125	0	0.437628	0	5.18167	14.4725	2.23086	4.95072	5.09026	0.470352	1.03992	2.19824	2.32778	0	1.98051	1.65026	1.76077
0.420588	0	0.378465		9.26809	7.30179	3.02092	0.846957	2.29208	0.396544	0.839202		1.95497	0	9.50213	1.26698
0.433571	0	0.506691	0	4.49185	7.32128	3.72897	4.02577	2.6054	0.362801	0	2.05606	5.41593	0	2.23597	1.45306
0.421165	0	0.585677	0	8.77467	13.4962	7.42626	5.43376	10.4745	0.499244	0	0	2.37584	0	5.41003	2.63787
0.407887	0	0.395742	3.26198	9.10678	12.4076	2.01955	2.73885	8.77626	0.333278	1.1676		2.12498	0	1.63083	3.1068
0.475	0	0.618972	0	6.5594	5.63044	1.55702	8.1771	2.19453	0.548426	0.558569	0	1.5034	0	4.38666	2.80194
0.381091	0	0.36421	0	7.0579	16.478	7.95693	10.1426		0.437147	0.541841		1.77931	0	2.84693	1.82015
0.371406	0	0.474573	0	9.09431	6.4192	1.8814	7.94653	9.05254	0.423999	0.709678			0	2.14778	2.64674
0.384273	0	0.466293	0	10.8096	11.6743	10.4642	1.38328	5.45967	0.415179	1.57547		9.28756	0	2.24704
0.42874	0	0.373505		3.06379	4.26564	11.6741	2.96185	11.2654	0.476609	0.725053		5.40504	0	1.63235
0.356696	0	0.433476	0	11.5217	3.47447	4.91517	1.09081	6.24354	0.479978	0	0		0	1.78177
0.378319	0	0.553475	0	9.84175	2.92022	10.4193	4.57241	5.26868	0.478051	0.661722	0	4.21201	0
0.371506	0	0.522366	0	2.82347	8.2428	9.65594	3.08741	0	0.411461	0.605136	0		0	1.12931
0.46259	0	0.469562	0		3.64421	12.263	10.0071	6.37867	0.406651	0.600191	0		0	2.00703
0.358614	0	0.569618	0	7.45226	3.2658	9.05925	2.38323	5.24272	0.535688	1.29815	2.46658	3.01115	0	4.87396		0
0.382424	0	0.547508	0	10.8769	2.90718	1.03478	5.37293	8.1026	0.609973	2.10321		1.65544	0	3.74492
0.430981	0	0.519491	0		6.06849	3.01069	3.3097	5.76022	0.658568	0.983449		2.91143	0	3.42325
0.580788	0	0.485207	0	11.6938	13.3966	1.1234	1.4123	6.26507	0.460953	0.887509		5.96169	0	1.50609	1.24081
0.389799	0	0.525021	0	10.2877	3.7591	1.8823	2.68345	7.18401	0.638444	1.03697	0	3.38489	0	4.58469	2.17037
0.588835	0	0.511626	0	2.17753	3.88437	2.52838	2.15181	4.75021	0.517556	2.01809	0	6.02421	0	2.0515	2.60434
0.474167	0	0.49249	0	10.0825	1.83025	2.11526	1.03483	7.07743	0.366842	1.04187	0	7.56794	0	4.58229	2.51557
0.385997	0	0.471091	3.37681	5.40996	8.57541	2.84422	3.474	11.1845	0.546378	0	1.59297		0	2.24337
0.420497	0	0.497942	0		6.75587	1.45357	7.00813	7.67873	0.388124	0	0	5.75179	0	3.51081
0.708458	0	0.458683	0		0	4.83424	6.79198	2.40174	0.419956	2.11671	0		0	7.32044	2.60583
0.52386	0	0.421294	0		9.35238	4.17193	2.45459	8.52371	0.388029	0	0		0	2.46926
0.617214	0	0.530226			7.83771	2.35382	6.80396	8.4191	0.377404	1.55147	1.44851	3.0486	0	3.58144
0.385615	0	0.44793	0	5.27635	8.53551	2.68049	2.03324		0.475197	0.901138	0	4.05974	0		0.777704
0.574995	0	0.372228	0		7.56239	1.49285	1.65445	7.22753	0.399479	0	0	5.25463	0		1.26664
0.421208	0	0.368229	0		8.48736	4.42868	3.90685		0.393984	0	0		0	8.09803	1.59694	1.45885
0.370986	0	0.354715	0	5.06571	1.64559	4.56726	3.38995	0	0.44022	1.79497	0	7.88637	0
0.360346	0	0.559639	3.13375	4.58811	4.40139	11.5714	1.61289	10.3834	0.399999	0.922764	0	7.19486	0	9.66935
0.643596	0	0.395292	2.48724		8.9159	8.02756	4.41912	8.19192	0.375733	1.20423	0		0
0.366696	0	0.478702	0		7.90594	8	3.95306	16.3076	0.407967	1.18568	0	4.83398	0	6.05907
0.399658	0	0.38566	0	5.14308	5.7484	8.15103	11.9322	9.62216	0.500205	1.93171	0	8.9588	0	7.57277
0.438539	0	0.343704			5.09626	9.86335	1.37888	11.4634	0.436178	2.14851	0	9.51563	0	8.64921
0.600241	0	0.354769		13.4275	5.4439	7.60124	3.65693	8.40459	0.503048	0		3.09002	0	7.90844
0.385126	0	0.385977	0	4.66752	4.8029	8.78293	2.92552	10.8977	0.386739	0	0		0
0.520813	0	0.369958	0	4.53846	7.44966	3.46219	5.46747		0.473512	0			0
0.380646	0	0.348518	2.11155	1.67152	6.95061	3.77722	3.47051		0.313953	2.58698	0		0	11.8954
0.586172	0	0.423118		8.00371	6.66554	3.5207	1.0515	16.5622	0.31876	2.08854	0		0	12.7657
0.350471	0	0.513385	0	13.1937	7.48062	4.23096	0.825298		0.407767	0.645927	0		0	7.96393	3.13692
0.548626	0	0.394924	0	12.9318	4.79683	10.0872	0.863798	19.1051	0.507778	1.4406			0	0.808413
0.748969	0	0.343178	3.36288	6.82863	5.39471	6.30944	3.47159	17.7122	0.439633	0.597138		9.45886	0	1.81521
0.355651	0	0.503315	0	7.51509	7.55104	6.03914	1.8463		0.317517	0.734778		8.82672	0	9.30144
0.660697	0	0.468172	0	9.56502	6.89729	8.27954	1.64557		0.410785	1.15337		9.68897	0	4.58876
0.598289	0	0	0	3.05021	1.46494	8.0595	6.55952	12.7714	0.339601	0.610407		5.73767	0	2.5283		1.47755
0.494768	0	0.421093	0	4.04718	1.88888	12.4243	1.74604	4.01855	0.318437	0.761221	0	7.1051	0	5.12047
1.75103	0	0.707094	0	3.9965	5.23575	7.36674	1.75139	4.69594	0.416945	1.74414		4.2976	0	10.2093
0.371427	0	0.499069	0	6.37486	4.62701	16.8562	2.53978		0.344213	1.57589		8.74187	0	6.40448	0.971341
0	0	0.663787	0	9.06826	1.2221	9.52209	2.30914	6.24481	0.380617	2.21796	2.43644		0	8.71146
0.351082	0	0.417469	0	14.8598	2.14388	18.023	7.29022	17.9292	0.350375	1.78296			0	8.57864		1.9847
0.34919	0	0.543737	0		1.60407	7.76693	3.90856	7.60799	0.299703	1.67584		9.19493	0	5.51947
0	0	0.351818	0	8.31731	2.49159	7.72535	7.28528		0.322411	0			0	8.14106	2.04524
0.364546	0	0.634725	2.46911	10.9923	2.38848	5.33903	1.6832	16.6207	0.355353	0.623521			0	8.31601
0.567947	0	0.526266	0		0.753283	11.7254	12.0824	3.27147	0.325153	0		3.96768	0	5.79332	2.56875
	0	0.374883	0	13.0912	3.4909	8.01008	7.37008	13.3613	0.310008	0			0	5.68646	1.9967
0.539138	0	0.551163	0	10.5863	1.90934	4.58196	6.09593	5.1186	0.307914	2.38242	3.21301	3.43896	0	6.28967	1.8334
1.97551	0	0.397208	0	13.1248	4.86967	7.86655	11.4095	9.55904	0.412447	2.10692			0	11.1249	1.31619
0.834085	0	0.458364	0	11.2781	5.40714	5.15759	8.16309	13.5985	0.45682	0.688247			0	7.75634	1.87216
0.428501	0	0.424398	0	13.8032	2.12443	9.19084	2.19116	12.9731	0.410036	0.777526		3.79965	0	2.58684	2.38191
0.575616	0	0	0	6.46858	6.12619	5.54	9.69455	0.915666	0.514632	1.57518			0	9.83029	0.607934
0.457501	0	0.502705	0		1.65989	5.39915	2.75215	8.01005	0.379295	0		3.17138	0		1.56707
1.06659	0	0.427595	0	2.26525	3.38057	9.25467	3.00676	1.85351	0.379606	1.86661	0		0	2.38635	1.22881
0.509607	0	0.328174	0	13.1676	4.78685	5.63323	7.3692	1.04089	0.476837	1.50163	2.04076		0	11.9671	0.932094
0.539646	0	0.464522	0	3.89663	7.03118	4.24542	4.67268		0.380892	0	1.65879	7.03329	0	12.3901	0.993568
0.687673	0	0.420528	0	2.67204	4.83896	4.29749	2.15663	1.52046	0.410303	0	1.62951	2.66484	0	5.85048	0.627076
0.382341	0	0.428888	0	3.38657	5.71548	5.93543	0.977401	1.34329	0.414853	0		6.39017	0	5.09412
0.431575	0	0.56928	0		5.75906	2.56874	1.34981	6.00717	0.416442	1.34481	0	9.65646	0	4.49744	2.91057
0.439407	0	0.409177	0		1.70116	2.12574	1.07557	13.7135	0.38747	2.56972		7.43731	0	2.99396	2.00518
0.488682	0	0.67862	0	2.4062	7.35721	17.8222	1.83445	6.33857	0.412723	0.99061	3.0526	5.19231	0	3.07217	0.829491
0.442791	0	0.381303	0	2.08376	6.85907	8.35366	0.853219	7.31171	0.390297	1.61421		3.58445	0	10.6746	2.42586
0.455398	0	0.372364	0	3.0238	8.51727	9.89368	1.8726	5.82484	0.376352	0			0	4.50327	2.31463
0.348869	0	0.689395	0	6.66819	8.75597	8.6681	14.702	6.32782	0.428344	0			0	3.69693	1.51984
0.42848	0	0.498418	0	5.20959	8.22057	5.0136	24.0699	4.77512	0.852292	0.592609	2.26714	3.65369	0	7.78525
0.47737	0	0.406395	0	6.11729	4.59936	4.57754	16.557	3.38647	0.309487	0	0		0	2.84937
0.401188	0	0.321924	0	5.30172	2.10647	1.83004	16.0075	6.04147	0.324909	0	0	6.08142	0	2.17966
0.425982	0	0.589948	0		6.01104	10.4131	26.4025	2.54319	0.494344	0.787879	0	5.91195	0	2.77351	0.673377
0.391831	0	0	0		8.5375	8.98355	14.0317	7.45346	0.370491	0.379642	0		0	1.31884	2.33468
0.447962	0	0.415227	0	2.09762	6.74381	12.8122	11.5215	5.54998	0.380616	0	0	6.53561	0	5.43959
0.574442	0	0	0	1.64139	6.41241	3.61096	17.4666	5.67127	0.373944	0	0		0	0.628112
0.385347	0	0.548081	0	9.95006	7.3708	5.81692	15.4913	8.86614	0.30554	2.51393	0	2.46759	0	4.61487
0.396187	0	0.442417	0	10.5148	6.43048	11.5551	20.6814	3.60483	0.420673	0	0		0	1.85371	1.08148
0.369789	0	0	0	10.6072	8.27018	3.11749	25.3305	7.12577	0.403895	0	0	1.55003	0	5.0069	2.63471
0.391006	0	0	0	2.04805	6.43527	6.96604	19.318	3.79577	0.43306	0	0	1.71823	0	5.12	0.971361
0.36291	0	0	0	5.84889	6.33727	6.21614	21.267	12.8434	0.40019	0.735565	0	1.47579	0	3.16155	2.04717
0.370166	0	0.678293	0	10.5675	9.90633	1.8172	13.8517	9.58785	0.305084	0			0	1.82758	2.1414
0.399845	0	0.579294	0		14.2768	2.47743	14.2065	15.7323	0.373118	0	0	1.79117	0	1.90634	1.56625
0.422379	0	0	0	2.41568	3.53607	12.6861	12.7567	7.87838	0.385745	1.58125	0		0	2.85305
0.387874	0	0	0		6.58469	12.9568	12.6504	10.8903	0.324701	0.625739	0		0	4.73654	3.13422
0.566214	0	0.45941	0		6.53103		28.5493	12.6832	0.400584	0.579875			0
0.746195	0	0	0	1.52019	7.33863		23.9016	7.96223	0.391748	0	0	3.04135	0		0.531123
0.395439	0	0	0		4.32721	3.55389	19.7124	13.4757	0.436358	0			0	4.77812	0.559664
0.41621	0	0	0	5.15202	6.07894	4.10839	16.476	4.23999	0.521163	0		0.810821	0
0	0	0	0		5.67951	6.68085	19.7928	5.84142	0.35149	2.38224		2.63089	0
0.429294	0	0	0	2.30345	5.10658	6.8082	13.1367	15.8047	0.371541	2.25098	0		0		2.82016
0.384659	0	0.602101	0		1.66658	3.79967	19.9468	9.37428	0.47219	0			0	10.4112	2.24764
0.428597	0	0.542189	0	14.9192	3.11719		25.3685	12.9427	0.410824	0	0	6.53513	0	8.6572
0.492393	0	0.52974		12.3062	4.88215	5.29991	23.0027	16.2351	0.431983	1.31562		3.52368	0	11.1541
0.39966	0	0.604684	0		2.44961	10.309	19.3927	17.648	0.415258	0	0	4.65514	0	11.8538
0.490371	0	0.562628		13.7883	2.30652	3.25506	14.9029	8.5991	0.396806	1.96124	0	0.73279	0		0.982097
0.421519	0	0.529333	0	7.42854	4.84418	10.7705	26.437	17.0605	0.392969	0		7.11202	0	5.84371	0.794093
0.375773	0	0	0	1.92697	8.71693	9.2058	17.3904		0.384559	0		7.47243	0
0.476873	0	0		14.7292	5.9764	6.5357	23.6082	8.78653	0.389771	0		6.5216	0		2.17351
0.400633	0	0	0	7.65859	3.19265	8.67445	17.896		0.411866	0.73417	0	0.934836	0	11.208	1.84238
0.957447	0	0	0	8.74936	7.27697	9.09074	12.8452	11.4539	0.413764	0.85636	0	3.27717	0	7.0874
0.46388	0	0	0	10.243	6.36829	4.77512	12.3302	8.27866	0.39786	2.07971		0.706655	0	11.8412
0.380891	0	0.687537		4.71889	5.93278	8.83365	12.0484		0.469695	0	0	0.694189	0		2.89997
0.359739	0	0	0	6.22135	8.43574	9.39731	13.5517		0.484555	0	0		0	3.0621	2.42824
0.51088	0	0	0		6.77995	6.25453	16.5992	6.79422	0.405655	0		0.830544	0	5.24788
0.439838	0	0.69538	1.86719		12.3879	5.41625	17.7096		0.514989	0.560392	0	9.31596	0
0.443382	0	0.671003	2.83038		14.8363	11.4649	21.9376	9.12058	0.372237	0.706633	0	8.8153	0	4.61636
0.453038	0	0.638755	0	12.0826	14.0699	16.5427	19.9112	12.9131	0.465378	1.35733	0		0	3.47717		0
0.389779	0	0.594943	2.92187	13.9537	9.26199	12.1015	15.7526	16.6964	0.428038	0.754908		9.64049	0
0.449981	0	0.579862	0		5.61732	17.9814	17.5929	10.9275	0.384803	1.58546	0		0		1.4031	0.972442
0.46587	0	0.536661			17.2551	6.27143	16.1718	14.9517	0.403772	0.667051	0		0	9.65522
0.48412	0	0.658173	0		11.5494	9.44081	28.1224	6.25013	0.530859	0.898286	0	2.95051	0		0.589467	1.08478
0.453346	0	0.531773	3.10898	4.59249	15.9635	5.74595	28.939	8.94356	0.449686	0.748041	0	4.96178	0	3.65187	0.592007	1.07927
0.903579	0	0.619815	3.17357	2.37665		12.8336	27.0404	16.0817	0.448223	0.727443	0	2.20159	0		0.914346
0.450092	0	0	0	8.64005	11.5351	8.9816	23.7952	9.68299	0.815221	0	0	8.34236	0	10.1875	0.677629
0.48693	0	0	2.82532	2.57832	9.89776	14.6623	15.1999	9.14886	0.451784	0	0	7.92808	0	7.5366	1.96224
0.526668	0	0.641569		5.89679	7.03209	7.76761	16.6646	10.6562	0.62094	0	0	8.71197	0	5.99857	1.7137
0.3808	0	0	0	10.9161	10.3141	12.9068	21.3434	4.43607	0.358901	0.533316		2.39915	0	3.4703
0.396579	0	0		12.8363	15.7608	11.3741	21.6715	11.3669	0.361093	0.999918		3.3771	0		0.513195
0.404644	0	0.606243		7.02832	9.82729	10.6054	28.0134	5.31151	0.350567	2.08289		2.94563	0
0.433272	0	0	0		12.1794	1.41924	19.7516	2.83164	0.363651	0.933276	0	0.565738	0	6.96092
0.747287	0	0	0		0	9.099	16.3736	13.9682	0.360581	0	0	0.538842	0	5.04002	0.666947
0.390968	0	0		8.25756	7.51028	6.30717	13.3574	13.5869	0.75435	1.96915	0	6.8293	0	7.24424	2.86683
0.429497	0	0.703832	0			1.69421	18.2702	8.72915	0.342023	1.67635		2.33212	0
0.439522	0	0	0		10.9527	9.58659	18.1244	9.08987	0.390394	1.23123	0		0	6.50767
0.516374	0	0			3.70066	8.80988	13.3764	11.1128	0.364089	0	0	2.83626	0		2.60843
0.407359	0	0		12.5569	2.87325	14.1573	15.0465	13.4537	0.391501	0	1.83384	8.37032	0		1.4441
1.6096	0	0.55094	0	12.4666	14.2123	6.51164	21.9043	13.8301	0.325015	2.48821	0	3.17223	0	9.93554
0.404269	0	0.391178	0	12.3376	16.5747	9.57576	21.9506	6.88291	0.565115	1.48214	1.71351		0		0.667882
0.494737	0	0		6.77103	8.74215	8.54992	25.7279	17.7341	1.30506	0		3.54762	0	10.1445	0.662346
0.361854	0	0.403681	0	14.008	3.92989	12.8725	26.0651	16.0428	0.64324	0	0	4.8047	0	3.19207	0.762601
0.393306	0	0			6.33301	5.54387	26.8691	13.6349	0.447272	0		7.07473	0	10.8795	0.609394
0.383731	0	0.608003	0		10.4784	6.37034	25.6581	8.1929	0.720966	1.51028			0	6.79159
0.380993	0	0.591256	0		10.0005	13.7793	17.9589	10.5964	0.343181	0		4.69914	0	10.4685
0.412066	0	0		11.1538	8.22964	11.6268	17.7488	6.52769	0.347497	1.71036			0	5.39782	0.827827
0.472625	0	0			9.93329	20.6225	27.2118	6.89118	0.449155	2.08497	2.03529		0	6.58364	0.523417
0.355174	0	0.414776	0	6.60995	9.79175	11.6524	15.7473	6.808	0.367265	1.2086			0		0.51745
0.385722	0	0.46433	0	5.3934	9.07784	6.42781	23.5004	9.63499	0.39856	0	2.48597		0		1.69501
0.336555	0	0.615616	0	10.8067	5.31048	5.5573	15.6352	10.2867	0.422088	0	0		0	1.9517
0.412004	0	0.667276		5.3101	14.5472	3.55561	20.4015	9.08973	0.325149	1.31788	2.18002	6.15574	0	11.0874
0.431038	0	0.451937		4.81674	10.9745	5.56929	18.0729	9.85029	0.307582	1.59132		8.39458	0	4.22628	2.68816
0.451566	0	0.62677	0	6.71658	11.2672	6.31037		7.62367	0.374509	1.10361		4.2984	0	4.05521	2.8595
0.458353	0	0.628867	0	12.6162	14.7857	4.48938	22.3476	8.95471	0.379722	2.16443	2.00558	1.77367	0	2.28443	3.19662
0.642668	0	0.653044		11.5783	10.7188	7.3624	13.584	4.50561	0.388299	1.17473	2.57404		0	1.78538
0.55196	0	0.638003		3.85397	11.1875	8.29109	20.5371	7.1393	0.358843	1.91498		4.01376	0	1.60411	1.04116
0.627196	0	0		6.15995	10.3804	6.08693	18.5025	3.52219	0.36131	2.47814			0	4.88775	1.27043	1.41952
1.06887	0	0.630717		13.0063	8.42086	5.48279	21.1469	13.3741	0.368923	1.35075			0	5.50899	1.79589
0.519753	0	0.702452		9.28693	9.97895	5.96393	21.1685	18.0071	0.431915	1.15931		9.70372	0	12.2835	0.892345
0.429362	0	0	2.86307	10.8284	11.1222	6.95345	16.7767	12.7317	0.438916	0	0	3.13171	0	12.4491	1.37451	1.49616
0.572928	0	0.547936		13.4149	12.1549	6.92885	18.7503	6.40993	0.402511	1.26731		2.04572	0	3.58453	0.86583
0.329081	0	0		9.0422	10.2991	8.54101	18.6015		0.353159	0.80279		2.82964	0	3.72951	1.21451
0.415197	0	0	3.69586	6.24713	11.7892	4.21761	17.3013	5.33048	0.500224	1.40906		6.46529	0	12.6017	1.00828
0.370349	0	0		8.68957	17.7266	7.78274	23.3618	13.7356	0.410772	0.814119		3.83691	0	4.46725	0.535205
0.375074	0	0	2.84023	5.78085	8.16939	6.48407	17.7636	10.2576	0.412938	2.28236	0	3.2073	0	11.0927	2.19062
0.434569	0	0	3.28202	5.74251	10.8921	2.48717	18.1508	14.3228	0.489733	1.96235	0	3.99628	0	4.52806	1.11261
0.491495	0	0		9.22454	3.65397	9.08155	10.7155	5.89141	0	0.999961			0	9.16007
0.380471	0	0		7.91277	15.173	6.09224	28.394	13.1838	0.438724	0			0	8.52417	3.03102
0.332561	0	0	3.78483	9.98179	9.07208	1.98656	18.7285	11.5852	0.383474	1.41124	0	4.05593	0	3.34352
0.313345	0	0		10.137	8.80105	7.18327	14.6161	13.9985	0.358335	0	0	5.51857	0		1.12114
0.440037	0	0	1.97718	7.95303	7.95281	7.75536	20.5035	14.6912	0.372197	1.06501	0		0	3.08041	2.07902
0.438102	0	0.695425	1.9491		11.1975	6.10773	16.2256	17.0591	0.373474	1.04727		7.27088	0	3.12591	1.90967
0.435901	0	0	0	9.0165	9.81489	9.66637	16.2946	14.9146	0.40832	0.895191	0	4.25566	0		0.877159
0.409032	0	0	0	11.1834	9.63868	9.63052	15.3803	13.4102	0.351727	0.841738	3.16736	4.34233	0	7.14847	1.02382
0.45545	0	0.618632		9.29689	5.74184	4.74972	13.4026	15.2989	0.395907	1.18138	0		0	1.23373	1.89097
0.456669	0	0.669745	0	2.0998	6.11187	9.60659	13.473	15.5329	0.350326	1.03325	0	2.47329	0	1.28539	0.658637
0.378746	0	0	2.16945	7.51311	4.65206	8.0714	21.7062	15.2217	0.489654	0.527122	0	2.62159	0	7.94081	1.12237
0.377742	0	0	0	13.6661	9.54463	8.59985	15.5668	0	0.370098	0	0	4.52836	0	1.65504	0.759421
0.409915	0	0	1.86118	6.788	9.37004	13.0726	13.3693	18.7738	0.407459	0.739349		2.52245	0		0.504526	0
0.341798	0	0	0	3.05605	5.97112	8.80335	14.5404	13.6517	0.423844	0.865275	3.24674	3.16528	0		0.687903
0.409308	0	0.427261	0	13.0919	4.3654	10.1999	15.1018	3.8099	0.370185	1.42556	0	9.2071	0	12.6317	1.55545
0.373972	0	0	0	9.65306	9.46882	6.03417	13.5993	13.3628	0.356998	1.16362	0	4.7173	0	9.30596	1.52626
0.347343	0	0	0	8.42711	7.44327	10.0089	13.5075	17.8608	0.3751	1.75279		5.79795	0	3.55563	0.724332
0.356996	0	0		11.6258	6.4327	8.47903	13.712	14.1186	0.383844	1.49113		2.29652	0	3.62296	1.67832
0.357185	0	0		10.8087	2.83196	3.95625	12.7351	9.67832	0.384508	0	0	2.59798	0	4.44144
0.379281	0	0.597012			6.05396	2.23012	17.2438	17.6978	0.361433	0		1.71295	0	5.69861	1.07839
0.350876	0	0			5.02926		14.7181	8.37909	0.365163	0		2.23173	0	5.61832		1.80382
0.358528	0	0.733877		9.20318	8.7411	18.9344	17.0973	15.8299	0.404431	1.22981	0	6.89225	0	8.63015	1.53872
0.303576	0	0		8.39971		3.92391	25.2958	7.84247	0.38511	2.18981	0	1.9054	0	7.86371	2.51627	1.92103
0.326659	0	0.540737		11.3871	8.25153	7.55244	23.9619	7.92278	0.321231	0	0	2.00702	0	12.2482	0.992202
0.343811	0	0.495537	0	2.81783	3.93214	4.46755	22.4513	7.33689	0.368175	2.3937	0		0	11.4899	2.98336
0.305977	0	0	0	11.0313	9.38717	12.2863	20.0077	15.7932	0.311933	0	0	7.01918	0	6.25936
0.439463	0	0	0		11.0793	2.01687	21.95	8.17498	0.357744	0		2.07744	0	5.87812
0.423974	0	0.564824		4.34166	7.18414	5.69675	15.9558		0.357803	0	3.00953	1.83326	0	4.94462	1.42502
0.391477	0	0.551662	2.81784		10.1743	9.13941	24.5962	4.75117	0.382689	0	0	2.79027	0	4.83022	1.49392
0.404295	0	0.565036	0	5.41382	3.13336	7.31197	13.5499	9.95867	0.333822	0	0	4.64213	0		0.657396	0
0.372091	0	0	0		4.05084	9.65716	20.0359	6.3875	0.348989	0	0		0		1.08647
0.386441	0	0.578059			4.64475		19.9368	11.8839	0.832043	0		4.52793	0	8.49648	0.788704
0.393693	0	0	0		1.77949	2.19016	16.9592	6.87866	0.373256	1.87054	0	7.08161	0	2.91867	1.95989
0.436714	0	0.556343	0		4.26769	12.0489	22.1371	9.04078	0.302657	0	0		0	5.26587	0.713593
0.394744	0	0	2.28202		2.34926	7.93013	16.0995	17.142	0.335303	0		9.46445	0	2.94554	2.32826
0.409953	0	0	0	12.2019	5.29912	5.01869	15.0536	5.08606	0.39244	0	0	7.67014	0	3.72086
0.391583	0	0.506353	0	6.63804	2.9514	11.5097	16.9807	4.96608	0.423034	1.62842	0	3.86741	0	3.09092	3.17266
0.335884	0	0	0		10.7861	16.7069	20.1881	10.7678	0.437611	0		4.75252	0	5.68543	1.40253
0.423507	0	0.685641	0	8.93965	11.1553	14.8584	21.2071	5.54463	0.597877	0	0		0
0.403972	0	0	0	13.0846	5.93081	6.03257	28.9175	4.7671	0.359509	0.977854	0		0	5.65738
0.418594	0	0.704525		13.0687	2.38602	13.7151	18.2355	9.76106	0.365008	0	0	3.29812	0
0.386652	0	0.547942		5.72377	2.67883	7.57412	18.9883	15.4659	0.350319	1.09835		5.68374	0
0.381816	0	0.54328	0	8.64557	3.00176	2.05919	26.5232	7.55358	0.338876	2.52339	0		0		3.05801
0.387303	0	0	0	6.53902	5.50106	1.72658	21.0212	4.68224	0.342769	2.33678			0	7.46031
0.40991	0	0	3.10397	10.7952	3.12559	4.52081	18.8316	3.58333	0.327638	1.49129	0		0
0.371663	0	0	0	9.43369	4.3457	3.09085	24.414	17.2078	0.404067	0	0	7.52508	0			0
0.373957	0	0.702664	0	7.9243	11.4035	3.24054	17.749	3.79164	0.328916	0	0		0	5.78283
0.346684	0	0		9.18879	5.66266	2.87862		9.56466	0.341131	1.1017	0		0
0.551854	0	0	0	11.7227	8.51195	6.08885	14.0729	4.82615	0.322767	2.54883	0		0	5.15717
0.695408	0	0	0	9.03902	3.33136	17.857	15.9666	7.37952	0.369361	1.47214	0	6.20361	0	6.79919
0.515607	0	0	0	9.80055	10.9618	14.3984		8.8333	0.339757	1.94633	0	3.22194	0	9.17447
0.682316	0	0	3.23319	12.8213	8.62573	6.95257	26.1783	7.12637	0.4369	2.58422	0	2.40993	0	5.77111	3.34214
0.512703	0	0	0	2.81807	7.03086	5.7096	21.0939	16.843	0.326214	0	0		0	6.11628
0.338288	0	0	3.72745		2.95779	2.10619	23.2986	5.13955	0.508683	2.56856	0		0	5.89104	2.76625
0.614552	0	0	3.7104	9.63739	7.64321	8.79913	13.1039	13.3824	0.381435	0	0	1.75462	0	2.52879
0.505596	0	0	0	3.10695	3.4372	7.0087	23.148	7.57366	0.449099	0	0	4.80813	0	2.39374		1.48023
0.640245	0	0	0	1.55473	9.40412	2.55187	15.0748	3.59516	0.491793	0	0		0	11.6563		1.42306
0.366682	0	0		4.06453	1.93691	7.21685	23.5403	5.61869	0.422123	0			0
0.36985	0	0	0		6.02933	6.91446	24.4054	4.7484	0.439737	0	1.40523	1.44985	0			1.1178
0.326172	0	0	3.25823	12.1654	1.62627	9.93817	20.115	4.70213	0.394318	0	3.28218	8.518	0			1.81478
0.457627	0	0	0	6.45157	11.0476	9.06281	21.5996	8.05575	0.38166	2.47373		2.209	0
0.342772	0	0		11.3627	2.02093	7.73789	14.3904	6.96309	0.434638	0	0	2.86619	0		0.963736
0.330894	0	0		1.93295	1.8371		21.1268	5.97406	0.493657	0	2.91618	0.968909	0		0.935473
0.346645	0	0	0	6.17496	4.75555	11.8191	15.9769		0.456234	1.99792		1.63146	0	6.90341	1.3476
0.485732	0	0		9.97871	7.28132	9.44813	13.5569	10.6555	0.478795	0	0	0.874455	0	6.75301	0.965056	0
0.435063	0	0		3.6629	5.15129	9.12142	18.5841	5.21738	0.497011	0		0.674379	0	7.28878	0.917313
0.448251	0	0	0	4.01101	1.98502	3.97298	18.2475	13.1357	0.414379	1.52175		3.05867	0	5.18818	1.1869	0
0.420716	0	0		2.76312	2.05707	13.1498	13.2617	9.74013	0.992525	1.37778		4.47492	0	6.42352	1.20059
0.46778	0	0	0	4.17226	10.2594	4.29473	17.4197		0	1.30065	0	2.88974	0	10.0845	1.02432
0.524698	0	0.572956	3.78863	5.90122	10.7415	2.75651	13.8252	13.9392	0	1.30751		5.26524	0	5.64735
0.348163	0	0	0	6.77637	2.08618	13.0773	24.8074	11.2969	0	0.884407		2.25354	0	5.50228	2.97914
0.368779	0	0	0	4.48533	3.88301	10.4472	15.9824	15.6033	0.648564	2.44231		2.02054	0	3.2802		0
0.527789	0	0.576454		9.49762	1.4615	14.7797	15.2385		0.518162	0	0	0.950716	0	4.60289	1.27317
0.370829	0	0	0	14.4425	2.52096	2.51919	17.2427	0	0.477995	2.23576		0.717659	0	4.7246	0
0.470203	0	0	0	9.71608	2.46067	2.19834	15.235	13.375	0.401625	0.993951	0	7.81458	0	12.2363	0
0.377664	0	0.681286	0	3.47133	7.04853	2.85595	15.1817	15.6982	0.603844	0	0	9.0251	0	10.4318	0
0.398262	0	0	0	3.99217	12.502	8.05586	16.7821		0	1.30948		5.34518	0	11.948	0
0.447243	0	0	0	2.8348	6.59442	6.36618	21.0403	16.9262	0.45535	1.68045	2.8876	3.96559	0	10.2413	0
0.369707	0	0	0	2.51666	6.14441	3.23166	15.5388		0.490186	0.965682	3.11397	4.72592	0	3.43259	0
0.430373	0	0	0	7.88791	6.76496	1.54368	22.5214	17.3949	0.393616	0		1.81684	0	5.77742	0
0.524739	0	0	0	14.2067	3.86921	1.4326	18.0393	15.6955	0.653678	1.23406		1.92709	0	4.4983	0
0.348484	0	0	0	3.10356	3.10033	1.46864	16.7628	11.8035	0.387153	0		8.20272	0	12.3907	0
0.394921	0	0	0	4.18909	5.34993	7.33902	12.2956	11.5752	0.449943	1.8025		2.0431	0	6.38824	0
0.344551	0	0	0	1.76705	5.46224	17.6314	11.2388	18.629	0.406798	0.78903		1.76252	0		0
0.456832	0	0	0	1.67429	9.82576	8.75175	24.3879	13.6347	0.490938	0		1.70391	0	5.57717	0
0.419556	0	0		1.73494	17.9469	4.99752	20.1272	10.4569	0.650001	1.02507	0		0	7.28705	0
0.41446	0	0	0	1.85022	0	5.96798	25.7824	14.9834	0.688289	0	0	1.80375	0	8.87105	0
0.325422	0	0	0	1.33055		5.5513	21.7529	12.0662	0.482471	0.817109	0	2.29208	0		0
0.343463	0	0		2.04087	7.58648	7.70064	18.8513	15.3697	0.888736	2.32458	0	2.35069	0	2.36567	0
0.427389	0	0		2.11412	15.2915	1.52841	16.4657	6.9895	0.521712	1.25629	0	7.07401	0		0
0.346094	0	0		3.59334	6.40893	1.79178	18.6401	11.8683	0.555445	0.86207	0	7.45834	0		0
0.367738	0	0	3.64124	0.697397	3.67006	10.4167	23.0681	10.8005	0.537823	0.825956	0	7.75822	0	6.92588	0
0.354106	0	0	0	1.3247	5.26551	13.785	13.4316	17.8197	0.600395	0	0	5.91972	0		0	0.952467
0.427453	0	0		0.856524	4.78674	8.71425	23.6345	9.86044	1.21369	0.934492	0		0	7.88458	0
0.423618	0	0	0	0.664231	4.46753	17.5752	23.0731	14.0782	0	1.1121	0	6.39335	0	0.526829	0
0.397906	0	0	0	10.9006	10.331	8.40526	19.9549	10.4296	0.713501	0.583578		3.55663	0	2.28054	0
0.438914	0	0.702831	3.15245	9.08862	11.9474	2.32585	23.4768	8.52813	0.669257	1.46784		4.53149	0	0.50556	0	1.23892
0.408208	0	0		7.62049	8.86976	2.12462	20.6395		0.722009	0.865006	0	6.95242	0	1.18464	0
0.416284	0	0	3.78392	12.59	4.64718	4.1733	22.5816	13.9111	0.64323	1.15882	0	3.81567	0	1.86618	0
0.371295	0	0		13.5988	3.86656	2.01234	23.5752		0	0		3.34374	0	0.594153	0
0.431886	0	0		9.35278	3.63769	2.76512	14.0113	9.56498	0	0	0	5.26221	0	1.37186	0
0.41278	0	0	0	3.23699	3.38853	3.55894	19.3229	10.5613	1.11063	0.985205	0	1.30737	0	1.40298	0
0.459956	0	0	3.46515	4.70065	2.67228	2.48817	23.8572	18.3941	0.872143	0.779667			0	4.27037	0
0.422671	0	0		3.34735	3.53611	7.59002	12.7933		0.95419	0.807008		2.73369	0	4.43563	0
0.403993	0	0	2.39385	7.80987	3.95777	3.86938		13.3915	1.38137	0.69021	0		0	5.15694	0
0.431191	0	0	2.30626	8.75938	2.49073	2.49898	18.0896		0.751571	1.00683			0	6.82692	0
0.412806	0	0.691395	0		4.15302	8.41613	20.3596	10.7895	0.674419	0.820021	1.419	1.70774	0	5.08416	0
0.386106	0	0.665931	0	13.8557	7.20617	10.8817	20.1878	11.8487	0.592149	1.94968	1.83106	7.92758	0	7.86928	0
0.413776	0	0		8.66068	13.0404	2.6176	17.5989		0.606092	1.58802	1.25635		0	8.30208	0
0.403735	0	0		6.57425	11.7767	2.55356	26.6918	9.63428	0.543295	0.771657	2.03579		0	7.82731	0
0.793679	0	0	0	3.63441	4.40718	4.67801	17.9113	9.14237	0.599894	1.42354	2.86748	8.32777	0	2.77859	0
0.39468	0	0	0	9.75622	3.41192	9.14644	19.9469	16.5625	0.474394	1.1213	2.51205	5.7617	0	7.20314	0
0.437989	0	0	0	6.49705	6.92456	8.89088	17.8399	5.88303	0.532313	1.73228		2.74036	0	6.86923	0
0.420609	0	0		6.61231	2.46154	10.0185	17.6165	10.2223	0.66819	1.87483		4.10668	0	7.14054	0
0.42137	0	0	0	12.6126	5.45797	7.03426	17.1985	8.21755	0.426606	1.00008		1.54669	0	5.45189	0
0.466406	0	0	0	2.41563	4.68167	8.06735	19.3922	14.024	0.461855	1.12253	2.34321	0.919257	0	1.17886	0
0.397161	0	0	0	3.2675	3.77812	6.35236	19.5027	7.6947	0.451546	0.623789	2.35135		0	4.6485	0
0.372895	0	0	0	3.68037	3.6832	5.97717	24.5398	15.8095	0.379249	1.03025			0	5.65894	0
0.356833	0	0	0	8.5873	6.58828	11.2651	19.4577	8.70281	0.463845	1.0196			0	7.59075	0
0.373848	0	0	0	11.4912	6.90886	2.7218	17.4659	13.4965	0.44313	0.628885	0	7.32664	0	8.0537	0
0.371273	0	0		3.822	8.07187	7.65669	21.7333	15.3776	0.435285	0.673939	0	4.46847	0	9.06483	0
0.40068	0	0		13.1715	5.74857		21.6224	10.4488	0.430471	0.963047	3.28359	1.82894	0	8.67947	0
0.419149	0	0	0	10.0758	3.53104	2.74317	19.6775	8.8939	0.423482	0.559006	1.69242	1.49241	0	7.08912	0
0.385727	0	0	0	9.72959	4.04632	6.74473	20.6485	10.6058	0.5084	0.51944		2.16028	0	1.75068	0
0.402539	0	0	0	7.17734	4.96656	6.5083	20.0351		0.470861	1.91107	2.78157	2.76602	0	1.47095	0
0.377324	0	0		9.1525	5.33866	1.96761	25.2675	7.94361	0.434392	0.577133	1.53667	4.28286	0	7.73203	0
0.37903	0	0	0	13.6459	6.3038	6.25226	18.0835		0.396836	0.780542	3.1861	5.04426	0	8.2143	0
0.334801	0	0	0	13.018	5.43916	2.33308	13.4945	18.7614	0.43921	0.706808	2.01769	1.68555	0	4.64244	0
0.375505	0	0			7.29911	2.04313	26.1951		1.01854	0.736472		2.21207	0	3.66781	0
0.368986	0	0	0	2.33457	5.20367	2.93228	27.5624	11.2184	0.492052	0.595439			0	2.70392	0
0.371597	0	0.529224		2.82814		5.35416		9.60835	1.03415	1.96806		2.03185	0	6.82391	0
0.333475	0	0.524784		5.68788	8.23154	6.57348	16.6276	9.13483	0.52941	2.28367	2.41342	2.56451	0	3.16226	0
0.406681	0	0.514152		6.85422	6.43764	5.44198	26.153	9.56862	0.54575	0	2.41562	1.56417	0	1.37769	0
0.383192	0	0.470211	0	3.01115	7.73423	6.47128		9.94906	0.503773	0.64594	2.01685	5.57941	0	1.6978	0
0.401039	0	0.589514	0	5.40308	8.23649	5.32872	28.5776	8.88504	0.441544	0.803624	0.98408	4.07914	0	3.17609	0
0.367844	0	0		7.63543	8.48052	13.8277	28.4636		0.416188	1.62811	1.83572		0	3.05966	0
0.337812	0	0		9.5572	7.78605	5.93542	14.5133	18.8684	0.796334	0		4.95264	0	4.20543	0
0.350557	0	0	0	5.74989	10.8235	9.00331	15.4875	0	0.640188	1.05117			0	4.29674	0
0.331314	0	0	0	10.0912	8.7777	4.69252	18.244	16.0519	0.906028	0	1.56892	6.78077	0	5.37873	0
0.392425	0	0	0	5.66035	8.32675	4.31104	18.5169	6.0709	0.413017	2.39594	1.68759	8.37601	0	3.67087	0
0.342764	0	0	0	6.251	7.40983	2.7136	18.0568	15.9824	0.564023	0.714397	1.63881		0	1.86453	0
0.353758	0	0	0		8.19695	1.56624			0.750929	0	1.95318	1.77905	0	1.96189	0
0.404429	0	0.707735			14.462	3.70832	19.6514	7.37331	0.544922	1.19257	0.753422	7.84022	0	0.696583	0
0.349616	0	0	0		16.2416	9.9197	15.0444		0.418434	0	0.771871	6.9897	0	1.12242	0
0.393398	0	0		2.48563	8.89957	8.08299	18.5977	15.5469	0.451269	0		9.38928	0	2.69923	0
0.361725	0	0	0		10.7539	5.61156	14.9415	8.4198	0.458468	0	1.04979	1.67436	0	1.78909	0
0.492606	0	0	0		2.52164	17.9669	19.719	9.78685	0.40181	0.754849		2.14023	0	1.88742	0
0.431862	0	0.742385			6.08069	7.96886	21.1574	10.858	0.709954	0.892231	2.51959		0	5.72413	0
0.414716	0	0		3.4079	6.6538	7.20125	21.7246	8.15455	0.686277	0.638516			0	1.8449	0
0.446895	0	0	2.75885	4.81204	2.75816	6.06069	18.1818		0.386043	1.61784		8.39244	0	5.83534	0
0.414929	0	0	3.23425	1.55516	7.79157	5.66417	21.9991	7.776	0.461763	1.35431	0	9.08298	0	1.78234	0
0.367689	0	0	0	11.4248	7.3866	4.93353	21.1096	13.6364	0.514722	0	0	3.93443	0		0
0.422772	0	0	0		6.60917	5.71011	22.3757		0.432136	0	1.71839	8.91241	0	0.944328	0
0.358424	0	0	0		7.47431	4.99521	21.402	8.6675	0.468446	0.522856	0	2.56312	0	6.102	0	0.833449
0.488124	0	0	0		6.16492	6.50769	15.467	8.78198	0.444069	0.613303	2.86825	2.45678	0	10.727	0	0.925826
0.385206	0	0	0	2.03986	9.76396	6.48013	17.6706		0.426661	0	1.43427	2.31802	0	9.42574	0	0.839156
0.404416	0	0.57127	3.52016	3.50037	3.25488	4.51872	24.1343		0.42792	0.557553		2.96347	0	3.17073	0	1.02311
0.40021	0	0			6.72994	3.64426	15.8333	10.7827	0.436573	0	0	5.42673	0	3.51417	0	1.76859
0.493039	0	0	3.42978	3.28287	5.8742	6.41208	18.0781	13.9707	0.526304	0.628464		2.00864	0	1.44466	0	1.07197
0.338171	0	0	0	2.27375	4.98638	7.50858	16.8003	0	0.478601	0	0		0		0	1.28344
0.747708	0	0.56874		14.4778	7.1206	6.59196	17.8134	16.8961	0.480945	0.954236	2.31975		0	5.95801	0	1.4036
0.378866	0	0	0	9.26602	6.12908	7.51151	14.0073		0.432784	0	0		0	1.34505	0	0.954578
0.344507	0	0.698791	0	10.3053	5.67791	2.05438	14.2353		0.845144	1.01806	1.85284		0		0	0
0.382327	0	0	0	10.8424	9.40923	15.0015	14.2704	17.1419	1.14849	0	0		0	11.9765	0	1.05006
0.343758	0	0	1.86775	8.08117	9.87261	6.68306	14.5029	0	0.509654	0	1.70627	3.02127	0	12.3288	0
0.397907	0	0	0	3.28302	12.1267	1.56409	13.0729		0.514483	1.44134		4.37445	0	7.77081	0
0.411758	0	0		13.573	10.8171	2.27745	14.0761	16.1724	0.360507	0	2.36895		0	1.77541	0
0.409005	0	0	3.38057			1.88856		13.2554	0.813374	0	3.17859	3.19964	0	4.86354	0	0.71491
0.36891	0	0.436945		12.0518		4.47073	17.8407	10.6432	0.369227	1.06811		2.66283	0	9.48853	0	0.688933
0.408969	0	0	0	13.7919	13.3565	4.03913	13.164		0.496974	0		1.38325	0	8.3439	0	1.63639
0.495387	0	0		1.91512		1.52564	14.0173	11.8512	0.500091	0.805143		9.48138	0	1.14747	0	0.922397
0.34908	0	0	0		11.4692	12.6716	23.8506	17.5704	0.513291	1.79333		9.20942	0	1.07489	0	0.918123
0.387079	0	0		1.68896	4.22902	16.2334	21.7811	12.8087	0.360564	0.720992	0		0	1.54974	0	1.09158
0.47821	0	0		10.7993	4.42291	9.8358	21.2104	13.8061	0.490978	0	0	5.32558	0	3.17076	0
0.490841	0	0.629931		1.69745	6.27278	11.5031	22.0962	16.4315	0	0	0	6.79847	0	1.6735	0	1.43441
0.378884	0	0		1.55479	9.01483		26.9474		0.509505	0	2.08458		0	6.70355	0	1.67684
0.350684	0	0	3.68472	1.42798	7.91293		22.7155	10.9039	0.650067	0.510435	0	3.26155	0	3.28272	0
0.417779	0	0.49089	0	10.4568	10.7481		26.1534		0	0.975327	0	9.80306	0	1.89349	0
0.361124	0	0.478136	0	1.22056	8.45956	5.48275	16.3371	16.3339	0.468252	1.55593	0	7.05057	0	5.01722	0
0.40732	0	0	3.22888	7.38662		6.09684	12.9941	8.63273	0.575244	2.12835	0		0	6.33327	0
0.377831	0	0.534834	0	8.35462	7.21089	3.90486	19.6273	0	0.51865	0	0	9.74731	0	3.48181	0	1.59885
0.395538	0	0	0	7.49334	6.86277	6.08524	13.0799		0.539388	0.528445	0	4.3774	0	1.52505	0
0.365954	0	0.619851	3.77467	3.23398	2.34091	5.11734	16.3732		0.941565	0.797685	0	6.46327	0	4.72855	0
0.40146	0	0.647657	3.79734	2.51746		9.30645	17.4684	4.5016	0.638968	1.18197		6.54307	0	3.71419	0
0.414299	0	0	0	6.97951	5.10523	9.83286	20.5656	8.84652	0	0.601552	0.396767	8.32695	0	3.5535	0
0.442671	0	0.582202	0	8.21717	5.70258	8.78224	11.9316	13.1064	0.460582	0.583455	0.383458	7.47664	0	1.17543	0
0.396419	0	0	0	2.61653	17.4112	17.2278	17.4767	12.911	0.692643	0.884842	0.344024	8.09656	0	1.21352	0
0.415983	0	0	0	9.96211	5.66367	16.7421	15.9712	3.99372	0	0.80036	0.412258	7.4409	0	10.1743	0
0.386938	0	0	0	10.6019	4.88808	18.5897	20.1872	7.62453	0.443785	0.656092	0.364826	3.6853	0	3.86392	0
0.392484	0	0	0	6.54187	5.21833	7.31119	23.0737	13.5834	0.611156	1.12869	0.401087	2.95224	0		0
0.374364	0	0	0	8.28429	7.0318		21.6429	5.86128	0.485587	0.749468	0.490339		0		0
0.407399	0	0	0	13.9348	7.18201			7.29935	0.560495	0.735332	0.396868	1.95399	0	11.5716	0
0.395117	0	0	0	9.04777	5.23865			11.7391	0.591935	1.13457	0.387012		0	12.0389	0
0.375506	0	0	0	6.35971	7.15363	9.84698	21.4107		0.729471	1.50023	0.379762		0		0	1.02313
0.416928	0	0		2.20277	7.80611	9.38434	19.6229		0.454196	0.743002	0.397262		0	8.29704	0
0.392969	0	0.628052	0	6.0612	7.24295	11.8281	22.0388	11.818	0	1.30139	0	3.36053	0	4.36042	0
0.384294	0	0	0	9.39146	4.85035	10.8369	16.1133	4.21672	0.517072	0.695765	2.47976	8.68265	0	4.07069	0
0.348476	0	0		9.11683	4.97788	17.7691	19.7814		0.526386	0.925033	0.55616	7.19919	0	1.10286	0	0.79993
0.371731	0	0	0	4.85391	7.69273	19.1774	17.3896	4.94521	0.438843	0.86373	0.381311	6.90152	0	1.47339	0	0.715405
0.40178	0	0.609753	0	7.46541	15.5663	11.0563	23.7976	9.97047	0.637113	0	0.350738	7.21815	0	0.913451	0	0.804777
0.421348	0	0	0	1.57963	17.3535	10.973	20.7096	11.8272	0.518716	0.41818	0.369127	5.09328	0	1.0098	0	1.15003
0.371399	0	0	0	4.89595	7.57242	5.77756	13.8319	17.3664	0.647787	0.426717	0.339877	4.71213	0	4.11755	0	0.721795
0.437344	0	0	0	4.69061	8.6095	16.9711		5.61534	0.4632	2.44827	0.355435	7.14739	0	4.49043	0	1.00518
0.393151	0	0	0	10.3097	7.12843	13.8621	13.7493	15.375	0.51152	0.38503	0.412972	5.10137	0	1.11914	0
0.37782	0	0		7.5985	8.3366	5.99209	22.6165	13.8136	0.591903	0.762443	0.359971	6.19359	0	1.60038	0
0.401618	0	0		1.84174	14.8936	15.4973	18.5651	7.87235	0.684344	0	0.405845	7.75735	0	6.86914	0	0.822259
0.361402	0	0	0	9.40638	4.54509	10.3947	16.611	9.79767	0.573973	1.54202	0.386771	3.4022	0	8.0864	0
0.438034	0	0	2.76213	9.67227	16.1448	4.62058	16.7351	15.8767	0.410146	0.556956	0.380361	2.47614	0	0.787697	0
0.391908	0	0.511243	0	10.8436	0	13.2915	15.4966		0.4859	0.578242	0.470788	1.82545	0	0.637211	0
0.464046	0	0	1.17729	3.01451	7.67622	13.286	24.1503	14.7434	0.554468	1.13757	0.364243	5.46157	0	0.678721	0
0.378732	0	0	2.77222	1.68175	10.5493	6.77646	24.088	18.7212	0.638534	0.673008	0.366145	3.56956	0	0.914897	0	0.683657
0.407764	0	0.627527		1.89855	5.66232	14.9839	13.3034		0.41711	1.59695	0.341147		0	1.90258	0
0.395616	0	0.692458		5.60313	10.0927	7.60949	20.5598		0.572631	1.04705	0.37849		0	0.881058	0
0.390305	0	0	0	7.37477	6.38819	15.5057	13.812	10.315	0.456045	0.864655	0.401233		0	1.26099	0	1.39537
0.36525	0	0.630048	1.91417	5.1435		10.6503	23.3046	0	0.448051	2.1588	0.361728	1.68104	0	6.54405	0	1.04638
0.422441	0	0	0	2.53872	9.32158	6.57883	20.1538	0	0.399109	1.57664	0.420779		0	4.09342	0	1.40245
0.377456	0	0.630612	0	3.33951	8.7754	5.725	28.7252	0	0.480782	0	0.371263	6.48051	0	5.27626	0
0.371187	0	0.742168		8.87492	9.46164	8.97105	18.1953		0.416725	0.606896	0.410724	2.02021	0	5.22345	0
0.388356	0	0.485429	0	10.6	5.58153	8.20575	13.0664		0.536706	0.805184	0.370904	2.13915	0	6.43042	0
0.3636	0	0	0	9.84945	4.82174	3.69548	12.4329	5.78544	0.496464	0.657202	0.420265	6.9574	0	3.62549	0
0.384502	0	0	3.7782	5.42217	10.9289	8.80877	14.4521	6.62313	0.451029	1.01555	0.360998	8.41216	0	6.43875	0
0.359696	0	0	1.79821	9.08865	5.42576	12.7729	20.4117		0.480502	1.16631	0.424487	3.20886	0	6.43745	0
0.347427	0	0	2.6448	9.58851	5.92323	14.2204	18.3835	10.0577	0.382828	0.949944	0.325099		0	0.853887	0
0.368677	0	0	0	6.63477	11.5523	6.62805	18.2189	11.8525	0.566969	1.41007	0.355003	1.79355	0	0.805265	0
0.339617	0	0	3.62216	8.36631	8.46262	15.8322	14.0028	12.3588	0.554041	0.956626	0.330255		0	1.66419	0
0.395259	0	0		1.60374	9.08549	13.9791	16.822	10.2063	0.465161	1.08008	0.321832	4.48312	0	5.5604	0
0.440995	0	0			5.46732	15.117	21.7095	8.86638	0.516939	0.942683	0.362936	4.11581	0	3.97928	0
0.372783	0	0.561375	0	2.5406	8.84242	16.7257	18.1608	13.7215	0.644746	1.30752	0.440992	2.66817	0	4.50065	0
0.403088	0	0.557988	0	3.32776	3.95928	18.7016	23.8808	10.8776	0.500846	0.721049	0.351406	2.48083	0	1.40536	0
0.437455	0	0	1.92034	2.35965	7.1759	8.50004	21.8339		0.514479	1.24466	0.399483	5.69444	0	0.76887	0
0.372182	0	0	0		13.093	5.06161	20.1395	7.91334	0.526866	0.954081	0.326986		0	1.23359	0	2.04879
0.359929	0	0	2.58857	1.71139	13.6726	5.48957	18.5058	9.74694	0.642992	1.03006	0.435757		0	1.01089	0	1.55288
0.413136	0	0	0	11.2219	8.01882	13.3986	16.5511	14.8352	0.506487	1.40298	0.317518		0	2.40426	0
0.366717	0	0	0		13.3396	2.42003	21.4989	11.2014	0.618577	0.666051	0.345283		0	6.65918	0
0	0	0	0	13.7172	10.6795	4.32761	19.8343	12.5544	0.473413	0.788436	0.380484		0	11.2403	0
0.408214	0	0.629243	0	10.2607	13.4852	3.99101	16.4802	16.9736	0.960613	1.09677	0.368981		0		0
0.515737	0	0.488772	3.17189	12.5804	10.557	3.94244	15.117	8.96257	0.636636	0.638591	0.418835	1.64367	0	12.7419	0	1.52919
0	0	0	1.93488	5.51276	11.2321	4.89586	18.0687	11.5621	0.529283	0.574122	0.307507	1.86185	0	1.88026	0	1.62652
0.497951	0	0.603221	0	8.80029	8.20174	13.9117	15.4279	6.85304	0.974996	1.30027	0.370053	3.86537	0	8.64302	0
0.380059	0	0		11.9621	8.67289	10.7782	16.2992	7.94919	0.543563	0.650297	0.339374	1.84808	0	1.85636	0
0.368191	0	0	3.28919	6.85925	3.66507		14.6105	5.80374	0.78132	0.586864	0.470323	1.64791	0	11.587	0
0.386172	0	0.411308	0	3.86979	3.72808	13.924	14.3743	11.3206	0.65542	0.769617	0.435499	1.8825	0	1.44945	0
0.345197	0	0	3.44158	5.24255	11.423		15.6864	0	0.471498	0.63223	0.533055	8.67876	0	3.33757	0
0.45697	0	0		4.64915	3.43973	19.1601	17.4601	7.8062	0.647903	0.490227	0.36818	7.64552	0	3.44775	0
0	0	0		4.06036	6.32198	9.96889	15.2395	12.9628	0.565307	0.450194	0.373078		0		0
0.356393	0	0.670015	0	3.24729	11.8673	8.34278		8.0916	0.500461	0.5144	0.542595		0	12.2889	0
0.379384	0	0.646411	3.08	2.72088	6.09662	10.7055	16.6059	7.57568	0.783743	0.560982	0.381158		0	10.8389	0
0.407636	0	0.466602		3.0662	2.48866	8.33843	18.1423	7.47563	0.688997	0.697884	0.453262		0	6.98297	0
0.372998	0	0.460276	0	2.25599	10.6264	11.9156	17.5686	9.20276	0.425076	0.503114	0.422541	1.5282	0	12.6982	0
0.417333	0	0	0	3.15915	7.35309		17.19	12.8909	0.484793	0.576516	0.410128	3.59315	0	6.86704	0
0.559718	0	0.609978	0	2.48722	14.6209		18.5073	16.7373	0.475486	0.908972	0.444234	3.4948	0	3.63527	0
0.484443	0	0.683608		1.62441	3.30967	15.0579	17.7639		0.435984	1.16201	0.42912	8.54495	0	4.03745	0	1.61902
0.415144	0	0	0		3.8336		22.96	3.31429	0.571175	0.574802	0.464634		0	5.75991	0	0.982676
0.521537	0	0.557171	0	13.944	8.56779		15.4662	4.51147	0.39591	2.15813	0.392971		0	3.68708	0
0.435163	0	0.437488	0	4.97366	12.2054	17.3912	18.4462	4.18332	0.566287	0	0.377966		0	1.25185	0	0.971044
0	0	0.659827	0	5.30535	4.66495	18.805	20.9361	4.95556	0.43537	0.639861	0.363632		0	2.35984	0
0.54075	0	0.575747	0	7.86304	4.26475	18.8123	24.751	0	0.43992	0.587333	0.363522		0	6.12844	0
0.495704	0	0	0	3.77626	8.1159	18.0475	13.3602	3.18251	0.474838	2.26909	0.389669	7.17182	0	4.82089	0
0.420895	0	0.525602	0	13.7322	9.4993	19.16	13.8582	3.39219	0.607699	0.630828	0.366897	7.52982	0	4.54353	0
0.49646	0	0.664817	0	6.62069	8.90275	14.2753	13.6289	6.18393	0.435333	1.57555	0.483706		0	4.29158	0
0.468495	0	0.467585	0	7.81311	7.32195	12.1832	16.0838	3.57726	0.661387	2.29918	0.352434	7.59687	0	4.76136	0
0.519979	0	0.645507	0	8.62165	7.23279	12.2183	15.4394	11.1205	0.450286	2.44682	0.370322		0	10.1348	0
	0	0	0	13.0845	8.76501	12.4082	13.3188	12.198	0.582712	2.37878	0.452055		0	9.33507	0	0.808095
0.622582	0	0.604387	0	12.6683	6.10447	12.7839	13.1279	10.2359	0	1.03213	0.635958	4.25524	0	6.41429	0
0.448075	0	0.657248	0	10.1575	11.422	13.0671	14.8157	4.13364	0.380631	1.51425	0.397076	3.89223	0	6.74088	0
0.657236	0	0	1.28937	10.8433	7.92679	5.47369	14.8041	4.1201	0.398995	1.56707	0.388876	4.75084	0	4.35601	0	1.10465
0.511223	0	0.534633	0	4.28202	7.57215	9.19596	21.599	8.91482	0.521772	0	0.378577		0	2.91068	0
1.41053	0	0		6.68131	6.16696	19.1945	13.3637	11.6593	0.816953	0	0.343841	6.00595	0	5.43504	0
0.597996	0	0		9.99731	10.007	11.6306	13.5806	10.2102	0.462648	0	0.395967		0		0	0.960538
0.499888	0	0.595677	0	9.88515	8.90549	7.91305	24.1723	6.29484	0.349157	0.54893	0.379641		0		0
0.342982	0	0.577828		4.62851	12.1709	4.12427	26.3532		0.467131	1.28803	0.328777		0	2.78201	0
0.553756	0	0	0	11.3908	5.4599	3.90514	25.6968	16.3325	0.388292	0.811639	0.367813	8.49716	0	6.82675	0
0.559215	0	0	1.02423	9.454	11.2478	8.75494	16.728	14.0779	0.459875	1.2976	0.471084	4.58319	0	5.71888	0
0.639708	0	0	3.58233	7.48835	8.28918	5.1446	20.792	0	0.352425	0.707535	0.336566	6.54245	0	5.9651	0
0.494524	0	0		6.80751	8.35054	10.1195	16.8818	12.2518	0.425448	0.588577	0.412986	1.99727	0	8.39183	0
0.489326	0	0.682509		9.21805	4.9194	5.41382	21.0116	6.10895	0.461982	0.624089	0.329506	4.22309	0	3.91091	0
1.21552	0	0			9.48828	7.35757	20.3033	5.91141	0.715969	1.37525	0.390862	2.68989	0	3.96488	0	1.55504
0.48172	0	0			6.90038	3.32411	21.3847	14.581	0.615235	0.530307	0.426452		0	0.741214	0	1.47473
0.787669	0	0	2.00357		6.70602	5.20037	13.1877	11.118	1.26146	1.58127	0.3332	1.38829	0	1.00679	0
0.583072	0	0	3.14911	12.4691	5.78248	6.55573	14.8564	13.9681	0.791875	2.01238	0.371729	4.06448	0	3.75986	0	2.04831
0.498148	0	0	2.48445	6.59743	6.32899	5.1612	15.4149	13.5708	1.17945	0.674896	0.324094	7.31666	0	3.04547	0
0.416835	0	0		9.25879	5.72075	10.0643	13.7467	4.08173	0.447825	0	0.362893	1.45339	0.937967	3.21625	0
0.688614	0	0	1.91872	14.674	8.9445	5.92685	28.324		0.462241	0.602804	0.3612	9.1678	0	6.80562	0
0.470241	0	0.715506		6.71383	7.22689	7.31516	15.4892	3.93685	0.534361	0.438291	0.33777	4.73884	0	0.824634	0
0.43558	0	0	0	2.29389	7.02313	4.07599	15.2596	8.40482	0.526005	0.422228	0.3844	1.67974	0	1.21211	0
0.539719	0	0	1.61686	3.01823	11.2772	10.5325	12.8968	18.6911	0.534968	0.428333	0.338825	4.56827	0	0.836501	0
0.571204	0	0	3.66023	12.7196	9.6377	16.5041	12.8803	5.2837	0.609685	0.79124	0.360749		0	6.43315	0
0.515994	0	0	0	2.38	8.44301	15.2827	15.5228	11.9655	0.894105	0.56734	0.34332		0	2.01202	0
0.572573	0	0	0	9.98806		10.7516	17.9172	12.1557	0.695724	0.404376	0.387597	8.09418	0	2.18041	0
0.557245	0	0	0		8.33295	5.07395	14.2461	12.8303	0.811193	0.535418	0.402985	6.73941	0	4.18932	0
1.13388	0	0		10.7126	10.4128	8.05071	21.9227	14.5687	0.988345	0.401719	0.355773	5.52253	0	9.65975	0
0.555172	0	0	2.88376	13.7722	18.4553	16.0129	19.108	6.41294	0.933238	0.635885	0.402237	5.36855	0	8.09494	0	0
0.518281	0	0			17.648	15.7794	23.8123	15.3467	0.462665	1.00806	0.37589	2.91491	0	2.80795	0	0
0.463331	0	0		9.917	0	6.83994	14.5524	0	0.590055	0.998874	0.317135		0	2.00184	0
0.486232	0	0		4.82343		1.73757	17.9279	17.9256	0.555232	0.768329	0.4548		0	1.67566	0	0
0.850129	0	0		9.01351	18.8272	1.94785	13.2319	6.88158	0.766492	1.31076	0.364624	5.90914	0		0
0.505342	0	0	3.39029	4.57078	13.7521	8.73654	21.7463		0.512158	1.56238	0.366809	1.80662	0	2.44478	0
0.550386	0	0	3.32522		11.3591	7.57164	14.2205	0	1.17394	0.633148	0.402657	2.35536	0	4.67453	0
0.418919	0	0			8.13935	7.47671	23.4979	0	0.931164	0.581141	0.402641	1.22773	0	3.78711	0
0.659994	0	0	3.47189	8.56262	12.9469	16.4376	14.4279	3.9727	0.681971	0.576421	0.383419	2.07134	0	4.01264	0
0.383824	0	0.645555	2.50685	8.00806	12.3026	7.3768	16.831	5.06833	0.683283	0.933971	0.403158	0.988082	0	8.08682	0
0.39658	0	0.621183	3.00478	3.82641	18.4018	16.081	17.3886	18.6493	0.718834	1.27277	0.388123	1.11317	0.965629	2.12923	0
0.460534	0	0		2.33487	14.3868	3.28978	16.0004	16.95	0.890061	0.709475	0.342068	3.6992	0	4.45524	0
0.468836	0	0.67604		1.32842	8.83353	8.14387	13.4026	12.7846	0.588188	0.782769	0.525982	3.04458	0	2.03098	0
0.54483	0	0		9.56519	10.7545	9.37379	14.9672	11.987	0.859874	2.38794	0.316377	1.16278	0.969591	4.96126	0
0.403082	0	0		11.8709	13.0305	5.01227	14.4484	8.19819	0.569438	1.69522	0.341176	8.66056	0	5.48659	0
0.566022	0	0.635977		11.3564	14.3382	5.02542		15.3224	0.79724	1.23944	0.371437	5.33737	0	4.80568	0
0.370788	0	0	2.59825	11.4118	12.9418		13.503		0.474308	0.614393	0.328552	6.61434	0	2.60605	0
0.462581	0	0		3.48305	8.75677	6.79383	13.3464	17.5035	0.737994	0.923339	0.450763	9.69107	0	2.19764	0
0.418087	0	0.507096	1.40526	6.79275	2.55422	5.53656	12.4093	13.9403	0.660142	1.9966	0.435059	6.59129	0	2.75454	0
0.407407	0	0	0	11.9377	4.55303		12.7251	7.16361	0.794605	0.620957	0.476626	8.13176	1.12249	3.00983	0
0.362666	0	0	0	7.08895	11.6811	4.74845	25.5889	0	0.851318	1.36645	0.448627	7.70506	0	1.74977	0
0.430049	0	0.678716	2.53859	5.67242	9.26379	1.84628	19.8261	11.0563	0	0.749367	0.4673		0	1.94864	0
0.494356	0	0.558604	2.60895	3.47477	6.59235	11.848	21.8724	15.3951	0.609549	0.58765	2.86682		0	6.42145	0
0.600569	0	0.540015	2.35882	7.44346	4.55939	13.4466	14.7346	13.7602	0	0.635881	0.449142	8.10425	0	7.71044	0
0.814702	0	0	0	5.16788	3.95023	8.73159	26.9084	11.2368	0.569629	0.40893	0.960626	3.14927	0	9.20405	0
0.458127	0	0	0	12.8157	4.03587	6.72592	23.3227	3.56216	0.519655	0.767611	0.410558	8.84021	0		0
0.595209	0	0.717568	2.98999	11.688	3.73921	20.8062	21.4383	12.2905	0.56423	0.987046	0.45814	5.41369	0	6.86825	0
0.410761	0	0		1.50364	4.0635		26.2535	11.4426	0.448592	0.719861	0.394688		0	7.46642	0
0.38306	0	0.739043	2.91182	1.67684	9.12622	17.3639	20.3647	14.6122	0.575196	1.57896	0.390341		0	3.74689	0
0.518483	0	0	2.96686	6.72368	11.5495	1.75706	13.4861	4.6511	0.412526	1.56944	0	2.77853	0	4.3482	0
0.345466	0	0.574511	0	7.24531	9.2121	11.6134	23.5305	11.8029	0.406912	0.693505	0.424698	1.26688	0	2.61828	0
0.522054	0	0.639008	0	12.0163	5.15604	8.6751	19.0882	17.4457	0	0.627055	0.44846		0	2.44653	0
0.524069	0	0		11.7885	6.64234	4.34775	23.8361		1.0154	1.36732	0.412283	1.34822	0	1.53709	0
0.460144	0	0.42294	0	9.1044	2.52112	9.80249	20.6968	3.39674	0.712964	0	0.384975	1.32469	0	4.13204	0
0.419394	0	0	0	5.00596	3.26158	9.12951	20.6992	10.8097	0.575992	0.623451	0.403232	1.36618	0	12.4248	0
0.432055	0	0	0	4.44403	15.7501	17.7509	20.6715	13.2901	0	0.400763	0.420881	7.86651	0	9.74194	0
0.432118	0	0		6.08539	6.88475	10.4143	14.4144	0	0.503577	0.446435	0.436599	9.05371	0		0
0.482649	0	0.733558	0		4.77496	7.91463	15.043	11.5194	0.341397	0.430718	0.422804	6.00584	0		0
0.486249	0	0.483766	0	8.54559	6.93036	2.40275	15.3021	6.47815	0.887851	0.537055	0.435524	6.62001	0	5.20774	0
0.470784	0	0	0	6.94487	15.6624	4.08517	29.3163	12.6206	0.731189	0.626705	0.429699		0		0
	0	0	0	3.9904	9.34736	16.3996	17.0142	11.3787	0.897267	0.412155	0		0	6.41017	0
1.0612	0	0	2.68688	7.07813	9.26504	2.01021	18.6243	4.58893	0.685883	0.401223	0.492823	8.75235	0	2.1841	0
0.581704	0	0	0	4.88381	7.84556	1.29666	19.7834	17.3713	0	0.409214	0.487931		0	2.72782	0
0.511085	0	0	0	8.08811	17.814	3.3017	20.1072	9.9438	0.589132	0.469138	0.481335	6.91699	0	2.93183	0
0.50371	0	0	2.45421	5.87748	8.39921	9.18016	17.4261	11.2635	0.466649	0.684041	0.367972	1.6611	0	1.64195	0
0.67711	0	0			3.59432	6.95046	19.1669	4.64476	0.635242	0.470932	0.366361	2.13841	0	5.50684	0
0.574282	0	0.726529	0		10.3457	11.6274	23.0977	12.517	0.489002	0.624116	0.392714	1.497	0	7.31782	0
0.442447	0	0.543298	0	14.8514	7.52723	15.7877	10.6795	13.3545	0.52266	0.515749	0.4182	0	0	4.96298	0
0.467512	0	0	2.39634		4.31994	2.8684	9.92005	3.93762	0.588306	0.5821	0.38537	0	0	6.4589	0
0.443569	0	0			10.5844	0.904456	10.2495	7.29169	0.845116	0.586695	0.417151	0	0	6.92476	0
0.66368	0.419777	0	0	7.31521	14.6776	6.88632	26.3069	4.94387	0.426267	0.72487	0.467453	0	0		0
0.421167	0.339547	0.622462			13.2416	13.2195	12.3969		0.486349	0.503365	0.548413	0	0		0
0.43325	0.35226	0	0	11.5696	11.7306	5.06731	11.9707	5.78523	0.43997	1.53151	0.812532	0	0	0	0
0.368064	0.456889	0	2.15809	13.5486	11.9322	13.0189	13.3495	6.90441	0.55747	0.709035	0.40101	0	0	0	0
0.38738	0.327497	0		5.98215	13.5655	9.76586	12.7308	0	0.368171	1.08191	0.424623	0	0	0	0
0.356364	0.379389	0		1.85214	7.46259	15.0711	13.4554		0.394705	1.55481	0.421849	0	0	0	0
0.596258	0.403801	0		1.32681	9.7287	2.93495	14.1187		0.422612	1.53098	0.359829	0	0	0	0
0.37438	0.422116	0.523418		1.53858	10.5962	4.80539	13.5146		0.998608	1.95722	0.395094	0	0	0	0
0.705924	0.337466	0.589474	0	1.54903	13.1251	6.02483	23.2574		0.726838	0.784566	0.446264	0	0	0	0
0.487301	0.372566	0.507914	0	1.1278	12.455	19.0416	13.366	16.2267	0.535612	2.28267	0.403326	0	0	0	0
0.404236	0.38116	0.493919	0	1.03584	7.87105	2.13897	13.2611		0.392872	2.11278	0.430508	0	0	0	0
0.469994	0.336523	0.389138		1.52298	12.4495	11.3113	26.4051	8.77051	0.417389	2.10481	0.476783	0	0	0	0
0.52664	0.410358	0.478911	3.475	1.38099	10.5963	14.563	16.4891	10.8038	0.529589	0.76489	0.805527	0	0	0	0
0.763428	0.335356	0.456086	2.42916	1.33731	15.0836	9.47778	23.2898	13.6586	0.991864	1.29184	0.358494	0	0	0	0
0.766347	0.365952	0.469988		1.32031	12.8258	9.70659	17.016	6.33318	0.4561	2.41721	0.397414	0	0	0	0
0.761059	0.343198	0.372664	2.59814	2.26366	11.7462	5.28776	20.4016	8.83958	0.430909	0.927452	0.39677	0	0	0	0
1.83223	0.44185	0.455273		2.16432	10.8491	3.53877	19.154	11.7598	0.531146	2.28057	0.470261	0	0	0	0
0.664324	0.343639	0.380979	2.57292		11.7191	3.04978	19.2134	13.5725	0.800438	0.595325	0.40793	0	0	0	0
	0.401407	0.642023	0	14.8817	12.8389	6.37575	18.4611	11.7487	0.477795	0.461704	0.404244	0	0	0	0
0.864354	0.346932	0.579002			13.1027	14.9248	15.5741	9.91351	0.432944	0.714537	0.401495	0	0	0	0
0.381634	0.352217	0.394158	3.28048	12.9621	9.59503	13.3204	15.2467	17.2277	0.451549	0.879654	0.453191	0	0	0	0
0.614059	0.384237	0.533731			9.01836	10.1364	20.4221	9.27173	0.704855	0.656694	0.461574	0	0	0	0
0.491353	0.345771	0.434599	0		16.3268			8.44966	0.690056	0.711865	0.426414		0
0.470336	0.331664	0.338385	0		15.7285			4.09024	1.0399	0.613773	0.532618		0
0.385258	0.37902	0.386819			17.2537			9.19482	1.19247	0.886292	0.424778		0.253668
0.422247	0.400873	0.613541	0					8.79336	0.90531	0.70134	0.420193		0.292436
0.335214	0.345812	0.393496	0					8.66735	0	0.546162	0.398296		0.31993
0.402171	0.344802	0.592947						4.4348	0	0	0.377448		0.329709
0.379067	0.33958	0.388456	0					6.08102	1.45077	1.59641	0.369688		0.314269
0.352305	0.373956	0.399063	0		18.9913				0.675926	1.10757	0.510032		0.25601
0.388315	0.355649	0	0						1.30477	2.21139	0.488262		0.3279
0.35787	0.361522	0	0		16.2358				0	1.7608	0.365257		0.320692
0.373006	0.398649	0.388647	0		14.2428				1.37339	2.3424	0.329003		0.297494
0.881621	0.396811	0.450383						6.54875	1.40361	1.99735	0.476876		0.264603
0.375932	0.385262	0.602044	0					5.62474	0	2.56532	0.316529		0.313988			0
0.364829	0.343182	0.426481			18.5206			9.96856	1.03613	1.28362	0.409249		0.320947
0.371413	0.349397	0	0		0				0.905091	1.18218	0.466419		0.285474
0.394182	0.35897	0.525323			0			12.593	0	1.24146	0.425418		0.288916
0.460759	0.379725	0.471744			0			16.8651	0	1.49967	0.486476		0.669629
0	0.378743	0	0		12.1418			5.01984	0.87598	0.535274	0.37525		0.344594
	0.390362	0.63938			7.22122			10.3753	0.713793	0.481789	0.503943		0.287736			0
1.47888	0.349126	0.41493	0		8.8928			10.858	0.888798	0	0.377807		0.270206
1.43089	0.356724	0.610725	0		9.38146				0.919293	0	0.52422		0.335707
1.69399	0.388938	0			9.43054			0	0	0	0.42231		0.276166
	0.368378	0			9.29591			0	0.844211	0	0.428719		0.294426
	0	0	0		13.8391			0	0.860668	0	0.445311		0.292531
0	0.354831	0.491107	0		8.48829			0	0.435282	1.02467	0.361337		0.278012			0
0	0.383067	0.543811	0		10.8883			15.7686	0	2.58279	0.421245		0.265064
0	0.326554	0			8.06483				1.07	1.41474	0.406478		0.268225
	0.355071	0.724149	0		11.202			0	0.534181	1.04534	0.449657		0.306836
	0.326194	0	0					9.39066	1.13373	0.976638	0.435735		0.284101
0.97312	0.349246	0.516161	0		14.4499			7.04205	0.47056	0.749037	0.45564		0.280392
1.68883	0.330625	0			9.15022			7.30626	0.599186	1.99133	0.405219		0.276763
1.44167	0.333034	0.42124			3.91832			7.47386	0.458408	0.702418	0.426514		0.370738
1.28294	0.351967	0.465752	2.22363					9.30468	0.460947	0	0.477682		0.278432
	0.394438	0	0		4.62699			9.12519	1.25743	0.650538	0.446479		0.29254
0	0.334027	0.608407			15.7931			9.42938	0.483287	0.849015	0.513507		0.270415
1.30216	0.437827	0.606274			9.61762			11.4967	0.456337	0.834086	0.406138		0.279122
2.0745	0.309033	0.536772	0		10.4068			11.0152	0.3651	0.516414			0.298758
1.0263	0.389123	0	0		7.40374			14.3815	1.4893	0.550443	0.426048		0.306785			0
	0.410332	0	0		15.6255			9.86662	0.477385	0.662503	0.523227		0.309936
	0.359168	0.47954	0		10.5227			17.1969	0.412207	0.559586	0.448278		0.29438
	0.396115	0.361034	0		0				1.45814	0.975818	0.467932		0.308138			0
	0.398719	0.419281			11.7775			12.2574	0.77169	0.822692	0.420824		0.307598
0.730197	0.393554	0.469936	3.58727					14.1988	0.528362	0	0.3587		0.304592
0	0.362474	0.386597	0					13.8529	1.11109	0	0.391363		0.306974
1.62868	0.375554	0.582906	0		12.9243				0.433246	1.45293	0.518188		0.26678
0	0.314338	0.699482	0		11.1325			12.7967	0.706259	0	0.403687		0.260884
0.842787	0.358757	0.438795			11.2458			9.70744	0.77072	1.39757	0.381144		0.272094
0	0.366775	0.465916			12.3644			0	0.433988	1.25632	1.54679		0.287558
	0.331159	0.433472	0		12.9663			13.2878	0.414842	0	0.383877		0.264224
	0.364307	0.551372	2.45173		12.8331			14.932	0.525735	0.493	0.64474		0.245609
	0.311937	0.686084	0		12.2055			10.9697	0.56251	2.22157	0.423959		0.223923
0	0.364386	0.39827	3.53375					3.20439	0.547255	0	0.368552		0.245663
0	0.3343	0.440296			19.0046			13.5916	0.598703	0.705039	0.342099		0.254876
0	0.3443	0.624394			12.5071			6.48946	0.682485	0	0.388393		0.257229
0	0.377345	0			12.7701			13.2672	0.726417	0.573105	0.515341		0.287754
0	0.378957	0.473506	0		10.8371			3.89496	0.762135	0	0.333322		0.242241
1.23228	0.431058	0	3.04259		11.9844			14.642	0.686627	0	0.405043		0.272555			0
0	0.332436	0.459516	0		12.8581			17.7653	0.7242	0.487624	0.370144		0.24895
2.00035	0.333203	0.385854	0		12.1112				0.845865	1.56285	0.478307		0.265309
1.73498	0.336589	0.484106	0		14.2607			9.47427	0.609746	0.799534	0.423886		0.304088
1.13557	0.326257	0	0		5.88598			15.599	0.623678	2.49456	0.344815		0.249013			0
1.08132	0.319575	0	3.4302		11.4864				1.00457	0.560143	0.359321		0.276328
1.74269	0.326862	0	0		12.1181			15.5481	0.533677	0.578229	0.343301		0.317086			0
1.55625	0.404554	0.703864			4.85983			10.4575	0.867314	0	0.402532		0.524271			0
	0.318849	0	2.88869		6.99593			8.52984	1.34441	0.594634	0.395987		0.35928
1.37914	0.340863	0.489641	0		7.53329			7.27905	0.526507	0	0.366622		0.314606
0	0.393235	0	0		2.75299			9.56295	1.33102	0	0.337591		0.301852
	0.311894	0.430994	0		2.69839			10.3259	0.550864	0	0.482042		0.249162			0
	0.39337	0.369934	2.41357		2.42564			12.9446	0	2.01009	0.49086		0.257695
0	0.403496	0.531315	2.73267		3.84379			13.7209	0	1.58087	0.637811		0.274719
	0.463093	0.456845	0		3.26297			10.2076	0.775894	0	0.400726		0.298614
1.81996	0.3933	0.47976	3.6935		3.04756			6.48562	0	0	0.379911		0.247343
2.09428	0.407642	0.472849			2.35695			5.8834	0.835839	0	0.464355		0.296306
	0.359692	0.425911	3.70376		6.81137			16.7061	0	1.41515	0.40214		0.277813
1.68124	0.331615	0.353238	2.62795		5.53031			12.6428	0	0	0.409983		0.282533
	0.363009	0.397422	1.09578		7.85917			13.6605	0.615696	1.9065	0.424078		0.288433
	0.462573	0.412833	2.15317		2.33675			13.0853	1.19922	1.25428	0.37293		0.282969
0	0.382149	0.475709			7.31146			6.67772	0	1.60591	0.501667		0.282242
0	0.485029	0.602711	3.66975		7.07945			15.5261	0.505476	2.53387	0.402737		0.271277
	0.345865	0.434027	0		7.25512			9.39955	0.724875	1.16768	0.594522		0.284095
	0	0.396621	1.50485		5.12455			3.93273	0.397	1.70017	0.464802		0.306533
1.92591	0.324261	0.388464			7.55162				0.861524	1.05324	0.388595		0.318052
0	0.345595	0.462887	0		7.05541			4.24115	0.893607	0	0.429591		0.286821
0	0.349701	0.482364	1.71092		3.36832			5.96334	0.902709	1.22543	0.517865		0.292972
	0.335621	0.399249	3.10763		6.55913			5.25457	0.509484	1.665	0.40106		0.331944
0	0.324119	0.432066	0		9.87696			15.9273	0.747803	1.90685	0.432564		0.298122			0
0	0.314994	0.487173	0		9.36653			6.10888	0.64848	1.64519	0.421827		0.310016
0	0.349852	0.439652			2.96339				0.761781	0.944757	0.546668		0.295907
0	0.346077	0.378101			8.75392			11.3336	0.945005	1.1788	0.367388		0.268888
	0.375607	0.377949	0		12.9528			6.47882	0.83267	2.00587	0.453726		0.281511
0.895672	0.355633	0.637355	2.18588		10.355			12.7911	0.65831	1.82425	0.472599		0.302468
1.06437	0.348791	0.427766	0		9.81399			10.5529	0.704523	2.35373	0.486547		0.273213
1.09216	0.353462	0.563938	3.25563		3.81516			15.9075	0.781327	1.01832	0.412875		0.265434
0	0.37491	0.508869			17.1859			13.5564	0.498011	2.18416	0.421823		0.357872
0	0.354416	0.428622	0		12.6234			8.58877	0.742327	0.823777	0.498588		0.249009
1.0718	0.30726	0.410265	0		14.4765			18.8989	0.637289	0	0.469833		0.323423
0.984922	0.34372	0.410171	0		3.67133			14.4689	0.612058	0	0.532627		0.269012
0.442757	0.368028	0.42473	0					17.9646	1.20192	0	0.412504		0.257193
0.589512	0.345185	0.393427	0		16.9223				0.62376	0	0.330702		0.267581
0	0.34018	0							0.892601	0	0.43724		0.303439
	0.321886	0.484279	0		11.0065			3.89052	0.447988	0	0.365167		0.248606
0	0.324967	0	0		3.48749			6.68553	0.380442	0.6592	0.380637		0.249985
0.648169	0.361838	0.485261	0					3.96577	1.00453	0.648269	0.484067		0.322464
0	0.374664	0.506456	0		10.4389			15.4517	0.765548	0	0.437714		0.248266
	0.35975	0.51752	0		0				0.414275	0.789645	0.41024		0.275658
0	0.317677	0.419518	0		2.99313			9.86863	0.621186	1.08132	0.46267		0.273413
0	0.359981	0.382249	0		4.02503			17.2845	0.770836	1.25433	0.432454		0.267571
0	0.306292	0.469857	0		5.46047			5.66049	0.440332	1.68696	0.361125		0.268937
0	0.327063	0.366079	0						0.480735	1.49818	0.3669		0.311618
0	0.362738	0.431316	0		15.7063			9.2	0.513457	1.07633	0.425442		0.269713
1.66627	0.529333	0.56627	0		4.16977				0.800686	0.626054	0.479951		0.339633
2.04695	0.514522	0.51063	0		2.90988			5.79331	0.406224	0.802714	0.379177		0.294619
0	0	0	0		6.67923			7.39763	0.737042	0.642817	0.356972		0.294895
1.35155	0.392461	0.428695	0		5.91901			10.3781	0.482254	2.35868	0.389935		0.321201
1.09494	0.352379	0.472364	0		2.88205			3.72741	0.561506	0.723986	0.457872		0.325931
0	0	0.452883	0		4.91807			10.8481	0.748676	0.742024	0.558854		0.298012
0	0.374305	0.519497	0		6.14448			9.8141	0.496334	1.815			0.304637
1.13892	0	0.71932	0		9.73623			10.0036	0.725595	2.06493	0.492043		0
0	0	0.366532	0		3.817			9.62602	0.865275	1.05495	0.537262		0.283147
0	0.568387	0.447009	0		8.0807			8.26218	0.513906	0.876011	0.373057		0.408237
1.37929	0.398818	0.43252	0		11.1253				0.522081	1.8023	0.374104		0.4306
	0.387792	0.463157	0		7.16923			13.5363	0.419044	1.05948	0.409132		1.02907
1.10028	0.3404	0.4594	0		7.23225			15.4168	0.702187	1.28579	0.404986		0.288681
1.25404	0.3976	0.420029	0		7.59357			7.9124	0.691102	0	0.366297		0
0	0.475591	0.385387	0		0			13.2478	0.518514	0.678419	0.399601		1.15489
0	0.43906	0.454562	0		6.50146			6.92284	0.560588	0	0.367691		0.312603
0	0	0.393871	0					11.5817	0.752903	2.46285	0.372377		0.305316
0	0.359741	0.410069	0		7.03383			11.43	0.546446	0	0.380806		0.271538
0	0.365578	0.434848	0		12.6682			15.1392	0.429855	0	0.382753		0.272914
1.03139	0	0.440446	0		6.7776				0.694107	0	0.430476		0.28909
0.923696	0.376632	0.396484			9.24625			11.5525	1.00686	0	0.341389		0.267935
1.69368	0.334655	0.511839	0					6.82181	0.473805	0	0.364942		0.279065
0.8814	0.335778	0.443448	0		5.18448			12.8915	0.632863	0	0.393308		0
	0.385501	0.361952			7.1343			7.98117	0.642205	0.60261	0.367958		0
0.853608	0.367239	0.445123			12.5965			12.0834	0.934367	0	0.39906		0.272724
1.01805	0.373202	0.412266			16.7515			13.1132	0.968021	0	0.385574		0
0.989177	0.522928	0.459679			10.3158			17.3428	0.688577	0	0.364942		0.291055
0	0.342523	0.407776			11.6574			14.3762	0.801306	0	0.365778		0.304712
1.33673	0.367913	0.409066	0		0			13.4715	0.61089	0	0.364427		0.414489
1.76969	0.402266	0.401512			3.25926			8.74451	1.17503	0	0.36224		0.303067
	0.517985	0.549764			0				0.544092	2.25847	0.386441		0.350766
0	0.388162	0.373176			0			0	0.651859	1.97411	0.35595		0.318964
0	0.315913	0.435891			11.9727			5.57852	1.34682	1.65611	0.355708		0.301949
1.68676	0.317014	0.487469			0			12.9712	0.797859	2.26756	0.354718		0.32625
0	0.397451	0.423013	0		2.40261			15.2843	0.835589	0	0.298685		0.365178
	0.398157	0.355024	0		17.4411			9.46344	0.875985	0	0.370554		0.289024
0	0.392499	0.551019	0		2.4235			17.4004	0.49513	0	0.3482		0.272637
	0.367732	0.359859	0						0.802941	0	0.353839		0.335727
0	0.334899	0.390589			13.9851			5.16035	0.690378	0	0.362244		0.352364
0	0.458552	0.335037	3.66079		18.0351			0	0.459307	1.42796	0.398619		0.345174
0	0.430579	0.41534	0		11.3202			13.6788	1.32227	0	0.510902		0.364391
0	0.367315	0.354399	2.86296		9.24572				0.469113	0	0.545001		0.368633
0	0.408643	0	0		12.4348			10.8151	0.917078	1.58151	0.343056		0.359021
	0.370862	0.394661	0		12.9816			18.0152	0.557181	2.38343	0.311073		0.379214
1.39283	0.382626	0.354204	0					16.2729	0.644197	1.59663	0.284693		0.315331
1.51631	0.347273	0.388142	0		17.6411			15.3919	0.721483	1.88178	0.283323		0.282087
1.23657	0.442121	0.447918	0		0			15.8836	0	1.99249	0.393619		0.275184
0	0.40863	0.392578			15.6379			16.1347	0.506563	1.95925	0.398657		0.588301
0	0.346522	0.384762	0		18.4149			14.585	0.458952	0.775465	0.34431		0.345067
	0.361214	0.391883	0						0.600637	2.29279	0.474117		0.253645
0	0.367805	0.424007			18.4431				0.523623	0	0.405651		0.433253
	0.347351	0.590227	0						1.34873	0	0.469935		0.343261
0	0.402297	0.411505			16.1522			5.3336	1.48038	0	0.439007		0.30365
0.766374	0.335812	0.360552	2.66003					0	0.642351	2.41155	0.40871		0.297528
0	0.326455	0.404489	2.09797					14.7112	0.467251	0	0.386077		0.377956
0	0.362369	0.50215			12.9502			10.4836	0.45495	0	0.426305		0.335334
0	0.371035	0.456962			13.2582				0.703129	2.32177	0.408871		0.293863
	0.30338	0.42877			14.9054			15.804	0.482233	1.16347			0.299395
0	0.425338	0.437222	0		9.88035			8.74521	0.509405	2.0722	0.37189		0.275618
0.891452	0.348992	0.432244			10.0222				0.702354	0.989803	0.380832		0.310588
1.83791	0.573573	0.455103	3.15782		0			7.1168	0.544563	1.31105	0.524053		0.469905
0	0.34319	0.437748	3.56186		8.69765				0.454109	0.86958	0.389633		0.356131
1.26272	0.364264	0.494507			10.2534			5.83617	0.685623	0.652778			0.352735
1.34496	0.285731	0.447545	2.3578		2.10132			14.5655	0.935286	1.94901	0.468959		0.38954
1.48001	0.329347	0.443349			1.81358			17.3009	0.431366	0.869262	0.399549		0.308413
1.38834	0	0.42613			2.79721			13.1303	0.440334	0.442203	1.06516		0.401357
0	0.464936	0.438399	0		2.68938			17.5544	0.763572	0.52549	0		0.313312
0.597395	0.410937	0.350989	3.44582		5.67387			18.3025	0.514358	0	0.397673		0.286677
	0.325409	0.445465			5.90906			7.70013	0.618182	1.56058	0.368367		0.286986
0	0.355534	0.441065			5.91011			10.8608	0.458268	0.576645	0		0.307244
0.94668	0.474225	0.433096			4.69993			8.17103	0.658283	0	0.459174		0.334595
0	0.477928	0.427199			7.36065				0.513499	0	0.427826		0.385895
1.70297	0	0.395862	2.74421		9.84181			13.8851	0.499762	0	0.506376		0.28114
0	0.361219	0.408039	0		4.23939			12.6029	0.368449	0	0.464623		0.316089
	0.406501	0.439098	0		10.3987			6.80741	0.407107	1.43045	0.409136		0.354789
1.83069	0.482427	0.399892			6.7786			14.4864	0.508829	0.681909	0.496848		0.351811			0
1.41083	0.475253	0.413606	0		9.35029			16.55	0.463554	0.791671	0.430015		0.35153			0
	0.439581	0.391127	0		3.13613			9.48677	0.425188	0.832789	0.406357		0.294692			0
0	0.309579	0.353986	0		17.9924			14.6269	0.451224	1.03849	0.434178		0.331932
0	0.373239	0.426925	0		2.87157			17.0933	0.488294	0.612912	0.453146		0.2972
0	0.406105	0.400628	0		2.02469				0.427864	1.76212	0.428197		0.352493
0	0.406505	0.444367	0		2.21381			10.3882	0.469975	1.02684	0.404214		0.293149
0	0.429473	0	0		4.78055			15.8292	0.437032	1.14352	0.460234		0.338142			0
	0.42609	0.380841	0		3.52345			13.5123	0.427808	0.868245	0.797052		0.349291			0
0	0.385884	0.359193			3.47289			9.89981	0.435591	1.16019	0.342917		0.265654			0
	0.433051	0.360026	0		3.00711				0.507458	0.482255	0.432355		0.310364			0
	0.38849	0.364682	0		4.19343				0.409481	1.44883	0.352203		0.274362
0	0.305778	0.352097			4.30266			15.876	0.547932	0.554623	0.647643		0.333897
0	0.292043	0.360652	0		3.84517			12.0227	0.484417	0.358787	0.459189		0.271394
	0.37961	0.348077	0		8.75677				0.464659	0.518186	0.619151		0.284184
0	0.31469	0.328058	0		9.07913			10.6535	0.716196	1.95558	0.476408		0.33748
	0.335227	0.423857	0		8.24452			11.2752	0.515929	0.446054	0.478804		0.353382
1.56958	0.501267	0.326741	0		3.25358			9.42048	0.708213	1.12827	0.426998		0.294667
0	0.363109	0.329194	0		9.85007			7.38533	0.518961	1.09513	0.702582		0.275942
1.71602	0.348104	0.316548			9.36505			3.99677	0.557583	0.965515	0.367072		0.272636
0	0.369932	0.341142	0		3.22208			12.811	0.734428	0.92806	0.922936		0.436368
0	0.342046	0.320638	0					5.76892	0.431598	1.04351	1.6472		0.280518
0	0.363485	0.31245	0		12.4277			15.9231	0.420442	0.456555	0.941263		0.250924
1.35033	0.323733	0.34817			18.601			7.29707	0.78045	0.782202	0.372827		0.281496
1.06955	0	0.390595			18.7776			3.65799	0.396518	0.750442	0		0.244316
1.24929	0.404191	0.351924	0		3.48853			12.8008	0.443745	0.97902	0		0.340043
1.73409	0.376335	0.389114						5.88087	0.664811	1.3015	0		0.360579
0	0.323421	0	0					6.51377	0.527301	0.616956	0.459305		0.369184
	0.37437	0.365943						2.22265	0.592263	0.655837	0.501222		0.428334
0	0.337172	0.40615			18.0515			2.57998	0.553933	0.727706	0.404456		0.462981
0	0.495603	0.345221	0		16.6173			2.55251	0.642548	0.604152	0.399083		0.427506
0	0.410714	0.425523	0		14.2375			1.54828	0.410435	0.594042	0.428549		0.362094
0	0.450721	0.407758	0		14.7147			2.62052	0.694927	0.966775	0.603778		0.392186
0	0.374029	0.678667	0		14.8747			3.28571	0.368564	1.49612	0.401225		0.356425
0	0.406067	0	0					2.48537	0.505769	0.663546	0.452118		0.33427
0.915154	0.324268	0.378031	0		17.9844			17.1067	0.60386	0.584755	0.526085		0.410076
0	0.362657	0.512838	0		18.5918			2.62307	0.585169	0.72508	0.407407		0.455965
0	0.325483	0.391573	0		17.7555			4.24435	0.667473	0.562266	0.399401		0.350113
0	0.298481	0.440628	0					4.20591	0.557682	0.519157	0.511804		0.351308
0.844204	0.353693	0.398448	0		14.9818			1.9378	0.337429	0.62673	0.320614		0.349676
0	0.352407	0.40436	0		17.675			3.59128	0.671386	0.565505	0.454875		0.393246
0	0.397047	0.417863			17.1943			2.42702	0.573268	0.594304	0.566365		0
0	0.345936	0.373958	0		2.75951			1.50309	0.515692	2.00874	0.579937		0.30166
0	0.345085	0.385278	0		6.62064			5.38975	0.598939	0	0.407606		0.288341			0
0	0.294936	0.362992	0		4.02284			9.68612	0.445058	1.68181	0.506934		0.580854
1.9593	0.329457	0.50899	0		5.24951			1.61456	0.468286	1.17257	0.49581		0
0	0.346617	0.356018	0		5.74507			9.17563	0.58777	1.41419	0.607704		0.320026
1.77285	0.349515	0.370166	0		12.9635			8.41314	0.726794	1.79786	0.547634		0			0
0	0.338402	0.480672			13.1986			8.5984	0.929545	1.50571	0.380794		0.317202
0	0.34688	0.49042	0		11.0999			6.44562	0.556177	0.935435	0.867446		0.471181
0	0.353994	0.339867	0		11.4211			9.48112	0.412818	0.759138	0.33356		0.321727			0
0	0.310898	0.443375	0		0				0.891508	0.745039	0.559362		0.360405
1.57327	0.367221	0.50801	0						0.612093	1.36267	0.36442		0.363863
	0.404782	0.446159	0		18.0279			2.0873	0.614159	2.1576	0.456901		0.427338			0
0	0.389068	0.544194						9.33648	0.502775	0.550314	0.39579		0.34717
1.19131	0.345126	0.472628	0		16.9162			5.97537	0.478866	0	0.34847		0.36553
0	0.373343	0.3787	0					6.11791	0.445654	1.27111	0.401931		0.61306
0	0.373357	0.399766	0					9.76138	0.631151	0	0.519392		0.386272
0	0.408637	0.351959	0		16.2621			8.22349	0.483885	1.93857	0.385666		0.353038
0	0.356874	0.582581	0					4.0249	0.509694	1.70633	0.370518		0.758494
1.41123	0.309527	0.361267	0		9.77012			4.635	0.428021	0.946559	0.386362		0.597817			0
0	0.358854	0.389982	0		13.1649			9.9385	0.66445	0	0.545477		0.826292
0	0.35917	0.356482	0		8.1436			4.8076	0.458684	0.959752	0.521633		0.531045
0.672071	0.344313	0.391912	0		6.11705			3.61075	0.675386	0.589193	0.423388		0.370514			0
1.70216	0.386405	0.339172	0		14.2847			2.56239	0.472247	0.843148	0.520897		0.377084
0	0.34353	0.43647	0					6.55194	0.78872	0.821102	0.675807		0.403234
1.91618	0.371309	0.405693	0		5.92271			18.4915	0.603454	0.619449	0.495912		0.34923
	0.361202	0.416325	0		5.69291			3.42375	0.607966	0.573282	0.452682		0.302554
0	0.413808	0.579915			6.67808			3.72708	1.44296	2.45243	0.498172		0.434738
0.869374	0.395926	0.708904	0		7.29533			13.5907	0.40082	0	0.60595		0.48759
	0.34245	0.421556						3.76043	0.481131	0.763708	0.432792		0.412366
1.35819	0.324445	0.396204	0		6.46121			4.42744	0.46039	0.694069	0.387917		0.452305
1.4199	0.380633	0.46062	0		5.85681			6.08474	0.434099	0.666772	0.446343		0.369355
1.69985	0.384004	0.454468	0		8.8111			0	0.457481	0.77128	2.94842		0.384463
1.69617	0.388681	0.515132	0		0			0	0.633924	0.728729	0.488344		0.408942
1.31463	0.392182	0.414254	0		6.49328			4.3033	0.634123	0.542359	0.415176		0.32779
	0.36639	0.406998	0		10.7405				0.531356	0.824898	0.39396		0.402449
0	0.38082	0.5152	0		11.8952			9.69574	0.616595	1.63359	0.402278		0.383627
0	0.353913	0.463926	0		5.09944				0.348209	0			0.603865
	0.374725	0.446786	0		11.3832			12.1167	0.514222	2.16493	0.450908		0.52315
0	0.364507	0.430143	0		11.2142			18.2094	0.454149	2.38085	0.414292		0.642547
2.08693	0.395579	0.373888			17.9257			13.5271	0.490441	0	0.386198		0.525839
1.19115	0	0.385476	0		15.4691			10.0989	0.462149	1.30673	0.40018		0.310716
1.90638	0.336487	0.46514	0.41373		4.99748			11.6084	0.40825	0	0.521542		0.542028
0	0.368557	0.356966	0.359451		3.25604			3.54238	0.336944	1.26317	0.416861		0.410702
0.962426	0.359656	0.414081	0.379718		5.78483			2.35103	0.440792	1.22432	0.442311		0.313285
0	0.342151	0.403138	0.365579		10.0547			2.01568	0.40734	1.11164	0.366279		0.484788
0	0.466414	0.402211	0.351158		12.6829			2.11275	0.354983	1.53347	0.394013		0.322086
0	0.412743	0.476903	0.404904		3.57565			4.79807	0.474976	1.95378	0.386568		0.393327
1.38166	0.381087	0.393105	0.502971		8.23713			3.83198	0.472952	1.12532	0.371479		0.493136
0.873792	0.405831	0.440077	0.385344		7.77096			5.20891	0.447952	2.20979	0.395848		0.444151
0.887986	0.364765	0.45568	0.706665		10.0771			2.87229	0.351288	0	0.442665		0.590982
0.838822	0	0.464476	0.893826		4.80912			9.87536	0.480541	0	0.596232		0.535199
1.27484	0.329003	0.410276	0.411509		6.40452			13.0226	0.387537	0	0.407982		0.581005
1.15668	0.369576	0.417343	0.434208		15.0073			15.4138	0.506765	0	0.43325		0.495563
	0.359264	0.438635	0.574264		9.65324			17.3253	0.389081	0	0.422631		0.537194
1.79282	0.396345	0.402818	0.503125		10.3936				0.334827	0	0.358094		0.553586
0	0.320219	0.435328	0.49041		4.75124			19.0141	0.366358	0	0.39021		0.538454
1.12829	0.335751	0.400577	0.45962		10.5985			13.4869	0.41029	0	0.455035		0.480266
0	0.336004	0.428719	0.63623		16.8854			0	0.514203	0	0.420693		0.513958
0	0.32763	0.437045	0.684636		13.1717			3.64832	0.593477	0	0.421791		0.534412
0	0.3513	0.41069	0.553143		2.6233			5.71689	0.390008	0.428128	0.437135		0.495694
1.63374	0.417377	0.526139	0.443374		7.2731			7.23269	0.381024	2.26773	0.419883		0.465564
0	0.313734	0.392606	0.471961		7.37447			2.84654	0.393573	1.49608	0.40725		0.525532
1.14846	0.336544	0.404564	0.542168		5.47695			2.71847	0.411631	0.461447	0.420466		0.445532
1.00855	0.37615	0.361175	0.448137		6.46898			4.77671	0.450597	0.47135	0.448388		0.508708
0.618697	0.332724	0.356791	0.518031		6.51722			7.49105	0.350719	0.454151	0.447231		0.42964			0
0	0.364061	0.329913	0.995114		9.133			2.94002	0.50337	0.451649	0.387077		0.419084
0.756196	0.394024	0.342462	0.486954		17.6779			8.40186	0.440275	0.486792	0.398316		0.388747
0.8888	0	0.405123	0.448268		4.23934			6.29577	0.551173	2.56906	0.382453		0.384634
0	0.380941	0.411345	0.428416		9.56475			4.90737	0.479475	0	0.359652		0.403068			0
0	0.343779	0.409965	0.457826		7.63688			3.87753	0.411739	1.61209	0.39956		0.467603
0	0.367113	0.375949	0.626782		6.5027			8.56593	0.391491	0	0.479534		0.357861
0	0.338733	0.407648	0.447757		3.79275			6.87731	0.466109	0	0.398915		0.51921
0.954865	0.344551	0.350986	0.410238		6.15986			17.3324	0.42073	0	0.389849		0.50475
0	0.352007	0.413057	0.557402		3.38299			5.82997	0.557652	0	0.356608		0.37022
0	0.355119	0.332553	0.407709		3.96127			0	0.39627	0	0.368791		0.506575			0
0	0.380243	0.61107	0.5807		6.73622			10.4239	0.433561	1.66062	0.353858		0.436417
0	0.457434	0.452111	0.410322		6.41245			12.3311	0.417222	2.08208	0.369732		0.376302
0	0.346644	0.43685	0.580926		4.58236			0	0.393793	0	0.381455		0.576404
0	0.352464	0.391541	0.371431		5.65771			13.3381	0.453768	0	0.474888		0.384835
0	0.329809	0.426702	0.447039		5.52228			7.27656	0.438926	0	0.397679		0.379205
0	0.378235	0.418775	0.396936					15.5338	0.633234	1.84363	0.446173		0.350981
0	0.363473	0.312383	0.35891		8.00629			11.8819	0.40472	1.5576	0.394035		0.427295
	0.350826	0.363764	0.422451		8.85812			15.1888	0.608411	0	0.348943		0.401366
0	0.517937	0.355759	0.481839		15.3212			10.218	0.49954	0	0.403206		0.330769
0	0.33402	0.337597	0		14.9739			12.0936	0.745083	0	1.16318		0.3879
	0.324354	0.339904	0.399378		14.2607			6.59371	0	2.04718	0.355914		0.438106
0	0.494273	0.355883	0.395102		6.63232			12.2082	0.350557	0	0.328037		0.321691			0
0	0.317677	0.321969	1.18667		9.22082			12.5472	0.347175	0	0.332824		0.387533
0	0.331754	0.361229	0.38939		8.52409			8.02245	0.465043	2.35693	0.318909		0.360761
0	0.344128	0.326716	0		7.76657			14.7855	0.355452	1.97323	0.33221		0.454162
0	0.316641	0.322211	0.399794		8.24682			12.7751	0.394669	0	0.354492		0.371566			0
0	0.35088	0.42038	0.424102		7.88976			4.36941	0.383436	2.32114	0.350656		0.404828
0	0.328821	0.367348	0		7.98123			13.7355	0.431816	1.82492	0.333958		0.324737
	0.316503	0.34937	1.03304		10.553			2.46164	0.411854	1.45882	0.379614		0.376388
0	0.396263	0.361715	0.426706		12.2862			13.6909	0.394123	0.671939	0.368725		0.413817
	0.330143	0.391437	0		8.51928			16.449	0.399392	0.543544	0.357451		0.35395
0	0.333238	0.352251			9.26373				0.37537	1.08041	0.345119		0.344583
0	0.318312	0.343372	0		6.92124			10.1518	0.39601	0	0.334797		0.394044
	0	0.271656	0.50417		14.3495			14.486	0.337869	1.98807	0.367247		0.393357			0
1.83442	0	0.271047	0.510941		5.76379			14.6604	0.424103	0	0.411407		0.414111
0	0	0.266227	0.441903		14.8259			4.6136	0.468621	0	0.336834		0.369476
0	0.412703	0	0.396023		8.60659			10.1808	0.400602	2.46383	0.364862		0.340113
0	0.388797	0.338101	0.792872		11.4037			0	0.415959	1.16583	0.412238		0.430125
0	0.32532	0.358105	0.349017		11.4475			18.4683	0.43413	2.59035	0.461767		0.337273
0	0.409082	0	0.453589		17.589			8.59335	0.373705	0	0.436838		0.439176
0	0.376031	0.249078	0.440095						0.390897	0	0.464713		0.399894
2.03113	0.353315	0.382772	0.488255		13.0408			2.82316	0.374796	1.38327	0.363851		0.416786
0	0.411612	0.354021	0.514811		15.4454				0.451763	2.44849	2.22206		0.473274
0	0.333825	0.349442	0.419219		17.8942			4.24032	0.380816	0.692731	0.439127		0.422446
0	0.435553	0.284628	0.610883		9.83062			5.37841	0.400252	0.747538	0.378109		0.498341
	0.367002	0.334552	0.433817					16.7565	0.627411	0.946149	0.540193		0.426507
	0.372552	0.250028	0.351323		15.1472				0.462984	1.0011	0.519564		0.443745
1.26794	0.345638	0.302819	0.515119		13.8839			7.1439	0.37242	0.838986	0.39709		0.524013
0	0.365775	0.419108	0.470522		5.21168			6.67591	0.395326	1.10726	0.43948		0.465416
	0.385974	0.338057	0.33328		12.774			12.7297	0.369334	0.597195	0.404174		0.330886
1.56075	0.369035	0.282508	0.48882		12.6741			15.0168	0.41119	0.626903	0.525137		0.367373
	0.419977	0.317837	0.55127		13.2161			7.22055	0.418192	1.38263	0.440103		0.285475
1.95437	0.350745	0.362702	0.806368		13.8505			10.5172	0.340701	1.11679	0.406181		0.352955
1.21778	0.352678	0.387197	0.423751		14.1217			8.06666	0.423899	2.27472	0.489077		0.351407
	0.407714	0.292678	0.350625		15.4144			11.3699	0.405589	1.38375	0.518225		0.341148
	0.388704	0.371853	0.392669		10.7232			6.59946	0.356311	1.37229	0.376917		0.303028
0	0.418254	0.459742	0.432521		3.55151			7.45342	0.425	1.90438	0.441993		0.314438
	0.37315	0.362233	0.446505		5.52998			9.14641	0.397182	1.12669	0.39707		0.358247
2.12407	0.440949	0.358699	0.468851		3.91784			13.697	0.448721	0.755555	0.394821		0.379772
1.88405	0.360052	0.294687	0.334023		5.4896			13.0779	0.406761	0.428498	0.60988		0.392076
	0.380565	0.340465	0.533731		13.4762			12	0.364375	1.36748	0.361013		1.07408
0.668301	0.395948	0.345936	0.41579		5.67181			11.4382	0.395947	0.486006	0.346336		0.383343
0	0.382043	0.361986	0.479449		7.17156			3.46353	0.49348	0.777972	0.377903		0.319972
	0.432431	0.398694	0.374173		5.83702			12.9956	0.446868	2.0342	0.367084		0.343482
0	0.403336	0.336651	0.465024		5.58273			5.78218	0.48101	1.7822	0.445283		0.383844			0
0	0.428236	0.356224	0.361913		7.48072			0	0.556171	2.04825	0.371991		0.34301
	0.37393	0.417313	0.324076		4.65892			6.45928	0.339616	0.953788	0.450257		0.352554			0
0	0.359866	0.451872	0.484036		8.02494			6.5427	0.42217	0.531888	0.370519		0.340866
	0.359219	0.438952	0.435042		7.22181			13.0312	0.385976	0	0.435282		0.330245			0
1.3794	0.378408	0.414768	0.44068		7.95266			12.2943	0.438507	1.6684	0.437441		0.358655
0	0.496172	0.415052	0.748951		11.1866			7.10377	0.39434	2.02231	0.445044		0.316516
1.71876	0.382479	0.39897	0.437268		10.7027			5.54014	0.430847	1.63934	0.364334		0.285411
	0.357515	0	0.44024		6.61596			5.37256	0.429189	1.96689	0.552616		0.394737
	0.376109	0.456742	0.517653		8.31785			7.61946	0.35527	2.53719	0.474115		0.31477
1.79771	0.365057	0.49237	0.425248		9.02513			3.53585	0.378635	0	0.395005		0.397817
0	0.39273	0.523653	0.416076		10.4987			7.55551	0.451742	0.5103	0.482698		0.331267
0	0.356779	0.416843	0.355765		0			5.46459	0.410321	0	0.50157		0.360591
1.40607	0.409641	0.627246	0.404011		6.9227			4.03357	0.40148	0	0.388683		0.31946
0	0.364175	0.432814	0.455353		10.8743			4.85973	0.396924	1.55603	0.346646		0.355732
1.00469	0.33344	0.445257	0.447272		11.5279			9.18619	0.476265	0.517875	0.363956		0.281762
1.8732	0.356889	0.359502	0.348341		7.75528			0	0.407921	0	0.356889		0.326598			0
0	0.420316	0.39197	0.398295		5.98405			5.99602	0.403788	0.581059	0.393104		0.302586
0	0.381136	0.485885	0.347742		7.28374			0	0.434976	0.577579	0.394549		0.324547			0
1.68338	0.366973	0.392404	0.415164		0			13.5878	0.399123	2.42232	0.40278		0.332226
1.53265	0.381737	0.347649	0.447609		10.7352			0	0.419109	0.428078	0.436562		0.315334
1.95573	0.368934	0.435889	0.400947		10.8648			12.7625	0.461878	1.43477	0.420189		0.308009			0
	0.388138	0.443775	0.383796		6.10798			15.2293	0.428378	0.41291	0.395902		0.326136			0
0	0.40332	0.480529	0.403612		8.99628			0	0.407666	0.560792	0.397564		0.32092
	0.449602	0.392995	0.443766		10.7684			11.352	0.459339	0.519175	0.483389		0.434611			0
0	0.371705	0.459445	0.503512					12.4341	0.533934	0.551262	0.43441		0.337746
	0.396762	0.466546	0.417621		4.08128			5.86073	0.505857	0.971558	0.353329		0.389107
	0.364467	0.436418	0.353821		9.63468			6.42343	0.588396	0.873552	0.432644		0.342735			0
0	0.368163	0.484238	0.538348		6.16126			10.8807	0.42077	0.614497	0.396263		0.361166
	0.405578	0.429811	0.432998		7.74419			7.27147	0.397787	0.469355	0.440905		0.3604
1.92023	0.395899	0.432697	0.459447		9.4356			5.76664	0.50601	0.509799	0.456193		0.461095
0	0.395177	0.39562	0.455978		8.0454			13.0998	0.477873	0	0.416702		0.334225
0	0.393728	0.372488	0.421483		12.3261			15.5168	0.362227	0	0.401192		0.343872
	0.366815	0.586888	0.317423		3.70959			13.495	0.512263	0.60998	0.361051		0.309387			0
0	0.432807	0.46372	0.375796		10.1932			13.3219	0.410263	0.508753	0.398301		0.320683
0	0.355543	0.673452	0.300046		9.83355			12.9159	0.557444	1.52374	0.414847		0.348889
	0.357752	0.383656	0.322309		3.98504			12.0245	0.459742	0.573471	0.430343		0.287815			0
0	0.411076	0.519926	0.290396		3.78261			11.4362	0.390695	2.04318	0.393787		0
0	0.478467	0.46433	0.310807		3.98682			11.356	0.371861	0	0.461232		0.354672
	0.310422	0.543872	0.363554		3.51104			12.5634	0.621208	0.474344	0.414056		0.299992
0	0.39347	0.429279	0.468007		14.0687				0.342663	0.681455	0.427418		0.443519
1.38266	0.381076	0.533737	0.557789		1.95004			16.6513	0.322352	0	0.383782		0.324382
0	0.351504	0.361439	0.549688		4.695			16.4657	0.369376	1.68979	0.418578		0.340941			0
0.940454	0.350661	0.473835	2.39719		1.78443			17.3618	0.389212	0.96923	0.585197		0.297015
1.98638	0.382909	0.485748	1.66809		3.43452			14.4724	0.340599	0.978762	0.403363		0.317376
	0.390782	0.360061	0.49069		5.14166			4.80002	0.346478	1.20929	0.330472		0.325731
0	0.521177	0.346608			5.85375			15.8499	0.393166	2.22593	0.392876		0.31557
0	0.403203	0.344917	0.48948		6.88556				0.348286	0.58011	0.373899		0.292944			0
0	0	0.423558	0.727453		17.508				0.512075	1.86111	0.422294		0.294586
0	0	0.436554	2.23191		9.83819			5.31589	0.575486	0.519684	0.459712		0.346661
0	0.336422	0.401186	0.472911		10.457				0.525175	0.49065	0.418953		0.588838			0
0	0.41615	0.396507	0.668657		11.4305			10.3542	0.416696	0.626043	0.399965		0.30636
0.746191	0.40907	0.422799	0.559625		7.4662				0.480776	0	0.390755		0.317514
0	0.402245	0.38285	0.717747		15.2325				0.637142	0.511576	0.424257		0.322557			0
0	0.394284	0.391609	0.514998		7.79761			7.09521	0.434955	1.22945	0.359755		0.362428			0
0.864291	0.316161	0.348814	1.76307		10.0579				0.42758	0.576099	0.398671		0.338622			0
0	0.434562	0.395316	0.592518		6.65615			17.22	0.497986	0.696144	0.413477		0.344495
0	0.404026	0.431227	1.55766		5.53818				0.517278	0.652351	0.493354		0.365561
0	0.460056	0.404525	3.70316		11.8453			9.06061	0.468099	0	0.394496		0.27281
1.42416	0.332263	0.416039	1.42975		7.24836			13.5834	0.403533	0	0.521303		0.343734
0	0.411968	0.442419	1.20057		3.72051				0.570121	2.13551	0.45292		0.356045			0
1.00587	0.337502	0.503147	2.54388		12.2388				0.498265	2.45291	0.408836		0.349551
0.984644	0.410357	0.575208	0.428072		18.1126			10.4261	0.564659	1.80544	1.79168		0.334707
0	0.426539	0.348229	0.417023		10.1134			16.8966	0.40253	0	0		0.288148
0	0.342966	0.449816	0.383376					6.89349	0.41766	0	0.422061		0.282522
0	0.34445	0.485677	0.526052		17.977			13.3854	0.562864	0.524951	0.457222		0.289837
0	0.366727	0.547422	0.435815					18.0406	0.550036	2.31336	0.440664		0.269637
1.83666	0.376304	0.558027	2.14903					13.5573	0.431913	0	0.491972		0.328934
	0.31862	0.383929	0.44754		5.59557			6.03399	0.49495	0.527756	0.400031		0.34391
0	0.337184	0.4871	0.858922		5.84811			6.9047	0.446213	1.88867	0.349192		0.296711
1.18047	0.405514	0.391441	0.564635		10.6726			16.4783	0.641208	0.632776	0.412067		0.249164
	0.375846	0.440148	0.949949		6.54357			12.4357	0.662846	2.17063	0.374163		0.291893
	0.337602	0.403652	1.16121		2.96122				0.525692	1.63594	0.494612		0.297036
0	0.365205	0.356539	0.347111		3.51785				0.537798	0.593657	0.465819		0.291784
	0.362501	0.413787	0.730766		6.54862				0.53752	0.491261	0.360408		0.27782
0	0.341248	0.443259	0.918595		2.60774			2.87496	0.42316	0.629614	0.450487		0.330191
	0.312968	0	1.32263		12.6578				0.382668	1.9759	0.396774		0.267536
	0.331353	0.447181	0.559154		4.56124				0.458715	0.493607	0.370037		0.935176
	0.486459	0.409143	1.03955		5.41177			18.5666	0.418829	0.560046	0.425424		0.339847
	0.405611	0.533094	0.926909		2.65897			3.14898	0.70783	1.76715	0.388203		0.271881			2.06446
	0.353879	0.727525	0		4.76276				0.409853	0.484124	0.390129		0.309833
0	0.336521	0.436277	0.645964		8.06024				0.39555	0.520057	0.383214		0.299397
1.00401	0.339498	0.476068	1.5382		9.10211				0.380295	0.588845	0.354574		0.301958
	0.312728	0.562303	0.477915		8.93994			11.5741	0.382506	0.695191	0.387688		0.279599
	0.320023	0.453376	0.459271		13.5078			13.4559	0.42789	0.883337	0.407785		0.27769
	0.333937	0.512912	0.382228		4.97742			5.20299	0.441425	0	0.583278		0.296578
	0.348117	0.665392	0.44238		8.87578			3.72392	0.793251	0	0.398421		0.613218
1.11173	0.354675	0.683908	0.466481		18.2473			7.07016	0.350478	1.00587	0.395341		0.30096
0	0.339178	0.491743	0.499864					12.0633	0.504951	1.88042	0.368462		0.30675
0	0.351083	0.574303	0.37632		13.6951			6.55237	0	0.532659	0.456236		0.29858
1.13402	0.317622	0.416497	0.434464		18.8813			7.74229	0	2.56698	0.388101		0.247266			0
0	0.350729	0	0.467518		16.9262			6.99546	0.487657	0.654787	0.381205		0.266491
	0.332142	0.472107	0.626624		9.36912			3.94961	0.528082	0	0.428305		0.291581			0
1.68656	0.345791	0.535088	0.646354		14.0234			7.54296	0.406995	0.851972	0.454602		0.275826
	0.323051	0.691816	0.473342		9.23539			18.066	0.434401	0.710758	0.383115		0.299807
0	0.335192	0.543882	0.957136		15.0112			10.7028	0.440695	0.576524	0.471316		0.275296
	0.341387	0	1.25244		16.0373			9.98737	0.363835	0.88263	0.372391		0.276575			0
0	0.362498	0.497552	0.534522		10.9106			12.8227	0.435853	0.583604	0.403624		0.283898
0	0.331847	0.55669	0.450226		6.42558			0	0.383817	1.53535	0.546076		0.25963
0	0.311719	0.739053	0.577974		15.7948			7.2423	0.375867	1.04452	0.336587		0.287948
	0.329603	0.526336	0.969965		9.17834			0	0.439945	0.864993	0.48197		0.303449
0	0.355589	0.495688	0.584206		17.5494			6.16985	0.353201	1.84983	0.576188		0.260315
0	0.32677	0.588263	0.478094		6.258			5.32466	0.471588	0	1.06991		0.289208
0	0.358721	0.430229	0.683785		5.54362			3.793	0.414149	1.81507	0.546397		0.31175
0	0.310215	0.367852	0.79323		5.39366			4.62336	0.42544	0	0.391472		0.293443
	0.387121	0	0.962699		6.84973			6.94351	0.372607	1.0353	0.44759		0.358108
0	0.331071	0	1.0184		3.03789			3.45142	0.475842	2.04024	0.336343		0.302169
0	0.337839	0.677096	1.12272		6.69495			2.56161	0.39564	2.02072	0.386946		0.306436
	0.321582	0.509543	0.482721		7.01704			17.5665	0.42844	1.38388	0.397561		0.305509
0	0.324356	0	1.24764		4.09772			3.69372	0.4533	1.28201	0.377676		0.25639
1.96599	0.319276	0.434007	0.66791		3.7066			4.03289	0.435076	0	0.387019		0.253606
	0.319579	0.471728	0.776311		3.93312			15.5504	0.495789	1.32115	0.753499		0.260256
0	0.319068	0	0.873699		16.4731			6.65457	0.362023	0	0.610807		0.28546
0	0.305999	0.527412	0.729061		10.4362			5.92435	0.369154	0	0.412992		0.321416
0.639807	0.436878	0.426293	1.74692		12.4999				0.396924	1.09455	0.408155		0.268988
	0.428067	0.517267	0.839639		14.8414			6.35765	0.496143	0.996527	0.378165		0.299714
	0.549845	0	1.75967		4.3321			6.25891	0.348552	0	0.380482		0.300709
0.902817	0.394979	0.651966	0.845987		13.3459			7.72776	0.349333	1.93892	0.372035		0.267938
2.12706	0.38887	0.424255	1.09301		10.9244			10.0071	0.380652	0.838731	0.375721		0.276768
1.68454	0.435062	0.591586	0.869589		8.06246			11.2905	0.365708	0	0.370172		0.305293
	0.402961	0.584524	1.18502		10.1192				0.394683	0	0.352492		0.262062
0.684501	0.421527	0.408127	1.08977					6.79682	0.37471	1.23114	0.396197		0.284441
0	0.40611	0.518883	0.696093		9.28793				0.390077	1.99127	0.338556		0.297932
0	0.415986	0	0.727877		18.4992			6.31253	0.360489	0	0.441742		0.272855
1.48879	0.431499	0	1.73156		11.6226			14.5821	0.366666	0	0.360035		0.287334
0.857049	0.511045	0	1.26804					16.3409	0.357185	1.74211	0.370225		0.270439
0.67261	0.374779	0.440292	0.746208		8.70646			13.3861	0	2.27504	0.378297		0.273836
1.39568	0.372387	0.392309	0.685458		15.0257			8.4375	0.40601	0	0.406488		0.26548
0	0.466604	0.394945	1.24834		9.85065			15.2861	1.02082	0	0.378451		0.264737
1.80568	0.356546	0.337119	0.615232		6.0392			7.22396	0.459069	0.629893	0.380641		0.331621
0	0.39725	0.47661	3.55525		18.411			18.4657	0.394112	1.15734	0.378964		0.390497
2.12934	0.376129	0.520441	3.46127					12.6498	0.384622	0	0.339579		0.299727
1.56806	0.352967	0.487423	1.41046		15.3904			13.0347	0.484301	2.57918	0.34644		0.291565
0.973828	0.377186	0.384844	1.57818					13.6543	0.476891	0	0.361938		0.287573
	0.336527	0.590194	3.50389					12.9935	0.356351	0	0.370709		0.623758
1.23774	0	0.46385	0.783202						0.334762	1.24755	0.413443		0
	0.518635	0.603728			12.6951				0.353938	0	0.790232		0.291748
	0.474803	0.412646						13.5323	0.566082	0	0.403591		0.31677
1.42483	0.413123	0.374541						9.3603	0.361837	0	0.392054		0.297363
	0.315414	0	3.09213		14.6382			14.6343	0.330469	0	0.440177		0.29402
0	0.448837	0.374921	0.611123					0	0.37558	2.4315	0.402501		0.274647
0	0.505253	0.502235	2.63795		18.1472			4.2825	0.355466	1.54964	0.654234		0.265756
	0.339476	0.601866	2.80199		16.8992				0.403217	0	0.46329		0.264035
0	0.37695	0.534797	3.05262		15.9216			10.9502	0.344013	2.41811	0.464159		0.254703
0	0.343394	0.478788	2.40163		16.392				0.362246	2.06982	0.360466		0.257053			0
0	0.334517	0.398634	3.62771		13.0986			9.56757	0.370144	2.59086	0.372474		0.283845
0	0	0.475662			15.8744				0.412706	0	0.389251		0.267888
0	0.411354	0.420367			6.47445			4.14682	0.320743	0	0.341575		0.24315			0
0	0.379132	0.517603	2.65412		15.389			7.78822	0.319847	0	0.388685		0.26379
0	0.385609	0.375097	1.97556		15.5087			16.994	0.346879	0	0.381554		0.257988
	0	0.383596	2.37985		12.6813			5.55943	0.313702	1.04049	0.339861		0.257182
0	0.354002	0.630863	2.40851		13.5959			2.73097	0.335158	0	0.46243		0.347811			0
0	0.350134	0.448616	2.60245		10.5312			3.22375	0.700192	1.70691	0.437914		0.248104
0	0.365811	0.670697	0.793115		11.6728			10.374	0.420741	0.944735	0.393985		0.29928
0	0.397522	0.428992	1.04444		15.1342			10.8914	0.402657	0	0.482321		0.277634
	0.376664	0.392897	0.898886		9.13792			1.17787	0.395062	1.1157	0.619092		0.267272
	0.428303	0.484473	1.32713		13.9236			4.32428	0.370803	2.02253	0.392606		0.323252
	0.384675	0	1.18841		9.2939			2.94034	0.449297	1.36201	0.515046		0.52027			0
	0.421259	0.445569	0.993331					10.8535	0.450785	1.99909	0.402233		0.279221
1.65639	0.399313	0.415139	0.6759		11.8875			1.62082	0.361188	0	0.390813		0.267011
1.44689	0.379087	0.361752	0.980478		11.0447			18.2952	0.617013	0	0.426591		0.280812
1.99245	0.41924	0.601318	1.30308		15.2088				0.479727	1.28547	0.437699		0.273351
1.41963	0.380683	0.631561						12.482	0.443843	0	0.395088		0.274722
1.39754	0.374045	0.593446	3.76247		0			6.96034	0.483284	0.850468	1.30729		0.262283
	0.387801	0.461287	1.03522		7.8484			0.886705	0.370589	1.30956	0.430628		0.277908
1.35593	0.371329	0.415619	0		5.01536			1.17637	0.441227	1.2833	0.373009		0.265161
	0.364908	0	1.57088		6.96584			16.4492	0.327707	1.01904	0.398636		0.291075			1.90973
	0.344886	0.382791	1.01241					7.82886	0.355007	1.40011	0.439875		0.286371			0
0	0.400952	0	1.70203		6.78462				0.385625	0	0.425951		0.281208			0
0	0.355781	0.380686	1.70745		17.118				0.393521	1.62843	0.441447		0.300823			1.78762
	0.364632	0.532058	1.71296		8.07277			1.89889	0.42155	1.00846	1.01268		0.28551
0	0.454553	0.694716			7.94542			8.09754	0.418844	1.78009	0.555418		0.323979			0
0	0.376668	0.661695	2.09091		11.3852			1.30797	0.406129	0.790477	0.398254		0.269919
0	0.364492	0.426226	1.86997					4.12763	0.363248	1.6952	0.49321		0.312686
	0.34649	0.431638	1.45063		9.03221			10.4799	0.443917	1.26652	1.28257		0.316218			1.91852
0	0.34636	0.412099	1.12866		15.9519			4.41131	0.413614	0	0.388701		0.318398
	0.326191	0.423009	1.13502		16.8721			12.5931	0.38622	0	0.369337		0.303451
0	0.373235	0.427805	1.22505		18.6945			3.13195	0.374393	0	0.357218		0.820448
0	0.355209	0.443228	1.49304		14.2181			1.45132	0.402059	0	0.382986		0.315527
	0.328243	0.413132	1.60803		0			9.11726	0.412849	1.41101	0.34221		0.359076
1.99125	0.314088	0.42175	1.13831		8.17832				0.429208	2.229	0.441383		0.295573
1.76599	0.320771	0.442164	0.921127		8.69917			3.06632	0.405994	0	0.416622		0.321756
0	0.294066	0.425266	1.53339		4.65369			3.92203	0.377577	0	0.401587		0.314254
	0.363876	0.597456	0.935868		5.3766			1.25652	0.349513	0.889681	0.421844		0.289963
1.74891	0.3695	0.383214	1.09567		8.82654			2.43171	0.363847	0	0.413949		0.367828
0	0.402927	0.479902	1.61319		8.49372			2.25954	0.38016	0	0.410266		0.305493
	0.356754	0.457393	1.11907		15.3905			9.11525	0.35578	0.825691	0.485187		0.299797
	0.358558	0.529011	1.39533		10.7533			2.54461	0.347744	0	0.441043		0.306539
0	0.364037	0.384742	1.82247		9.63483			1.23217	0.418982	0	0.37111		0.30946
1.92029	0.384645	0.407676	1.05126		11.9837			1.2271	0.350539	0	0.36885		0.283843
0	0.349805	0	1.02633		10.0133			2.79078	0.371761	0	0.382472		0.277856
1.81259	0.413173	0.417413	0.635805		6.36112			1.89053	0.371234	2.09953			0.280837
0	0.354336	0.379457	0.766703		4.45728			1.62754	0.374161	1.77943	0.441062		0.294925
	0.385138	0.573632	2.01335		7.92903			3.89645	0.381491	0.68194	0.489819		0.281191
1.76935	0.412588	0.389877	1.59173		11.7525			2.72062	0.389004	0.770917	0.423292		0.292395
0	0.338002	0.491624	1.16486		6.91448			3.33879	0.399752	0.663807	0		0.299097
1.4742	0.39012	0.448535	1.61409					3.42803	0.392194	0	0.415766		0.323734
0	0.336033	0.393448	1.09524					3.58729	0.379659	0.592847	0		0.28817
1.0256	0.386584	0.564199	0.974354		8.585			1.5535	0.366886	1.36215	0.411327		0.262148
1.10368	0.337961	0.581512	0.599545		6.91601			6.59679	0.450199	0.899822	0.632862		0.353822			1.85788
0	0.368893	0.399163	1.92356		5.25061			1.5906	0.380399	0.618775	0.47851		0.31016			1.13898
1.22333	0.339392	0.458445	1.71333					3.78446	0.360697	0	0.419113		0.293064			1.93025
0.812034	0.399196	0.593746	0.944391		7.25156			12.4208	0.370899	0.604844	0.393963		0.301466			1.6632
0	0.422235	0.548298	2.66986		9.90086			2.53656	0.417794	1.02607	0.479797		0.290895			1.40733
0	0.358041	0.361241	0.533436		5.1199			15.0676	0.445459	1.13136	0.419011		0.281417
1.53103	0.325056	0.701637	0.575941		15.408			2.20637	0.369225	1.79176	0.375555		0.322419			1.30087
0.942724	0.469794	0.550817	0		12.0131			5.03467	0.346325	0.511593	0.443309		0.281923
0.921494	0.421421	0.440775	1.94459		9.22457			1.71569	0.474615	0.789977	0.417733		0.307988			1.39499
0.920118	0.390411	0.391962	0.850731		15.1706			5.40191	0.353476	0.465929	0.451575		0.553218
	0.408572	0.508955	1.38933		13.1604			2.75876	0.475733	0.663776	0.408981		0
1.65225	0.444283	0.373407	1.77355		11.0864			11.262	0.341091	2.23285	0.396606		0.269514
0.805049	0.358401	0.414124	1.69507		14.6937			8.53589	0.425739	1.32454	0.658391		0.342252
	0.414289	0.465639	0.527511		13.1126			4.40397	0.402149	0	0.577232		0.276815
	0.415862	0.43261	0.822391		5.77064			4.29341	0.456422	0	0.339676		0.337107
2.12715	0.437343	0.455684	0		18.5337			9.80336	0.354988	0	0.507332		0.277061
0	0.404593	0.415781	0		11.1137			1.9649	0.348578	0.499292	0.368797		0.330407
0	0.382168	0.407668	0.682645		10.8936			3.30415	0.369283	0.788305	0.366253		0.300988			2.00365
	0.393229	0.471292	0		4.42613			6.49836	0.372078	0.649245	0.425397		0.317311
1.18098	0.433484	0.434105	1.94932					4.44807	0.486133	0.742604	0.386869		0.289863
	0.339977	0.455108	0.58375		0			8.82759	0.456623	0.835143	0.548585		0.381917			1.39271
0.691478	0.398232	0.43693	2.44729		13.6857			8.11502	0.50879	1.12151	0.445497		0.27245
0	0.303092	0.439952	2.43663		14.704			8.0514	0.424828	0.882941	0.631339		0.340948
0.743627	0.571572	0	3.69266					12.5009	0.464172	0	0.37906		0.308156
0.673227	0.324016	0.40086	0					7.95832	0.530808	0	0.407487		0.329804
0	0.376478	0	2.80656		0			11.2218	0.463794	1.62337	0.422156		0.330545
	0.345602	0.406022	0.952502		8.5249			6.33492	0.452899	1.68593	0.434994		0.300651
0	0.338146	0.435044	0.53437		15.9248			10.0053	0.549458	2.19784	0.404676		0.314883
1.57187	0.326097	0.40693			13.017				0.500365	0	0.442926		0.306535
0	0.329963	0.449809	3.21948		17.0774			12.5749	0.530831	0	0.385314		0.277738
1.27802	0.388687	0.513469	2.2019		9.15767			9.62617	0.445387	0	0.357181		0.327539
0	0.322447	0.433223	0.676059		7.46972				0.371465	1.80031	0.394119		0.340129
1.00878	0.337385	0.427284	0.89025		0			16.1639	0.397714	0	0.345886		0.283906
	0.335561	0.437392	1.76447		17.9421			5.7856	0.373382	0	0.414917		0.297524
	0.328373	0.382611	0.626067		10.3319			6.23559	0	0	0.388154		0.35171
0	0.327978	0.35258	1.95561		11.0973			11.2	0.531038	2.28168	0.63182		0.271487
0	0.339354	0.372058	0.924497		0			16.9481	0.349992	2.2749	0.405023		0.329542
	0.335766	0.349274	0		9.47655			5.41205	0.378468	0	0.470505		0.310175
1.2562	0.354473	0.377739	0		12.4107			12.3885	0.761965	1.46786	0.569512		0.304092
0	0.395254	0.511492	0		10.7929			9.34459	0.561169	0	0		0.288078
	0.334782	0.390454	1.32614		9.46193			9.86727	0.355962	1.10084	0.516523		0.320302
	0.327347	0.397216	0		10.6566			10.0334	0.357621	0	0.463035		0.272473
1.71455	0.321338	0.328639	2.10373		10.1799			4.91082	0.386965	0	0.538321		0.313857
0	0	0.439837	1.41086					4.29916	0.386605	0.912039	0.428637		0.518712
0	0.406928	0.363697	1.59636		11.3731			3.45024	0.44334	0	0.465423		0.290759
0	0.468321	0.377855	0.86459		0			4.61482	0.40233	2.57754	0.492653		0.298217
0	0.410715	0.3985	2.98248		15.4303			7.5694	0.397322	1.54969	0.44215		0.322329
0	0.303611	0.360263	0.844033					10.2221	0.639969	1.3446	0.429584		0.345922
0	0.447473	0.452489	1.2485		6.30098			6.50211	0.416623	1.12479	0.433734		0.316346
0	0.297159	0.348257	0					11.608	0.371413	0.872991	0.415579		0.263798
0	0.317721	0.420616	0.929345		8.61859			5.26678	0.398701	1.58838	0.396501		0.366455			1.76079
0	0.320842	0.350331	0		8.92227			9.78122	0.422713	2.2282	0.565551		0.279289
0	0.339638	0.481392			0			8.39032	0.436905	0	0.415949		0.289006
0	0.300939	0.487296	2.08463		7.97577			9.76088	0.421912	1.18344	0		0.361709			0.991896
1.80212	0.338622	0.4076	0.919045		6.9938			6.88036	0.396984	0	0.429865		0.370623			1.32417
0	0.3677	0.359729	0.865185		6.43332			2.71372	0.424635	1.12336	0.403939		0.304626			1.12019
	0.317212	0.329172	2.43746		7.5932			10.765	0.44048	1.70579	0.439347		0
0	0.299415	0	1.11813					7.30036	0.391843	0	0.43756		0.364656
0	0.2831	0.353666	0		14.0855				1.44458	1.64425	0.467402		0.327352
	0	0.442	1.68255		15.1779			0	0.369099	0	0.399831		0.311487
1.66755	0.337444	0.520826	1.21715		5.12518			5.97829	0.3772	2.29618	0.360074		0.317575
	0.391307	0.343792	1.8423		10.6358			0	0.994416	1.79209	0.417529		0.331958
0	0.351384	0.34376			11.1516			2.00562	0.426565	1.30394	0.440719		0.440599
0	0.409755	0.557633	0		16.772			2.49667	0.42057	1.10614	0.399027		0.283136
0	0	0.395903	0		6.40868			1.65112	0.368909	0	0.596209		0.930062
0	0.42421	0.382171	1.77312					11.7101	0.347566	1.06351	0.426059		0.37891
0	0	0.354644			14.6201			4.84374	0.539081	0	0.42325		0.369831
[truncated: 6,525 more rows]

[truncated: 34 more sheets: Figure_4E, Figure_4F, Figure_4G, Figure_4H, Figure_5D, S2B, S2C, S2D, S4, S5, S6, S7A, S7B, S8B, S8C, S8D, S8E, S9A, S9C, S10A …]
